# Supplementary material for: Fast and Accurate Bacterial Species Identification in Urine Specimens Using LC-MS/MS Mass Spectrometry and Machine Learning
Source: Mol Cell Proteomics. 2019 Oct 4;18(12):2492–505. doi: 10.1074/mcp.TIR119.001559 (PMC6885708; doi:10.1074/mcp.TIR119.001559)
Supplement: Supp_Tab_2_part1 [file 152789_2_supp_402454_pyy8d5.xlsx]

## Sheet: Cfr
Confidence	Sequence	Modifications	Qvality PEP	Qvality q-value	# Protein Groups	# Proteins	# PSMs	Master Protein Accessions	# Missed Cleavages	Theo. MH+ [Da]	Confidence (by Search Engine): Mascot	Percolator q-Value (by Search Engine): Mascot	Percolator PEP (by Search Engine): Mascot	Ions Score (by Search Engine): Mascot
High	AAAAPVTGPLADDPIQETITFDDFAK		9.05266e-08	0	1	1	2	A0A133LLL0	0	2674.32	High	0	2.13e-08	54
High	MRDEWVIDGGYTHETALLASR		6.50614e-05	0	1	1	1	A0A0P8HKY1	1	2420.17	High	0	1.364e-05	35
High	MQYVKPEVVSEDLAFLQYTGGTTGVAK	1xDeamidated [Q2]	1.21432e-07	0	1	1	1	A0A243TTJ4	0	2932.46	High	0	2.846e-08	44
High	MQYVKPEVVSEDLAFLQYTGGTTGVAK		5.09556e-07	0	1	1	1	A0A243TTJ4	0	2931.48	High	0	1.167e-07	40
High	MQYIQQPQAIEAK		0.000108182	0	1	1	9	A0A0D7LTM0	0	1547.79	High	0	2.243e-05	36
High	MQYDAEPGKFNVFIGVDSAR		6.35721e-07	0	1	1	3	A0A243TUG7	1	2244.08	High	0	5.317e-06	48
High	MQVSVETTQGLGRR		2.04994e-06	0	1	1	22	A0A0A5T299	1	1561.81	High	0	4.718e-07	59
High	MQVSVETTQGLGR	1xOxidation [M1]	2.48752e-07	0	1	1	26	A0A0A5T299	0	1421.71	High	0	1.32e-07	86
High	MQVSVETTQGLGR		3.69383e-08	0	1	1	17	A0A0A5T299	0	1405.71	High	0	8.84e-09	100
High	MQVILLDKVANLGSLGDQVNVKAGYAR	1xDeamidated [N/Q]; 1xOxidation [M1]	4.59489e-13	0	1	1	4	A0A0A5ULX3	2	2889.55	High	0	1.333e-13	102
High	MQVILLDKVANLGSLGDQVNVKAGYAR	1xOxidation [M1]	7.08043e-12	0	1	1	10	A0A0A5ULX3	2	2888.57	High	0	1.642e-11	98
High	MQVILLDKVANLGSLGDQVNVKAGYAR	1xDeamidated [Q/N]	2.30684e-12	0	1	1	13	A0A0A5ULX3	2	2873.56	High	0	8.948e-13	96
High	MQVILLDKVANLGSLGDQVNVKAGYAR		6.71965e-14	0	1	1	22	A0A0A5ULX3	2	2872.57	High	0	2.009e-14	128
High	MQVILLDKVANLGSLGDQVNVK	1xDeamidated [N/Q]; 1xOxidation [M1]	6.71224e-12	0	1	1	8	A0A0A5ULX3	1	2371.29	High	0	1.862e-12	112
High	MQVILLDKVANLGSLGDQVNVK	1xOxidation [M1]	1.77738e-13	0	1	1	20	A0A0A5ULX3	1	2370.31	High	0	5.239e-14	135
High	MQVILLDKVANLGSLGDQVNVK	1xDeamidated [N/Q]	1.09643e-12	0	1	1	15	A0A0A5ULX3	1	2355.3	High	0	3.128e-13	110
High	MRFGIDMNTDHTLEEVGKQFDVTR		6.43228e-06	0	1	1	3	A0A0D7LHH5	2	2839.35	High	0	2.207e-06	40
High	MQVILLDKVANLGSLGDQVNVK		1.10183e-14	0	1	1	116	A0A0A5ULX3	1	2354.31	High	0	3.953e-15	145
High	MRFGISEGMVMAAGPGGKDIFLLSPDEGAKPGQQVK		2.60403e-07	0	1	1	3	A0A133LLL0	2	3718.88	High	0	6.024e-08	47
High	MRFVDEYRAPEQVMQLIEHLSER		1.57993e-07	0	1	1	4	A0A243TWS5	2	2876.42	High	0	7.685e-06	41
High	MRHYEIVFMVHPDQSEQVPGMIERYTAAITGAEGTIHR		6.18973e-07	0	1	1	6	A0A0A5SRI4	2	4370.13	High	0	3.266e-06	40
High	MRHYEIVFMVHPDQSEQVPGMIER	1xDeamidated [Q]; 2xOxidation [M]	4.85018e-05	0	1	1	25	A0A0A5SRI4	1	2961.37	High	0	1.901e-05	40
High	MRHYEIVFMVHPDQSEQVPGMIER	2xOxidation [M]	5.46025e-06	0	1	1	40	A0A0A5SRI4	1	2960.39	High	1.145e-05	5.203e-05	52
High	MRHYEIVFMVHPDQSEQVPGMIER	1xDeamidated [Q]; 1xOxidation [M]	9.35623e-09	0	1	1	51	A0A0A5SRI4	1	2945.37	High	0	2.286e-09	59
High	MRHYEIVFMVHPDQSEQVPGMIER	1xOxidation [M]	1.04365e-09	0	1	1	97	A0A0A5SRI4	1	2944.39	High	0	6.787e-10	74
High	MRHYEIVFMVHPDQSEQVPGMIER	1xDeamidated [Q]	8.61471e-08	0	1	1	17	A0A0A5SRI4	1	2929.38	High	0	3.416e-06	58
High	MRHYEIVFMVHPDQSEQVPGMIER		1.24995e-11	0	1	1	48	A0A0A5SRI4	1	2928.4	High	0	3.419e-12	80
High	MRHPLVMGNWKLNGSR	1xDeamidated [N13]; 1xOxidation [M1]	1.55184e-06	0	1	1	15	A0A0D7LC88	2	1912.96	High	0	3.48e-07	38
High	MRHPLVMGNWKLNGSR	2xDeamidated [N9; N13]	9.11468e-05	0	1	1	3	A0A0D7LC88	2	1897.95	High	2.442e-05	0.0002147	31
High	MRHPLVMGNWKLNGSR	1xDeamidated [N13]	1.97114e-07	0	1	1	36	A0A0D7LC88	2	1896.97	High	0	1.322e-07	48
High	MRHPLVMGNWK	1xOxidation [M]	6.07499e-06	0	1	1	19	A0A0D7LC88	1	1384.7	High	0	1.33e-06	55
High	MRHPLVMGNWK		1.37212e-05	0	1	1	21	A0A0D7LC88	1	1368.7	High	0	4.06e-06	52
High	MRHAFQQLPELR		9.89398e-05	0	1	1	9	A0A243TWR7	1	1525.81	High	5.115e-05	0.0006253	34
High	MRGDFYKQLTNDLDTAR		0.000142253	0	1	1	9	A0A0P8I825	2	2043.99	High	0	2.931e-05	29
High	MRFVDEYRAPEQVMQLIEHLSER	1xDeamidated [Q12]	7.66358e-07	0	1	1	3	A0A243TWS5	2	2877.4	High	2.097e-05	0.0001723	49
High	MRFGISEGMVMAAGPGGKDIFLLSPDEGAKPGQQVK	1xDeamidated [Q33]	3.72988e-06	0	1	1	2	A0A133LLL0	2	3719.86	High	0	8.24e-07	55
High	MRIILLGAPGAGK		0.000145429	0	1	1	8	A0A0A5QW10	1	1296.78	High	0	3.232e-05	34
High	MQVGPKSEPIKGDVLNFDEVMDR		1.49377e-06	0	1	1	3	A0A0D7LQ53	2	2604.28	High	0	3.36e-07	44
High	MQTPHILIVEDELVTRNTLK	1xDeamidated [Q/N]	5.26672e-08	0	1	1	3	A0A0A5NZ96	1	2351.26	High	0	1.254e-08	61
High	MQQQLGDQYSELAANEGYMK	1xOxidation [M]	1.37688e-10	0	1	1	9	A0A243TSA5	0	2320.02	High	0	3.621e-11	103
High	MQQQLGDQYSELAANEGYMK	1xDeamidated [Q8]	1.30384e-08	0	1	1	1	A0A243TSA5	0	2305.01	High	0	3.174e-09	82
High	MQQQLGDQYSELAANEGYMK		9.37927e-10	0	1	1	11	A0A243TSA5	0	2304.03	High	0	2.926e-10	90
High	MQQQHMENQINTNTQR	1xOxidation [M]	1.35636e-07	0	1	1	11	A0A243TLF3	0	2016.9	High	0	4.523e-08	73
High	MQQQHMENQINTNTQR	1xDeamidated [N/Q]	2.11075e-10	0	1	1	3	A0A243TLF3	0	2001.89	High	0	5.511e-11	97
High	MQQQHMENQINTNTQR		1.54002e-09	0	1	1	13	A0A243TLF3	0	2000.9	High	0	3.892e-10	86
High	MQQMQEEVAKLEVTGESGAGLVK	2xOxidation [M1; M4]	1.24866e-06	0	1	1	6	A0A0A5T1M5	1	2494.22	High	0	2.816e-07	70
High	MQQMQEEVAKLEVTGESGAGLVK	1xDeamidated [Q]; 1xOxidation [M]	6.23713e-07	0	1	1	4	A0A0A5T1M5	1	2479.21	High	0	1.42e-07	79
High	MQQMQEEVAKLEVTGESGAGLVK	1xOxidation [M]	3.40402e-12	0	1	1	14	A0A0A5T1M5	1	2478.22	High	0	9.539e-13	111
High	MQQMQEEVAKLEVTGESGAGLVK	1xDeamidated [Q5]	4.84159e-11	0	1	1	2	A0A0A5T1M5	1	2463.21	High	0	1.295e-11	96
High	MQQMQEEVAKLEVTGESGAGLVK		4.24117e-13	0	1	1	20	A0A0A5T1M5	1	2462.23	High	0	1.23e-13	125
High	MQQLQNVIESAFERR	1xOxidation [M1]	1.05127e-05	0	1	1	6	A0A0D7M5F8	1	1864.93	High	0	2.282e-06	47
High	MQQLQNVIESAFERR		2.2919e-05	0	1	1	12	A0A0D7M5F8	1	1848.94	High	7.138e-05	0.0008543	45
High	MQQLQNVIESAFER	1xOxidation [M1]	4.33565e-08	0	1	1	7	A0A0D7M5F8	0	1708.83	High	0	1.302e-08	83
High	MQQLQNVIESAFER		2.68777e-09	0	1	1	21	A0A0D7M5F8	0	1692.84	High	0	6.722e-10	100
High	MQQQLGDQYSELAANEGYMK	1xDeamidated [Q8]; 1xOxidation [M19]	2.65417e-07	0	1	1	1	A0A243TSA5	0	2321.01	High	0	6.143e-08	57
High	MQTQMQSQQIQQK		3.0826e-06	0	1	1	7	A0A243TLF3	0	1606.77	High	0	6.836e-07	57
High	MQQQLGDQYSELAANEGYMKTLR		3.35332e-09	0	1	1	1	A0A243TSA5	1	2674.26	High	0	8.347e-10	76
High	MQQQLGDQYSELAANEGYMKTLRQQVLNR		1.44889e-06	0	1	1	2	A0A243TSA5	2	3412.67	High	0	3.261e-07	39
High	MQTPHILIVEDELVTRNTLK		1.76432e-10	0	1	1	12	A0A0A5NZ96	1	2350.28	High	0	7.736e-11	94
High	MQTPHILIVEDELVTR	1xDeamidated [Q2]; 1xOxidation [M1]	5.29631e-06	0	1	1	1	A0A0A5NZ96	0	1910.99	High	0	1.163e-06	69
High	MQTPHILIVEDELVTR	1xOxidation [M1]	2.21561e-08	0	1	1	2	A0A0A5NZ96	0	1910.01	High	0	5.339e-09	78
High	MQTPHILIVEDELVTR		3.91568e-10	0	1	1	20	A0A0A5NZ96	0	1894.01	High	0	1.102e-10	103
High	MQTLTSLLR		0.000108182	0	1	1	4	A0A0D7LVH7	0	1062.6	High	0	2.244e-05	55
High	MQTFQADLAIIGAGGAGLRAAIAAAQANPNAK	1xOxidation [M1]	7.23745e-07	0	1	1	4	A0A0D7M5C6	1	3097.62	High	0	1.647e-07	54
High	MQTFQADLAIIGAGGAGLRAAIAAAQANPNAK	1xDeamidated [Q/N]	1.33073e-07	0	1	1	10	A0A0D7M5C6	1	3082.61	High	0	3.117e-08	68
High	MQTFQADLAIIGAGGAGLRAAIAAAQANPNAK		1.22198e-08	0	1	1	8	A0A0D7M5C6	1	3081.63	High	0	4.968e-09	75
High	MQTFQADLAIIGAGGAGLR	1xDeamidated [Q]; 1xOxidation [M1]	7.84097e-07	0	1	1	3	A0A0D7M5C6	0	1906.97	High	0	1.778e-07	60
High	MQTFQADLAIIGAGGAGLR	1xOxidation [M1]	2.86078e-08	0	1	1	5	A0A0D7M5C6	0	1905.99	High	0	6.863e-09	89
High	MQTFQADLAIIGAGGAGLR		2.99809e-10	0	1	1	20	A0A0D7M5C6	0	1889.99	High	0	9.231e-11	106
High	MQSDEGEINPVDILR		2.92701e-08	0	1	1	2	A0A0A5PD12	0	1715.83	High	0	7.024e-09	85
High	MQQQTHDNVILELTVR	1xOxidation [M1]	3.01289e-06	0	1	1	1	A0A0A5SRQ0	0	1940.99	High	0	6.683e-07	44
High	MQQQTHDNVILELTVR	1xDeamidated [Q/N]	2.39682e-06	0	1	1	3	A0A0A5SRQ0	0	1925.97	High	0	5.74e-07	71
High	MQQQTHDNVILELTVR		1.93822e-11	0	1	1	8	A0A0A5SRQ0	0	1924.99	High	0	5.274e-12	116
High	MQQQLGDQYSELAANEGYMKTLR	1xDeamidated [N/Q]	3.25694e-08	0	1	1	3	A0A243TSA5	1	2675.24	High	0	1.323e-08	70
High	MQQEALGMVETKGLTAAIEAADAMVK		2.22704e-07	0	1	1	1	B1VB62	1	2706.35	High	0	5.167e-08	40
High	MRIILLGAPGAGKGTQAQFIMEK		3.59651e-08	0	1	1	7	A0A0A5QW10	2	2430.34	High	0	8.615e-09	54
High	MRLIPLNTAEQVGK		0.000111445	0	1	1	2	A0A0A5P444	1	1569.88	High	0	2.308e-05	57
High	MSVVPVADVLQGR		9.85394e-06	0	1	1	5	A0A0P8LTV8	0	1370.75	High	0	4.057e-06	50
High	MSVEKAYSTDSNMLGATHEAKDLEFLNSSVK	2xDeamidated [N12; N27]	7.29389e-06	0	1	1	1	A0A0D7LDG1	2	3404.59	High	0	1.596e-06	56
High	MSVEKAYSTDSNMLGATHEAKDLEFLNSSVK	1xDeamidated [N]	1.29218e-09	0	1	1	2	A0A0D7LDG1	2	3403.6	High	0	3.277e-10	95
High	MSVAQTAHSQFEQAYQLVAAINGPLAR	1xDeamidated [Q13]	4.98611e-09	0	1	1	1	A0A243TRV5	0	2902.45	High	0	1.232e-09	47
High	MSVAQTAHSQFEQAYQLVAAINGPLAR		5.80112e-07	0	1	1	4	A0A243TRV5	0	2901.47	High	0	1.323e-07	49
High	MSTIEERVKK		5.41061e-05	0	1	1	5	A0A0A5QXM3	2	1220.67	High	0	1.141e-05	46
High	MSQVVDKHQVNILYTAPTAIR		7.15629e-06	0	1	1	4	A0A243U0Z5	1	2384.28	High	0	1.566e-06	51
High	MSPTIYDIAR		5.36999e-05	0	1	1	3	A0A0P8HKY1	0	1166.59	High	0	2.249e-05	58
High	MSPLPVVENQFTPSTEWSTSVGNGIGDFYSNLHPALADNVVYAASR	2xDeamidated [N23; N31]; 1xOxidation [M1]	1.74898e-08	0	1	1	2	A0A0P8IB98	0	4956.33	High	0	4.233e-09	58
High	MSPLPVVENQFTPSTEWSTSVGNGIGDFYSNLHPALADNVVYAASR	1xDeamidated [N/Q]; 1xOxidation [M1]	2.49147e-05	0	1	1	3	A0A0P8IB98	0	4955.35	High	0	5.324e-06	45
High	MSPLPVVENQFTPSTEWSTSVGNGIGDFYSNLHPALADNVVYAASR	1xOxidation [M1]	2.18984e-05	0	1	1	1	A0A0P8IB98	0	4954.36	High	0	4.694e-06	43
High	MSPLPVVENQFTPSTEWSTSVGNGIGDFYSNLHPALADNVVYAASR	3xDeamidated [N/Q]	6.85244e-08	0	1	1	17	A0A0P8IB98	0	4941.32	High	0	1.621e-08	55
High	MSPLPVVENQFTPSTEWSTSVGNGIGDFYSNLHPALADNVVYAASR	2xDeamidated [Q/N]	1.77587e-08	0	1	1	21	A0A0P8IB98	0	4940.34	High	0	4.293e-09	80
High	MSPLPVVENQFTPSTEWSTSVGNGIGDFYSNLHPALADNVVYAASR	1xDeamidated [N]	5.34638e-11	0	1	1	17	A0A0P8IB98	0	4939.35	High	0	1.514e-10	95
High	MSPLPVVENQFTPSTEWSTSVGNGIGDFYSNLHPALADNVVYAASR		7.87796e-05	0	1	1	1	A0A0P8IB98	0	4938.37	High	0	1.648e-05	24
High	MSWNYKQPDEPHSEEVAKENNGYALEDLYDANGVLVAK		4.57942e-07	0	1	1	1	A0A243TTE9	2	4324.01	High	0	1.049e-07	50
High	MSNLVTSVVKHDDERR		0.000144895	0	1	1	6	A0A0A5P9K5	2	1885.95	High	9.621e-05	0.001313	26
High	MTDESGEDAKLVAVPHTK		4.84159e-11	0	1	1	35	A0A0D7LQH9	1	1927.94	High	0	1.295e-11	105
High	MTDESGEDAKLVAVPHTKLSK		7.10749e-12	0	1	1	13	A0A0D7LQH9	2	2256.15	High	0	1.968e-12	88
High	MTEQEKSSAVVEETREAVETTSQPVNTEK		3.8896e-06	0	1	1	2	A0A243TZQ3	2	3237.54	High	0	8.58e-07	38
High	MTEQEKSSAVVEETR		0.000135099	0	1	1	1	A0A243TZQ3	1	1723.82	High	0	2.782e-05	27
High	MTEAMKITLSTQPADAR	1xOxidation [M]	4.60736e-11	0	1	1	2	A0A0D7LCP4	1	1879.93	High	0	1.236e-11	109
High	MTEAMKITLSTQPADAR	1xDeamidated [Q12]	3.09437e-06	0	1	1	1	A0A0D7LCP4	1	1864.91	High	0	6.87e-07	45
High	MTEAMKITLSTQPADAR		9.14453e-09	0	1	1	4	A0A0D7LCP4	1	1863.93	High	0	2.237e-09	68
High	MTDSELMQLSEQVGLALKAR	1xDeamidated [Q]	1.45831e-07	0	1	1	2	A0A243TWP6	1	2221.12	High	0	3.412e-08	55
High	MTDSELMQLSEQVGLALKAR		4.25374e-08	0	1	1	2	A0A243TWP6	1	2220.14	High	0	1.013e-08	65
High	MTDSELMQLSEQVGLALK		4.39041e-10	0	1	1	6	A0A243TWP6	0	1993	High	0	1.132e-10	97
High	MTDLTASSLR		0.000154802	0	1	1	7	A0A1B2JYN0	0	1094.55	High	0	3.178e-05	59
High	MTDLDLAGKR	1xOxidation [M1]	8.08388e-06	0	1	1	8	A0A0D7LH85	1	1135.58	High	0	1.763e-06	72
High	MTDLDLAGKR		1.11304e-05	0	1	1	33	A0A0D7LH85	1	1119.58	High	0	2.41e-06	74
High	MTDIAQLLGKDADNLLQHR	1xDeamidated [Q6]	4.75746e-07	0	1	1	3	V5YMH1	1	2153.1	High	0	1.089e-07	67
High	MTDIAQLLGKDADNLLQHR		1.45831e-07	0	1	1	3	V5YMH1	1	2152.12	High	0	3.401e-08	56
High	MTDKLTSLR		0.000127819	0	1	1	4	A0A0D7LQ03	1	1064.58	High	0	2.639e-05	50
High	MTDESGEDAKLVAVPHTKLSK	1xOxidation [M1]	2.72856e-06	0	1	1	5	A0A0D7LQH9	2	2272.15	High	0	1.234e-06	43
High	MTDESGEDAKLVAVPHTK	1xOxidation [M1]	3.98027e-12	0	1	1	33	A0A0D7LQH9	1	1943.94	High	0	1.652e-09	113
High	MRIILLGAPGAGKGTQAQFIMEK	1xOxidation [M]	6.21918e-05	0	1	1	6	A0A0A5QW10	2	2446.33	High	0	1.304e-05	34
High	MSNLVTSVVKHDDER	1xOxidation [M1]	7.87122e-06	0	1	1	1	A0A0A5P9K5	1	1745.85	High	0	1.717e-06	43
High	MSMGHEVVGHWFNEEVKENLALLDEVEQAAR	2xDeamidated [N13; N19]	5.90012e-05	0	1	1	1	A0A0D7M406	1	3569.67	High	0	1.24e-05	19
High	MSDFKSNEYANLVGGERYEPHEENPMLGFR	1xDeamidated [N]	3.27338e-05	0	1	1	3	A0A243TUS4	2	3517.58	High	0	6.964e-06	35
High	MSDFKSNEYANLVGGERYEPHEENPMLGFR		2.30482e-07	0	1	1	13	A0A243TUS4	2	3516.59	High	0	3.255e-07	61
High	MRVTDFTFELPESLIAHYPQAER	1xDeamidated [Q20]	8.36409e-05	0	1	1	1	A0A0N8LVW6	1	2751.34	High	0	1.747e-05	33
High	MRVTDFTFELPESLIAHYPQAER		2.39682e-06	0	1	1	6	A0A0N8LVW6	1	2750.36	High	0	5.339e-07	53
High	MRVNNSLTPQDLK		1.30096e-05	0	1	1	15	A0A0P8M219	1	1515.79	High	0	2.812e-06	40
High	MRVLVVEDNALLR		2.99e-06	0	1	1	5	A0A133LCA2	1	1527.87	High	0	6.639e-07	49
High	MRTSQYLLSTLKETPADAEVISHQLMLR	1xOxidation [M]	9.17948e-09	0	1	1	5	A0A0D7M844	2	3247.68	High	0	5.37e-09	57
High	MRTSQYLLSTLKETPADAEVISHQLMLR	1xDeamidated [Q5]	1.93132e-08	0	1	1	3	A0A0D7M844	2	3232.67	High	0	4.677e-09	43
High	MRTSQYLLSTLKETPADAEVISHQLMLR		9.01601e-11	0	1	1	8	A0A0D7M844	2	3231.69	High	0	2.388e-11	95
High	MRLNTLSPAEGSKK	1xOxidation [M1]	1.37721e-07	0	1	1	45	A0A0A5P9Y3	2	1547.82	High	0	1.006e-07	64
High	MRLNTLSPAEGSKK	1xDeamidated [N4]	3.16322e-07	0	1	1	13	A0A0A5P9Y3	2	1532.81	High	0	7.761e-06	51
High	MRLNTLSPAEGSKK		5.97322e-08	0	1	1	46	A0A0A5P9Y3	2	1531.83	High	0	1.293e-06	72
High	MRLNTLSPAEGSK	1xOxidation [M1]	2.88915e-06	0	1	1	47	A0A0A5P9Y3	1	1419.73	High	0	6.415e-07	67
High	MRLNTLSPAEGSK	1xDeamidated [N4]	1.32722e-06	0	1	1	15	A0A0A5P9Y3	1	1404.72	High	0	5.179e-07	60
High	MRLNTLSPAEGSK		1.45275e-07	0	1	1	41	A0A0A5P9Y3	1	1403.73	High	0	7.831e-08	76
High	MSDFKSNEYANLVGGERYEPHEENPMLGFR	1xOxidation [M1]	5.43103e-05	0	1	1	1	A0A243TUS4	2	3532.59	High	0	1.144e-05	34
High	MSNLVTSVVKHDDER		1.81006e-08	0	1	1	2	A0A0A5P9K5	1	1729.85	High	0	4.387e-09	73
High	MSEALKILNNIR		6.83172e-05	0	1	1	5	A0A0A5UUB3	1	1401.79	High	0	1.505e-05	45
High	MSELQYGKIPELEKQLEAATQSEGK		1.3542e-11	0	1	1	27	A0A0D7M2T4	2	2807.41	High	0	3.7e-12	103
High	MSMGHEVVGHWFNEEVKENLALLDEVEQAAR	1xDeamidated [N]	1.55392e-08	0	1	1	9	A0A0D7M406	1	3568.68	High	0	3.765e-09	68
High	MSMGHEVVGHWFNEEVKENLALLDEVEQAAR		2.11882e-10	0	1	1	7	A0A0D7M406	1	3567.7	High	0	5.523e-11	86
High	MSIHDQEMMIGR	1xOxidation [M]	3.78719e-06	0	1	1	24	A0A0D7LNC7	0	1463.64	High	0	2.309e-06	56
High	MSIHDQEMMIGR		7.42393e-08	0	1	1	15	A0A0D7LNC7	0	1447.65	High	0	4.302e-08	78
High	MSLEEVARILAGAK		2.35156e-06	0	1	1	3	A0A243TZ77	1	1487.83	High	0	5.243e-07	43
High	MSLAPFVERAEK		0.000108989	0	1	1	11	A0A0D7LVJ5	1	1377.72	High	0	2.258e-05	28
High	MSHVESLLSSNQKDVLMEEIIANYHANTKDAEVVLVEGLVPTR		1.03933e-05	0	1	1	1	A0A0D7LWP6	2	4779.43	High	0	2.261e-06	54
High	MSGGGVTYYLEQARQK		7.90125e-06	0	1	1	2	A0A243TRS8	1	1787.87	High	0	1.725e-06	50
High	MSGGGVTYYLEQAR	1xOxidation [M1]	3.91135e-08	0	1	1	4	A0A243TRS8	0	1547.72	High	0	9.348e-09	88
High	MSGGGVTYYLEQAR		5.64104e-08	0	1	1	2	A0A243TRS8	0	1531.72	High	0	1.338e-08	84
High	MSETLNVVTLLGSLRK		7.10073e-07	0	1	1	3	A0A0D7LEL4	1	1760.99	High	0	1.613e-07	61
High	MSETLNVVTLLGSLR		6.87863e-08	0	1	1	4	A0A0D7LEL4	0	1632.9	High	0	1.625e-08	94
High	MSELQYGKIPELEKQLEAATQSEGK	1xOxidation [M1]	3.61499e-07	0	1	1	5	A0A0D7M2T4	2	2823.41	High	0	8.316e-08	51
High	MSELQYGKIPELEKQLEAATQSEGK	2xDeamidated [Q5; Q15]	4.60055e-05	0	1	1	1	A0A0D7M2T4	2	2809.38	High	0	9.716e-06	28
High	MSELQYGKIPELEKQLEAATQSEGK	1xDeamidated [Q]	1.0189e-07	0	1	1	2	A0A0D7M2T4	2	2808.4	High	0	2.614e-08	58
High	MSEKYVVTWDMLQIHAR		4.08428e-07	0	1	1	2	A0A0A5T1D3	1	2107.05	High	0	9.364e-08	57
High	MTESFAQLFEESLKEIETRPGSIVR		1.36827e-09	0	1	1	42	A0A0A5SZK6	1	2897.47	High	0	4.012e-10	86
High	MQPEEELDIETLAAALLKMAQGERPLILPPDAPMRPK	2xDeamidated [Q2; Q21]	1.36172e-05	0	1	1	4	A0A243TYW4	1	4114.13	High	0	2.943e-06	47
High	MQPEEELDIETLAAALLK	1xDeamidated [Q2]	2.02198e-05	0	1	1	1	A0A243TYW4	0	2015.03	High	0	4.346e-06	40
High	MNSLQGESATPPAASSSAHTAK		7.2651e-07	0	1	1	5	A0A0D7LRB4	0	2143.01	High	0	1.654e-07	50
High	MNRVIPLPDEQATLDLGLR		3.84248e-07	0	1	1	1	A0A0D7M578	1	2151.16	High	0	8.824e-08	57
High	MNPLKAGDIAPKFSLPDQDGEQVNLTDFQGQR		4.41093e-06	0	1	1	4	A0A0D7LCY9	2	3529.74	High	0	9.739e-07	45
High	MNPLKAGDIAPK		1.92127e-06	0	1	1	15	A0A0D7LCY9	1	1254.69	High	0	4.297e-07	73
High	MNPETNSIANR	1xDeamidated [N]	0.000124092	0	1	1	4	A0A0A5P6W0	0	1247.57	High	0	2.56e-05	36
High	MNPETNSIANR		1.7635e-05	0	1	1	5	A0A0A5P6W0	0	1246.58	High	0	8.304e-06	66
High	MNNFNLHTPTR	1xDeamidated [N]	3.96444e-06	0	1	1	5	A0A243TXF3	0	1345.63	High	0	8.76e-07	62
High	MNNFNLHTPTR		2.20653e-05	0	1	1	12	A0A243TXF3	0	1344.65	High	0	4.733e-06	63
High	MNNALGLVETKGLVGAIEAADAMVK		5.26542e-11	0	1	1	2	B1VB69	1	2515.33	High	0	1.509e-11	94
High	MNIVVAEDLYPESLEGDEPEPLPQVR		6.73315e-06	0	1	1	1	A0A0D7LRE7	0	2939.43	High	0	1.475e-06	51
High	MNLTELKNTPVSELITLGENMGLENLAR	2xOxidation [M1; M21]	7.35758e-09	0	1	1	4	A0A0A5SS00	1	3132.59	High	0	1.809e-09	79
High	MNLTELKNTPVSELITLGENMGLENLAR	3xDeamidated [N2; N8; N20]; 1xOxidation [M21]	6.36107e-05	0	1	1	1	A0A0A5SS00	1	3119.55	High	0	1.333e-05	21
High	MNLTELKNTPVSELITLGENMGLENLAR	2xDeamidated [N20; N]; 1xOxidation [M21]	2.94475e-06	0	1	1	2	A0A0A5SS00	1	3118.56	High	0	6.54e-07	39
High	MNLTELKNTPVSELITLGENMGLENLAR	1xDeamidated [N]; 1xOxidation [M]	3.13504e-08	0	1	1	5	A0A0A5SS00	1	3117.58	High	0	2.817e-08	66
High	MNLTELKNTPVSELITLGENMGLENLAR	1xOxidation [M]	2.33082e-10	0	1	1	9	A0A0A5SS00	1	3116.6	High	0	6.086e-11	70
High	MNTDAIESMVRDVLSR		7.81917e-05	0	1	1	3	A0A0D7LRB4	1	1836.89	High	0	1.635e-05	36
High	MNLTELKNTPVSELITLGENMGLENLAR		2.01854e-12	0	1	1	9	A0A0A5SS00	1	3100.6	High	0	5.705e-13	126
High	MNTEATHDKNETLSTGIR		3.13002e-12	0	1	1	27	A0A243TVV5	1	2017.96	High	0	2.884e-12	120
High	MNTEATHDKNETLSTGIR	1xOxidation [M1]	8.13564e-08	0	1	1	5	A0A243TVV5	1	2033.96	High	0	3.181e-08	76
High	MPNNGRVVFGATVTVLNLDNDEEQTWR	2xDeamidated [N4; N]	6.72299e-08	0	1	1	3	A0A0D7LTE4	1	3077.46	High	0	1.594e-08	68
High	MPNNGRVVFGATVTVLNLDNDEEQTWR	1xDeamidated [N]	2.30743e-09	0	1	1	4	A0A0D7LTE4	1	3076.48	High	0	5.778e-10	80
High	MPGGGFSAGTGGGETFDGEFQR	1xDeamidated [Q21]	7.62483e-08	0	1	1	2	A0A0D7LQP7	0	2162.91	High	0	1.8e-08	69
High	MPGGGFSAGTGGGETFDGEFQR		1.02367e-12	0	1	1	4	A0A0D7LQP7	0	2161.92	High	0	2.924e-13	122
High	MPEVNEAIAMPLGHGALEIGER		3.01771e-08	0	1	1	3	A0A243TZ52	0	2334.16	High	0	7.243e-09	71
High	MPDSPLKGSANILVMPNMEAAR	1xDeamidated [N11]	2.37155e-05	0	1	1	1	A0A0D7LQY2	1	2343.15	High	0	5.069e-06	34
High	MPDGREVTTTPLAADDWKGIEPIYETMPGWSESTFGVK		2.37861e-06	0	1	1	4	A0A0D7LQL5	2	4211.99	High	0	5.297e-07	44
High	MNYGDVLVMGGTSDAR		3.64268e-07	0	1	1	7	A0A0P8KB55	0	1685.76	High	0	8.374e-08	64
High	MNTNNTQAAEQHAAKRR		2.61649e-06	0	1	1	9	A0A243TFU6	2	1940.95	High	0	5.821e-07	56
High	MNTNNTQAAEQHAAK		9.4498e-06	0	1	1	6	A0A243TFU6	0	1628.74	High	0	2.056e-06	43
High	MNTMNVIIADDHPIVLFGIRK	1xDeamidated [N]	7.9314e-06	0	1	1	3	A0A0A5SWX6	1	2398.26	High	0	1.734e-06	41
High	MNTMNVIIADDHPIVLFGIRK		1.29602e-05	0	1	1	3	A0A0A5SWX6	1	2397.28	High	0	2.806e-06	32
High	MNTMNVIIADDHPIVLFGIR		1.29393e-08	0	1	1	3	A0A0A5SWX6	0	2269.18	High	0	3.15e-09	77
High	MNTLEQTIGNTPLVK		1.52457e-08	0	1	1	8	A0A243TVH9	0	1658.88	High	0	3.704e-09	89
High	MNTEATHDKNETLSTGIR	1xDeamidated [N2]; 1xOxidation [M1]	1.41448e-07	0	1	1	1	A0A243TVV5	1	2034.94	High	0	3.303e-08	75
High	MNTEATHDKNETLSTGIR	1xDeamidated [N10]	2.55774e-09	0	1	1	2	A0A243TVV5	1	2018.94	High	0	6.413e-10	104
High	MPPTEGADGGQVLGSK		3.03671e-09	0	1	1	22	A0A0A5T041	0	1543.74	High	0	5.635e-09	80
High	MNIRDLEYLVALAEHR		9.34248e-06	0	1	1	3	A0A0D7LPJ1	1	1943.02	High	0	2.032e-06	42
High	MNLNTDSLSAVLAR	1xOxidation [M1]	1.54381e-05	0	1	1	2	A0A243TQ36	0	1520.77	High	0	1.52e-05	63
High	MNKSQLIDKIAAGADISK		8.35166e-14	0	1	1	44	A0A0A5QVT8	2	1903.03	High	0	2.488e-14	125
High	MNKEILAVVEAVSNEKALPR	1xOxidation [M1]	7.34967e-06	0	1	1	9	A0A0D7LDA0	2	2227.21	High	0	1.607e-06	31
High	MNKEILAVVEAVSNEKALPR	1xDeamidated [N]	1.14525e-08	0	1	1	5	A0A0D7LDA0	2	2212.2	High	0	1.216e-07	61
High	MNKEILAVVEAVSNEKALPR		2.11882e-10	0	1	1	20	A0A0D7LDA0	2	2211.22	High	0	2.508e-10	81
High	MNKEILAVVEAVSNEK	1xOxidation [M1]	1.18525e-08	0	1	1	5	A0A0D7LDA0	1	1789.94	High	0	2.89e-09	77
High	MNKEILAVVEAVSNEK		1.31205e-09	0	1	1	13	A0A0D7LDA0	1	1773.94	High	0	3.317e-10	83
High	MNGAQWVVHALR	1xDeamidated [Q/N]	3.22416e-05	0	1	1	2	A0A243TZL3	0	1382.7	High	0	6.862e-06	42
High	MNFSHGSPEDHKLR	1xOxidation [M1]	6.98734e-05	0	1	1	1	V5YMJ2	1	1670.77	High	0	1.462e-05	56
High	MNFSHGSPEDHKLR		7.31152e-08	0	1	1	15	V5YMJ2	1	1654.78	High	0	7.248e-08	80
High	MNFHQYYPVDIVNGPGTR		1.18826e-06	0	1	1	4	A0A0P8KIJ6	0	2108	High	0	2.682e-07	63
High	MNEQYSALRSNVSMLGK		2.61743e-05	0	1	1	1	A0A243U2I2	1	1927.94	High	0	5.582e-06	45
High	MNELMAHHTGQSLEQIER	1xDeamidated [N2]	3.78719e-06	0	1	1	1	A0A0A5T0Y5	0	2124.98	High	0	8.358e-07	37
High	MNELMAHHTGQSLEQIER		2.73279e-08	0	1	1	1	A0A0A5T0Y5	0	2124	High	0	6.559e-09	47
High	MNEKGEFIEVSEYNAR		4.48102e-09	0	1	1	4	A0A0M5KGN1	1	1915.89	High	0	1.916e-08	88
High	MNDIAHNLAHVRDKISAAATR		6.31342e-05	0	1	1	6	A0A0D7LGU0	2	2304.2	High	0	2.867e-05	28
High	MNKSQLIDKIAAGADISK	1xDeamidated [Q/N]	2.4057e-12	0	1	1	7	A0A0A5QVT8	2	1904.02	High	0	6.785e-13	102
High	MNIPHWWQNGVIYQVYPK		4.16582e-06	0	1	1	5	A0A243U1F9	0	2273.13	High	0	4.39e-06	37
High	MNKSQLIDKIAAGADISK	1xOxidation [M1]	3.59074e-12	0	1	1	23	A0A0A5QVT8	2	1919.03	High	0	7.425e-12	113
High	MNKTQLIDVIADKAELSK		9.99408e-11	0	1	1	38	A0A0A5PBU9	2	2017.1	High	0	5.373e-11	95
High	MNLNTDSLSAVLAR		5.38138e-09	0	1	1	9	A0A243TQ36	0	1504.78	High	0	1.329e-09	100
High	MNINLAKLEQAEMDKVNVDLAAAGVAFK		2.47264e-05	0	1	1	1	A0A0A5SVU9	2	3003.56	High	0	5.295e-06	29
High	MNIIEANVATPDAR	1xOxidation [M1]	1.60207e-08	0	1	1	10	A0A0A5UY67	0	1530.76	High	0	3.89e-09	92
High	MNIIEANVATPDAR		6.14999e-09	0	1	1	12	A0A0A5UY67	0	1514.76	High	0	5.15e-09	114
High	MNLHEYQAKQLFAR		2.81306e-06	0	1	1	2	A0A0D7LWR8	1	1748.89	High	0	6.244e-07	55
High	MNIGQILETHLGMAAK	1xOxidation [M]	5.62679e-07	0	1	1	19	A0A243U0B0	0	1742.89	High	0	3.037e-07	74
High	MNIGQILETHLGMAAK		2.39443e-07	0	1	1	19	A0A243U0B0	0	1726.9	High	0	5.539e-08	56
High	MNIDTREITLEPADNAR		1.31212e-06	0	1	1	8	A0A0A5T0A8	1	1958.96	High	0	2.955e-07	46
High	MNIDTDTQWATWEGVLNYYKANEAYLQGQLGNPKGEDQPNK	2xDeamidated [N22; Q/N]	2.06859e-05	0	1	1	2	A0A0A5STU2	2	4702.17	High	0	4.435e-06	31
High	MNIDTDTQWATWEGVLNYYKANEAYLQGQLGNPK	1xDeamidated [Q/N]	1.88044e-08	0	1	1	6	A0A0A5STU2	1	3932.84	High	0	4.546e-09	66
High	MNIDTDTQWATWEGVLNYYK	1xDeamidated [N17]	3.59165e-09	0	1	1	1	A0A0A5STU2	0	2449.1	High	0	8.925e-10	84
High	MNIDTDTQWATWEGVLNYYK		6.10325e-09	0	1	1	7	A0A0A5STU2	0	2448.12	High	0	1.503e-09	85
High	MNIAGAAFADIDGVK		6.35918e-06	0	1	1	2	A0A0D7M1K8	0	1492.75	High	0	1.393e-06	37
High	MNKTQLIDVIADKAELSK	1xOxidation [M1]	1.63694e-09	0	1	1	19	A0A0A5PBU9	2	2033.09	High	0	4.135e-10	73
High	MNKTQLIDVIADKAELSK	1xDeamidated [N/Q]	3.38732e-10	0	1	1	14	A0A0A5PBU9	2	2018.08	High	0	2.929e-09	74
High	MNKSQLIDKIAAGADISK	1xDeamidated [Q5]; 1xOxidation [M1]	3.31067e-10	0	1	1	1	A0A0A5QVT8	2	1920.01	High	0	8.593e-11	101
High	MQPEEELDIETLAAALLKMAQGERPLILPPDAPMRPK		9.28636e-05	0	1	1	4	A0A243TYW4	1	4112.16	High	1.145e-05	7.245e-05	35
High	MPPTEGADGGQVLGSK	1xOxidation [M1]	1.79829e-10	0	1	1	14	A0A0A5T041	0	1559.74	High	0	4.707e-11	108
High	MPQPYIKLNPADAAKLGVNAGTR		1.61035e-07	0	1	1	7	A0A243TUX5	2	2425.3	High	0	3.757e-08	53
High	MQHIIEGFLNFQKEIFPQRK		6.87863e-08	0	1	1	10	A0A0D7LLM5	2	2503.33	High	0	1.625e-08	66
High	MQGTGVSVTR		2.83439e-05	0	1	1	6	A0A0P8KGP7	0	1035.53	High	0	6.036e-06	61
High	MQGSVTEFLKPR	1xOxidation [M1]	4.8613e-08	0	1	1	26	A0A0A5PC54	0	1408.73	High	0	1.692e-08	99
High	MQGSVTEFLKPR		5.12104e-09	0	1	1	33	A0A0A5PC54	0	1392.73	High	0	1.267e-09	94
High	MQGKNTLWQAGTDHAGIATQMVVERK	1xOxidation [M1]	2.17327e-05	0	1	1	2	A0A243U1A5	2	2886.43	High	0	3.075e-05	29
High	MQGKNTLWQAGTDHAGIATQMVVERK	1xDeamidated [Q/N]	1.80756e-06	0	1	1	9	A0A243U1A5	2	2871.42	High	0	4.049e-07	39
High	MQGKNTLWQAGTDHAGIATQMVVERK		9.62236e-08	0	1	1	4	A0A243U1A5	2	2870.44	High	0	2.265e-08	62
High	MQGKNTLWQAGTDHAGIATQMVVER	1xDeamidated [Q]	1.22507e-06	0	1	1	3	A0A243U1A5	1	2743.33	High	0	2.759e-07	63
High	MQGKNTLWQAGTDHAGIATQMVVER		1.76193e-11	0	1	1	7	A0A243U1A5	1	2742.35	High	0	4.807e-12	84
High	MQFEQAKEGVSALNR	1xOxidation [M1]	2.60752e-05	0	1	1	1	A0A243TRV5	1	1723.84	High	0	5.566e-06	29
High	MQFEQAKEGVSALNR		3.39191e-09	0	1	1	13	A0A243TRV5	1	1707.85	High	0	8.439e-10	85
High	MQEQYRPEEIESKVQLHWDEKR	1xDeamidated [Q15]	9.51288e-08	0	1	1	3	A0A243TSU8	2	2859.37	High	0	2.242e-08	51
High	MQEQYRPEEIESKVQLHWDEKR		1.56968e-09	0	1	1	11	A0A243TSU8	2	2858.39	High	0	3.954e-10	65
High	MQEQYRPEEIESK	1xOxidation [M1]	2.86681e-05	0	1	1	10	A0A243TSU8	0	1682.77	High	0	6.114e-06	61
High	MQEQYRPEEIESK		6.9415e-06	0	1	1	15	A0A243TSU8	0	1666.77	High	1.145e-05	6.52e-05	51
High	MQHIIEGFLNFQKEIFPQRK	1xDeamidated [N/Q]	7.78994e-05	0	1	1	3	A0A0D7LLM5	2	2504.31	High	1.605e-05	8.937e-05	39
High	MQEALMSLMQMAKTSAALAKMQER		2.43365e-06	0	1	1	2	A0A0D7LU45	2	2698.32	High	0	5.425e-07	36
High	MQHIIEGFLNFQKEIFPQRK	1xOxidation [M1]	7.60534e-07	0	1	1	4	A0A0D7LLM5	2	2519.32	High	0	1.725e-07	49
High	MQKDALNNVHITDEQVLMTPEQLKAEFPLSQEQEAQIAQSR	2xDeamidated [Q22; Q31]	1.56747e-05	0	1	1	1	A0A0D7LLY8	2	4710.3	High	0	3.384e-06	43
High	MQPEEELDIETLAAALLK		1.38402e-09	0	1	1	1	A0A243TYW4	0	2014.04	High	0	3.496e-10	86
High	MQIQAAFEEVARR		4.1388e-05	0	1	1	5	A0A0D7LXM1	1	1548.8	High	0	8.767e-06	32
High	MQLNSTEISELIKQRIAQFNVVSEAHNEGTIVSVSDGVIR	2xDeamidated [Q/N]	3.44872e-08	0	1	1	20	A0A0A5UND8	2	4414.26	High	0	2.298e-08	64
High	MQLNSTEISELIKQRIAQFNVVSEAHNEGTIVSVSDGVIR	1xDeamidated [N/Q]	3.76496e-08	0	1	1	9	A0A0A5UND8	2	4413.27	High	0	9.016e-09	68
High	MQLNSTEISELIKQRIAQFNVVSEAHNEGTIVSVSDGVIR		7.82061e-09	0	1	1	8	A0A0A5UND8	2	4412.29	High	0	1.918e-09	73
High	MQLNSTEISELIKQR	1xOxidation [M1]	1.47112e-09	0	1	1	5	A0A0A5UND8	1	1805.94	High	0	3.72e-10	101
High	MQLNSTEISELIKQR	1xDeamidated [N/Q]	7.42393e-08	0	1	1	5	A0A0A5UND8	1	1790.93	High	0	1.302e-07	67
High	MQLNSTEISELIKQR		3.11466e-10	0	1	1	22	A0A0A5UND8	1	1789.95	High	0	8.063e-11	106
High	MQLNSTEISELIK	1xOxidation [M1]	4.8306e-07	0	1	1	2	A0A0A5UND8	0	1521.78	High	0	1.105e-07	78
High	MQLNSTEISELIK	1xDeamidated [Q/N]	3.12723e-07	0	1	1	3	A0A0A5UND8	0	1506.77	High	0	7.202e-08	77
High	MQLNSTEISELIK		4.1948e-07	0	1	1	3	A0A0A5UND8	0	1505.79	High	0	9.609e-08	80
High	MQLNEELRHEVTPK		1.79186e-07	0	1	1	16	A0A243U093	1	1723.88	High	0	8.405e-08	65
High	MQKVVLATGNAGK		3.03452e-05	0	1	1	2	A0A0D7LXF7	1	1316.74	High	0	6.464e-06	50
High	MQKTPAADISPR		2.31815e-05	0	1	1	4	A0A0D7LTK2	1	1314.68	High	0	4.966e-06	59
High	MQKGQASIANIR		0.000102693	0	1	1	1	A0A243TZM6	1	1316.71	High	0	2.129e-05	32
High	MQKDALNNVHITDEQVLMTPEQLKAEFPLSQEQEAQIAQSR	1xDeamidated [Q]	2.42801e-08	0	1	1	2	A0A0D7LLY8	2	4709.32	High	0	7.013e-09	55
High	MPQPYIKLNPADAAK		6.05189e-06	0	1	1	13	A0A243TUX5	1	1656.88	High	0	1.677e-05	47
High	MQEALMSLMQMAKTSAALAK	1xDeamidated [Q10]; 1xOxidation [M1]	1.56792e-07	0	1	1	1	A0A0D7LU45	1	2171.06	High	0	3.66e-08	57
High	MQEALMSLMQMAK	1xOxidation [M]	1.59149e-05	0	1	1	3	A0A0D7LU45	0	1527.7	High	0	3.429e-06	49
High	MPYKGYTDQTHQNGAFK	1xDeamidated [N/Q]; 1xOxidation [M1]	9.18962e-11	0	1	1	61	A0A0D7LQN4	1	2002.9	High	0	2.432e-11	107
High	MPYKGYTDQTHQNGAFK	1xOxidation [M1]	3.4394e-10	0	1	1	28	A0A0D7LQN4	1	2001.91	High	0	2.717e-10	95
High	MPYKGYTDQTHQNGAFK	2xDeamidated [N13; Q]	9.18962e-11	0	1	1	7	A0A0D7LQN4	1	1987.89	High	0	2.432e-11	80
High	MPYKGYTDQTHQNGAFK	1xDeamidated [N/Q]	4.02608e-12	0	1	1	87	A0A0D7LQN4	1	1986.9	High	0	1.126e-12	116
High	MPYKGYTDQTHQNGAFK		6.00933e-12	0	1	1	57	A0A0D7LQN4	1	1985.92	High	0	1.667e-12	102
High	MPVIYGVLTHEEHPGPDVLLLER		1.31027e-10	0	1	1	2	A0A0D7LQ37	0	2614.37	High	0	3.448e-11	73
High	MPVGEILHVGDDLTTDVAGAIR		1.29393e-08	0	1	1	3	A0A243TZW1	0	2279.17	High	0	3.151e-09	78
High	MPSAVGYQPTLAEEMGVLQERITSTK	2xDeamidated [Q8; Q19]	4.54991e-09	0	1	1	1	A0A0A5SRK4	1	2838.39	High	0	1.127e-09	51
High	MPSAVGYQPTLAEEMGVLQERITSTK		1.10782e-10	0	1	1	7	A0A0A5SRK4	1	2836.42	High	0	2.919e-11	75
High	MPSAVGYQPTLAEEMGVLQER	1xDeamidated [Q8]; 2xOxidation [M1; M15]	1.0598e-06	0	1	1	1	A0A0A5SRK4	0	2339.09	High	0	2.397e-07	63
High	MPSAVGYQPTLAEEMGVLQER	2xOxidation [M1; M15]	3.81328e-07	0	1	1	5	A0A0A5SRK4	0	2338.11	High	0	1.067e-07	80
High	MPSAVGYQPTLAEEMGVLQER	1xDeamidated [Q]; 1xOxidation [M]	7.76975e-11	0	1	1	6	A0A0A5SRK4	0	2323.09	High	0	2.061e-11	106
High	MPSAVGYQPTLAEEMGVLQER	1xOxidation [M]	4.89731e-11	0	1	1	27	A0A0A5SRK4	0	2322.11	High	0	5.409e-11	99
High	MPSAVGYQPTLAEEMGVLQER	1xDeamidated [Q8]	6.09499e-10	0	1	1	4	A0A0A5SRK4	0	2307.1	High	0	1.56e-10	83
High	MPSAVGYQPTLAEEMGVLQER		2.41817e-11	0	1	1	26	A0A0A5SRK4	0	2306.12	High	0	6.559e-12	106
High	MPYKGYTDQTHQNGAFK	2xDeamidated [N13; Q]; 1xOxidation [M1]	4.46396e-09	0	1	1	4	A0A0D7LQN4	1	2003.88	High	0	1.106e-09	69
High	MQEALMSLMQMAKTSAALAK		2.8749e-10	0	1	1	7	A0A0D7LU45	1	2154.08	High	0	7.464e-11	78
High	MPYKGYTDQTHQNGAFKAQGVQLTAK		3.54989e-12	0	1	1	64	A0A0D7LQN4	2	2882.43	High	0	3.922e-11	116
High	MPYKGYTDQTHQNGAFKAQGVQLTAK	2xDeamidated [Q/N]	8.64553e-11	0	1	1	38	A0A0D7LQN4	2	2884.39	High	0	2.292e-11	82
High	MQEALMSLMQMAK		2.68726e-06	0	1	1	6	A0A0D7LU45	0	1511.71	High	0	1.14e-06	53
High	MQDTTMETRLAELESR		0.000133612	0	1	1	4	A0A0A5R4F7	1	1910.89	High	0	2.749e-05	28
High	MQDLTSFIVNKLGVVDVGASLQGR	1xDeamidated [Q/N]	1.10099e-06	0	1	1	3	A0A0D7LMR9	1	2548.34	High	0	3.278e-07	37
High	MQDLTSFIVNKLGVVDVGASLQGR		1.11658e-07	0	1	1	2	A0A0D7LMR9	1	2547.36	High	0	2.616e-08	56
High	MQATATTLDNEQEHTPVNSR	1xDeamidated [N/Q]	3.57672e-06	0	1	1	2	A0A0A5SR98	0	2244.02	High	0	9.218e-07	42
High	MQAFSDKGKR		1.56747e-05	0	1	1	7	A0A0D7LT99	2	1167.59	High	0	3.384e-06	47
High	MQAASGQLQQSHLLKQVR	1xDeamidated [Q]	5.28964e-05	0	1	1	3	A0A0A5PBT0	1	2024.07	High	0	1.96e-05	38
High	MQAASGQLQQSHLLKQVR		6.14012e-13	0	1	1	11	A0A0A5PBT0	1	2023.09	High	0	1.768e-13	133
High	MQAASGQLQQSHLLK	1xOxidation [M1]	5.59062e-09	0	1	1	12	A0A0A5PBT0	0	1655.85	High	0	1.38e-09	96
High	MQAASGQLQQSHLLK		5.44331e-09	0	1	1	24	A0A0A5PBT0	0	1639.86	High	0	1.343e-09	96
High	MQAAGAQAYLVNTGWNGTGKR	1xDeamidated [N]	9.08072e-05	0	1	1	2	A0A0P8M219	1	2195.07	High	0	1.89e-05	32
High	MQAAGAQAYLVNTGWNGTGKR		6.21918e-05	0	1	1	2	A0A0P8M219	1	2194.08	High	0	1.303e-05	39
High	MPYKGYTDQTHQNGAFKAQGVQLTAK	2xDeamidated [Q/N]; 1xOxidation [M1]	1.78019e-06	0	1	1	29	A0A0D7LQN4	2	2900.39	High	0	9.018e-07	58
High	MPYKGYTDQTHQNGAFKAQGVQLTAK	1xDeamidated [Q/N]; 1xOxidation [M1]	9.76794e-11	0	1	1	95	A0A0D7LQN4	2	2899.4	High	0	3.79e-11	82
High	MPYKGYTDQTHQNGAFKAQGVQLTAK	1xOxidation [M1]	9.51058e-11	0	1	1	31	A0A0D7LQN4	2	2898.42	High	0	2.52e-11	72
High	MPYKGYTDQTHQNGAFKAQGVQLTAK	1xDeamidated [N/Q]	2.54736e-12	0	1	1	207	A0A0D7LQN4	2	2883.41	High	0	4.59e-11	105
High	MTESFAQLFEESLKEIETRPGSIVR	1xDeamidated [Q7]	1.36491e-08	0	1	1	11	A0A0A5SZK6	1	2898.46	High	0	3.314e-09	73
High	MTESFAQLFEESLKEIETRPGSIVR	1xOxidation [M1]	6.25145e-11	0	1	1	25	A0A0A5SZK6	1	2913.47	High	0	7.901e-11	109
High	MTESFAQLFEESLKEIETRPGSIVR	1xDeamidated [Q7]; 1xOxidation [M1]	2.05287e-08	0	1	1	9	A0A0A5SZK6	1	2914.45	High	0	4.95e-09	91
High	NDENPEITDRFEFFIGGR		2.61743e-05	0	1	1	12	A0A0D7LKQ3	1	2156	High	0	2.974e-05	41
High	NDDYLILDAVNNQVYVNPTNDVIEQLR	1xDeamidated [N/Q]	9.73311e-08	0	1	1	5	A0A0D7LEZ7	0	3148.54	High	0	1.262e-07	73
High	NDDYLILDAVNNQVYVNPTNDVIEQLR		1.45275e-07	0	1	1	3	A0A0D7LEZ7	0	3147.56	High	0	3.97e-08	67
High	NDDQKAAYALGASLGR		2.75736e-07	0	1	1	3	A0A0A5SRN0	1	1649.82	High	0	6.377e-08	69
High	NAVIMVDLAGDISPLLELDSDALRER	1xOxidation [M5]	1.22041e-06	0	1	1	1	A0A243TU57	1	2841.47	High	0	2.749e-07	41
High	NAVIEAAERGLSFGAPTEMEVK		3.76989e-07	0	1	1	6	A0A0D7LBC0	1	2319.16	High	0	8.661e-08	57
High	NAVENHFDTSYELESLLEQR	1xDeamidated [N5]	0.000125014	0	1	1	1	A0A243TV94	0	2395.1	High	0	2.582e-05	44
High	NAVENHFDTSYELESLLEQR		8.53558e-12	0	1	1	1	A0A243TV94	0	2394.12	High	0	2.353e-12	114
High	NAVDAAKALGVDAR	1xDeamidated [N1]	0.000146503	0	1	1	1	A0A0A5SPM1	1	1371.72	High	0	3.008e-05	41
High	NAVDAAKALGVDAR		1.29567e-07	0	1	1	8	A0A0A5SPM1	1	1370.74	High	0	2.113e-07	81
High	NATLEVAEALER		1.19195e-05	0	1	1	3	A0A243TYW4	0	1315.69	High	0	2.581e-06	54
High	NARNGHLFVTDGVVK	1xDeamidated [N]	2.43365e-06	0	1	1	4	A0A0A5T1S1	1	1627.86	High	0	5.412e-07	45
High	NAREQLGFSQQAVAER		2.06859e-08	0	1	1	16	A0A243TVV5	1	1803.91	High	0	6.963e-08	72
High	NAREGIEPDQPGVVGPIKQIEELQK		1.94612e-08	0	1	1	12	A0A0P8KL65	2	2744.46	High	0	5.997e-08	59
High	NAQSQAKSPETLR		6.68037e-07	0	1	1	14	A0A0D7LWG1	1	1429.74	High	0	1.452e-05	61
High	NDNPQAASRPWDKERDGFVLGDGAGMVVLEEYEHAK		2.54759e-06	0	1	1	13	A0A0D7LUP3	2	4000.89	High	0	5.676e-07	51
High	NAQPDTLDAVLAK		3.66706e-05	0	1	1	1	A0A0A5STL5	0	1355.72	High	0	7.784e-06	53
High	NDNPQAASRPWDKERDGFVLGDGAGMVVLEEYEHAK	1xDeamidated [Q/N]	4.85018e-05	0	1	1	10	A0A0D7LUP3	2	4001.87	High	0	1.025e-05	37
High	NDQLLEPMFFGQPVNVAR		5.93769e-06	0	1	1	1	A0A0P8KHV4	0	2075.04	High	0	1.304e-06	58
High	NELSEAAETLANFLKDDANIHAIQR		3.67057e-07	0	1	1	1	A0A0D7LHF7	1	2783.4	High	0	8.435e-08	39
High	NELPVRFTDASGNQQEGIITSGTFSPTLGYSIALAR	2xDeamidated [N/Q]	1.3859e-08	0	1	1	3	A0A0D7LXC0	1	3812.9	High	0	4.119e-09	70
High	NELPVRFTDASGNQQEGIITSGTFSPTLGYSIALAR	1xDeamidated [Q/N]	1.19403e-11	0	1	1	3	A0A0D7LXC0	1	3811.91	High	0	3.278e-12	105
High	NELGQEVLEAGPSIPVEILGLSGVPAAGDEVTVVRDEKK	1xDeamidated [Q/N]	2.69753e-06	0	1	1	5	A0A0D7LDK9	2	4016.11	High	0	5.989e-07	40
High	NELGQEVLEAGPSIPVEILGLSGVPAAGDEVTVVRDEKK		4.93482e-11	0	1	1	4	A0A0D7LDK9	2	4015.12	High	0	1.319e-11	81
High	NELGQEVLEAGPSIPVEILGLSGVPAAGDEVTVVRDEK	1xDeamidated [Q5]	1.63511e-07	0	1	1	9	A0A0D7LDK9	1	3888.01	High	0	3.806e-08	52
High	NELGQEVLEAGPSIPVEILGLSGVPAAGDEVTVVRDEK		1.72206e-11	0	1	1	11	A0A0D7LDK9	1	3887.03	High	0	4.688e-12	105
High	NELEAFEVALENVRPTVEVK	1xDeamidated [N12]	7.81112e-07	0	1	1	2	A0A0D7LG63	0	2287.18	High	0	1.772e-07	62
High	NELEAFEVALENVRPTVEVK		1.22975e-06	0	1	1	5	A0A0D7LG63	0	2286.2	High	0	2.768e-07	57
High	NEHGLHARPGTMLVNTIKQFNSEITVTNLDGTGKPANGR	3xDeamidated [N21; N28; N37]	3.03595e-06	0	1	1	1	A0A0D7LYR9	1	4191.09	High	0	6.743e-07	35
High	NEHGLHARPGTMLVNTIK		1.73689e-05	0	1	1	4	A0A0D7LYR9	0	1988.05	High	0	3.74e-06	55
High	NEGVLQLSLNADPQFDEPPKESHGEQIIQNHLGLR	1xDeamidated [N/Q]	3.05647e-07	0	1	1	3	A0A243TYL6	1	3923.95	High	0	7.049e-08	55
High	NEETLEPVPYFQK		7.03998e-05	0	1	1	1	A0A0D7LR04	0	1593.78	High	0	1.472e-05	34
High	NDYQTYTELSVTNPYFTVDGVSLGGR	1xDeamidated [N/Q]	0.00014173	0	1	1	5	A0A133L7S8	0	2897.35	High	2.097e-05	0.0001681	33
High	NDYQTYTELSVTNPYFTVDGVSLGGR		9.08726e-08	0	1	1	1	A0A133L7S8	0	2896.36	High	0	2.141e-08	66
High	NDNPQAASRPWDKERDGFVLGDGAGMVVLEEYEHAK	1xDeamidated [N/Q]; 1xOxidation [M26]	0.000121366	0	1	1	15	A0A0D7LUP3	2	4017.87	High	0	2.508e-05	30
High	NELSQYGIMPEEWGGESQFVHVSAK		1.6267e-08	0	1	1	8	A0A0D7LDK9	0	2822.31	High	0	3.943e-09	60
High	NAQGELVGFDIDLAK		1.1438e-06	0	1	1	1	A0A243TV27	0	1589.82	High	0	2.577e-07	47
High	NAQGELEIQVGDEVDVALDAVEDGFGETLLSREK		7.09965e-10	0	1	1	8	A0A0A5SZK6	1	3645.78	High	0	1.818e-10	90
High	NAIPTQSVLTITSNVVYGK		2.42145e-10	0	1	1	41	A0A0D7LQ53	0	2005.1	High	0	8.956e-11	102
High	NALPEGYAPAQVAERLNEQASR		4.54874e-05	0	1	1	6	A0A0N8LVR1	1	2384.2	High	0	9.928e-06	40
High	NALPEGYAPAQVAER		1.03539e-05	0	1	1	3	A0A0N8LVR1	0	1585.8	High	0	2.25e-06	53
High	NAIIFSPHPR		3.18773e-05	0	1	1	38	A0A243TG77	0	1151.63	High	0	2.424e-05	60
High	NALKKGELTVDDSAIVGIIR	1xDeamidated [N1]	1.41611e-06	0	1	1	2	A0A0D7LP27	2	2113.19	High	0	3.18e-07	43
High	NALKKGELTVDDSAIVGIIR		1.62821e-05	0	1	1	4	A0A0D7LP27	2	2112.2	High	0	3.512e-06	42
High	NALFGIIQGSVYEDLRDISVK		1.00212e-08	0	1	1	2	A0A0A5T1S1	1	2337.24	High	0	2.454e-09	57
High	NALEVEALAKGFDEGPLFK		1.36313e-06	0	1	1	3	A0A0D7LUQ9	1	2048.07	High	0	3.065e-07	41
High	NALAYLAYSDKVVDGSPK		4.46999e-08	0	1	1	3	A0A0D7LMW8	1	1910.99	High	0	7.279e-07	60
High	NAIASVKAVNAAR		4.46366e-05	0	1	1	3	A0A243TWZ0	1	1284.74	High	1.605e-05	8.605e-05	44
High	NALAMRWIVEAAR		6.78061e-05	0	1	1	7	A0A0D7LG63	1	1500.81	High	0	1.422e-05	40
High	NAKGETAFNLSLLLKDPTANTEEPQTLAQEVDR	2xDeamidated [N/Q]	2.41276e-07	0	1	1	4	A0A0D7M2A8	2	3615.8	High	0	5.583e-08	55
High	NAKGETAFNLSLLLKDPTANTEEPQTLAQEVDR	1xDeamidated [N]	2.32766e-11	0	1	1	3	A0A0D7M2A8	2	3614.82	High	0	6.307e-12	96
High	NAKGETAFNLSLLLKDPTANTEEPQTLAQEVDR		8.68816e-13	0	1	1	6	A0A0D7M2A8	2	3613.83	High	0	2.488e-13	105
High	NAKESIYHIEGDPDHPVSR		4.48708e-08	0	1	1	5	A0A243TVG4	1	2164.04	High	0	1.071e-08	45
High	NAIPTQSVLTITSNVVYGK	1xDeamidated [N/Q]	1.55392e-08	0	1	1	10	A0A0D7LQ53	0	2006.08	High	0	3.776e-09	65
High	NAQGELEIQVGDEVDVALDAVEDGFGETLLSREK	1xDeamidated [Q/N]	1.12638e-09	0	1	1	10	A0A0A5SZK6	1	3646.76	High	0	2.854e-10	72
High	NAIPTQSVLTITSNVVYGKK		3.76402e-11	0	1	1	35	A0A0D7LQ53	1	2133.19	High	0	1.01e-11	108
High	NAIPTQSVLTITSNVVYGKK	2xDeamidated [N1; Q/N]	2.10824e-05	0	1	1	3	A0A0D7LQ53	1	2135.16	High	0	4.52e-06	45
High	NAQGELEIQVGDEVDVALDAVEDGFGETLLSR	1xDeamidated [Q/N]	3.17112e-08	0	1	1	22	A0A0A5SZK6	0	3389.62	High	0	7.592e-09	46
High	NAQGELEIQVGDEVDVALDAVEDGFGETLLSR		9.22474e-11	0	1	1	12	A0A0A5SZK6	0	3388.64	High	0	2.446e-11	83
High	NAQAIVDYLQTQPLVK		1.40915e-05	0	1	1	3	A0A243U0J4	0	1800.99	High	0	1.161e-05	46
High	NANRFFVAADVHPQTLDVVR		3.20238e-06	0	1	1	12	A0A243TX61	1	2269.18	High	0	7.338e-07	46
High	NALVSETVKANQLWGEVLDNAAFEAEQMGK		1.28901e-08	0	1	1	4	A0A0D7LMC4	1	3262.6	High	0	3.138e-09	70
High	NALTTLALAQEESLGDNKPADDLLNLEGLDREMAFKLAAR	2xDeamidated [N17; N25]; 1xOxidation [M33]	7.90751e-05	0	1	1	1	A0A0D7LDA0	2	4345.19	High	0	1.653e-05	36
High	NALTTLALAQEESLGDNKPADDLLNLEGLDREMAFKLAAR	2xDeamidated [Q/N]	5.18569e-11	0	1	1	5	A0A0D7LDA0	2	4329.19	High	0	1.844e-11	76
High	NALTTLALAQEESLGDNKPADDLLNLEGLDREMAFKLAAR	1xDeamidated [N]	3.20328e-09	0	1	1	3	A0A0D7LDA0	2	4328.21	High	0	3.957e-09	66
High	NALTTLALAQEESLGDNKPADDLLNLEGLDREMAFKLAAR		2.93423e-09	0	1	1	8	A0A0D7LDA0	2	4327.22	High	0	7.558e-10	70
High	NALTTLALAQEESLGDNKPADDLLNLEGLDREMAFK	1xOxidation [M33]	0.000100052	0	1	1	4	A0A0D7LDA0	1	3931.96	High	4.309e-05	0.0004316	29
High	NALTTLALAQEESLGDNKPADDLLNLEGLDREMAFK	1xDeamidated [N/Q]	3.71281e-07	0	1	1	7	A0A0D7LDA0	1	3916.95	High	0	8.531e-08	76
High	NALTTLALAQEESLGDNKPADDLLNLEGLDREMAFK		1.92349e-11	0	1	1	9	A0A0D7LDA0	1	3915.96	High	0	2.486e-11	86
High	NALQELIIDGIKTNVDLQIR		4.97384e-08	0	1	1	2	A0A0D7LT27	1	2266.28	High	0	1.182e-08	67
High	NAIPTQSVLTITSNVVYGKKTGNTPDGR	1xDeamidated [N14]	8.05313e-07	0	1	1	1	A0A0D7LQ53	2	2932.54	High	0	1.83e-07	56
High	NAIPTQSVLTITSNVVYGKKTGNTPDGR		9.16814e-07	0	1	1	5	A0A0D7LQ53	2	2931.55	High	0	1.763e-06	49
High	NAIPTQSVLTITSNVVYGKK	1xDeamidated [N/Q]	7.4707e-09	0	1	1	20	A0A0D7LQ53	1	2134.18	High	0	1.837e-09	80
High	NAFNQKRQPDFSK		3.93143e-07	0	1	1	12	A0A0D7LU42	2	1579.8	High	0	9.023e-08	60
High	NELSQYGIMPEEWGGESQFVHVSAK	1xDeamidated [Q]	1.91396e-06	0	1	1	2	A0A0D7LDK9	0	2823.29	High	0	4.282e-07	33
High	NEPDAVAEKLASR		2.48049e-06	0	1	1	9	A0A0P8IAD7	1	1399.72	High	0	2.012e-06	59
High	NGFAGYPVVTEDNELVGIITGR	2xDeamidated [N1; N13]	1.27645e-05	0	1	1	2	A0A133L9M0	0	2323.15	High	0	2.761e-06	36
High	NGFAGYPVVTEDNELVGIITGR	1xDeamidated [N]	5.03108e-08	0	1	1	10	A0A133L9M0	0	2322.16	High	0	1.198e-08	70
High	NGFAGYPVVTEDNELVGIITGR		7.55478e-12	0	1	1	13	A0A133L9M0	0	2321.18	High	0	2.089e-12	120
High	NGEVAATKVGALSK	1xDeamidated [N1]	4.85018e-05	0	1	1	2	A0A0A5UN91	1	1345.73	High	0	1.025e-05	61
High	NGEVAATKVGALSK		5.00206e-06	0	1	1	5	A0A0A5UN91	1	1344.75	High	0	3.698e-06	63
High	NGENALAFYSHYYQPLPLVLR		1.89737e-07	0	1	1	2	A0A0D7M4F3	0	2465.26	High	0	3.162e-06	50
High	NGELTRTLNDAVAVNHADNALTFGPRDGYADGWAQAGTAR	1xDeamidated [N]	0.00013214	0	1	1	2	A0A0A5PC67	2	4186.99	High	0	3.018e-05	28
High	NGELTRTLNDAVAVNHADNALTFGPR	2xDeamidated [N1; N]	2.6205e-08	0	1	1	3	A0A0A5PC67	1	2768.36	High	0	6.294e-09	51
High	NGELTRTLNDAVAVNHADNALTFGPR	1xDeamidated [N]	1.48073e-07	0	1	1	10	A0A0A5PC67	1	2767.38	High	0	1.461e-07	55
High	NGELTRTLNDAVAVNHADNALTFGPR		3.6566e-07	0	1	1	5	A0A0A5PC67	1	2766.39	High	0	4.684e-07	50
High	NGEKELIKTGDIVDFLVK	1xDeamidated [N1]	4.16582e-06	0	1	1	16	A0A0D7M844	2	2019.1	High	0	8.08e-06	46
High	NGEKELIKTGDIVDFLVK		1.99383e-07	0	1	1	17	A0A0D7M844	2	2018.12	High	0	3.429e-07	54
High	NGEFIEVTEKDTEGR	1xDeamidated [N1]	2.11344e-06	0	1	1	1	A0A0D7M4D0	1	1724.8	High	0	4.718e-07	52
High	NGEFIEVTEKDTEGR		1.98078e-06	0	1	1	3	A0A0D7M4D0	1	1723.81	High	0	4.426e-07	72
High	NGDTSNGVELGKSNILLIGPTGSGKTLLAETLAR	1xDeamidated [N6]	3.11805e-06	0	1	1	1	A0A0A5T013	2	3397.82	High	0	6.91e-07	39
High	NGFAGYPVVTEDNELVGIITGRDVR		4.49292e-07	0	1	1	7	A0A133L9M0	1	2691.37	High	0	1.029e-07	51
High	NGALNAAIVGQPAYKIAELAGFSVPETTK	2xDeamidated [N/Q]	1.61434e-08	0	1	1	12	A0A243TG77	1	2932.53	High	0	4.227e-08	58
High	NGFAGYPVVTEDNELVGIITGRDVR	1xDeamidated [N]	3.91062e-05	0	1	1	5	A0A133L9M0	1	2692.36	High	1.605e-05	0.000109	34
High	NGFLLDGFPR	1xDeamidated [N1]	0.000122722	0	1	1	23	A0A0A5QW10	0	1136.57	High	0	2.532e-05	49
High	NGILANPDGDAVLQMGDEIALVGYPDAHAR	1xDeamidated [N6]	3.19541e-08	0	1	1	1	A0A0D7LPA6	0	3093.49	High	0	7.669e-09	53
High	NGILANPDGDAVLQMGDEIALVGYPDAHAR		8.79147e-07	0	1	1	1	A0A0D7LPA6	0	3092.51	High	0	1.994e-07	67
High	NGLDLILSGDTGSSTISLLKNK		8.33325e-10	0	1	1	1	A0A243U1V8	1	2246.22	High	0	2.129e-10	79
High	NGLDLILSGDTGSSTISLLK		1.43783e-09	0	1	1	5	A0A243U1V8	0	2004.09	High	0	3.638e-10	86
High	NGKKVEVMNTDAEGR	1xDeamidated [N1]	6.24261e-05	0	1	1	4	A0A0D7LCP4	2	1648.8	High	0	1.311e-05	32
High	NGKKVEVMNTDAEGR		4.36078e-06	0	1	1	1	A0A0D7LCP4	2	1647.81	High	0	9.618e-07	56
High	NGKGEVDDIDHLGNRR		4.7416e-05	0	1	1	5	A0A243U0B0	2	1794.88	High	0	1.001e-05	49
High	NGHVVIAGDGQATLGNTVMKGNVKK		1.33582e-07	0	1	1	6	A0A0A5UMU9	2	2508.34	High	0	8.119e-08	65
High	NGHVVIAGDGQATLGNTVMKGNVK		3.72298e-05	0	1	1	4	A0A0A5UMU9	1	2380.24	High	0	7.889e-06	48
High	NGHVVIAGDGQATLGNTVMK	1xDeamidated [N/Q]	5.18698e-08	0	1	1	6	A0A0A5UMU9	0	1983	High	0	1.234e-08	72
High	NGHVVIAGDGQATLGNTVMK		4.06793e-10	0	1	1	10	A0A0A5UMU9	0	1982.01	High	0	1.049e-10	88
High	NGHLFVTDGVVKIR	1xDeamidated [N1]	2.64659e-06	0	1	1	3	A0A0A5T1S1	1	1555.86	High	0	5.884e-07	59
High	NGHLFVTDGVVKIR		2.45922e-07	0	1	1	3	A0A0A5T1S1	1	1554.88	High	0	5.686e-08	63
High	NGGIFEQAGVNFSHVHGDAMPASATAHRPELAGR		1.56747e-05	0	1	1	1	A0A0D7LF55	0	3501.68	High	0	3.378e-06	43
High	NGFVGVWLPR	1xDeamidated [N1]	1.2429e-05	0	1	1	5	A0A0N8LVZ0	0	1145.61	High	0	2.691e-06	71
High	NGFAGYPVVTEDNELVGIITGRDVR	2xDeamidated [N1; N13]	4.24975e-05	0	1	1	3	A0A133L9M0	1	2693.34	High	0	8.995e-06	36
High	NENTLLPATLDYR		5.04033e-06	0	1	1	3	A0A0D7LH18	0	1519.78	High	0	1.109e-06	54
High	NGALNAAIVGQPAYKIAELAGFSVPETTK	1xDeamidated [Q/N]	5.22541e-11	0	1	1	37	A0A243TG77	1	2931.55	High	0	1.394e-11	91
High	NGALNAAIVGQPAYK	1xDeamidated [N]	3.26401e-06	0	1	1	14	A0A243TG77	0	1487.79	High	0	1.475e-06	66
High	NFGKHPVTPWGVQTK		1.28236e-09	0	1	1	66	A0A0A5PBT5	1	1695.9	High	0	3.243e-10	90
High	NFDNMREDEGLADRATFVVDPQGIIQAIEVTAEGIGR	2xDeamidated [N/Q]	0.000136099	0	1	1	5	A0A0D7M4D0	2	4048.96	High	6.333e-06	3.561e-05	40
High	NFDNMREDEGLADRATFVVDPQGIIQAIEVTAEGIGR	1xDeamidated [Q22]	1.98394e-05	0	1	1	1	A0A0D7M4D0	2	4047.97	High	0	4.262e-06	38
High	NFDNMREDEGLADRATFVVDPQGIIQAIEVTAEGIGR		6.1735e-09	0	1	1	4	A0A0D7M4D0	2	4046.99	High	0	1.522e-09	75
High	NFDNMREDEGLADR		4.96132e-07	0	1	1	22	A0A0D7M4D0	1	1681.72	High	0	8.099e-07	64
High	NFDGLPGAKDIILGELTKR	1xDeamidated [N1]	1.4e-06	0	1	2	3	A0A243TW70	2	2058.12	High	0	3.15e-07	50
High	NFDGLPGAKDIILGELTKR		9.72002e-09	0	1	2	13	A0A243TW70	2	2057.14	High	0	2.375e-09	63
High	NFDGLPGAKDIILGELTK		2.15411e-06	0	1	2	2	A0A243TW70	1	1901.04	High	0	4.799e-07	60
High	NFASYGHLMGEMPQSVR		1.75681e-05	0	1	1	1	A0A0D7M1K8	0	1923.88	High	0	3.774e-06	44
High	NFASESTRNPHAK		6.75725e-07	0	1	1	13	A0A243TUF9	1	1458.71	High	0	1.539e-07	57
High	NFAPIFEDVAEER		7.3091e-05	0	1	1	1	A0A0A5SW70	0	1536.73	High	0	1.53e-05	60
High	NETNELFIPPGAR		3.12791e-05	0	1	1	7	A0A0N8LWK2	0	1457.74	High	6.333e-06	3.637e-05	54
High	NESAGEHLRFNGK	1xDeamidated [N11]	1.64947e-06	0	1	1	5	A0A1B3ZYX5	1	1459.69	High	0	3.457e-06	58
High	NEQDGGDLVYFQGHISPGIYAR	1xDeamidated [Q12]	3.07922e-10	0	1	1	6	A0A0P8IFU8	0	2437.14	High	0	1.173e-09	88
High	NEQDGGDLVYFQGHISPGIYAR		1.65536e-12	0	1	1	23	A0A0P8IFU8	0	2436.16	High	0	4.69e-13	121
High	NFGMPAPEGYRK	1xOxidation [M4]	0.000137613	0	1	1	5	A0A0D7M5F6	1	1382.65	High	0.0001843	0.002198	20
High	NGALNAAIVGQPAYKIAELAGFSVPETTK		1.75522e-11	0	1	1	24	A0A243TG77	1	2930.56	High	0	4.785e-12	112
High	NFLNEAGDMR		6.17258e-05	0	1	1	3	A0A0D7M4J6	0	1166.53	High	0	1.294e-05	59
High	NFPGTLDEAEQQR		3.83737e-05	0	1	1	6	A0A243TU57	0	1504.7	High	0	1.157e-05	58
High	NGALNAAIVGQPAYK		6.57923e-07	0	1	1	12	A0A243TG77	0	1486.8	High	0	1.499e-07	67
High	NGAEGVGLYR	1xDeamidated [N1]	1.12154e-05	0	1	1	2	A0A0D7LEZ7	0	1036.51	High	0	2.429e-06	69
High	NGAEGVGLYR		8.65031e-05	0	1	1	3	A0A0D7LEZ7	0	1035.52	High	0	1.801e-05	55
High	NFVPAPNYAEAFLGR		1.42532e-05	0	1	1	1	A0A243TFV4	0	1665.84	High	0	3.077e-06	48
High	NFVDAIIKEKINPAGAPNYVPGEYK	1xDeamidated [N]	3.17531e-07	0	1	1	4	A0A0A5T299	2	2748.42	High	0	7.309e-08	52
High	NFVDAIIKEKINPAGAPNYVPGEYK		8.04308e-08	0	1	1	6	A0A0A5T299	2	2747.44	High	0	2.688e-06	58
High	NFVDAIIKEK	1xDeamidated [N1]	7.67408e-05	0	1	1	6	A0A0A5T299	1	1177.65	High	0	1.605e-05	37
High	NFTEGGDIEAGVSLYQIDPATYQAAYESAKGDLAKAQAAANIAQLTVK	1xDeamidated [Q23]	2.12961e-06	0	1	1	1	A0A0D7M3Z7	2	4973.47	High	0	4.759e-07	51
High	NFTEGGDIEAGVSLYQIDPATYQAAYESAKGDLAK	2xDeamidated [Q23; Q/N]	6.86263e-06	0	1	1	2	A0A0D7M3Z7	1	3694.73	High	0	1.501e-06	50
High	NFTEGGDIEAGVSLYQIDPATYQAAYESAKGDLAK	1xDeamidated [Q/N]	3.09165e-07	0	1	1	4	A0A0D7M3Z7	1	3693.74	High	0	7.12e-08	64
High	NFTEGGDIEAGVSLYQIDPATYQAAYESAKGDLAK		2.38531e-07	0	1	1	3	A0A0D7M3Z7	1	3692.76	High	0	5.518e-08	70
High	NFTEGGDIEAGVSLYQIDPATYQAAYESAK	1xDeamidated [N/Q]	2.5744e-07	0	1	1	3	A0A0D7M3Z7	0	3209.48	High	0	1.194e-07	65
High	NFSIIAHIDHGKSTLSDR		4.61734e-06	0	1	1	6	A0A0D7LN99	1	2011.04	High	0	1.018e-06	45
High	NFQGYTTQGDTDLLGMGVSAISMIGDNYAQNQKELKR	1xDeamidated [Q/N]	6.87695e-11	0	1	1	4	A0A243TZR8	2	4064.93	High	0	1.935e-11	81
High	NFPMIPGIDFAGTVR		2.61398e-07	0	1	1	5	A0A243TYE6	0	1634.84	High	0	6.038e-08	69
High	NFNDEVGPYER		3.13979e-05	0	1	1	9	A0A0D7LJ21	0	1339.59	High	2.442e-05	0.0003173	54
High	NAFDSQAEDSPSTIGR		4.97935e-10	0	1	1	8	A0A243TKS8	0	1694.76	High	0	1.281e-10	101
High	NAEKQAMEDTKSDIGWGSQIR	1xOxidation [M7]	8.00166e-09	0	1	1	7	A0A133LFX3	2	2380.12	High	0	3.328e-08	68
High	NAEKQAMEDTKSDIGWGSQIR	1xDeamidated [Q5]	1.97604e-08	0	1	1	1	A0A133LFX3	2	2365.11	High	0	4.781e-09	58
High	MVGNSKADAAMLDELINNIQFMPGDAVR	1xDeamidated [N]; 1xOxidation [M]	2.64659e-06	0	1	1	8	A0A0P8HF71	1	3037.44	High	0	5.881e-07	37
High	MVGNSKADAAMLDELINNIQFMPGDAVR	1xDeamidated [Q/N]	3.727e-07	0	1	1	2	A0A0P8HF71	1	3021.45	High	0	8.563e-08	59
High	MVGNSKADAAMLDELINNIQFMPGDAVR		1.16129e-09	0	1	1	6	A0A0P8HF71	1	3020.46	High	0	2.945e-10	69
High	MVGETGKVVLADINDSMLKMGR		1.68995e-08	0	1	1	2	A0A0A5PD05	2	2364.21	High	0	4.097e-09	64
High	MVGETGKVVLADINDSMLK	1xOxidation [M1]	1.13935e-09	0	1	1	3	A0A0A5PD05	1	2036.04	High	0	2.89e-10	95
High	MVGETGKVVLADINDSMLK		3.19814e-13	0	1	1	9	A0A0A5PD05	1	2020.05	High	0	9.31e-14	122
High	MVFERDMQMLAPGYTQTLEPR	1xOxidation [M7]	1.40915e-05	0	1	1	2	A0A0P8KCX5	1	2529.19	High	0	3.042e-06	25
High	MVFERDMQMLAPGYTQTLEPR	1xDeamidated [Q]	4.06342e-08	0	1	1	6	A0A0P8KCX5	1	2514.18	High	0	9.687e-09	58
High	MVFERDMQMLAPGYTQTLEPR		5.77163e-08	0	1	1	6	A0A0P8KCX5	1	2513.2	High	0	1.158e-06	53
High	MVETSDEWIVTR	1xOxidation [M1]	8.20797e-06	0	1	1	3	A0A0D7LWY3	0	1481.69	High	0	1.792e-06	56
High	MVETSDEWIVTR		1.23445e-06	0	1	1	2	A0A0D7LWY3	0	1465.7	High	0	2.778e-07	72
High	MVEREEAVVWDILDEVIREHPVLLNR	1xOxidation [M1]	3.66706e-05	0	1	1	4	A0A243U0E3	2	3175.66	High	0	7.792e-06	30
High	MVEREEAVVWDILDEVIREHPVLLNR	1xDeamidated [N25]	5.33683e-06	0	1	1	14	A0A243U0E3	2	3160.65	High	0	9.023e-06	40
High	MVEREEAVVWDILDEVIREHPVLLNR		8.20818e-07	0	1	1	22	A0A243U0E3	2	3159.66	High	0	1.862e-07	42
High	MVENALLEIPTGLIEASR		1.44722e-07	0	1	1	5	A0A0A5NZQ4	0	1956.05	High	0	3.379e-08	61
High	MVHNGIEYGDMQLIAEAYSLLK		5.33421e-07	0	1	1	2	A0A243TUE6	0	2495.23	High	0	1.219e-07	56
High	MVEERDFDAIRPVFFSTSQLGQAAPTFGGTATGTLQDAFDLDALK	2xDeamidated [Q36; Q]	2.52242e-08	0	1	1	3	A0A243TZN9	1	4836.33	High	0	6.08e-09	66
High	MVHNGIEYGDMQLIAEAYSLLK	1xDeamidated [Q12]	3.2862e-07	0	1	1	1	A0A243TUE6	0	2496.21	High	0	7.575e-08	43
High	MVKNPDIIAGVAALDANRPFVVGFAAETNNVEEYAR		2.9382e-08	0	1	1	1	A0A1B2JM55	1	3861.96	High	0	7.066e-09	50
High	MVVRQPLELVDMVEKLDLYITVK	2xOxidation [M1; M12]	2.14051e-05	0	1	1	2	A0A0A5UPP5	2	2763.5	High	0	4.593e-06	30
High	MVVRQPLELVDMVEKLDLYITVK	1xDeamidated [Q5]; 1xOxidation [M1]	7.64538e-05	0	1	1	2	A0A0A5UPP5	2	2748.49	High	2.442e-05	0.000215	27
High	MVVRQPLELVDMVEKLDLYITVK	1xOxidation [M]	6.56926e-11	0	1	1	16	A0A0A5UPP5	2	2747.51	High	0	1.747e-11	79
High	MVVRQPLELVDMVEKLDLYITVK		3.61915e-09	0	1	1	7	A0A0A5UPP5	2	2731.51	High	0	9.003e-10	78
High	MVTFHTNHGDIVIK		0.000133119	0	1	1	11	A0A0D7LNU1	0	1611.83	High	0	2.741e-05	35
High	MVRFLRTPEYDELFSGDPIWATESIGGMGVDGR		3.23645e-07	0	1	1	1	A0A0D7LQ53	2	3701.77	High	0	7.463e-08	55
High	MVQIPENPLILVDGSSYLYR		1.42884e-08	0	1	1	6	A0A0P8I909	0	2307.21	High	0	3.471e-09	63
High	MVQLDRYSVSDMINRGGTFLGSAR		0.000149221	0	1	1	4	V5YMZ1	2	2673.32	High	0	3.063e-05	28
High	MVQLDRYSVSDMINR		4.59978e-06	0	1	1	12	V5YMZ1	1	1826.89	High	0	1.013e-06	56
High	MVNSGTEATMSAIR	1xOxidation [M]	1.11658e-07	0	1	1	8	A0A0D7LBC0	0	1483.69	High	0	2.622e-08	79
High	MVNSGTEATMSAIR	1xDeamidated [N3]	6.07281e-07	0	1	1	4	A0A0D7LBC0	0	1468.68	High	0	1.386e-07	70
High	MVNSGTEATMSAIR		3.62405e-08	0	1	1	14	A0A0D7LBC0	0	1467.69	High	0	1.794e-08	98
High	MVNLEPEMPIGKNEMVK		3.1043e-05	0	1	1	3	A0A0P8KGJ8	1	1958.97	High	1.145e-05	4.481e-05	24
High	MVKNPDIIAGVAALDANRPFVVGFAAETNNVEEYAR	2xDeamidated [N4; N29]	5.59719e-05	0	1	1	1	A0A1B2JM55	1	3863.93	High	0	1.176e-05	25
High	MVKNPDIIAGVAALDANRPFVVGFAAETNNVEEYAR	1xDeamidated [N]	8.78058e-05	0	1	1	5	A0A1B2JM55	1	3862.94	High	1.145e-05	4.48e-05	23
High	MVHNGIEYGDMQLIAEAYSLLK	2xDeamidated [N4; Q12]	4.24597e-06	0	1	1	1	A0A243TUE6	0	2497.2	High	0	9.353e-07	42
High	MVVSGSVEKPLLGMLHR		0.000111032	0	1	1	2	A0A243TRI9	0	1853.01	High	0	2.304e-05	27
High	MVEERDFDAIRPVFFSTSQLGQAAPTFGGTATGTLQDAFDLDALK	1xDeamidated [Q]	2.35186e-09	0	1	1	4	A0A243TZN9	1	4835.35	High	0	5.893e-10	76
High	MVEEMGKSPLVEVGAHTWNSHFGAEANPQGSKEPAVANR		6.98734e-05	0	1	1	3	A0A243TX64	2	4161.99	High	0	1.465e-05	25
High	MTPEHLPTEQYDAQLAEKVVR		4.6909e-09	0	1	1	2	A0A243U0C7	1	2455.23	High	0	1.16e-09	66
High	MTPEHLPTEQYDAQLAEK	1xDeamidated [Q10]	4.69724e-08	0	1	1	1	A0A243U0C7	0	2101.97	High	0	1.119e-08	55
High	MTPEHLPTEQYDAQLAEK		1.08377e-05	0	1	1	1	A0A243U0C7	0	2100.99	High	0	2.354e-06	23
High	MTPEELANLTGYSR		4.59978e-06	0	1	1	3	A0A0D7LHB1	0	1581.76	High	0	7.055e-06	64
High	MTNPLLTPFELPPFSK		3.59833e-05	0	1	1	2	A0A243TYT2	0	1831.97	High	0	7.642e-06	32
High	MTLTEIVAKVDTGAEKR		1.0189e-07	0	1	1	7	A0A243TSQ9	2	1862.01	High	0	2.391e-08	62
High	MTLRQEQEQLQSR	1xDeamidated [Q5]	9.18298e-05	0	1	1	2	A0A243TRV5	1	1647.81	High	0	1.91e-05	31
High	MTLRQEQEQLQSR		4.14998e-06	0	1	1	14	A0A243TRV5	1	1646.83	High	0	9.174e-07	52
High	MTLQQEIIQALGAKPHINAEEEIRR		4.13129e-07	0	1	1	3	A0A243TSL8	1	2888.54	High	0	9.467e-08	51
High	MTLQDIANLAGLNK		8.32399e-08	0	1	1	2	A0A243U1W1	0	1501.8	High	0	1.967e-08	73
High	MTLKELFVGFGTQVR		2.29604e-07	0	1	1	4	A0A0A5P8P4	1	1725.94	High	0	5.324e-08	66
High	MTLEQALEFIDDDELVEVTPTSIR	1xDeamidated [Q5]	7.43413e-06	0	1	1	1	A0A0D7LCC0	0	2765.34	High	0	1.624e-06	50
High	MTLEQALEFIDDDELVEVTPTSIR		4.15646e-11	0	1	1	4	A0A0D7LCC0	0	2764.36	High	0	1.117e-11	107
High	MTLDDVKAVLR		9.85719e-05	0	1	1	1	A0A0D7LER8	1	1260.7	High	0	2.046e-05	46
High	MTKSELIER	1xOxidation [M1]	2.10025e-05	0	1	1	4	A0A0A5SYN0	1	1122.58	High	0	4.506e-06	63
High	MTPEHLPTEQYDAQLAEKVVR	1xDeamidated [Q]	2.83198e-07	0	1	1	3	A0A243U0C7	1	2456.21	High	0	6.533e-08	53
High	MVEEMGKSPLVEVGAHTWNSHFGAEANPQGSKEPAVANR	2xDeamidated [N19; Q/N]	2.72238e-08	0	1	1	2	A0A243TX64	2	4163.95	High	0	6.547e-09	57
High	MTPFMTEDFLLDTEFAR		2.08161e-09	0	1	1	6	A0A0D7LHA1	0	2063.95	High	0	5.227e-10	93
High	MTPGGQAQIGNVDLVKQLNSAAVYR		1.91396e-06	0	1	1	1	A0A0D7LPR5	1	2630.37	High	0	4.283e-07	50
High	MVEEDPAHPR		2.72893e-05	0	1	1	8	A0A0A5STS0	0	1180.54	High	0	5.824e-06	67
High	MVDFHGWMMPLHYGSQLDEHHAVR		3.28188e-08	0	1	1	6	A0A0D7LXC0	0	2893.31	High	0	7.873e-09	58
High	MVAVTTTSGTGSEVTPFAVVTDDATGQK		1.86153e-07	0	1	1	5	A0A243TG77	0	2770.35	High	0	4.325e-08	75
High	MVAPVDGTIGK	1xOxidation [M1]	0.000104622	0	1	1	7	A0A0A5P8L4	0	1103.58	High	0	2.168e-05	50
High	MVAPVDGTIGK		0.000120918	0	1	1	12	A0A0A5P8L4	0	1087.58	High	1.145e-05	7.716e-05	48
High	MVAAQKGPTDFVENYAK	1xOxidation [M1]	0.000154235	0	1	1	2	A0A0D7LQ30	1	1884.92	High	0	3.169e-05	40
High	MVAAQKGPTDFVENYAK	1xDeamidated [Q5]	4.41093e-06	0	1	1	2	A0A0D7LQ30	1	1869.91	High	0	9.733e-07	51
High	MVAAQKGPTDFVENYAK		1.28901e-08	0	1	1	12	A0A0D7LQ30	1	1868.92	High	0	3.818e-08	71
High	MTVQDYLLKFR		0.00015709	0	1	1	1	A0A0D7M165	1	1413.76	High	0	3.22e-05	33
High	MTTNYIFVTGGVVSSLGK		3.88116e-05	0	1	1	1	A0A0D7M4S9	0	1873.97	High	0	8.24e-06	21
High	MTTNPRELLIARSAAEVIANSGYFNEGFSLQTGTGGASLAVTR	2xDeamidated [N/Q]	1.08837e-09	0	1	1	6	A0A243TQU0	2	4473.24	High	0	4.985e-10	84
High	MTTNPRELLIARSAAEVIANSGYFNEGFSLQTGTGGASLAVTR	1xDeamidated [N]	7.55668e-09	0	1	1	3	A0A243TQU0	2	4472.25	High	0	1.859e-09	78
High	MTTNPRELLIARSAAEVIANSGYFNEGFSLQTGTGGASLAVTR		3.04419e-10	0	1	1	2	A0A243TQU0	2	4471.27	High	0	7.886e-11	89
High	MTSVGSQDTTGPMTR		3.45609e-06	0	1	1	1	A0A0P8KL65	0	1568.7	High	0	7.64e-07	68
High	MTQTLSQLENSGAFIER		1.40915e-05	0	1	1	1	A0A243TX61	0	1924.94	High	0	3.043e-06	57
High	MTPFMTEDFLLDTEFARR		7.15511e-07	0	1	1	2	A0A0D7LHA1	1	2220.05	High	0	1.628e-07	37
High	MVVTLIHPIAMDDGLR		5.82229e-10	0	1	1	205	A0A0F5PI00	0	1780.94	High	0	4.275e-10	94
High	MVVTLIHPIAMDDGLR	1xOxidation [M]	1.99607e-09	0	1	1	128	A0A0F5PI00	0	1796.94	High	0	7.995e-10	89
High	MVVTLIHPIAMDDGLR	2xOxidation [M1; M11]	2.41516e-06	0	1	1	19	A0A0F5PI00	0	1812.93	High	0	5.384e-07	56
High	NAADLYLYPNTLVVVK		2.71818e-06	0	1	1	7	A0A1B2JZ19	0	1792.98	High	0	6.044e-07	38
High	NAADEVAQGNLR		1.36313e-06	0	1	1	1	A0A0D7LMC4	0	1257.62	High	0	3.065e-07	70
High	NAADEDREALRAALDGADMVFIAAGMGGGTGTGAAPVVAEVAK	1xDeamidated [N1]	1.37164e-10	0	1	1	3	A0A0A5QV35	2	4117	High	0	3.61e-11	80
High	NAADEDREALRAALDGADMVFIAAGMGGGTGTGAAPVVAEVAK		1.55986e-08	0	1	1	2	A0A0A5QV35	2	4116.01	High	0	3.784e-09	81
High	MYVDEIFSGLDYANFPKITVIENK		6.01084e-09	0	1	1	5	A0A0A5P801	1	2806.4	High	0	1.481e-09	66
High	MYVDEIFSGLDYANFPK		4.80598e-08	0	1	1	7	A0A0A5P801	0	2008.94	High	0	1.145e-08	66
High	MYQVVASDLDGTLLSPDHTLSPYAKETLKLLTAR	1xOxidation [M1]	2.61398e-07	0	1	1	1	A0A0D7LIX0	2	3762.96	High	0	6.038e-08	55
High	MYQVVASDLDGTLLSPDHTLSPYAKETLKLLTAR	1xDeamidated [Q3]	6.52818e-10	0	1	1	3	A0A0D7LIX0	2	3747.95	High	0	2.193e-09	65
High	MYQVVASDLDGTLLSPDHTLSPYAKETLKLLTAR		3.39106e-12	0	1	1	2	A0A0D7LIX0	2	3746.97	High	0	9.504e-13	82
High	MYQDLIRNELSEAAETLANFLKDDANIHAIQR	1xDeamidated [N]	1.45443e-06	0	1	1	2	A0A0D7LHF7	2	3703.84	High	0	3.269e-07	34
High	MYQDLIRNELSEAAETLANFLKDDANIHAIQR		7.87093e-07	0	1	1	5	A0A0D7LHF7	2	3702.85	High	0	1.787e-07	35
High	MYPDILNYDQVVKVTGSFK	1xDeamidated [Q/N]	0.000153107	0	1	1	2	A0A0D7M5B9	1	2218.11	High	1.145e-05	4.236e-05	23
High	MYPDILNYDQVVKVTGSFK		6.09601e-07	0	1	1	3	A0A0D7M5B9	1	2217.13	High	0	1.392e-07	57
High	MYPDILNYDQVVK		4.29191e-07	0	1	1	3	A0A0D7M5B9	0	1597.79	High	0	9.835e-08	71
High	MYNTIIMPVDVFEMELSDKAIR	1xOxidation [M1]	5.14061e-09	0	1	1	1	A0A0A5QWC6	1	2631.29	High	0	1.273e-09	76
High	NAAELDNVLVNYPR		1.27119e-07	0	1	1	2	A0A0D7LGK5	0	1587.81	High	0	2.972e-08	73
High	MYNTIIMPVDVFEMELSDKAIR	1xDeamidated [N3]	4.03701e-10	0	1	1	4	A0A0A5QWC6	1	2616.28	High	0	1.044e-10	84
High	NAAESLARNPNHIEISANQYANWGSK		2.95333e-07	0	1	1	5	A0A243TQU0	1	2855.38	High	0	6.824e-08	40
High	NAALPILFAALLAEEPVEIQNVPK		7.34871e-07	0	1	1	1	A0A0A5STL5	0	2560.44	High	0	1.67e-07	32
High	NAEKQAMEDTKSDIGWGSQIR		9.11978e-11	0	1	1	14	A0A133LFX3	2	2364.12	High	0	4.144e-11	87
High	NAEKPPVTHNVDHEEIAKFEAVASR		3.23922e-06	0	1	1	1	A0A0D7LUI7	1	2788.4	High	0	7.166e-07	37
High	NAEHALALANDSDFGLSATVFTADEVLAQK	1xDeamidated [N10]	2.82381e-06	0	1	1	1	A0A243TTF2	0	3119.52	High	0	6.279e-07	31
High	NAEHALALANDSDFGLSATVFTADEVLAQK		9.17948e-09	0	1	1	1	A0A243TTF2	0	3118.53	High	0	2.246e-09	63
High	NAEFLKNYGVEIAEGPLKGLAAR	1xDeamidated [N]	3.28899e-06	0	1	1	3	A0A0A5UUK5	2	2461.31	High	0	7.274e-07	55
High	NAEFLKNYGVEIAEGPLKGLAAR		3.3434e-14	0	1	1	12	A0A0A5UUK5	2	2460.32	High	0	1.013e-14	118
High	NAEFLKNYGVEIAEGPLK		8.81344e-05	0	1	1	1	A0A0A5UUK5	1	1992.04	High	0	1.835e-05	54
High	NADYNAAEKILMEQAPIAPIYQYTNGR	1xDeamidated [Q14]	1.13442e-05	0	1	1	1	A0A243THL1	1	3055.48	High	0	2.459e-06	32
High	NADYNAAEKILMEQAPIAPIYQYTNGR		8.85878e-07	0	1	1	1	A0A243THL1	1	3054.5	High	0	2.004e-07	55
High	NADVLTLKSPAQR		5.69154e-07	0	1	1	12	A0A0D7LQJ7	1	1412.79	High	0	1.297e-07	79
High	NADSIFELLGELNR		0.000102693	0	1	1	1	A0A0D7LTQ0	0	1590.81	High	0	2.135e-05	29
High	NADRFVNEVDSSAVYVNASTR	1xDeamidated [N]	3.26401e-06	0	1	1	5	A0A0D7LE64	1	2315.09	High	0	7.226e-07	64
High	NADRFVNEVDSSAVYVNASTR		1.15217e-12	0	1	1	6	A0A0D7LE64	1	2314.11	High	0	3.286e-13	107
High	NADLPLAQAAIDRFIR		6.80612e-05	0	1	1	3	A0A0D7M3A2	1	1783.98	High	0	1.427e-05	39
High	NADHAEQPVVNYLLAAEAAQQRGDEARANQHLER		6.63133e-06	0	1	1	3	A0A0D7LIU9	2	3784.85	High	0	1.449e-06	29
High	NAAESLARNPNHIEISANQYANWGSK	1xDeamidated [N/Q]	2.44661e-08	0	1	1	7	A0A243TQU0	1	2856.37	High	0	7.622e-09	65
High	MYNTIIMPVDVFEMELSDKAIR		1.60384e-10	0	1	1	9	A0A0A5QWC6	1	2615.29	High	0	2.172e-10	84
High	MYNDAGISNDRILIK		1.20193e-06	0	1	1	8	A0A0D7LQ03	1	1722.88	High	0	2.707e-07	50
High	MYKNIVDGNHQMEPGMPESFNVLLKEIR	2xDeamidated [N9; Q/N]; 1xOxidation [M1]	8.71521e-05	0	1	1	2	A0A243U0B0	2	3307.58	High	0	1.815e-05	46
High	MVYSYTEKKR	1xOxidation [M1]	5.90012e-05	0	1	1	3	A0A243U0B0	2	1320.66	High	0	1.239e-05	39
High	MVYSYTEKKR		0.000147043	0	1	1	11	A0A243U0B0	2	1304.67	High	6.333e-06	3.55e-05	45
High	MVYSYTEKK		0.000141209	0	1	1	10	A0A243U0B0	1	1148.57	High	0	2.91e-05	53
High	MVYHALQHPLYHDVETIVRVNALDSEWGINDLEAVVR	3xDeamidated [Q7; N21; N30]; 1xOxidation [M1]	0.000121817	0	1	1	1	A0A0D7LPW0	1	4321.12	High	0	2.516e-05	47
High	MVYHALQHPLYHDVETIVRVNALDSEWGINDLEAVVR	1xDeamidated [N]; 1xOxidation [M1]	9.96797e-05	0	1	1	2	A0A0D7LPW0	1	4319.16	High	1.605e-05	0.0001126	21
High	MVYHALQHPLYHDVETIVRVNALDSEWGINDLEAVVR	2xDeamidated [Q7; N]	2.47142e-09	0	1	1	4	A0A0D7LPW0	1	4304.14	High	0	6.188e-10	59
High	MVYHALQHPLYHDVETIVRVNALDSEWGINDLEAVVR	1xDeamidated [N]	1.45438e-09	0	1	1	6	A0A0D7LPW0	1	4303.16	High	0	1.43e-09	57
High	MVYHALQHPLYHDVETIVRVNALDSEWGINDLEAVVR		2.67029e-11	0	1	1	3	A0A0D7LPW0	1	4302.18	High	0	7.214e-12	72
High	MVYHALQHPLYHDVETIVR	1xDeamidated [Q7]; 1xOxidation [M1]	1.92137e-09	0	1	1	3	A0A0D7LPW0	0	2338.16	High	0	4.824e-10	67
High	MVYHALQHPLYHDVETIVR	1xOxidation [M1]	2.22956e-09	0	1	1	13	A0A0D7LPW0	0	2337.18	High	0	5.591e-10	92
High	MVYHALQHPLYHDVETIVR	1xDeamidated [Q7]	7.0457e-10	0	1	1	8	A0A0D7LPW0	0	2322.17	High	0	6.479e-10	80
High	MVYHALQHPLYHDVETIVR		2.70468e-10	0	1	1	24	A0A0D7LPW0	0	2321.19	High	0	5.754e-08	76
High	MVVTPLSNLHIYTQR	1xDeamidated [N/Q]	3.97022e-05	0	1	1	2	A0A243TRJ9	0	1772.94	High	0	8.412e-06	41
High	MVVTLIHPIAMDDGLRFAIR	1xOxidation [M]	3.40379e-06	0	1	1	72	A0A0F5PI00	1	2284.23	High	0	1.221e-06	47
High	MVVTLIHPIAMDDGLRFAIR		1.12084e-07	0	1	1	115	A0A0F5PI00	1	2268.24	High	0	4.774e-08	69
High	MWDFHVEDFMPER		7.23745e-07	0	1	1	3	A0A243TW37	0	1738.74	High	0	1.647e-07	57
High	MYAMGVDAWSLANHFSQMR		1.75566e-08	0	1	1	8	A0A243TXV9	0	2214.99	High	0	3.09e-08	78
High	MYAMGVDAWSLANHFSQMR	1xDeamidated [N13]	2.03727e-08	0	1	1	2	A0A243TXV9	0	2215.97	High	0	4.924e-09	66
High	MYEFSDMAEVESTLENLATREDGPYVIR	1xOxidation [M1]	9.32107e-05	0	1	1	2	A0A243TS09	1	3281.5	High	0	1.94e-05	38
High	MYKNIVDGNHQMEPGMPESFNVLLKEIR	1xDeamidated [Q/N]; 1xOxidation [M]	3.72212e-08	0	1	1	22	A0A243U0B0	2	3306.6	High	0	2.777e-08	70
High	MYKNIVDGNHQMEPGMPESFNVLLKEIR	1xOxidation [M]	2.97934e-09	0	1	1	19	A0A243U0B0	2	3305.61	High	0	7.447e-10	72
High	MYKNIVDGNHQMEPGMPESFNVLLKEIR	2xDeamidated [N/Q]	3.26497e-09	0	1	1	11	A0A243U0B0	2	3291.58	High	0	1.03e-09	75
High	MYKNIVDGNHQMEPGMPESFNVLLKEIR	1xDeamidated [N/Q]	2.39389e-10	0	1	1	21	A0A243U0B0	2	3290.6	High	0	2.959e-10	79
High	MYKNIVDGNHQMEPGMPESFNVLLKEIR		2.65359e-10	0	1	1	12	A0A243U0B0	2	3289.62	High	0	6.889e-11	82
High	MYGEKQENVYYYITTLNENYHMPAMPAGAEEGIRK	1xDeamidated [N/Q]; 1xOxidation [M]	2.13553e-07	0	1	1	17	A0A0P8IFU8	2	4127.88	High	0	5.064e-08	54
High	MYGEKQENVYYYITTLNENYHMPAMPAGAEEGIRK	1xOxidation [M]	1.01115e-07	0	1	1	10	A0A0P8IFU8	2	4126.9	High	0	2.374e-08	51
High	MNDIAHNLAHVR		0.000150875	0	1	1	1	A0A0D7LGU0	0	1390.7	High	0	3.104e-05	28
High	MYGEKQENVYYYITTLNENYHMPAMPAGAEEGIRK	3xDeamidated [N8; Q/N]	3.28899e-06	0	1	1	5	A0A0P8IFU8	2	4113.86	High	0	3.149e-06	29
High	MYGEKQENVYYYITTLNENYHMPAMPAGAEEGIRK	1xDeamidated [N]	7.52791e-09	0	1	1	13	A0A0P8IFU8	2	4111.89	High	0	8.694e-09	57
High	MYGEKQENVYYYITTLNENYHMPAMPAGAEEGIRK		5.66987e-07	0	1	1	6	A0A0P8IFU8	2	4110.9	High	0	2.181e-07	46
High	MYGEKQENVYYYITTLNENYHMPAMPAGAEEGIR	1xDeamidated [N]; 1xOxidation [M]	5.40925e-08	0	1	1	6	A0A0P8IFU8	1	3999.79	High	0	1.285e-08	44
High	MYGEKQENVYYYITTLNENYHMPAMPAGAEEGIR	2xDeamidated [N/Q]	5.93541e-07	0	1	1	5	A0A0P8IFU8	1	3984.78	High	0	1.783e-06	45
High	MYGEKQENVYYYITTLNENYHMPAMPAGAEEGIR	1xDeamidated [N]	3.4263e-10	0	1	1	10	A0A0P8IFU8	1	3983.79	High	0	8.857e-11	74
High	MYGEKQENVYYYITTLNENYHMPAMPAGAEEGIR		3.56829e-11	0	1	1	9	A0A0P8IFU8	1	3982.81	High	0	9.594e-12	94
High	MYEFSDMAEVESTLENLATREDGPYVIR	1xDeamidated [N16]; 1xOxidation [M1]	5.9671e-05	0	1	1	1	A0A243TS09	1	3282.48	High	0	1.252e-05	45
High	MYGEKQENVYYYITTLNENYHMPAMPAGAEEGIRK	2xDeamidated [N17; N19]	4.11556e-07	0	1	1	2	A0A0P8IFU8	2	4112.87	High	0	9.434e-08	48
High	MNAQSQAKSPETLR		1.78372e-05	0	1	1	3	A0A0D7LWG1	1	1560.78	High	0	3.844e-06	66
High	MNAPDIKALFAQVR		7.28174e-05	0	1	1	1	A0A0D7LSA2	1	1573.85	High	0	1.524e-05	47
High	MNAFDSQAEDSPSTIGR		1.15246e-09	0	1	1	4	A0A243TKS8	0	1825.8	High	0	2.929e-10	100
High	MELVLKDAQSALTVSETTFGRDFNEALVHQVVVAYAAGAR	1xOxidation [M1]	9.4511e-10	0	1	1	36	A0A0A5UPG9	2	4323.21	High	0	2.402e-10	85
High	MELVLKDAQSALTVSETTFGRDFNEALVHQVVVAYAAGAR	3xDeamidated [Q9; N24; Q30]	8.39767e-06	0	1	1	2	A0A0A5UPG9	2	4310.16	High	0	1.83e-06	54
High	MELVLKDAQSALTVSETTFGRDFNEALVHQVVVAYAAGAR	2xDeamidated [Q/N]	3.77424e-09	0	1	1	66	A0A0A5UPG9	2	4309.18	High	0	4.681e-09	73
High	MELVLKDAQSALTVSETTFGRDFNEALVHQVVVAYAAGAR	1xDeamidated [Q/N]	1.00954e-11	0	1	1	72	A0A0A5UPG9	2	4308.2	High	0	6.003e-12	102
High	MELVLKDAQSALTVSETTFGRDFNEALVHQVVVAYAAGAR		1.99337e-10	0	1	1	124	A0A0A5UPG9	2	4307.21	High	0	5.209e-11	92
High	MELVLKDAQSALTVSETTFGR	1xDeamidated [Q9]; 1xOxidation [M1]	4.3112e-06	0	1	1	1	A0A0A5UPG9	1	2313.16	High	0	9.495e-07	62
High	MELVLKDAQSALTVSETTFGR	1xOxidation [M1]	2.19817e-05	0	1	1	1	A0A0A5UPG9	1	2312.18	High	0	4.715e-06	36
High	MELVLKDAQSALTVSETTFGR	1xDeamidated [Q9]	3.77424e-09	0	1	1	1	A0A0A5UPG9	1	2297.17	High	0	9.367e-10	89
High	MELVLKDAQSALTVSETTFGR		1.58734e-12	0	1	1	12	A0A0A5UPG9	1	2296.19	High	0	4.512e-13	124
High	MELSSLTAVSPVDGRYGDKVSALR		3.30155e-06	0	1	1	2	A0A0D7LAT0	2	2551.32	High	0	7.315e-07	46
High	MELSSLTAVSPVDGR	1xOxidation [M1]	6.968e-06	0	1	1	4	A0A0D7LAT0	0	1577.78	High	0	1.527e-06	64
High	MELSSLTAVSPVDGR		1.02924e-08	0	1	1	17	A0A0D7LAT0	0	1561.79	High	0	1.282e-07	95
High	MEISPIKDTLR		1.7635e-05	0	1	1	3	A0A0D7LS04	1	1302.71	High	0	3.797e-06	58
High	MELLLLSNSTLPGKGWMEHALPLIAEQLNGRR	2xDeamidated [Q27; N29]	5.23016e-05	0	1	1	1	A0A0A5PDM0	2	3589.89	High	0	1.102e-05	39
High	MELKDYYAIMGVKPTDDLKTIK		2.24881e-05	0	1	1	1	A0A133LNI6	2	2572.34	High	0	4.825e-06	28
High	MELVLKDAQSALTVSETTFGRDFNEALVHQVVVAYAAGAR	1xDeamidated [Q/N]; 1xOxidation [M1]	7.7107e-11	0	1	1	57	A0A0A5UPG9	2	4324.19	High	0	2.051e-11	97
High	MEKTYNPQDIEQPLYEHWEK	1xDeamidated [Q12]	4.41337e-05	0	1	1	2	A0A243U1A5	1	2579.18	High	0	9.339e-06	40
High	MELVLKDAQSALTVSETTFGRDFNEALVHQVVVAYAAGAR	2xDeamidated [Q/N]; 1xOxidation [M1]	3.05168e-11	0	1	1	26	A0A0A5UPG9	2	4325.18	High	0	8.248e-12	99
High	MEIYENEHDQVDAVKR		1.12763e-11	0	1	1	6	A0A0D7LLE1	1	1975.92	High	0	3.093e-12	112
High	MESLAALYKNHIVTLQER		6.33197e-10	0	1	1	8	A0A243TZT3	1	2116.12	High	0	1.625e-10	108
High	MESKVVVPAEGKK	1xOxidation [M1]	3.12996e-06	0	1	1	1	A0A0D7LAT4	2	1417.77	High	0	6.931e-07	40
High	MESKVVVPAEGK		3.19982e-05	0	1	1	3	A0A0D7LAT4	1	1273.68	High	1.605e-05	0.000101	32
High	MESDLQSKMQRLQSMK		4.1259e-08	0	1	1	5	A0A0D7LAS8	2	1939.94	High	0	9.838e-09	67
High	MESDLQSKMQR	1xOxidation [M1]	7.18245e-07	0	1	1	14	A0A0D7LAS8	1	1368.62	High	0	1.635e-07	80
High	MESDLQSKMQR		8.65837e-07	0	1	1	17	A0A0D7LAS8	1	1352.63	High	0	1.211e-06	70
High	MERGNGSTEDLTAR	1xOxidation [M1]	3.86651e-05	0	1	1	3	A0A0A5SS00	1	1552.7	High	0	1.891e-05	37
High	MERGNGSTEDLTAR	1xDeamidated [N5]	6.14269e-07	0	1	1	23	A0A0A5SS00	1	1537.69	High	0	1.4e-07	63
High	MERGNGSTEDLTAR		1.6245e-06	0	1	1	17	A0A0A5SS00	1	1536.71	High	0	3.641e-07	66
High	MEQNPQSQLKLLVQR		4.63212e-07	0	1	1	4	A0A0D7LHH5	1	1811.98	High	0	1.061e-07	57
High	MEQITVVIGDRLGKGQK		1.90667e-06	0	1	1	2	A0A0A5PE55	2	1872.04	High	0	4.257e-07	50
High	MEQAHTQLIAQLNER		3.16322e-07	0	1	1	5	A0A0D7LW17	0	1781.9	High	0	7.301e-08	62
High	MENFTTNLNQLAR		1.93188e-05	0	1	1	1	A0A0P8IBG2	0	1551.76	High	0	4.145e-06	47
High	MEMLSGAEMVVR		5.54159e-07	0	1	1	1	A0A243U426	0	1352.64	High	0	1.265e-07	75
High	MELYLDTANVAEVER		4.99931e-07	0	1	1	1	A0A243U057	0	1752.85	High	0	1.144e-07	84
High	MELVLKDAQSALTVSETTFGRDFNEALVHQVVVAYAAGAR	3xDeamidated [Q9; N24; Q30]; 1xOxidation [M1]	1.88834e-05	0	1	1	2	A0A0A5UPG9	2	4326.16	High	0	4.059e-06	45
High	MESLAALYKNHIVTLQER	1xOxidation [M1]	9.14877e-05	0	1	1	1	A0A243TZT3	1	2132.12	High	0	1.908e-05	22
High	MEKTYNPQDIEQPLYEHWEK		1.94871e-07	0	1	1	9	A0A243U1A5	1	2578.19	High	0	4.535e-08	46
High	MEKHYVGSEIGQLR		9.81964e-07	0	1	1	4	A0A0D7LQF4	1	1646.83	High	0	2.218e-07	39
High	MDVSYLLDSLNDEQR		6.07499e-06	0	1	1	2	A0A0D7LIV8	0	1797.83	High	0	1.33e-06	59
High	MDTELLKTFLEVSR		3.39084e-06	0	1	1	3	A0A0D7LL86	1	1681.88	High	0	7.779e-07	52
High	MDSYVDLLQSHGGSMIMLAK	1xOxidation [M]	6.23609e-10	0	1	1	16	A0A0D7LBN2	0	2212.04	High	0	1.599e-10	76
High	MDSYVDLLQSHGGSMIMLAK		1.29536e-10	0	1	1	9	A0A0D7LBN2	0	2196.05	High	0	3.409e-11	87
High	MDSSFTPIEQMLKFR		5.5205e-07	0	1	1	3	A0A0A5URK3	1	1829.89	High	0	1.262e-07	67
High	MDSSFTPIEQMLK		7.34967e-06	0	1	1	2	A0A0A5URK3	0	1526.72	High	0	1.608e-06	57
High	MDRIIQSPGKYIQGADVITR		2.87552e-07	0	1	1	3	A0A243U178	2	2261.21	High	0	6.653e-08	43
High	MDRALDILTATPPDVFNHNLENVPR		2.6205e-08	0	1	1	3	A0A0A5UXL6	1	2848.44	High	0	6.314e-09	62
High	MDPARDTVLVENTPIDYLDFASPVSGLGSK	1xDeamidated [N12]; 1xOxidation [M1]	4.57942e-07	0	1	1	2	A0A243TZP8	1	3224.57	High	0	1.048e-07	48
High	MDPARDTVLVENTPIDYLDFASPVSGLGSK	1xOxidation [M1]	5.95809e-07	0	1	1	1	A0A243TZP8	1	3223.58	High	0	1.357e-07	75
High	MDPARDTVLVENTPIDYLDFASPVSGLGSK		1.34573e-10	0	1	1	4	A0A243TZP8	1	3207.59	High	0	3.535e-11	85
High	MDNEKSFVVADIPGLIEGAAEGAGLGIR	1xOxidation [M1]	1.33731e-09	0	1	1	4	A0A0D7LT12	1	2845.44	High	0	3.384e-10	61
High	MDNEKSFVVADIPGLIEGAAEGAGLGIR		6.72299e-08	0	1	1	1	A0A0D7LT12	1	2829.45	High	0	1.591e-08	43
High	MDIVSVALKR		4.83191e-05	0	1	1	11	A0A0D7M3N3	1	1131.66	High	0	1.021e-05	65
High	MDLDGLAELGLKAQEITQK		1.71823e-07	0	1	1	2	A0A0M5KGN1	1	2073.09	High	0	4.011e-08	51
High	MDVSYLLDSLNDEQRQAVAAPR		4.33565e-08	0	1	1	2	A0A0D7LIV8	1	2491.22	High	0	1.033e-08	70
High	MEKQLALIEDQSQAAVFSNTVK		5.47211e-05	0	1	1	2	A0A0D7LRC2	1	2450.26	High	0	1.153e-05	32
High	MDVSYLLDSLNDEQRQAVAAPR	1xDeamidated [Q16]	1.94662e-05	0	1	1	1	A0A0D7LIV8	1	2492.21	High	0	4.179e-06	60
High	MDYFTLFGLPAR		6.05189e-06	0	1	1	7	A0A0P8I637	0	1430.71	High	0	1.326e-06	62
High	MEGVPKYGEIVIDFNHVQMLAR	1xDeamidated [N/Q]	3.33595e-05	0	1	1	2	A0A0A5SVQ6	1	2547.27	High	0	7.258e-06	29
High	MEGVPKYGEIVIDFNHVQMLAR		1.08433e-06	0	1	1	2	A0A0A5SVQ6	1	2546.29	High	0	2.45e-07	32
High	MEGKANLGETIDIVDHQGKWLAR		2.55732e-06	0	1	1	4	A0A243TRZ5	2	2581.32	High	0	5.689e-07	46
High	MEGDLSEYSVIQTKEPLDNEGKVSR	1xOxidation [M1]	5.05684e-07	0	1	1	3	A0A243TV94	2	2840.36	High	0	1.155e-07	49
High	MEGDLSEYSVIQTKEPLDNEGKVSR	1xDeamidated [Q12]	4.01176e-09	0	1	1	2	A0A243TV94	2	2825.35	High	0	9.953e-10	66
High	MEGDLSEYSVIQTKEPLDNEGKVSR		1.85653e-09	0	1	1	7	A0A243TV94	2	2824.37	High	0	4.679e-10	72
High	MEGDLSEYSVIQTKEPLDNEGK		1.15696e-06	0	1	1	2	A0A243TV94	1	2482.17	High	0	2.613e-07	54
High	MEFTGHSVDAPLLSETARR		5.90012e-05	0	1	1	4	A0A0D7M839	1	2117.04	High	0	1.241e-05	32
High	MEFPEPVISIAVEPKTKADQEK		6.60437e-07	0	1	1	7	A0A243TYF3	2	2486.28	High	0	1.504e-07	50
High	MEFPEPVISIAVEPKTK		5.1569e-06	0	1	1	3	A0A243TYF3	1	1915.02	High	0	1.133e-06	37
High	MEFPEPVISIAVEPK	1xOxidation [M1]	3.07087e-06	0	1	1	14	A0A243TYF3	0	1701.88	High	0	1.12e-06	62
High	MEFPEPVISIAVEPK		3.85716e-07	0	1	1	22	A0A243TYF3	0	1685.88	High	0	3.862e-07	65
High	MEERLAADTEENIDNQLLTEVSSR		1.18525e-08	0	1	1	1	A0A0D7LLL1	1	2763.31	High	0	2.895e-09	71
High	MEDDIKKLLGR		5.9671e-05	0	1	1	3	A0A133L7S8	2	1317.72	High	0	1.253e-05	37
High	MEALGMIETR		6.24261e-05	0	1	1	3	A0A0A5SU81	0	1150.56	High	0	1.313e-05	60
High	MDYEFLRDITGVVKVR		9.16814e-07	0	1	1	10	A0A0D7M406	2	1941.03	High	0	2.077e-07	60
High	MDLDGLAELGLK		2.70832e-05	0	1	1	1	A0A0M5KGN1	0	1274.67	High	0	5.785e-06	47
High	MESIHGHEVLNMMIESGEQYSNASLEAAITAR		3.04484e-07	0	1	1	1	A0A0D7LR27	0	3518.63	High	0	7.017e-08	48
High	MESLTLQPIAR		2.76016e-05	0	1	1	10	A0A0P8IB35	0	1258.68	High	1.145e-05	4.628e-05	61
High	MGATKKDFDNTVAIHPTAAEEFVTMR		5.18698e-08	0	1	1	4	A0A243TZU9	2	2880.4	High	0	1.235e-08	54
High	MGANFLKVVGQIK		1.25822e-06	0	1	1	12	A0A243TYF3	1	1404.8	High	0	8.814e-06	62
High	MGAEAIQALLK		1.21485e-05	0	1	1	12	A0A243U0E3	0	1144.64	High	0	2.853e-06	59
High	MFYQDPFDVIIIGGGHAGTEAAMAAAR	1xDeamidated [Q4]	1.09263e-06	0	1	1	5	A0A0D7LH18	0	2810.33	High	0	2.465e-07	55
High	MFYQDPFDVIIIGGGHAGTEAAMAAAR		2.03451e-09	0	1	1	5	A0A0D7LH18	0	2809.34	High	0	1.404e-09	56
High	MFYGDSDNDITAAR	1xOxidation [M1]	2.92167e-05	0	1	1	3	A0A243U0N0	0	1591.67	High	0	6.233e-06	35
High	MFYGDSDNDITAAR		1.47312e-08	0	1	1	4	A0A243U0N0	0	1575.67	High	0	3.583e-09	85
High	MFVELVYDKR		1.08791e-05	0	1	2	12	A0A243TW70	1	1299.68	High	0	2.362e-06	57
High	MFTINAEVRKEQGK	1xOxidation [M1]	1.49777e-07	0	1	1	35	A0A0A5SUR2	2	1666.86	High	0	4.52e-08	71
High	MFTINAEVRKEQGK		5.98795e-09	0	1	1	45	A0A0A5SUR2	2	1650.86	High	0	1.475e-09	91
High	MFTINAEVR	1xOxidation [M1]	0.000131653	0	1	1	20	A0A0A5SUR2	0	1096.55	High	1.145e-05	5.246e-05	57
High	MFTINAEVR	1xDeamidated [N5]	0.000106585	0	1	1	7	A0A0A5SUR2	0	1081.53	High	0	2.213e-05	58
High	MFTINAEVR		0.000154802	0	1	1	14	A0A0A5SUR2	0	1080.55	High	6.333e-06	3.432e-05	59
High	MFTGSIVALVTPMDEKGK		2.51861e-06	0	1	1	2	A0A0D7LNQ4	1	1923.99	High	0	5.606e-07	39
High	MFTGSIVALVTPMDEK		1.28582e-07	0	1	1	9	A0A0D7LNQ4	0	1738.88	High	0	3.015e-08	66
High	MGATKKDFDNTVAIHPTAAEEFVTMR	1xDeamidated [N10]	1.53211e-05	0	1	1	1	A0A243TZU9	2	2881.39	High	0	3.309e-06	56
High	MFTGIVQGTAK		2.22335e-05	0	1	1	10	A0A0N8LUV5	0	1152.61	High	0	4.756e-06	57
High	MGAYAIELLLAGHGGR		1.70709e-09	0	1	1	34	V5YMZ1	0	1628.86	High	0	4.296e-10	83
High	MGDASINIQQLEEAQAPTR		9.39199e-09	0	1	1	1	A0A243TPM0	0	2072.01	High	0	2.3e-09	84
High	MGPGQPLQLFDGSNQVFDAEITHASKK		3.27369e-07	0	1	1	4	A0A0D7LH69	1	2915.44	High	0	7.534e-08	50
High	MGPGQPLQLFDGSNQVFDAEITHASK		9.23834e-07	0	1	1	3	A0A0D7LH69	0	2787.34	High	0	2.095e-07	54
High	MGLDYVDIFYSHRVDENTPMEETASALAHAVQSGK	1xDeamidated [N17]	2.78541e-08	0	1	1	2	A0A243TZJ8	1	3882.79	High	0	6.697e-09	40
High	MGLDYVDIFYSHRVDENTPMEETASALAHAVQSGK		3.22689e-06	0	1	1	2	A0A243TZJ8	1	3881.81	High	0	7.163e-07	40
High	MGKELLSQADIR		4.96122e-05	0	1	1	4	A0A243TXP0	1	1360.73	High	0	1.046e-05	48
High	MGHIELASPTAHIWFLKSLPSR		4.22692e-07	0	1	1	4	A0A243U0E3	1	2491.33	High	0	1.32e-07	60
High	MGHIELASPTAHIWFLK	1xOxidation [M1]	1.2841e-08	0	1	1	12	A0A243U0E3	0	1967.02	High	0	9.333e-09	65
High	MGHIELASPTAHIWFLK		2.97202e-08	0	1	1	16	A0A243U0E3	0	1951.03	High	0	7.131e-09	74
High	MGHAGAIIAGGKGTADEKFAALEAAGVK	1xOxidation [M1]	1.16414e-10	0	1	1	7	V5YNV8	2	2657.37	High	0	8.79e-11	89
High	MGHAGAIIAGGKGTADEKFAALEAAGVK		4.34419e-06	0	1	1	3	V5YNV8	2	2641.38	High	0	1.658e-05	37
High	MGFNNHGVDNLVENVKK		3.15118e-07	0	1	1	4	A0A1B2JW22	1	1914.95	High	0	7.271e-08	47
High	MGEVYWAEYQRDDNGNWHGEETEAVLTPEQVHER	1xDeamidated [Q10]	2.83439e-05	0	1	1	1	A0A243TTJ6	1	4075.78	High	0	6.055e-06	38
High	MGEIIIDAK		0.000138121	0	1	1	1	A0A243TSQ9	0	989.534	High	0	2.845e-05	58
High	MGDPLNEENDLGPMAR		0.000100052	0	1	1	1	A0A243TTF2	0	1758.78	High	0	2.075e-05	44
High	MGDFYELFYDDAKR		4.87039e-06	0	1	1	4	A0A243TWR7	1	1769.78	High	0	1.073e-06	48
High	MGAYAIELLLAGHGGR	1xOxidation [M1]	2.03437e-06	0	1	1	11	V5YMZ1	0	1644.85	High	0	4.542e-07	64
High	MESIHGHEVLNMMIESGEQYSNASLEAAITAR	1xDeamidated [N11]	5.80652e-12	0	1	1	1	A0A0D7LR27	0	3519.62	High	0	1.612e-12	111
High	MFREMESEAVPETPLDILQEFAR		7.15629e-06	0	1	1	2	A0A0D7M2J0	1	2738.32	High	0	1.562e-06	32
High	MFQQEVTITAPNGLHTRPAAQFVKEAK	1xDeamidated [N/Q]; 1xOxidation [M1]	1.05127e-05	0	1	1	52	A0A0D7LNK9	1	3029.55	High	0	5.251e-06	45
High	MFKPELLSPAGTLK		1.93188e-05	0	1	1	10	A0A243TUF9	0	1531.86	High	0	6.782e-06	38
High	MFKNAFANLQK		0.000147584	0	1	1	8	A0A0P8KBH8	1	1311.69	High	0	3.034e-05	35
High	MFKENITEPEILASLDELIGR		9.25177e-05	0	1	1	1	A0A0D7M258	1	2418.26	High	0	1.926e-05	32
High	MFEPMELTNDAVIKVIGVGGGGGNAVEHMVRER		1.11782e-09	0	1	1	6	A0A0A5QV35	2	3512.74	High	0	1.374e-09	80
High	MFEPMELTNDAVIKVIGVGGGGGNAVEHMVR	1xDeamidated [N9]; 1xOxidation [M]	5.6626e-08	0	1	1	8	A0A0A5QV35	1	3244.58	High	0	1.843e-07	51
High	MFEPMELTNDAVIKVIGVGGGGGNAVEHMVR	1xOxidation [M]	4.25846e-10	0	1	1	8	A0A0A5QV35	1	3243.6	High	0	1.098e-10	83
High	MFEPMELTNDAVIK		5.80349e-06	0	1	1	5	A0A0A5QV35	0	1637.79	High	0	5.862e-06	51
High	MFENITAAPADPILGLADLFRADDRPGK	1xDeamidated [N4]	1.03145e-05	0	1	1	4	A0A243TRU3	1	3015.52	High	0	2.243e-06	32
High	MFENITAAPADPILGLADLFRADDRPGK		4.12319e-05	0	1	1	3	A0A243TRU3	1	3014.54	High	0	8.719e-06	28
High	MFENITAAPADPILGLADLFR		2.15962e-10	0	1	1	12	A0A243TRU3	0	2275.18	High	0	5.631e-11	103
High	METTKPSFQDVLEFVRLFR	1xDeamidated [Q9]	9.46119e-05	0	1	1	4	A0A133LM22	1	2344.2	High	0	2.568e-05	42
High	METTKPSFQDVLEFVRLFR		4.14707e-07	0	1	1	12	A0A133LM22	1	2343.22	High	0	1.538e-07	52
High	METTKPSFQDVLEFVR		1.57391e-07	0	1	1	2	A0A133LM22	0	1926.96	High	0	3.677e-08	62
High	METKDLIVIGGGINGAGIAADAAGR	1xDeamidated [N14]	0.00015709	0	1	1	1	A0A243U0U7	1	2371.23	High	0	3.22e-05	20
High	MESLTLQPIAR	1xOxidation [M1]	3.19982e-05	0	1	1	2	A0A0P8IB35	0	1274.68	High	0	2.225e-05	62
High	MFKPELLSPAGTLKNMR		4.08718e-06	0	1	1	6	A0A243TUF9	1	1933.04	High	0	9.028e-07	49
High	MFQQEVTITAPNGLHTRPAAQFVKEAK	2xDeamidated [N/Q]; 1xOxidation [M1]	5.17135e-05	0	1	1	20	A0A0D7LNK9	1	3030.54	High	1.605e-05	0.0001438	39
High	MFKPGDLVQPR		1.28131e-05	0	1	1	5	A0A0D7M2X4	0	1287.69	High	0	2.772e-06	59
High	MFIVGKPTILGER		2.11626e-05	0	1	1	8	A0A243U363	0	1460.83	High	1.605e-05	0.0001408	36
High	MFQQEVTITAPNGLHTRPAAQFVKEAK	1xOxidation [M1]	5.37505e-07	0	1	1	18	A0A0D7LNK9	1	3028.57	High	0	2.577e-07	61
High	MFQQEVTITAPNGLHTRPAAQFVKEAK	2xDeamidated [Q/N]	2.10824e-05	0	1	1	26	A0A0D7LNK9	1	3014.54	High	0	4.521e-06	43
High	MFQQEVTITAPNGLHTRPAAQFVKEAK	1xDeamidated [N/Q]	8.55986e-07	0	1	1	115	A0A0D7LNK9	1	3013.56	High	0	1.94e-07	58
High	MFQQEVTITAPNGLHTRPAAQFVKEAK		1.86355e-06	0	1	1	32	A0A0D7LNK9	1	3012.57	High	0	4.164e-07	41
High	MFQQEVTITAPNGLHTRPAAQFVK	2xDeamidated [N12; Q]; 1xOxidation [M1]	1.52051e-05	0	1	1	5	A0A0D7LNK9	0	2702.36	High	2.442e-05	0.0001941	39
High	MFQQEVTITAPNGLHTRPAAQFVK	1xDeamidated [Q/N]; 1xOxidation [M1]	6.38912e-09	0	1	1	57	A0A0D7LNK9	0	2701.38	High	0	1.577e-09	71
High	MFQQEVTITAPNGLHTRPAAQFVK	1xOxidation [M1]	2.27556e-08	0	1	1	28	A0A0D7LNK9	0	2700.39	High	0	2.01e-08	55
High	MFQQEVTITAPNGLHTRPAAQFVK	2xDeamidated [Q/N]	9.27161e-06	0	1	1	25	A0A0D7LNK9	0	2686.37	High	0	2.138e-06	49
High	MFQQEVTITAPNGLHTRPAAQFVK	1xDeamidated [N/Q]	7.13645e-09	0	1	1	130	A0A0D7LNK9	0	2685.38	High	0	2.872e-08	63
High	MFQQEVTITAPNGLHTRPAAQFVK		8.58191e-08	0	1	1	49	A0A0D7LNK9	0	2684.4	High	0	1.178e-07	55
High	MFQLSVQDIHPGEQAGNKEEAIRQVAAALVQAGNVAEGYVDGMLAR	1xDeamidated [Q/N]	2.18984e-05	0	1	1	9	A0A0D7LYR9	2	4882.43	High	0	6.969e-06	36
High	MFQLSVQDIHPGEQAGNKEEAIR		1.92137e-09	0	1	1	11	A0A0D7LYR9	1	2597.28	High	0	4.84e-10	78
High	MFQKVDAYAGDPILSLMER		2.23784e-06	0	1	1	4	A0A243U0K9	1	2184.08	High	0	3.101e-06	57
High	MFNQLDSHDTAR		3.67344e-06	0	1	1	2	A0A243TQ69	0	1434.64	High	0	8.109e-07	53
High	MFNIALLGAGR		3.17567e-05	0	1	1	2	A0A0D7LP35	0	1162.64	High	0	6.754e-06	54
High	MFLAQEIIRK		0.000137613	0	1	1	5	A0A0D7LQ30	1	1248.71	High	1.145e-05	4.136e-05	36
High	MDKYIDMLIPR		1.08377e-05	0	1	1	7	A0A0D7LE64	1	1394.72	High	0	2.35e-06	65
High	MDKTTTQELLAQAEK		9.09677e-06	0	1	1	1	A0A0A5SPT7	1	1706.86	High	0	1.981e-06	45
High	MDKLLERFLHYVSLDTQSK		1.1004e-05	0	1	1	8	A0A0D7LZ53	2	2323.21	High	0	2.389e-06	35
High	MAENQYYGTGR		2.65744e-05	0	1	1	3	A0A0A5UPP5	0	1289.56	High	0	5.666e-06	50
High	MAENPQQVLDFLTDLAKR	1xDeamidated [Q/N]	1.62268e-07	0	1	1	4	A0A243TYT2	1	2090.06	High	0	3.783e-08	76
High	MAENPQQVLDFLTDLAKR		4.49205e-10	0	1	1	6	A0A243TYT2	1	2089.07	High	0	1.157e-10	78
High	MAELVTELVPTMDMVR		4.91725e-08	0	1	1	8	A0A0D7LBC0	0	1834.91	High	0	1.172e-08	73
High	MAEGPFPEHYEPMETPLGTNPLHPNVISNPAAR	1xDeamidated [N]	1.28582e-07	0	1	1	8	A0A243TTE9	0	3614.7	High	0	9.594e-07	51
High	MAEGPFPEHYEPMETPLGTNPLHPNVISNPAAR		1.22507e-06	0	1	1	2	A0A243TTE9	0	3613.72	High	0	2.757e-07	49
High	MAEGPFPEHYEPFETPLGTNPLHPNVISNPAAR	1xDeamidated [N20]	1.24718e-07	0	1	1	2	A0A0D7LEN6	0	3630.73	High	0	2.924e-08	51
High	MAEEKAREEQLDTDAYNDDEMDAMQQDELAR	2xDeamidated [Q10; Q/N]	2.92628e-11	0	1	1	2	A0A243TRJ8	2	3662.51	High	0	7.894e-12	107
High	MAEEKAREEQLDTDAYNDDEMDAMQQDELAR	1xDeamidated [Q/N]	1.63292e-08	0	1	1	6	A0A243TRJ8	2	3661.52	High	0	3.967e-09	69
High	MAEEKAREEQLDTDAYNDDEMDAMQQDELAR		2.01136e-09	0	1	1	4	A0A243TRJ8	2	3660.54	High	0	5.046e-10	80
High	MAEANKAFAHYRW	1xOxidation [M1]	6.08002e-09	0	1	1	62	A0A0D7LG63	2	1610.75	High	0	3.422e-09	108
High	MAEANKAFAHYRW	1xDeamidated [N5]	2.19558e-06	0	1	1	22	A0A0D7LG63	2	1595.74	High	0	4.893e-07	67
High	MAEANKAFAHYRW		1.36491e-08	0	1	1	63	A0A0D7LG63	2	1594.76	High	0	6.683e-09	102
High	MAEANKAFAHYR	1xOxidation [M1]	2.67095e-08	0	1	1	17	A0A0D7LG63	1	1424.67	High	0	6.431e-09	93
High	MAEANKAFAHYR		5.527e-09	0	1	1	38	A0A0D7LG63	1	1408.68	High	0	1.202e-08	95
High	MAERDVGDWLYAR		2.20653e-05	0	1	1	7	A0A0P8HMV1	1	1581.75	High	0	4.728e-06	48
High	MADEHQHYQAGDAR		2.50095e-05	0	1	1	6	A0A243TPP1	0	1628.69	High	0	5.349e-06	45
High	MAFAEQGITELSK		1.48639e-07	0	1	1	6	A0A0A5QV35	0	1424.71	High	0	4.668e-08	87
High	MAFAEQGITELSKHVDSLITIPNDKLLK	1xOxidation [M1]	3.39191e-09	0	1	1	5	A0A0A5QV35	2	3127.67	High	0	8.446e-10	53
High	MAGMAIDGKDKGEAENEAKPIDVK		3.0217e-07	0	1	1	18	A0A0A5P8P4	2	2517.23	High	0	6.981e-08	60
High	MAGEQAAERAATAGAANSAALDAQVAGVEKR	1xDeamidated [Q/N]; 1xOxidation [M1]	3.93498e-12	0	1	1	12	A0A0D7M5C6	2	3002.46	High	0	1.9e-12	100
High	MAGEQAAERAATAGAANSAALDAQVAGVEKR	1xOxidation [M1]	1.33879e-11	0	1	1	24	A0A0D7M5C6	2	3001.48	High	0	5.472e-12	104
High	MAGEQAAERAATAGAANSAALDAQVAGVEKR	3xDeamidated [Q5; N17; Q24]	3.25694e-08	0	1	1	3	A0A0D7M5C6	2	2988.43	High	0	7.795e-09	66
High	MAGEQAAERAATAGAANSAALDAQVAGVEKR	2xDeamidated [Q/N]	4.26316e-12	0	1	1	15	A0A0D7M5C6	2	2987.45	High	0	1.188e-12	99
High	MAGEQAAERAATAGAANSAALDAQVAGVEKR	1xDeamidated [N/Q]	2.84846e-14	0	1	1	26	A0A0D7M5C6	2	2986.46	High	0	2.015e-13	112
High	MAGEQAAERAATAGAANSAALDAQVAGVEKR		9.94003e-15	0	1	1	39	A0A0D7M5C6	2	2985.48	High	0	2.329e-13	117
High	MAGEQAAERAATAGAANSAALDAQVAGVEK	1xDeamidated [N17]; 1xOxidation [M1]	2.82441e-09	0	1	1	2	A0A0D7M5C6	1	2846.36	High	0	7.058e-10	58
High	MAGEQAAERAATAGAANSAALDAQVAGVEK	1xOxidation [M1]	7.87122e-06	0	1	1	2	A0A0D7M5C6	1	2845.37	High	0	1.716e-06	34
High	MAGEQAAERAATAGAANSAALDAQVAGVEK	1xDeamidated [N/Q]	4.01619e-11	0	1	1	10	A0A0D7M5C6	1	2830.36	High	0	2.69e-10	77
High	MAGEQAAERAATAGAANSAALDAQVAGVEK		1.16859e-10	0	1	1	10	A0A0D7M5C6	1	2829.38	High	0	3.077e-11	85
High	MAFTLNEGLANAAFLDDIPRVLISDNPSLKR	1xDeamidated [N]	1.1437e-09	0	1	1	2	A0A243TX64	2	3402.77	High	0	2.9e-10	91
High	MAFTLNEGLANAAFLDDIPRVLISDNPSLKR		0.000126409	0	1	1	1	A0A243TX64	2	3401.79	High	0	2.614e-05	32
High	MAFTLNEGLANAAFLDDIPR		1.12333e-11	0	1	1	3	A0A243TX64	0	2179.09	High	0	3.085e-12	124
High	MAFAEQGITELSKHVDSLITIPNDKLLK	1xDeamidated [N/Q]; 1xOxidation [M1]	6.83172e-05	0	1	1	3	A0A0A5QV35	2	3128.65	High	0	1.434e-05	23
High	MAFAEQGITELSKHVDSLITIPNDKLLK		3.17531e-07	0	1	1	12	A0A0A5QV35	2	3111.68	High	0	7.324e-08	45
High	MAGMAIDGKDKGEAENEAKPIDVK	1xDeamidated [N16]	5.43103e-05	0	1	1	2	A0A0A5P8P4	2	2518.22	High	0	1.145e-05	37
High	MADEHGTDKIIAQK		7.12908e-06	0	1	1	5	A0A243U0J6	1	1556.77	High	0	1.561e-06	41
High	MAAEEFTQAMNGVR		7.83116e-08	0	1	1	1	A0A243U0C7	0	1554.7	High	0	1.849e-08	80
High	LYTDYSLLTADSR		4.39126e-07	0	1	1	1	A0A243TVW4	0	1517.75	High	0	1.008e-07	74
High	LYSSDSMYPDSLQGYAPTVR		2.78541e-08	0	1	1	1	A0A243TQR5	0	2250.04	High	0	6.688e-09	60
High	IYQSTTNAHINTGDGVGMAIR		4.68454e-10	0	1	1	6	A0A1C0PEH2	0	2219.09	High	0	1.208e-10	84
High	LYQSIWMEDGSPLMVYSK		4.29819e-05	0	1	1	1	A0A0D7M408	0	2147.02	High	0	9.092e-06	48
High	LYQPQDATTNPSLILNAAQIPEYRKLIDDAVAWAK	1xDeamidated [Q/N]	2.21856e-07	0	1	1	5	A0A0D7LQ03	2	3928.05	High	0	5.14e-08	48
High	LYQPQDATTNPSLILNAAQIPEYRKLIDDAVAWAK		5.54813e-09	0	1	1	5	A0A0D7LQ03	2	3927.07	High	0	1.37e-09	52
High	LYQPQDATTNPSLILNAAQIPEYRK	1xDeamidated [Q/N]	2.5612e-08	0	1	1	3	A0A0D7LQ03	1	2845.47	High	0	6.566e-09	68
High	LYQPQDATTNPSLILNAAQIPEYRK		2.73279e-08	0	1	1	14	A0A0D7LQ03	1	2844.49	High	0	4.794e-08	70
High	LYQPQDATTNPSLILNAAQIPEYR	1xDeamidated [Q/N]	2.34549e-11	0	1	1	11	A0A0D7LQ03	0	2717.38	High	0	6.362e-12	110
High	LYQPQDATTNPSLILNAAQIPEYR		1.33698e-12	0	1	1	11	A0A0D7LQ03	0	2716.39	High	0	4.938e-13	138
High	LYPDQPVEVLAADLR		6.12632e-05	0	1	1	1	A0A0D7LMW0	0	1698.91	High	0	1.287e-05	50
High	LYPANATTNSTHGVTSIDAIMPVLER		2.65065e-08	0	1	1	6	A0A243TU20	0	2771.4	High	0	2.274e-08	71
High	LYNIIPYGIDESGKIDYEDMAK	1xDeamidated [N3]	1.99907e-05	0	1	1	2	A0A0D7LNC0	1	2548.22	High	0	4.298e-06	36
High	LYNIIPYGIDESGKIDYEDMAK		5.05031e-08	0	1	1	12	A0A0D7LNC0	1	2547.23	High	0	1.2e-08	59
High	LYINADNEASIR		8.62453e-06	0	1	1	2	A0A0A5R5U1	0	1378.7	High	0	1.881e-06	55
High	LYTGEIPLFSHYQIESQIESAFQR		1.27921e-08	0	1	1	9	A0A243TS46	0	2856.42	High	0	3.118e-09	74
High	MAASRPYAETMR		6.48174e-05	0	1	1	15	A0A0A5R5E3	0	1383.65	High	0	1.361e-05	47
High	LYTGEIPLFSHYQIESQIESAFQR	1xDeamidated [Q]	4.66154e-08	0	1	1	2	A0A243TS46	0	2857.4	High	0	1.109e-08	61
High	IYTKDVSFEAPNAPHVFQKDWQPEVK		6.83654e-06	0	1	1	8	A0A0A5P934	2	3073.54	High	0	1.493e-06	32
High	IYYITADSYAAAK		1.73689e-05	0	1	1	8	A0A243TQI9	0	1449.73	High	0	5.683e-06	51
High	IYYKLLNLPLSVLVK		1.48242e-06	0	1	1	1	A0A243U0J6	1	1776.1	High	0	3.325e-07	40
High	LYVPVSSLHLISR		0.000121817	0	1	1	1	A0A0P8HIH3	0	1483.86	High	0	2.52e-05	30
High	LYVIYAQDIADSLEKR		0.000101176	0	1	1	1	A0A0A5P6W2	1	1897.01	High	0	2.104e-05	37
High	LYVLVFTTDKDLQQTTTLLDPAKAYAK	1xDeamidated [Q]	1.11366e-06	0	1	1	3	A0A243U0L2	2	3057.64	High	0	2.512e-07	27
High	IYVGNVPIGDGAPIAVQSMTNTR	1xDeamidated [Q/N]	4.48102e-09	0	1	1	2	A0A0P8ICY1	0	2374.21	High	0	1.109e-09	69
High	IYVGNVPIGDGAPIAVQSMTNTR		2.89371e-08	0	1	1	9	A0A0P8ICY1	0	2373.22	High	0	1.092e-07	61
High	LYTSLGDAAVGRFSDGEVSVQINENVR	1xDeamidated [N/Q]	5.81583e-08	0	1	1	8	A0A0D7M0C8	1	2897.43	High	0	1.381e-08	66
High	LYTSLGDAAVGRFSDGEVSVQINENVR		3.19541e-08	0	1	1	6	A0A0D7M0C8	1	2896.44	High	0	9.384e-09	74
High	LYTSLGDAAVGR		2.37861e-06	0	1	1	5	A0A0D7M0C8	0	1222.64	High	0	5.299e-07	69
High	IYTSGLRGPLAEEISR		1.73031e-05	0	1	1	34	A0A243TQS0	1	1761.95	High	0	3.727e-06	60
High	LYTQVYSGYGESLIDYNFNQTR	1xDeamidated [N17]	1.93188e-05	0	1	1	1	A0A0D7LC92	0	2632.22	High	0	4.145e-06	42
High	LYTQVYSGYGESLIDYNFNQTR		5.12796e-08	0	1	1	5	A0A0D7LC92	0	2631.24	High	0	1.221e-08	87
High	IYTLTLAPSLDSATITPQIYPEGK		7.78994e-05	0	1	1	5	A0A243TTS7	0	2592.38	High	0.0001335	0.001543	25
High	IYTKDVSFEAPNAPHVFQKDWQPEVK	1xDeamidated [N/Q]	1.80068e-06	0	1	1	8	A0A0A5P934	2	3074.53	High	0	4.032e-07	56
High	IYTKDVSFEAPNAPHVFQK		3.53605e-06	0	1	1	8	A0A0A5P934	1	2191.12	High	0	9.875e-07	53
High	MAGMAIDGKDKGEAENEAKPIDVK	1xOxidation [M]	6.94008e-07	0	1	1	16	A0A0A5P8P4	2	2533.23	High	0	2.565e-07	40
High	MAGQLGNERVTVQSLDVVR		8.20797e-06	0	1	1	15	A0A0A5ST89	1	2072.09	High	0	4.017e-06	51
High	MAGQLGNERVTVQSLDVVR	1xOxidation [M1]	0.000142253	0	1	1	4	A0A0A5ST89	1	2088.09	High	0	2.929e-05	31
High	MDDQLKQSALDFHEFPVPGK	1xDeamidated [Q]	4.88692e-05	0	1	1	6	A0A0D7LQY2	1	2303.1	High	1.145e-05	8.292e-05	41
High	MDDQLKQSALDFHEFPVPGK		4.04071e-06	0	1	1	10	A0A0D7LQY2	1	2302.12	High	0	8.929e-07	52
High	MDASTLDMVLVEGFKHEPVAK		2.14592e-06	0	1	1	1	A0A0N8LVF5	1	2317.16	High	0	4.788e-07	33
High	MDALELLITR		2.7917e-06	0	1	1	9	A0A0D7LRX7	0	1174.65	High	0	6.21e-07	73
High	MDAFIQYGIVAGVQAMQDSGLEITEENAHR	1xDeamidated [Q]	2.80234e-05	0	1	1	2	A0A0D7LUP3	0	3294.54	High	0	5.974e-06	36
High	MDAAQLTEEGYYSVFGK		7.64365e-09	0	1	1	3	A0A0P8KL65	0	1908.87	High	0	1.875e-09	85
High	MAVAESGMGIVEDKVIK	1xOxidation [M]	7.94962e-11	0	1	1	20	A0A243TG77	1	1792.92	High	0	2.11e-11	113
High	MAVAESGMGIVEDKVIK		9.13215e-10	0	1	1	24	A0A243TG77	1	1776.92	High	0	2.325e-10	92
High	MAVAESGMGIVEDK	2xOxidation [M1; M8]	9.19185e-08	0	1	1	8	A0A243TG77	0	1468.67	High	0	2.166e-08	67
High	MAVAESGMGIVEDK	1xOxidation [M]	1.12943e-07	0	1	1	23	A0A243TG77	0	1452.67	High	0	4.255e-08	80
High	MAVAESGMGIVEDK		1.07334e-08	0	1	1	20	A0A243TG77	0	1436.68	High	0	2.903e-09	99
High	MATLSFNATGGDGYPRIDNKPGYVNTGFIDAEVLKEYVQK	1xDeamidated [N19]	6.7552e-05	0	1	1	1	A0A243TQE1	2	4380.15	High	0	1.414e-05	31
High	MATLSFNATGGDGYPRIDNKPGYVNTGFIDAEVLKEYVQK		4.51533e-09	0	1	1	3	A0A243TQE1	2	4379.17	High	0	1.12e-09	66
High	MATLSFNATGGDGYPR		1.33582e-07	0	1	1	3	A0A243TQE1	0	1657.76	High	0	1.136e-06	78
High	MASVSSGMQLPPGFKMPF		2.58424e-07	0	1	1	23	A0A0A5T1M5	1	1911.92	High	0	5.98e-08	52
High	MDDQLKQSALDFHEFPVPGKIQVSPTKPLATQR		8.69145e-07	0	1	1	6	A0A0D7LQY2	2	3721.94	High	0	1.973e-07	56
High	MASVSSGMQLPPGFK		4.73321e-08	0	1	1	24	A0A0A5T1M5	0	1536.75	High	0	1.128e-08	82
High	MDDQLKQSALDFHEFPVPGKIQVSPTKPLATQR	1xDeamidated [Q22]	5.47211e-05	0	1	1	2	A0A0D7LQY2	2	3722.92	High	0	2.981e-05	30
High	MDEFKPEDELKPDPSDRR		1.53244e-07	0	1	1	34	A0A0P8JZY4	1	2204.03	High	0	3.571e-08	56
High	MDKIFVDEAVSELHTIQDMLR	1xOxidation [M1]	3.07087e-06	0	1	1	2	A0A0D7LWS7	1	2506.23	High	0	1.965e-06	44
High	MDKIFVDEAVSELHTIQDMLR	1xDeamidated [Q17]	6.53703e-09	0	1	1	3	A0A0D7LWS7	1	2491.22	High	0	1.61e-09	73
High	MDKIFVDEAVSELHTIQDMLR		7.76975e-11	0	1	1	15	A0A0D7LWS7	1	2490.24	High	0	2.061e-11	86
High	MDGGKQEAALGAGAAHSEALNFIVNTILAQKPELSAQLTAIGHR	2xDeamidated [N21; Q30]; 1xOxidation [M1]	5.85893e-11	0	1	1	1	A0A243TV64	1	4517.31	High	0	1.562e-11	95
High	MDGGKQEAALGAGAAHSEALNFIVNTILAQKPELSAQLTAIGHR	1xDeamidated [N/Q]; 1xOxidation [M1]	7.98e-11	0	1	1	8	A0A243TV64	1	4516.33	High	0	2.115e-11	86
High	MDGGKQEAALGAGAAHSEALNFIVNTILAQKPELSAQLTAIGHR	1xOxidation [M1]	6.88627e-10	0	1	1	2	A0A243TV64	1	4515.34	High	0	1.762e-10	71
High	MDGGKQEAALGAGAAHSEALNFIVNTILAQKPELSAQLTAIGHR	2xDeamidated [N25; Q]	6.6106e-12	0	1	1	2	A0A243TV64	1	4501.31	High	0	1.832e-12	87
High	MDGGKQEAALGAGAAHSEALNFIVNTILAQKPELSAQLTAIGHR	1xDeamidated [Q30]	2.41817e-11	0	1	1	2	A0A243TV64	1	4500.33	High	0	6.545e-12	86
High	MDGGKQEAALGAGAAHSEALNFIVNTILAQKPELSAQLTAIGHR		7.78888e-12	0	1	1	5	A0A243TV64	1	4499.35	High	0	3.986e-12	100
High	MDFGDTQNFWAWR		3.80829e-08	0	1	1	1	A0A243TWP5	0	1673.72	High	0	9.1e-09	97
High	MDEMGYKENEYSLDNLYDAFLK		7.20026e-05	0	1	1	2	A0A243U261	1	2688.18	High	0	1.505e-05	30
High	MDELTAQALVAFTTR		1.67483e-06	0	1	1	4	A0A0N8LVL6	0	1666.85	High	0	3.759e-07	44
High	MDEFKPEDELKPDPSDRRTGR	1xOxidation [M1]	9.08072e-05	0	1	1	10	A0A0P8JZY4	2	2534.19	High	0	1.891e-05	33
High	MDEFKPEDELKPDPSDRRTGR		9.08072e-05	0	1	1	3	A0A0P8JZY4	2	2518.2	High	0	1.887e-05	28
High	MDEFKPEDELKPDPSDRR	1xOxidation [M1]	3.77975e-05	0	1	1	7	A0A0P8JZY4	1	2220.02	High	0	8.024e-06	38
High	MDDQLKQSALDFHEFPVPGKIQVSPTKPLATQR	2xDeamidated [Q22; Q]	1.33738e-06	0	1	1	2	A0A0D7LQY2	2	3723.91	High	0	3.004e-07	58
High	MAQVSAETINPAHPGSR		3.03594e-12	0	1	1	4	A0A243TWW7	0	1765.86	High	0	8.517e-13	128
High	MAQVAVDHILETENAFEGADLSAKLKLLGVDVGGIGDAHAR	1xDeamidated [N14]; 1xOxidation [M1]	1.60207e-08	0	1	1	1	A0A243TYT8	2	4248.16	High	0	3.89e-09	64
High	MAQVAVDHILETENAFEGADLSAKLKLLGVDVGGIGDAHAR	1xDeamidated [N14]	1.06926e-08	0	1	1	1	A0A243TYT8	2	4232.17	High	0	2.612e-09	62
High	MAIGPVVDNGFYYDIDLDRTLTQEDVDALEKR	2xDeamidated [N9; Q23]	4.42489e-07	0	1	1	12	A0A0A5SXJ6	2	3673.76	High	0	9.503e-07	57
High	MAIGPVVDNGFYYDIDLDRTLTQEDVDALEKR	1xDeamidated [Q/N]	6.04867e-10	0	1	1	14	A0A0A5SXJ6	2	3672.77	High	0	1.257e-09	84
High	MAIGPVVDNGFYYDIDLDRTLTQEDVDALEKR		1.36827e-09	0	1	1	12	A0A0A5SXJ6	2	3671.79	High	0	4.192e-10	79
High	MAIGPVVDNGFYYDIDLDRTLTQEDVDALEK	1xDeamidated [Q23]	5.1569e-06	0	1	1	2	A0A0A5SXJ6	1	3516.67	High	0	1.136e-06	54
High	MALELFKPFIYGK		4.81372e-05	0	1	1	1	A0A243U0E3	0	1556.85	High	0	1.015e-05	26
High	MALALDLQQGQPVEHSGDEIDNVVNESVQALQDTAK		1.19195e-05	0	1	1	1	A0A0P8IBK3	0	3862.88	High	0	2.58e-06	25
High	MAIAGFHGLEIGR		1.52835e-06	0	1	1	2	A0A243U1W1	0	1371.72	High	0	3.43e-07	67
High	MAKEGETLVLLDGSEAKLNADTLVIADHNK	1xOxidation [M1]	1.66436e-08	0	1	1	7	A0A0D7LSF7	2	3211.65	High	0	4.03e-09	60
High	MAKEGETLVLLDGSEAKLNADTLVIADHNK	1xDeamidated [N19]	3.04484e-07	0	1	1	6	A0A0D7LSF7	2	3196.64	High	0	7.343e-08	51
High	MAKEGETLVLLDGSEAKLNADTLVIADHNK		2.24359e-10	0	1	1	24	A0A0D7LSF7	2	3195.66	High	0	5.858e-11	82
High	MAKEGETLVLLDGSEAK	1xOxidation [M1]	1.90208e-08	0	1	1	1	A0A0D7LSF7	1	1806.92	High	0	4.597e-09	73
High	MAKEGETLVLLDGSEAK		8.71386e-08	0	1	1	6	A0A0D7LSF7	1	1790.92	High	0	2.057e-08	66
High	MAKDAGYTAVISHR	1xOxidation [M1]	2.79227e-09	0	1	1	3	A0A0A5P9T8	1	1535.76	High	0	6.982e-10	99
High	MAKDAGYTAVISHR		2.66373e-10	0	1	1	17	A0A0A5P9T8	1	1519.77	High	0	6.919e-11	102
High	MAGSADIEIR		2.69806e-05	0	1	1	1	A0A0D7LHF7	0	1062.52	High	0	5.764e-06	60
High	MAIGPVVDNGFYYDIDLDRTLTQEDVDALEKR	1xDeamidated [Q/N]; 1xOxidation [M1]	5.46025e-06	0	1	1	3	A0A0A5SXJ6	2	3688.77	High	0	1.244e-06	43
High	MAIGPVVDNGFYYDIDLDRTLTQEDVDALEKR	2xDeamidated [N9; Q23]; 1xOxidation [M1]	8.65837e-07	0	1	1	1	A0A0A5SXJ6	2	3689.75	High	0	1.96e-07	46
High	MALIVDPMLATGGSVIATIDLLKK		3.65946e-06	0	1	1	1	A0A0D7LR04	1	2470.4	High	0	8.087e-07	29
High	MAMDWKLALPLHPEYR		8.23929e-06	0	1	1	3	A0A243THD2	1	1971	High	0	3.525e-06	38
High	MAQVAVDHILETENAFEGADLSAKLKLLGVDVGGIGDAHAR		3.8417e-10	0	1	1	2	A0A243TYT8	2	4231.18	High	0	5.233e-10	83
High	MAQVAVDHILETENAFEGADLSAKLK	1xOxidation [M1]	6.69575e-11	0	1	1	5	A0A243TYT8	1	2816.41	High	0	1.784e-11	79
High	MAQVAVDHILETENAFEGADLSAKLK	1xDeamidated [N14]	1.7635e-05	0	1	1	2	A0A243TYT8	1	2801.4	High	0	8.946e-06	38
High	MAQVAVDHILETENAFEGADLSAKLK		4.66039e-11	0	1	1	11	A0A243TYT8	1	2800.42	High	0	1.248e-11	74
High	MAQVAVDHILETENAFEGADLSAK	1xOxidation [M1]	1.85444e-07	0	1	1	3	A0A243TYT8	0	2575.23	High	0	4.317e-08	56
High	MAQVAVDHILETENAFEGADLSAK	1xDeamidated [N/Q]	4.64264e-11	0	1	1	9	A0A243TYT8	0	2560.22	High	0	1.242e-11	78
High	MAQVAVDHILETENAFEGADLSAK		6.15679e-11	0	1	1	11	A0A243TYT8	0	2559.24	High	0	1.642e-11	92
High	MGPGQPLQLFDGSNQVFDAEITHASKK	1xDeamidated [N/Q]	3.19982e-05	0	1	1	3	A0A0D7LH69	1	2916.42	High	0	2.207e-05	35
High	MAQILDTTPQPAQNIAPSAVIDATAK	1xDeamidated [Q/N]; 1xOxidation [M1]	3.02439e-06	0	1	1	5	A0A0D7M862	0	2682.37	High	0	4.172e-06	47
High	MAQILDTTPQPAQNIAPSAVIDATAK	1xDeamidated [Q/N]	5.97322e-08	0	1	1	10	A0A0D7M862	0	2666.37	High	0	1.419e-08	64
High	MAQILDTTPQPAQNIAPSAVIDATAK		6.03381e-09	0	1	1	19	A0A0D7M862	0	2665.39	High	0	1.486e-09	77
High	MAQENPGIDIPVYGVPINTR		4.5673e-09	0	1	1	4	A0A0D7LL81	0	2184.11	High	0	1.133e-09	75
High	MAPHIAFPMR		1.79733e-05	0	1	1	5	A0A243U0U7	0	1170.59	High	0	6.296e-06	62
High	MAPGPLEVAWFAEETAAVER		2.26941e-10	0	1	1	8	A0A243U209	0	2174.06	High	0	3.779e-10	90
High	MANYLSENAPSKES	1xOxidation [M1]	2.65744e-05	0	1	1	5	A0A0D7M468	1	1556.69	High	0	5.676e-06	52
High	MANYLSENAPSKES		8.92522e-06	0	1	1	9	A0A0D7M468	1	1540.69	High	0	1.94e-06	52
High	MAQILDTTPQPAQNIAPSAVIDATAK	1xOxidation [M1]	0.000117386	0	1	1	4	A0A0D7M862	0	2681.38	High	0	2.432e-05	45
High	NGLLWDNSLNVDGIKTGHTDKAGYNLVASATEGQMR		6.98439e-08	0	1	1	3	A0A0A5P111	2	3845.89	High	0	1.654e-08	65
High	MGSEVFHNLAK		1.34116e-05	0	1	1	37	A0A0A5P9T8	0	1232.61	High	0	1.16e-05	61
High	MGSEVFHNLAKVLK		3.39084e-06	0	1	1	23	A0A0A5P9T8	1	1572.86	High	0	2.416e-06	55
High	MIPGFEEGVKGHKAGEEFTIDVTFPEEYHAENLK		0.00015709	0	1	1	4	A0A0A5T299	2	3848.85	High	0	3.22e-05	11
High	MIPGFEEGVKGHK	1xOxidation [M1]	1.3514e-05	0	1	1	24	A0A0A5T299	1	1444.73	High	1.145e-05	6.789e-05	46
High	MIPGFEEGVKGHK		1.6621e-06	0	1	1	39	A0A0A5T299	1	1428.73	High	0	3.727e-07	65
High	MLPESQSTAFPAHR		2.47105e-06	0	1	1	3	A0A243U0N7	0	1571.76	High	0	5.511e-07	63
High	MLPEDIGNWYVRGSDGQMVPFSAFSTSR		6.55522e-05	0	1	1	2	A0A243TQE4	1	3147.47	High	0	1.377e-05	39
High	MIPDVSQALAWLENHPQALKGIQR	1xOxidation [M1]	1.41988e-07	0	1	1	3	A0A243TWK8	1	2731.43	High	0	3.317e-08	43
High	MIPDVSQALAWLENHPQALKGIQR	1xDeamidated [Q/N]	5.90525e-08	0	1	1	3	A0A243TWK8	1	2716.42	High	0	4.256e-08	56
High	MIPDVSQALAWLENHPQALKGIQR		6.57087e-08	0	1	1	8	A0A243TWK8	1	2715.44	High	0	1.556e-08	54
High	MIPDNSLSMVQLFFPDPWHKAR	1xDeamidated [Q/N]; 1xOxidation [M]	0.000139657	0	1	1	3	A0A0D7LH16	1	2646.28	High	0	2.873e-05	18
High	MIPDNSLSMVQLFFPDPWHKAR	1xOxidation [M]	2.90861e-07	0	1	1	5	A0A0D7LH16	1	2645.3	High	0	6.71e-08	38
High	MIPDNSLSMVQLFFPDPWHKAR	1xDeamidated [Q/N]	2.1193e-07	0	1	1	5	A0A0D7LH16	1	2630.29	High	0	5.906e-08	39
High	MIPDNSLSMVQLFFPDPWHKAR		7.42393e-08	0	1	1	14	A0A0D7LH16	1	2629.31	High	0	2.685e-08	47
High	MINYLVDEFKKDQGIDLR	1xOxidation [M1]	0.00010738	0	1	1	4	A0A0D7M4E3	2	2213.13	High	1.145e-05	8.02e-05	39
High	MINYLVDEFKKDQGIDLR	1xDeamidated [N/Q]	1.29719e-06	0	1	1	6	A0A0D7M4E3	2	2198.12	High	1.145e-05	7.828e-05	47
High	MINYLVDEFKKDQGIDLR		1.49576e-08	0	1	1	12	A0A0D7M4E3	2	2197.13	High	0	1.667e-08	70
High	MLPNNKPAGTVVTAPVTAPAVSATESTASSTSTSSPISTWR		1.63071e-09	0	1	1	4	A0A0D7M4R4	0	4073.05	High	0	4.113e-10	76
High	MINYLVDEFKK		4.58228e-06	0	1	1	7	A0A0D7M4E3	1	1399.73	High	0	1.008e-06	60
High	MLPNNKPAGTVVTAPVTAPAVSATESTASSTSTSSPISTWR	1xDeamidated [N]	6.63753e-09	0	1	1	10	A0A0D7M4R4	0	4074.03	High	0	1.636e-09	71
High	MLQADGVKAGGVLLVDSVNNR		2.57383e-10	0	1	1	4	A0A0D7LZ12	1	2156.15	High	0	6.689e-11	94
High	MIQEQTMLNVADNSGARR		1.29567e-07	0	1	1	16	A0A0A5ST97	1	2033.99	High	0	3.032e-08	59
High	MIQEQTMLNVADNSGAR	1xDeamidated [Q/N]; 2xOxidation [M1; M7]	3.38357e-08	0	1	1	5	A0A0A5ST97	0	1910.86	High	0	8.09e-09	68
High	MIQEQTMLNVADNSGAR	2xOxidation [M1; M7]	2.51901e-09	0	1	1	7	A0A0A5ST97	0	1909.87	High	0	6.302e-10	87
High	MIQEQTMLNVADNSGAR	1xDeamidated [N/Q]; 1xOxidation [M]	3.13504e-08	0	1	1	14	A0A0A5ST97	0	1894.86	High	0	7.522e-09	80
High	MIQEQTMLNVADNSGAR	1xOxidation [M]	1.20022e-10	0	1	1	50	A0A0A5ST97	0	1893.88	High	0	7.962e-11	103
High	MIQEQTMLNVADNSGAR	1xDeamidated [N]	1.97336e-09	0	1	1	5	A0A0A5ST97	0	1878.87	High	0	4.968e-10	94
High	MIQEQTMLNVADNSGAR		7.22656e-11	0	1	1	41	A0A0A5ST97	0	1877.88	High	0	1.922e-11	110
High	MLQEENIWIVGTAGEADHTLYQSK	1xOxidation [M1]	2.68777e-09	0	1	1	3	A0A0D7M4X7	0	2749.31	High	0	6.725e-10	74
High	MLQEENIWIVGTAGEADHTLYQSK		1.03431e-10	0	1	1	6	A0A0D7M4X7	0	2733.32	High	0	2.738e-11	74
High	MLQEAVDALLDNGRR	1xDeamidated [N12]	9.8165e-06	0	1	1	27	A0A243U0E3	1	1701.86	High	0	5.88e-06	40
High	MLQEAVDALLDNGRR		1.50521e-06	0	1	1	16	A0A243U0E3	1	1700.87	High	0	6.013e-07	57
High	MLQEAVDALLDNGR	1xOxidation [M1]	1.97642e-05	0	1	1	3	A0A243U0E3	0	1560.77	High	0	4.248e-06	47
High	MLQEAVDALLDNGR	1xDeamidated [N12]	3.85639e-10	0	1	1	11	A0A243U0E3	0	1545.76	High	0	9.956e-11	122
High	MLQEAVDALLDNGR		8.00166e-09	0	1	1	16	A0A243U0E3	0	1544.77	High	0	1.965e-09	88
High	MLQDNPLLAQLKQQLHSQTPR		1.20106e-05	0	1	1	1	A0A0P8HMV1	1	2459.32	High	0	2.606e-06	37
High	MLPNNKPAGTVVTAPVTAPAVSATESTASSTSTSSPISTWR	2xDeamidated [N4; N5]	9.46391e-09	0	1	1	5	A0A0D7M4R4	0	4075.02	High	0	2.318e-09	66
High	MIQEQTMLNVADNSGARR	1xOxidation [M]	3.67344e-06	0	1	1	42	A0A0A5ST97	1	2049.98	High	0	2.424e-06	54
High	MINVFLVDDHELVR		4.56594e-05	0	1	1	2	A0A0D7LVK4	0	1699.88	High	0	9.647e-06	37
High	MLNQGLQSVSFGQVNSVR		2.33398e-09	0	1	1	6	A0A243TRV5	0	1964	High	0	8.55e-10	86
High	MILTDGKPEIDDDTGLVSYHDQQGNAMQINRDDVSQIIER	1xDeamidated [Q/N]	1.29011e-13	0	1	1	23	A0A0A5ST28	1	4531.14	High	0	3.817e-14	96
High	MILTDGKPEIDDDTGLVSYHDQQGNAMQINRDDVSQIIER		6.67931e-10	0	1	1	6	A0A0A5ST28	1	4530.15	High	0	1.711e-10	62
High	MLLSLPVSDPNAPQLNRR		3.46468e-05	0	1	1	11	A0A0D7LXM1	1	2021.1	High	0	7.373e-06	32
High	MLLSLPVSDPNAPQLNR		3.53605e-06	0	1	1	2	A0A0D7LXM1	0	1864.99	High	0	7.821e-07	55
High	MLIRVEIPIDAPGIDALLRR		1.42532e-05	0	1	1	3	A0A0A5SUC7	2	2261.32	High	0	3.084e-06	30
High	MLIRVEIPIDAPGIDALLR	1xOxidation [M1]	2.18154e-05	0	1	1	1	A0A0A5SUC7	1	2121.21	High	0	4.675e-06	27
High	MLIQWNGTKWTGNDIPDFNTAAPGSGTNPFIMQPEGLGR	2xDeamidated [N/Q]	1.23348e-05	0	1	1	8	A0A243TTE9	1	4234	High	0	2.671e-06	45
High	MLIQWNGTKWTGNDIPDFNTAAPGSGTNPFIMQPEGLGR	1xDeamidated [N/Q]	1.57781e-08	0	1	1	8	A0A243TTE9	1	4233.02	High	0	1.804e-07	56
High	MIIPALDLIDGTVVR	1xOxidation [M1]	9.55835e-06	0	1	1	1	A0A243TUA9	0	1641.92	High	0	2.075e-06	70
High	MIIPALDLIDGTVVR		2.28426e-08	0	1	1	16	A0A243TUA9	0	1625.93	High	0	1.892e-08	80
High	MILNETAWFGR		2.7393e-05	0	1	1	1	A0A243TWT8	0	1337.67	High	0	5.847e-06	51
High	MLINATQQEELRVALVDGQR		1.57344e-05	0	1	1	7	A0A243TS46	1	2284.21	High	0	3.395e-06	47
High	MLIIETLPLLR		1.08377e-05	0	1	1	7	A0A0D7M3Z6	0	1311.81	High	0	3.814e-06	59
High	MLIKPGMGFDEGLNIVFNEMNR		1.36313e-06	0	1	1	2	A0A0D7LWZ5	0	2525.23	High	0	3.064e-07	37
High	MLLDKNGNNLAAQVEFETFNR		6.45495e-07	0	1	1	1	A0A243U1V8	1	2424.2	High	0	1.469e-07	41
High	MILTDGKPEIDDDTGLVSYHDQQGNAMQINRDDVSQIIER	2xDeamidated [Q/N]	2.85305e-10	0	1	1	39	A0A0A5ST28	1	4532.12	High	0	7.419e-11	66
High	MLNQGLQSVSFGQVNSVR	1xDeamidated [Q13]	4.33079e-05	0	1	1	1	A0A243TRV5	0	1964.99	High	0	9.174e-06	48
High	MILTDGKPEIDDDTGLVSYHDQQGNAMQINRDDVSQIIER	3xDeamidated [N/Q]	4.70882e-09	0	1	1	5	A0A0A5ST28	1	4533.1	High	0	1.166e-09	53
High	MILTDGKPEIDDDTGLVSYHDQQGNAMQINRDDVSQIIER	1xDeamidated [Q/N]; 1xOxidation [M]	4.7513e-08	0	1	1	25	A0A0A5ST28	1	4547.13	High	0	1.132e-08	72
High	MLNQELELSLNMAFAR		2.08721e-07	0	1	1	2	A0A0P8IBG2	0	1879.94	High	0	4.844e-08	64
High	MLNNIRIEEDLLGTREVPADAYYGVHTLR	1xOxidation [M1]	6.45743e-05	0	1	1	7	A0A0D7M504	2	3374.72	High	0	2.12e-05	27
High	MLNNIRIEEDLLGTREVPADAYYGVHTLR	2xDeamidated [N3; N4]	0.000127347	0	1	1	3	A0A0D7M504	2	3360.69	High	0	2.626e-05	24
High	MLNNIRIEEDLLGTREVPADAYYGVHTLR	1xDeamidated [N]	3.9413e-08	0	1	1	32	A0A0D7M504	2	3359.71	High	0	8.485e-08	50
High	MLNNIRIEEDLLGTREVPADAYYGVHTLR		2.94943e-08	0	1	1	23	A0A0D7M504	2	3358.72	High	0	7.084e-09	56
High	MLNNIRIEEDLLGTR	1xOxidation [M1]	5.4811e-06	0	1	1	23	A0A0D7M504	1	1802.94	High	0	1.71e-06	66
High	MLNNIRIEEDLLGTR	1xDeamidated [N]	2.49703e-07	0	1	1	39	A0A0D7M504	1	1787.93	High	0	5.786e-08	67
High	MLNNIRIEEDLLGTR		2.86457e-07	0	1	1	47	A0A0D7M504	1	1786.95	High	0	1.669e-07	76
High	MLNIVLFEPEIPPNTGNIIR		2.58781e-05	0	1	1	1	A0A0D7LEK5	0	2280.24	High	0	5.527e-06	37
High	MINKIFALPVIEQLTPVLSR	1xDeamidated [Q13]; 1xOxidation [M1]	3.33953e-06	0	1	1	1	A0A0P8LR30	1	2299.31	High	0	7.405e-07	35
High	MINKIFALPVIEQLTPVLSR	1xOxidation [M1]	3.38803e-07	0	1	1	2	A0A0P8LR30	1	2298.33	High	0	7.791e-08	49
High	MINKIFALPVIEQLTPVLSR		7.37679e-07	0	1	1	7	A0A0P8LR30	1	2282.33	High	0	2.58e-07	45
High	MLMNNLDPDVAENPHELVVYGGIGR		4.03781e-07	0	1	1	4	A0A243TR78	0	2753.34	High	0	9.272e-08	59
High	MLMFPVSDLPQLSK		9.51288e-08	0	1	1	5	A0A0D7M026	0	1605.84	High	0	2.237e-08	84
High	MIIVTGGAGFIGSNIVK		6.23609e-10	0	1	1	11	A0A0D7LZC8	0	1676.94	High	0	1.6e-10	99
High	MILTDGKPEIDDDTGLVSYHDQQGNAMQINRDDVSQIIER	1xOxidation [M]	2.33582e-05	0	1	1	5	A0A0A5ST28	1	4546.15	High	0	4.991e-06	29
High	MLLDEGWLAEAR		3.22689e-06	0	1	1	2	A0A243U456	0	1403.7	High	0	1.418e-06	61
High	MIQKQLGKDVADVHDIAK		2.84218e-10	0	1	1	18	A0A0A5SZC8	2	2009.08	High	0	7.378e-11	73
High	MLQLQEKGFSVNFER		1.82486e-05	0	1	1	3	A0A0D7LQL1	1	1825.93	High	0	3.925e-06	36
High	MMPGEEEVAENPRAR		1.02753e-05	0	1	1	8	A0A0D7LPS4	1	1715.78	High	0	5.518e-06	52
High	MMPGEEEVAENPR	1xOxidation [M]	2.45922e-07	0	1	1	2	A0A0D7LPS4	0	1504.64	High	0	1.743e-07	74
High	MMPGEEEVAENPR		1.43788e-06	0	1	1	2	A0A0D7LPS4	0	1488.65	High	0	3.233e-07	65
High	MMNQIEADKSGVVK		1.59382e-06	0	1	1	6	A0A0A5SRU2	1	1549.77	High	0	1.804e-06	54
High	MMGAEGLKQASQVAILNANYIASR	1xDeamidated [N17]	6.3089e-07	0	1	1	1	A0A243TX61	1	2537.29	High	0	1.439e-07	48
High	MMGAEGLKQASQVAILNANYIASR		1.57568e-09	0	1	1	7	A0A243TX61	1	2536.3	High	0	3.969e-10	73
High	MMAQNIVAWRDENGQFQNRQQLLK		8.65031e-05	0	1	1	4	A0A243TYL6	2	2918.45	High	0	1.803e-05	36
High	MMAQNIVAWRDENGQFQNR	1xDeamidated [Q/N]	2.38962e-05	0	1	1	24	A0A243TYL6	1	2309.05	High	6.333e-06	3.544e-05	39
High	MMAQNIVAWRDENGQFQNR		9.85394e-06	0	1	1	11	A0A243TYL6	1	2308.07	High	7.986e-05	0.001081	34
High	MLYVIYAQDIADSLEKR	1xDeamidated [Q8]; 1xOxidation [M1]	1.03539e-05	0	1	1	1	A0A0A5P6W2	1	2045.03	High	0	2.248e-06	39
High	MLYVIYAQDIADSLEKR	1xOxidation [M1]	4.04795e-08	0	1	1	5	A0A0A5P6W2	1	2044.04	High	0	3.17e-08	81
High	MLYVIYAQDIADSLEKR		6.60331e-10	0	1	1	20	A0A0A5P6W2	1	2028.05	High	0	1.692e-10	98
High	MLYVIYAQDIADSLEK		1.33222e-09	0	1	1	7	A0A0A5P6W2	0	1871.95	High	0	3.375e-10	92
High	MIYAPTQEHGKQVTIEDVPQEQR	1xDeamidated [Q]	7.95156e-08	0	1	1	3	A0A243TUS4	1	2698.31	High	0	1.88e-08	61
High	MIYAPTQEHGKQVTIEDVPQEQR		2.23555e-07	0	1	1	3	A0A243TUS4	1	2697.33	High	0	5.194e-08	61
High	MMPGYLSVLESNLTAR		5.64104e-08	0	1	1	9	A0A0D7LT33	0	1781.89	High	0	4e-08	72
High	MLVFGQDKAIEALTEAIKMSR	1xDeamidated [Q6]	1.30062e-07	0	1	1	3	A0A0P8IBG2	2	2352.23	High	0	3.049e-08	78
High	MMPPNVEPAFKTGEELLAWQKEQGEIR		2.88269e-08	0	1	1	4	A0A0D7M7D4	2	3128.55	High	0	6.92e-09	63
High	MMPPNVEPAFKTGEELLAWQKEQGEIR	2xDeamidated [N5; Q20]	9.56096e-07	0	1	1	1	A0A0D7M7D4	2	3130.52	High	0	2.16e-07	49
High	MNAEKPPVTHNVDHEEIAKFEAVASR	1xDeamidated [N11]	2.47105e-06	0	1	1	2	A0A0D7LUI7	1	2920.43	High	0	5.494e-07	49
High	MNAEKPPVTHNVDHEEIAKFEAVASR		7.94085e-09	0	1	1	3	A0A0D7LUI7	1	2919.44	High	0	1.947e-09	50
High	MMYEQEKGEKGQTR		1.72908e-08	0	1	1	4	A0A0D7LIV8	2	1714.79	High	0	4.182e-09	64
High	MMTSYVIGQAMK		1.28131e-05	0	1	1	3	A0A0A5P111	0	1359.65	High	0	2.769e-06	57
High	MMSPNADWAPVLPIR		2.7891e-07	0	1	1	1	A0A243TXG1	0	1697.85	High	0	6.451e-08	78
High	MMSPMSAEATVVR		8.1458e-07	0	1	1	5	A0A0D7LP27	0	1409.66	High	0	1.847e-07	77
High	MMSGQEQPDSGTITLGETVKLASVDQFRDAMDNSK	1xDeamidated [N/Q]	1.87067e-06	0	1	1	4	A0A0N8LWK2	2	3787.75	High	0	4.181e-07	44
High	MMSGQEQPDSGTITLGETVK	2xOxidation [M1; M2]	2.22932e-06	0	1	1	1	A0A0N8LWK2	0	2140.97	High	0	4.97e-07	46
High	MMSGQEQPDSGTITLGETVK	1xOxidation [M]	5.26542e-11	0	1	1	12	A0A0N8LWK2	0	2124.98	High	0	1.409e-11	98
High	MMSGQEQPDSGTITLGETVK	1xDeamidated [Q]	1.57993e-07	0	1	1	4	A0A0N8LWK2	0	2109.97	High	0	3.685e-08	57
High	MMSGQEQPDSGTITLGETVK		5.40195e-09	0	1	1	8	A0A0N8LWK2	0	2108.98	High	0	1.336e-09	71
High	MMRPGEPPTREAAESLFENLFFSEDRYDLSAVGR	2xOxidation [M1; M2]	0.00015143	0	1	1	1	A0A243U0B0	2	3949.85	High	0	3.115e-05	23
High	MMRPGEPPTREAAESLFENLFFSEDRYDLSAVGR	1xDeamidated [N19]	3.727e-07	0	1	1	8	A0A243U0B0	2	3918.84	High	0	2.805e-06	34
High	MMRPGEPPTREAAESLFENLFFSEDRYDLSAVGR		7.32073e-07	0	1	1	11	A0A243U0B0	2	3917.86	High	0	1.664e-07	49
High	MMQIIGGDVVGMSVVPEVISAR		3.18773e-05	0	1	1	1	A0A0N8LWM3	0	2288.18	High	0	6.791e-06	37
High	MMPPNVEPAFKTGEELLAWQKEQGEIR	1xDeamidated [N5]	2.03998e-07	0	1	1	3	A0A0D7M7D4	2	3129.54	High	0	4.739e-08	49
High	MIQKQLGKDVADVHDIAK	1xDeamidated [Q5]	2.84516e-05	0	1	1	1	A0A0A5SZC8	2	2010.07	High	0	6.067e-06	48
High	MLVFGQDKAIEALTEAIKMSR		7.76118e-09	0	1	1	1	A0A0P8IBG2	2	2351.25	High	0	1.908e-09	64
High	MLVEEDPGFFETLTHAQNPR		2.28117e-09	0	1	1	7	A0A1B2JYD1	0	2331.11	High	0	8.016e-10	76
High	MISGILASPGIAFGK		1.12362e-08	0	1	1	33	A0A0D7LEZ7	0	1461.81	High	0	2.74e-09	91
High	MLSFGGDHFVTLPLLR	1xOxidation [M1]	3.40097e-07	0	1	1	11	A0A0D7LGV2	0	1818.96	High	0	7.832e-08	46
High	MLSFGGDHFVTLPLLR		6.30787e-10	0	1	1	19	A0A0D7LGV2	0	1802.96	High	0	1.616e-10	94
High	MLSFEEIGTATLQSR		2.16548e-08	0	1	1	4	A0A0D7LPW8	0	1682.84	High	0	5.22e-09	84
High	MISASLQQRK		0.0001008	0	1	1	9	A0A0D7LPW0	1	1161.64	High	0	2.362e-05	49
High	MLRVTVKDAIAADQLFTTLMGDAVEPR	1xDeamidated [Q14]	2.28426e-08	0	1	1	2	A0A243TZK1	2	2962.54	High	0	5.501e-09	64
High	MLRVTVKDAIAADQLFTTLMGDAVEPR		1.22198e-08	0	1	1	2	A0A243TZK1	2	2961.55	High	0	2.983e-09	59
High	MLRGVNVLADAVKVTLGPK	1xDeamidated [N6]; 1xOxidation [M1]	8.6827e-05	0	1	1	3	A0A243U0X2	2	1998.14	High	6.333e-06	3.367e-05	41
High	MLRGVNVLADAVKVTLGPK	1xOxidation [M1]	4.54462e-07	0	1	1	19	A0A243U0X2	2	1997.16	High	0	1.517e-07	59
High	MLRGVNVLADAVKVTLGPK		1.07334e-08	0	1	1	29	A0A243U0X2	2	1981.16	High	0	2.62e-09	61
High	MLRGVNVLADAVK		1.1928e-06	0	1	1	25	A0A243U0X2	1	1385.79	High	0	2.684e-07	60
High	MLQSNEYFSGKVK		1.65945e-05	0	1	1	9	A0A0D7LNZ1	1	1530.76	High	0	3.571e-06	53
High	MLQQTIEQALLDQGRITEKTGQNFE		7.87122e-06	0	1	1	3	A0A0A5SUK6	2	2891.46	High	0	1.721e-06	33
High	MLQQTIEQALLDQGRITEK		9.72002e-09	0	1	1	3	A0A0A5SUK6	1	2215.18	High	0	2.382e-09	52
High	MLQNPIHLR		9.96797e-05	0	1	1	4	A0A0A5SPZ2	0	1121.62	High	0	2.068e-05	42
High	MISGILASPGIAFGK	1xOxidation [M1]	2.85692e-09	0	1	1	12	A0A0D7LEZ7	0	1477.81	High	0	7.145e-10	90
High	MLVFGQDKAIEALTEAIK		2.79976e-07	0	1	1	1	A0A0P8IBG2	1	1977.07	High	0	6.457e-08	57
High	MISGILASPGIAFGKALLLKEDEIVIDR		8.19795e-08	0	1	1	2	A0A0D7LEZ7	2	2969.67	High	0	1.936e-08	51
High	MISVFDIFK		6.45743e-05	0	1	1	8	A0A243TWZ0	0	1099.59	High	0	1.355e-05	58
High	MLTVVGMGPAGLHLMTPAAR		1.81006e-08	0	1	1	3	A0A243TV40	0	2023.06	High	0	4.375e-09	77
High	MLTVIAEIR	1xOxidation [M1]	0.00015367	0	1	1	11	A0A0D7LGV0	0	1061.6	High	0	3.155e-05	53
High	MITVALIDDHLIVR		1.42152e-06	0	1	1	3	A0A0D7M269	0	1608.91	High	0	3.199e-07	53
High	MITHISPLGSMDMLSQLEVDMLKR		6.52818e-10	0	1	1	5	A0A0D7LMW0	1	2745.38	High	0	3.688e-09	63
High	MITHISPLGSMDMLSQLEVDMLK	1xDeamidated [Q16]	6.968e-06	0	1	1	1	A0A0D7LMW0	0	2590.26	High	0	1.525e-06	41
High	MITGIQITKAANDDLLNSFWLLDSEKGEAR	2xDeamidated [N17; N/Q]; 1xOxidation [M1]	7.56688e-08	0	1	1	3	A0A0A5SU05	2	3367.67	High	0	2.462e-08	61
High	MITGIQITKAANDDLLNSFWLLDSEKGEAR	1xDeamidated [N/Q]; 1xOxidation [M1]	1.15971e-10	0	1	1	15	A0A0A5SU05	2	3366.69	High	0	6.259e-11	99
High	MITGIQITKAANDDLLNSFWLLDSEKGEAR	1xOxidation [M1]	1.03038e-10	0	1	1	15	A0A0A5SU05	2	3365.7	High	0	2.724e-11	76
High	MITGIQITKAANDDLLNSFWLLDSEKGEAR	3xDeamidated [Q6; N12; N17]	3.73709e-05	0	1	1	1	A0A0A5SU05	2	3352.66	High	0	7.933e-06	29
High	MITGIQITKAANDDLLNSFWLLDSEKGEAR	2xDeamidated [Q/N]	2.24911e-11	0	1	1	18	A0A0A5SU05	2	3351.68	High	0	6.099e-12	82
High	MITGIQITKAANDDLLNSFWLLDSEKGEAR	1xDeamidated [N/Q]	2.07316e-12	0	1	1	27	A0A0A5SU05	2	3350.69	High	0	1.177e-12	88
High	MITGIQITKAANDDLLNSFWLLDSEKGEAR		4.1986e-12	0	1	1	30	A0A0A5SU05	2	3349.71	High	0	7.075e-12	91
High	MITGIQITK	1xOxidation [M1]	4.70594e-05	0	1	1	16	A0A0A5SU05	0	1020.58	High	1.145e-05	5.501e-05	58
High	MLTEITQELTR		0.000148673	0	1	1	4	A0A0D7LWZ5	0	1334.7	High	0	3.054e-05	38
High	MISVFDIFK	1xOxidation [M1]	0.00013214	0	1	1	3	A0A243TWZ0	0	1115.58	High	0	2.725e-05	49
High	MISLFDMFKVGIGPSSSHTVGPMK		7.32073e-07	0	1	1	1	A0A0D7LUY5	1	2566.29	High	0	1.667e-07	39
High	MLKIFNTLTR	1xOxidation [M1]	3.82288e-05	0	1	1	9	A0A243TQJ8	1	1252.71	High	1.605e-05	0.0001148	49
High	MLKIFNTLTR		1.21948e-05	0	1	1	16	A0A243TQJ8	1	1236.71	High	0	2.641e-06	62
High	MIHISDAAQAHFAKLLANQEEGTQIR		7.72274e-06	0	1	1	1	A0A0A5PCL1	1	2892.48	High	0	1.686e-06	26
High	MKERPIGHLVDALR		2.27457e-05	0	1	1	13	A0A0P8IB35	1	1634.92	High	0	5.95e-06	46
High	MKEGQEKIYYITADSYAAAK	1xDeamidated [Q5]; 1xOxidation [M1]	3.5238e-09	0	1	1	5	A0A243TQI9	2	2297.1	High	0	8.756e-10	81
High	MKEGQEKIYYITADSYAAAK	1xOxidation [M1]	7.17164e-11	0	1	1	17	A0A243TQI9	2	2296.12	High	0	1.905e-11	110
High	MKEGQEKIYYITADSYAAAK	1xDeamidated [Q5]	7.65397e-08	0	1	1	5	A0A243TQI9	2	2281.11	High	0	1.807e-08	47
High	MKEGQEKIYYITADSYAAAK		1.74188e-11	0	1	1	33	A0A243TQI9	2	2280.12	High	0	5.357e-12	99
High	MKEAYAVFGNPIAHSK		0.000108584	0	1	1	4	A0A243TY96	1	1762.89	High	0	2.248e-05	29
High	MKDNTVPLTLISLLADGEFHSGEQLGETLGMSR	1xDeamidated [N/Q]	2.30175e-08	0	1	1	2	A0A243U0A0	1	3560.76	High	0	5.551e-09	67
High	MKDNTVPLTLISLLADGEFHSGEQLGETLGMSR		7.43328e-07	0	1	1	2	A0A243U0A0	1	3559.78	High	0	1.687e-07	61
High	MKDLKASYVLNTTELHAPLQK		1.07556e-05	0	1	1	4	A0A0A5P111	2	2400.3	High	0	2.331e-06	36
High	MKDDEWNDIIETNLSSVFRLSK		6.21338e-07	0	1	1	3	A0A0D7LYV7	2	2640.3	High	0	1.419e-07	40
High	MKDDEWNDIIETNLSSVFR	1xOxidation [M1]	2.18722e-06	0	1	1	4	A0A0D7LYV7	1	2328.08	High	0	4.874e-07	35
High	MKDDEWNDIIETNLSSVFR	1xDeamidated [N]	1.49755e-05	0	1	1	2	A0A0D7LYV7	1	2313.07	High	0	3.232e-06	31
High	MKDDEWNDIIETNLSSVFR		6.77281e-11	0	1	1	17	A0A0D7LYV7	1	2312.09	High	0	1.806e-11	93
High	MKDDAIIILDPVNQDVITDGLNKGIK		7.10198e-06	0	1	1	7	A0A243TZN9	2	2838.53	High	0	1.555e-06	35
High	MKDDAIIILDPVNQDVITDGLNK		3.44872e-08	0	1	1	5	A0A243TZN9	1	2540.33	High	0	8.253e-09	71
High	MKETDIAGILTTTR		3.44011e-07	0	1	1	5	A0A0D7LQE7	1	1549.83	High	0	7.916e-08	65
High	MKAQYSIAGMTSGVVVGTDHAAEAITGFFTK	1xDeamidated [Q4]	5.54159e-07	0	1	1	2	A0A243TSL8	1	3189.56	High	0	1.266e-07	42
High	MKETDIAGILTTTR	1xOxidation [M1]	0.000137107	0	1	1	2	A0A0D7LQE7	1	1565.82	High	0	2.828e-05	57
High	MKFSELWLR		0.00015709	0	1	1	21	A0A0D7LSF7	1	1209.64	High	0	3.227e-05	46
High	MKLPIYLDYSATTPVDPR		2.08443e-08	0	1	1	13	A0A0D7LL65	1	2080.08	High	0	5.033e-09	85
High	MKINQAAVAGTLESGDVMIR		2.55484e-07	0	1	1	2	V5YM22	1	2104.09	High	0	5.902e-08	68
High	MKLMFASDIHGSLPATER		8.20797e-06	0	1	1	1	A0A0N8LVR1	1	2004	High	0	1.787e-06	41
High	MKILVDENMPYAR		1.59149e-05	0	1	1	7	A0A0D7LUP4	1	1579.8	High	0	3.425e-06	61
High	MKIGIIGAMEEEVTLLR		6.60437e-07	0	1	1	6	A0A0D7LBC5	1	1903.04	High	0	1.506e-07	50
High	MKKTAEDYLGEPVTEAVITVPAYFNDAQR	1xOxidation [M1]	1.22665e-08	0	1	1	9	A0A0D7M4E3	2	3272.61	High	0	2.988e-09	57
High	MKKTAEDYLGEPVTEAVITVPAYFNDAQR	1xDeamidated [N/Q]	1.68765e-06	0	1	1	20	A0A0D7M4E3	2	3257.6	High	0	2.006e-05	41
High	MKKTAEDYLGEPVTEAVITVPAYFNDAQR		1.44688e-10	0	1	1	18	A0A0D7M4E3	2	3256.62	High	0	3.797e-11	73
High	MKKFTGEVSLTGQPFVMEPSK		5.61956e-08	0	1	1	19	A0A0D7LD68	2	2341.19	High	0	1.336e-08	90
High	MKHTVEVMIPEAEIKAR	1xOxidation [M]	4.25929e-07	0	1	1	7	A0A0D7LMD4	2	1998.05	High	0	9.783e-08	50
High	MKHTVEVMIPEAEIKAR		3.8867e-07	0	1	1	8	A0A0D7LMD4	2	1982.06	High	0	6.245e-06	50
High	MKGLYPDAAVLVHPESPQSIVDMADAVGSTSQLINAAK		7.3857e-09	0	1	1	2	A0A0D7LPJ5	1	3923.99	High	0	1.816e-09	58
High	MKGEMPSDFDAKANEFIAK	1xOxidation [M]	1.26785e-06	0	1	1	8	A0A0D7LXE2	2	2145	High	0	2.851e-07	52
High	MKGEMPSDFDAKANEFIAK	1xDeamidated [N14]	4.36885e-08	0	1	1	3	A0A0D7LXE2	2	2129.99	High	0	1.041e-08	44
High	MKGEMPSDFDAKANEFIAK		8.73539e-09	0	1	1	21	A0A0D7LXE2	2	2129	High	0	6.792e-09	76
High	MKFGHHGGNHPVKDIDNNTVMITAQNHGFAVDEASMPANLR	2xDeamidated [N26; N/Q]	3.70892e-05	0	1	1	4	A0A0D7LMT8	2	4473.09	High	0	7.871e-06	24
High	MKLPIYLDYSATTPVDPR	1xOxidation [M1]	1.09263e-06	0	1	1	10	A0A0D7LL65	1	2096.07	High	0	2.462e-07	67
High	MKAQYSIAGMTSGVVVGTDHAAEAITGFFTK		1.15182e-05	0	1	1	2	A0A243TSL8	1	3188.58	High	0	2.496e-06	40
High	MKADNPFDLILPAAMAK		7.59394e-11	0	1	1	19	A0A0D7LQJ2	1	1845.96	High	0	2.019e-11	93
High	MGTMDPTFNPVITDDSATFSQQAVQAMEKER	1xDeamidated [N/Q]; 1xOxidation [M]	1.38062e-08	0	1	1	17	A0A0D7LQJ7	1	3462.55	High	0	3.856e-09	65
High	MGTMDPTFNPVITDDSATFSQQAVQAMEKER	1xOxidation [M1]	7.7318e-05	0	1	1	1	A0A0D7LQJ7	1	3461.57	High	0	1.613e-05	32
High	MGTMDPTFNPVITDDSATFSQQAVQAMEKER	2xDeamidated [Q/N]	4.44696e-09	0	1	1	5	A0A0D7LQJ7	1	3447.54	High	0	1.524e-09	71
High	MGTMDPTFNPVITDDSATFSQQAVQAMEKER	1xDeamidated [Q/N]	1.15971e-10	0	1	1	8	A0A0D7LQJ7	1	3446.55	High	0	3.063e-11	90
High	MGTMDPTFNPVITDDSATFSQQAVQAMEKER		5.82229e-10	0	1	1	11	A0A0D7LQJ7	1	3445.57	High	0	1.048e-09	82
High	MGTLDPLGTNIKLGK		4.65295e-05	0	1	1	4	A0A133LFK8	1	1557.87	High	0	9.815e-06	35
High	MGSTSTVQQTPQIQPVQRPTTQSTQIQPVAEQPVQMENGR	2xDeamidated [Q/N]; 1xOxidation [M]	0.000121817	0	1	1	5	A0A0D7M4R4	0	4424.15	High	0	2.52e-05	29
High	MGSTSTVQQTPQIQPVQRPTTQSTQIQPVAEQPVQMENGR	1xDeamidated [Q]; 1xOxidation [M]	7.04678e-07	0	1	1	18	A0A0D7M4R4	0	4423.16	High	0	1.604e-07	43
High	MGSTSTVQQTPQIQPVQRPTTQSTQIQPVAEQPVQMENGR	1xOxidation [M]	2.65744e-05	0	1	1	2	A0A0D7M4R4	0	4422.18	High	0	5.677e-06	36
High	MGSTSTVQQTPQIQPVQRPTTQSTQIQPVAEQPVQMENGR	4xDeamidated [Q8; Q9; N38; Q]	9.02776e-06	0	1	1	2	A0A0D7M4R4	0	4410.12	High	0	1.965e-06	37
High	MGSTSTVQQTPQIQPVQRPTTQSTQIQPVAEQPVQMENGR	3xDeamidated [Q/N]	2.21011e-07	0	1	1	10	A0A0D7M4R4	0	4409.13	High	0	5.122e-08	47
High	MGSTSTVQQTPQIQPVQRPTTQSTQIQPVAEQPVQMENGR	2xDeamidated [Q/N]	5.86037e-08	0	1	1	18	A0A0D7M4R4	0	4408.15	High	0	1.39e-08	64
High	MGSTSTVQQTPQIQPVQRPTTQSTQIQPVAEQPVQMENGR	1xDeamidated [Q/N]	5.78588e-09	0	1	1	23	A0A0D7M4R4	0	4407.17	High	0	1.451e-09	79
High	MGSTSTVQQTPQIQPVQRPTTQSTQIQPVAEQPVQMENGR		3.91646e-07	0	1	1	4	A0A0D7M4R4	0	4406.18	High	0	9.005e-08	54
High	MGSEVFHNLAKVLK	1xOxidation [M1]	0.000104233	0	1	1	7	A0A0A5P9T8	1	1588.85	High	0	2.165e-05	45
High	MGTPMAENDTGYK		1.95403e-05	0	1	1	3	A0A0D7LIV8	0	1414.6	High	0	4.198e-06	46
High	MKADNPFDLILPAAMAK	1xOxidation [M]	4.92639e-06	0	1	1	11	A0A0D7LQJ2	1	1861.96	High	0	2.105e-05	36
High	MGTPMAENDTGYKLGQR		8.92662e-07	0	1	1	3	A0A0D7LIV8	1	1868.86	High	0	2.024e-07	40
High	MGWLPSAPQLGTNPLYIAR		1.25239e-05	0	1	1	2	A0A243TG90	0	2085.09	High	0	8.299e-06	44
High	MHYQPKQDLLQGR		4.84907e-07	0	1	1	4	A0A243TG65	1	1613.82	High	0	1.108e-07	74
High	MHVVDGEIKYVETDNTGDDNYDGLHQVR	1xDeamidated [N]; 1xOxidation [M1]	6.22078e-09	0	1	1	4	A0A243TRS8	1	3236.44	High	0	2.057e-09	68
High	MHVVDGEIKYVETDNTGDDNYDGLHQVR	1xOxidation [M1]	1.06256e-07	0	1	1	2	A0A243TRS8	1	3235.46	High	0	2.496e-08	58
High	MHVVDGEIKYVETDNTGDDNYDGLHQVR	1xDeamidated [N]	2.15139e-10	0	1	1	10	A0A243TRS8	1	3220.45	High	0	1.684e-10	83
High	MHVVDGEIKYVETDNTGDDNYDGLHQVR		5.56039e-13	0	1	1	17	A0A243TRS8	1	3219.46	High	0	1.606e-13	104
High	MHQFDKVEMVQIVRPEDSMDALEEMTGHAEK	1xDeamidated [Q11]	6.55597e-06	0	1	1	4	A0A0P8IAD7	1	3631.65	High	0	1.433e-06	47
High	MHQFDKVEMVQIVRPEDSMDALEEMTGHAEK		5.73512e-07	0	1	1	7	A0A0P8IAD7	1	3630.67	High	0	2.253e-07	50
High	MHPMLTIAVR		0.000125014	0	1	1	4	A0A0A5P5R6	0	1168.63	High	0	2.585e-05	55
High	MHPDQDTLKAMMQDAGFESVDYYNLTAGVVALHR	1xDeamidated [Q]	6.08823e-08	0	1	1	2	A0A0A5PD05	1	3824.77	High	0	2.296e-08	48
High	MHPDQDTLKAMMQDAGFESVDYYNLTAGVVALHR		4.55607e-08	0	1	1	4	A0A0A5PD05	1	3823.79	High	0	2.307e-07	39
High	MHGLGNDFMVVDAVTQNVFFSPELIRR	1xDeamidated [N/Q]	3.0826e-06	0	1	1	2	A0A0D7LBZ9	1	3093.53	High	0	8.197e-07	44
High	MHELAEKNYDVIKK		6.52923e-07	0	1	1	7	A0A0A5SXJ6	2	1717.89	High	0	1.488e-07	44
High	MHEHASKFDTEIIFDHISK		4.77846e-06	0	1	1	4	A0A0D7LTA3	1	2285.1	High	0	1.052e-06	32
High	MGWSGEPSTSELKNPER	1xDeamidated [N14]	6.03483e-05	0	1	1	1	A0A0D7M027	1	1905.86	High	0	1.269e-05	27
High	MGWSGEPSTSELKNPER		2.9607e-08	0	1	1	3	A0A0D7M027	1	1904.88	High	0	7.105e-09	81
High	MGVDPWHNWDAR		4.54874e-05	0	1	1	4	A0A0F5PI84	0	1483.65	High	0	1.978e-05	38
High	MKLPVREFDAVVIGAGGAGMR		1.68488e-05	0	1	1	5	A0A1C0PEH2	2	2174.16	High	0	3.634e-06	43
High	MKIVEVKHPLVK		4.70617e-06	0	1	1	12	A0A0D7LR04	2	1420.87	High	0	1.258e-05	50
High	MKIVEVKHPLVK	1xOxidation [M1]	5.03663e-05	0	1	1	3	A0A0D7LR04	2	1436.87	High	0	1.062e-05	46
High	MLDPNLLRNEPDAVAEKLASR	1xDeamidated [N]	4.26219e-06	0	1	1	7	A0A0P8IAD7	2	2353.22	High	0	1.524e-06	47
High	MLDPNLLRNEPDAVAEKLASR		7.4707e-09	0	1	1	31	A0A0P8IAD7	2	2352.23	High	0	1.836e-09	74
High	MLDPNLLRNEPDAVAEK	1xOxidation [M1]	8.6827e-05	0	1	1	7	A0A0P8IAD7	1	1940.97	High	0	1.81e-05	33
High	MLDPNLLRNEPDAVAEK		9.78401e-05	0	1	1	20	A0A0P8IAD7	1	1924.98	High	2.097e-05	0.0001577	36
High	MIDPKKIEQIAR		1.3826e-05	0	1	1	16	A0A0D7LXQ9	2	1441.82	High	0	3.024e-06	62
High	MLDMGFAQDIEHIAGETR		5.63343e-09	0	1	1	1	A0A0D7LKW4	0	2033.94	High	0	1.392e-09	76
High	MLDGGDNPLRVQIGSNNIR	1xDeamidated [N/Q]	6.9091e-05	0	1	1	6	A0A0D7M292	1	2070.04	High	0	1.449e-05	40
High	MLDGGDNPLRVQIGSNNIR		0.000123634	0	1	1	8	A0A0D7M292	1	2069.06	High	1.145e-05	6.944e-05	61
High	MIDDQYVVINATIALSEDYIATPAKESAIK		0.000119582	0	1	1	2	A0A243TWA8	1	3282.68	High	0	2.477e-05	32
High	MLDAQTIATVK		0.00010778	0	1	1	1	A0A1B2JQC0	0	1190.64	High	0	2.231e-05	50
High	MLDAGMNVMR	1xOxidation [M]	4.65295e-05	0	1	1	12	A0A0A5SXF9	0	1153.52	High	0	9.84e-06	54
High	MLDAGMNVMR		7.28174e-05	0	1	1	11	A0A0A5SXF9	0	1137.52	High	0	1.551e-05	66
High	MIAPILDEIADEYQGKLTVAKLNIDQNPGTAPK	2xDeamidated [Q14; N23]; 1xOxidation [M1]	5.68424e-08	0	1	1	4	A0A0A5UN91	2	3584.84	High	0	1.347e-08	60
High	MIAPILDEIADEYQGKLTVAKLNIDQNPGTAPK	1xDeamidated [Q/N]; 1xOxidation [M1]	3.27744e-09	0	1	1	5	A0A0A5UN91	2	3583.86	High	0	8.419e-10	74
High	MIAPILDEIADEYQGKLTVAKLNIDQNPGTAPK	1xOxidation [M1]	2.7605e-09	0	1	1	8	A0A0A5UN91	2	3582.87	High	0	6.895e-10	66
High	MLDPNLLRNEPDAVAEKLASR	1xOxidation [M1]	1.3514e-05	0	1	1	8	A0A0P8IAD7	2	2368.23	High	0	2.922e-06	39
High	MIAPILDEIADEYQGKLTVAKLNIDQNPGTAPK	2xDeamidated [Q14; N23]	3.62881e-07	0	1	1	3	A0A0A5UN91	2	3568.85	High	0	2.853e-06	56
High	MLDPNLLRNEPDAVAEKLASR	1xDeamidated [N]; 1xOxidation [M1]	7.37772e-06	0	1	1	4	A0A0P8IAD7	2	2369.21	High	0	6.458e-06	41
High	MIDTSLPLTDVHR	1xOxidation [M1]	8.91276e-05	0	1	1	1	A0A0D7LV30	0	1513.77	High	0	1.858e-05	29
High	MIHISDAAQAHFAK		8.46187e-06	0	1	1	7	A0A0A5PCL1	0	1539.77	High	0	1.843e-06	40
High	MIHDLEDTGIRK		3.92544e-05	0	1	1	8	A0A0D7LG09	1	1427.73	High	0	8.332e-06	32
High	MLGSAMDKAADAR		5.4188e-06	0	1	1	1	A0A220Q8D0	1	1336.63	High	0	1.188e-06	50
High	MLGKNVLQPIGWDAFGLPAEGAAVK	1xOxidation [M1]	1.34249e-06	0	1	1	3	A0A243TSU8	1	2598.37	High	0	6.894e-06	34
High	MLGKNVLQPIGWDAFGLPAEGAAVK	1xDeamidated [Q8]	5.80112e-07	0	1	1	3	A0A243TSU8	1	2583.36	High	0	1.323e-07	39
High	MLGKNVLQPIGWDAFGLPAEGAAVK		1.40721e-08	0	1	1	8	A0A243TSU8	1	2582.38	High	0	3.424e-09	63
High	MIGEETKAQILEK		3.03452e-05	0	1	1	2	A0A243TG69	1	1489.79	High	0	6.472e-06	33
High	MLEVEIDVLDKNNR	1xOxidation [M1]	6.93131e-08	0	1	1	7	A0A243TYS2	1	1703.86	High	0	1.64e-08	88
High	MLEVEIDVLDKNNR		2.07135e-07	0	1	1	9	A0A243TYS2	1	1687.87	High	0	7.089e-07	76
High	MLERNPVVAALLDDGLAR	1xDeamidated [N5]	7.67408e-05	0	1	1	1	A0A0N8LW90	1	1954.04	High	0	1.606e-05	43
High	MLEMGLNKEDYWWYR	1xOxidation [M]	2.16234e-06	0	1	1	2	A0A0P8LTV8	1	2049.92	High	0	4.832e-07	51
High	MLEMGLNKEDYWWYR	1xDeamidated [N7]	9.42597e-05	0	1	1	2	A0A0P8LTV8	1	2034.91	High	0	1.959e-05	33
High	MLEMGLNKEDYWWYR		2.02676e-09	0	1	1	9	A0A0P8LTV8	1	2033.92	High	0	5.092e-10	96
High	MLEDQNLISAHGK		7.8413e-06	0	1	1	5	A0A0A5PA35	0	1455.73	High	0	1.709e-06	49
High	MLEDELGIQIFAR		1.38408e-06	0	1	1	3	A0A0P8KEQ1	0	1534.79	High	0	3.107e-07	66
High	MIDTSLPLTDVHR		5.11504e-07	0	1	1	9	A0A0D7LV30	0	1497.77	High	0	1.168e-07	74
High	MIAPILDEIADEYQGKLTVAKLNIDQNPGTAPK	1xDeamidated [Q/N]	3.90606e-09	0	1	1	13	A0A0A5UN91	2	3567.86	High	0	2.706e-08	73
High	MIAPILDEIADEYQGKLTVAKLNIDQNPGTAPK		6.33896e-12	0	1	1	19	A0A0A5UN91	2	3566.88	High	0	1.756e-12	94
High	MIAPILDEIADEYQGKLTVAK	1xOxidation [M1]	5.19977e-09	0	1	1	6	A0A0A5UN91	1	2334.23	High	0	1.283e-09	57
High	MKTFTAKPETVK		9.04688e-05	0	1	1	18	A0A0A5P9R6	1	1380.76	High	1.145e-05	4.205e-05	48
High	MKREFNVEANVGKPQVAYR	1xDeamidated [N]; 1xOxidation [M1]	2.63652e-06	0	1	1	3	A0A243TYF3	2	2253.14	High	0	5.855e-07	35
High	MKREFNVEANVGKPQVAYR	1xOxidation [M1]	3.67344e-06	0	1	1	6	A0A243TYF3	2	2252.16	High	0	8.119e-07	37
High	MKREFNVEANVGKPQVAYR	1xDeamidated [N]	2.8428e-07	0	1	1	7	A0A243TYF3	2	2237.15	High	0	1.035e-07	71
High	MKREFNVEANVGKPQVAYR		1.15402e-08	0	1	1	30	A0A243TYF3	2	2236.17	High	0	2.814e-09	64
High	MKQYLIAPSILSADFAR	1xOxidation [M1]	5.45769e-07	0	1	1	7	A0A0A5SSI1	1	1940.03	High	0	5.582e-06	65
High	MKQYLIAPSILSADFAR		6.92197e-09	0	1	1	11	A0A0A5SSI1	1	1924.04	High	0	1.706e-09	69
High	MKQIGNVELPQEAFLAILHVGKDSK	1xOxidation [M1]	9.85716e-07	0	1	1	6	A0A0D7LN99	2	2781.5	High	0	2.228e-07	49
High	MKQIGNVELPQEAFLAILHVGKDSK		6.18184e-08	0	1	1	19	A0A0D7LN99	2	2765.5	High	0	1.092e-07	64
High	MKPFIFGAR		4.96122e-05	0	1	1	47	A0A0D7M871	0	1066.59	High	1.605e-05	0.0001041	55
High	MKNVGFIGWR		6.63133e-06	0	1	1	12	A0A243TZN9	1	1207.64	High	0	1.451e-06	62
High	MKNIDWLDGEGNDQVQESVK	1xDeamidated [N/Q]	1.81104e-05	0	1	1	2	A0A243TG90	1	2306.06	High	0	3.896e-06	40
High	MKNIDWLDGEGNDQVQESVK		1.67212e-05	0	1	1	2	A0A243TG90	1	2305.08	High	6.333e-06	3.279e-05	36
High	MKNDVISPEFDENGRPLRR	1xDeamidated [N]	0.000147043	0	1	1	7	A0A0D7LH16	2	2274.13	High	0	3.021e-05	33
High	MKNALQELIIDGIKTNVDLQIR		8.14569e-06	0	1	1	4	A0A0D7LT27	2	2525.41	High	0	1.083e-05	38
High	MKTFTAKPETVK	1xOxidation [M1]	4.53019e-06	0	1	1	4	A0A0A5P9R6	1	1396.75	High	0	9.991e-07	67
High	MKTFTAKPETVKR		3.8748e-06	0	1	1	17	A0A0A5P9R6	2	1536.86	High	0	1.281e-06	62
High	MKTFTAKPETVKR	1xOxidation [M1]	2.93088e-07	0	1	1	20	A0A0A5P9R6	2	1552.85	High	0	6.778e-08	76
High	MKTKLNELLEFPTPFTYK		8.02682e-05	0	1	1	8	A0A0A5T1P8	2	2200.17	High	0	1.677e-05	27
High	MIAPILDEIADEYQGKLTVAK	1xDeamidated [Q14]	2.66431e-07	0	1	1	4	A0A0A5UN91	1	2319.22	High	0	6.164e-08	47
High	MIAPILDEIADEYQGKLTVAK		6.21235e-10	0	1	1	20	A0A0A5UN91	1	2318.23	High	0	1.59e-10	83
High	MIAPILDEIADEYQGK	1xOxidation [M1]	1.12154e-05	0	1	1	2	A0A0A5UN91	0	1821.89	High	0	2.433e-06	47
High	MIAPILDEIADEYQGK		6.05687e-09	0	1	1	13	A0A0A5UN91	0	1805.9	High	0	1.494e-09	90
High	MLAGNDSASQKQIDEMFNAYAR	1xDeamidated [Q]	1.18826e-06	0	1	1	2	A0A0D7LPV3	1	2461.11	High	0	2.683e-07	39
High	MIAGEYYRPADETLR		0.000129722	0	1	1	5	A0A243TQL2	0	1784.86	High	0	2.672e-05	23
High	MLAEQKVEAARVLESLSGALNADAALLSAAER		3.05647e-07	0	1	1	2	A0A0D7LD56	2	3297.75	High	0	7.056e-08	47
High	MGSEVFHNLAK	1xOxidation [M1]	4.72131e-07	0	1	1	33	A0A0A5P9T8	0	1248.6	High	0	1.083e-07	76
High	MLAEQKVEAAR	1xOxidation [M1]	9.39087e-05	0	1	1	2	A0A0D7LD56	1	1261.66	High	0	1.951e-05	39
High	MIAEMHSDFDALNILRPDLEPR		1.04647e-07	0	1	1	11	A0A243TQJ8	0	2583.27	High	0	1.62e-07	49
High	MKYELTATEAR		6.23919e-06	0	1	1	8	A0A243TS09	1	1312.66	High	0	3.82e-06	62
High	MKVTLPEFER		9.04688e-05	0	1	1	4	A0A243TXK5	1	1249.66	High	1.145e-05	7.68e-05	38
High	MKVAKDLVVSLAYQVR		4.86851e-05	0	1	1	2	A0A0D7LGE7	2	1820.05	High	0	1.028e-05	35
High	MKTLLIIDANLGQAR		2.80234e-05	0	1	1	9	A0A0D7LLN7	1	1656.95	High	1.145e-05	4.624e-05	35
High	MKTIGLLGGMSWESTIPYYR		0.000115658	0	1	1	1	A0A243TJA3	1	2303.16	High	0	2.397e-05	23
High	MKTIEVDDELYSYIASHTK		1.22975e-06	0	1	1	5	A0A0D7LPQ0	1	2243.09	High	0	2.766e-07	44
High	MLAEQKVEAAR		4.88898e-06	0	1	1	9	A0A0D7LD56	1	1245.66	High	0	1.075e-06	64
High	NGLLWDNSLNVDGIKTGHTDKAGYNLVASATEGQMR	1xDeamidated [N]	7.3757e-10	0	1	1	7	A0A0A5P111	2	3846.87	High	0	2.422e-10	86
High	NGLLWDNSLNVDGIKTGHTDKAGYNLVASATEGQMR	2xDeamidated [N]	3.91936e-06	0	1	1	3	A0A0A5P111	2	3847.86	High	0	4.62e-06	39
High	NGNAVDYQTGPIIWGEPGTNGQHAFYQLIHQGTK		7.14644e-05	0	1	1	2	A0A243U0H6	0	3711.79	High	0	1.497e-05	48
High	QLAEQVLTHLDLNGIASK	1xDeamidated [Q5]	9.78401e-05	0	1	1	1	A0A0D7LV29	0	1951.05	High	0	2.032e-05	34
High	QLAEQVLTHLDLNGIASK		7.28174e-05	0	1	1	2	A0A0D7LV29	0	1950.07	High	0	1.526e-05	41
High	QIAENPILLYMKGSPK		2.81298e-05	0	1	1	2	A0A0A5SYX7	1	1801.99	High	0	5.995e-06	41
High	QIAENPILLYMK		4.42777e-06	0	1	1	12	A0A0A5SYX7	0	1432.79	High	0	2.094e-06	64
High	QLAEDPFNNWVALNKKGAIVNGK	2xDeamidated [N]	6.9578e-08	0	1	1	11	A0A0A5SZK6	2	2528.31	High	0	1.234e-06	44
High	QLAEDPFNNWVALNKKGAIVNGK	1xDeamidated [N/Q]	1.02924e-08	0	1	1	23	A0A0A5SZK6	2	2527.33	High	0	2.529e-08	59
High	QLAEDPFNNWVALNKKGAIVNGK		9.27255e-10	0	1	1	13	A0A0A5SZK6	2	2526.35	High	0	2.047e-09	71
High	QLAEDPFNNWVALNKK	1xDeamidated [N/Q]	7.25595e-08	0	1	1	27	A0A0A5SZK6	1	1887.96	High	0	1.715e-08	81
High	QLAEDPFNNWVALNKK		1.05164e-09	0	1	1	24	A0A0A5SZK6	1	1886.98	High	0	1.257e-09	88
High	QLAEDPFNNWVALNK	1xDeamidated [N]	9.96797e-05	0	1	1	5	A0A0A5SZK6	0	1759.86	High	7.138e-05	0.0007676	31
High	QLAEDPFNNWVALNK		4.64379e-08	0	1	1	8	A0A0A5SZK6	0	1758.88	High	0	1.105e-08	74
High	QLADSYSKNVVTR		5.30706e-08	0	1	1	10	A0A0A5R6Y9	1	1480.78	High	0	1.261e-08	86
High	QLADQVMEGHAIPAYSAVQGLPWQGQSVAFKDGDSEKAR	2xDeamidated [Q]	4.98303e-06	0	1	1	3	A0A243TSI5	2	4187.01	High	0	1.097e-06	62
High	QLADQVMEGHAIPAYSAVQGLPWQGQSVAFKDGDSEKAR	1xDeamidated [Q]	3.64554e-06	0	1	1	6	A0A243TSI5	2	4186.03	High	0	8.769e-07	51
High	QLADQVMEGHAIPAYSAVQGLPWQGQSVAFKDGDSEKAR		6.12658e-09	0	1	1	5	A0A243TSI5	2	4185.05	High	0	1.512e-09	73
High	QLAEYIQQTDEKVAKELELDLVDNIK		9.65914e-08	0	1	1	2	A0A243TU68	2	3045.6	High	0	2.271e-08	51
High	QIADDYMTQLGQGEHQVAR	1xOxidation [M7]	1.84242e-09	0	1	1	8	A0A0D7LKI0	0	2176.01	High	0	4.63e-10	91
High	QLAGDIKGQVR		6.78465e-06	0	1	1	8	A0A0P8KB55	1	1184.67	High	0	1.486e-06	56
High	QLALIEDQSQAAVFSNTVKQIK		1.66436e-08	0	1	1	6	A0A0D7LRC2	1	2431.32	High	0	4.03e-09	85
High	QLASVTVEDSR		3.39084e-06	0	1	1	17	A0A0D7LAY7	0	1204.62	High	0	7.521e-07	72
High	QIASLGIYPAVDPLDSTSRQLDPLVVGQEHYDTAR	2xDeamidated [Q20; Q28]	4.10763e-05	0	1	1	2	A0A0A5SRK4	1	3826.91	High	0	8.712e-06	43
High	QIASLGIYPAVDPLDSTSRQLDPLVVGQEHYDTAR	1xDeamidated [Q]	9.4511e-10	0	1	1	10	A0A0A5SRK4	1	3825.93	High	0	2.406e-10	79
High	QIASLGIYPAVDPLDSTSRQLDPLVVGQEHYDTAR		1.15843e-08	0	1	1	6	A0A0A5SRK4	1	3824.95	High	0	2.827e-09	67
High	QIASLGIYPAVDPLDSTSR		9.63309e-10	0	1	1	37	A0A0A5SRK4	0	2003.04	High	0	2.452e-10	83
High	QLANRILPELNDDKTVSSHDVSTNGLINR		2.11626e-05	0	1	1	1	A0A243U0H6	2	3219.67	High	0	4.539e-06	30
High	QIAMGVEGTTEVFNEIRQGQPIGLGDASNDTWITTKVR	2xDeamidated [Q18; Q20]	6.70465e-05	0	1	1	1	A0A0D7LFG6	2	4134.04	High	0	1.405e-05	48
High	QIAMGVEGTTEVFNEIRQGQPIGLGDASNDTWITTKVR	1xDeamidated [N29]	1.46377e-05	0	1	1	1	A0A0D7LFG6	2	4133.06	High	0	3.165e-06	34
High	QIAMGVEGTTEVFNEIRQGQPIGLGDASNDTWITTKVR		1.556e-07	0	1	1	2	A0A0D7LFG6	2	4132.08	High	0	2.339e-06	46
High	QIAMGVEGTTEVFNEIRQGQPIGLGDASNDTWITTK	2xDeamidated [Q/N]	1.07479e-07	0	1	1	9	A0A0D7LFG6	1	3878.88	High	0	7.658e-08	57
High	QIAMGVEGTTEVFNEIRQGQPIGLGDASNDTWITTK	1xDeamidated [N/Q]	1.738e-07	0	1	1	7	A0A0D7LFG6	1	3877.89	High	0	1.087e-07	60
High	QIAMGVEGTTEVFNEIRQGQPIGLGDASNDTWITTK		1.88044e-08	0	1	1	4	A0A0D7LFG6	1	3876.91	High	0	5.945e-06	59
High	QIAMGVEGTTEVFNEIR	1xDeamidated [N14]	1.71823e-07	0	1	1	2	A0A0D7LFG6	0	1894.92	High	0	4.001e-08	83
High	QIAMGVEGTTEVFNEIR		1.46155e-11	0	1	1	7	A0A0D7LFG6	0	1893.94	High	0	3.988e-12	115
High	QLALIEDQSQAAVFSNTVKQIK	1xDeamidated [Q8]	1.33738e-06	0	1	1	1	A0A0D7LRC2	1	2432.3	High	0	3.01e-07	49
High	QLALIEDQSQAAVFSNTVK		4.71402e-11	0	1	1	7	A0A0D7LRC2	0	2062.08	High	0	1.263e-11	110
High	QLASVTVEDSRTLK		6.00595e-06	0	1	1	15	A0A0D7LAY7	1	1546.84	High	0	1.315e-06	59
High	QIADDYMTQLGQGEHQVAR	1xDeamidated [Q]	3.60049e-10	0	1	1	4	A0A0D7LKI0	0	2161	High	0	9.326e-11	86
High	QLAAQAPVEPIVLGK		5.05957e-06	0	1	1	5	A0A0A5URZ6	0	1533.9	High	0	3.129e-06	62
High	QHVPVFVSDEMVGHKLGEFAPTRTYR		5.16723e-08	0	1	1	4	A0A0A5P9Z7	2	3000.51	High	0	1.229e-08	68
High	QHVPVFVSDEMVGHKLGEFAPTR	1xDeamidated [Q1]; 1xOxidation [M11]	5.3139e-07	0	1	1	5	A0A0A5P9Z7	1	2597.28	High	0	1.216e-07	68
High	QHVPVFVSDEMVGHKLGEFAPTR	1xOxidation [M11]	4.92937e-09	0	1	1	40	A0A0A5P9Z7	1	2596.3	High	0	3.548e-07	82
High	QHVPVFVSDEMVGHKLGEFAPTR	1xDeamidated [Q1]	2.84989e-08	0	1	1	6	A0A0A5P9Z7	1	2581.29	High	0	6.84e-09	66
High	QHVPVFVSDEMVGHKLGEFAPTR		4.01176e-09	0	1	1	60	A0A0A5P9Z7	1	2580.3	High	0	9.95e-10	78
High	QHVPVFVSDEMVGHK	1xOxidation [M11]	5.33683e-06	0	1	1	18	A0A0A5P9Z7	0	1724.84	High	0	1.172e-06	45
High	QHVPVFVSDEMVGHK		8.02247e-07	0	1	1	32	A0A0A5P9Z7	0	1708.85	High	0	1.822e-07	64
High	QHVLYKEAKIK		3.03595e-06	0	1	1	19	A0A0A5SSH4	2	1356.8	High	0	7.271e-07	61
High	QHVLYKEAK		3.46468e-05	0	1	1	29	A0A0A5SSH4	1	1115.62	High	0	7.374e-06	53
High	QHPELEAGPQEFLAAGASFNQMVTALER	1xDeamidated [N/Q]	5.49851e-10	0	1	1	2	A0A0D7LMC4	0	3042.46	High	0	1.666e-10	76
High	QHPELEAGPQEFLAAGASFNQMVTALER		4.34634e-09	0	1	1	2	A0A0D7LMC4	0	3041.48	High	0	1.077e-09	81
High	QHLVLNLVSSPGSGK		0.000111445	0	1	1	1	A0A243TYS2	0	1535.85	High	0	2.31e-05	35
High	QHIAALGRPDFSSK		2.02662e-06	0	1	1	10	A0A243TS46	0	1526.81	High	0	6.584e-06	52
High	QHLAAAKQNTPDAKR		9.63141e-06	0	1	1	10	A0A0D7LUW9	2	1648.89	High	0	2.092e-06	39
High	QHHDIFAALEKHDGDAVER		5.21049e-05	0	1	1	3	A0A0D7M1B7	1	2188.05	High	0	1.099e-05	29
High	QHVPVFVSDEMVGHKLGEFAPTRTYR	1xDeamidated [Q1]	2.28322e-05	0	1	1	1	A0A0A5P9Z7	2	3001.5	High	0	4.891e-06	36
High	QIADDYMTQLGQGEHQVAR		3.44787e-11	0	1	1	13	A0A0D7LKI0	0	2160.01	High	0	1.549e-11	106
High	QKEIADGLASAER		2.8672e-06	0	1	1	8	A0A0D7M096	1	1387.72	High	0	6.359e-07	71
High	QKGAVPYAYTANLGQPDEDDYDAIPR		1.16286e-08	0	1	1	4	A0A0D7LDG1	1	2867.35	High	0	2.833e-09	76
High	QLAAEQYKHVDMAR		2.62738e-05	0	1	1	2	A0A243TRV5	1	1659.83	High	0	5.62e-06	38
High	QKVDLNTFSDEEVLRLAENLK		6.45683e-06	0	1	1	2	A0A243U0B0	2	2461.29	High	0	1.416e-06	41
High	QKVDLNTFSDEEVLR		7.00163e-09	0	1	1	14	A0A243U0B0	1	1792.91	High	0	2.19e-09	91
High	QKVAQAPEKMR		4.26584e-05	0	1	1	6	A0A243TQC6	2	1285.7	High	1.605e-05	8.498e-05	47
High	QKREEEAAHGLAYESR		1.64319e-06	0	1	1	4	A0A243U1Q5	2	1873.92	High	0	3.686e-07	40
High	QKQYAPMSVAQQGVVLFAAER	1xDeamidated [Q]	1.22362e-07	0	1	1	5	A0A0A5UND8	1	2322.19	High	0	2.864e-08	57
High	QKQYAPMSVAQQGVVLFAAER		2.81366e-09	0	1	1	6	A0A0A5UND8	1	2321.21	High	0	2.121e-08	84
High	QKPTFLVANKTDGLDPDQAVVDFYSLGLGEIYPIAASHGR	2xDeamidated [N/Q]	4.14998e-06	0	1	1	13	A0A243TVW7	1	4305.17	High	0	2.576e-06	52
High	QKPTFLVANKTDGLDPDQAVVDFYSLGLGEIYPIAASHGR	1xDeamidated [N/Q]	7.76118e-09	0	1	1	11	A0A243TVW7	1	4304.19	High	0	1.904e-09	73
High	QKPTFLVANKTDGLDPDQAVVDFYSLGLGEIYPIAASHGR		1.65171e-08	0	1	1	16	A0A243TVW7	1	4303.2	High	0	5.505e-09	58
High	QKLLDIENLKLEGAELHAYR		7.90125e-06	0	1	1	4	A0A243TU68	2	2353.29	High	0	1.726e-06	41
High	QKLESQISTLYGGR		3.56435e-09	0	1	1	25	A0A1B2JNJ2	1	1579.84	High	0	1.656e-09	96
High	QKGHEQGYQEGLSQGLEQGQNQAR		1.31058e-07	0	1	1	1	A0A0D7LRD9	1	2670.26	High	0	3.066e-08	66
High	QKGAVPYAYTANLGQPDEDDYDAIPRR		2.52e-05	0	1	1	4	A0A0D7LDG1	2	3023.45	High	0	5.39e-06	42
High	QKGAVPYAYTANLGQPDEDDYDAIPR	1xDeamidated [N/Q]	8.08388e-06	0	1	1	4	A0A0D7LDG1	1	2868.33	High	0	1.761e-06	31
High	QKESPDYWLEYGNPWEFKR		1.2862e-05	0	1	1	2	A0A0D7LG85	2	2472.16	High	0	2.781e-06	36
High	QGYGEPSLQAAVAGK		1.1066e-08	0	1	1	10	A0A243TQX2	0	1475.75	High	0	2.704e-09	90
High	QLAYPINKLHK		6.96117e-05	0	1	1	43	A0A0A5SRI4	1	1324.77	High	0	1.469e-05	49
High	QLAYPINKLHKAHYVLMNVEAPQEVIDELETTFR	2xDeamidated [N7; N18]	2.43365e-06	0	1	1	1	A0A0A5SRI4	2	4012.05	High	0	5.425e-07	35
High	QLLANYASVPNNIIGAIVDANR	1xDeamidated [N]	2.65417e-07	0	1	1	3	A0A243TU66	0	2327.24	High	0	9.76e-08	87
High	QLLANYASVPNNIIGAIVDANR		1.08433e-06	0	1	1	2	A0A243TU66	0	2326.25	High	0	2.445e-07	53
High	QLHSYGYKGLTNDALNVTLVEAGER	1xDeamidated [N12]	1.15686e-09	0	1	1	2	A0A0D7LTT3	1	2749.38	High	0	2.935e-10	111
High	QLHSYGYKGLTNDALNVTLVEAGER		1.34092e-07	0	1	1	4	A0A0D7LTT3	1	2748.4	High	0	4.93e-08	76
High	QLHSKTPGHPEVGYTAGVETTTGPLGQGIANAVGMAIAEK	2xDeamidated [Q27; N/Q]	1.10942e-06	0	1	1	2	A0A0D7LXE2	1	3989.99	High	0	2.505e-07	70
High	QLHSKTPGHPEVGYTAGVETTTGPLGQGIANAVGMAIAEK	1xDeamidated [Q]	3.72988e-06	0	1	1	4	A0A0D7LXE2	1	3989.01	High	0	8.242e-07	23
High	QLHSKTPGHPEVGYTAGVETTTGPLGQGIANAVGMAIAEK		1.7094e-08	0	1	1	6	A0A0D7LXE2	1	3988.02	High	0	4.142e-09	63
High	QLHPETEAALTR		1.33229e-06	0	1	1	3	A0A0D7LES1	0	1365.71	High	0	3.002e-07	71
High	QIGNVELPQEAFLAILHVGKDSK	1xDeamidated [Q9]	3.99187e-07	0	1	1	3	A0A0D7LN99	1	2507.35	High	0	9.159e-08	70
High	QIGNVELPQEAFLAILHVGKDSK		1.07745e-08	0	1	1	4	A0A0D7LN99	1	2506.37	High	0	2.635e-09	70
High	QIGIYSPNGQQYTPQDR	2xDeamidated [N/Q]	8.30263e-07	0	1	1	4	A0A0P8IFU8	0	1966.91	High	0	1.887e-07	46
High	QIGIYSPNGQQYTPQDR	1xDeamidated [Q/N]	1.19433e-08	0	1	1	14	A0A0P8IFU8	0	1965.93	High	0	4.224e-09	90
High	QIGIYSPNGQQYTPQDR		5.27352e-07	0	1	1	2	A0A0P8IFU8	0	1964.95	High	0	1.203e-07	70
High	QIGLEDLLEHDAAKIGR		2.52823e-06	0	1	1	5	A0A243TW57	1	1878.01	High	0	5.619e-07	41
High	QIGLEDLLEHDAAK		7.22732e-05	0	1	1	4	A0A243TW57	0	1551.8	High	0	1.512e-05	30
High	QLIDAVKDLSVQYR		2.85629e-06	0	1	1	2	A0A0D7LAT0	1	1647.91	High	0	6.348e-07	48
High	QLGKDVADVHDIAK		5.83806e-08	0	1	1	18	A0A0A5SZC8	1	1508.81	High	0	1.386e-08	81
High	QLIDAVKDLSVQYRDIPLLSR		5.52303e-06	0	1	1	4	A0A0D7LAT0	2	2442.37	High	0	1.211e-06	46
High	QILDDELAHLGISLK		2.22932e-06	0	1	1	2	A0A0D7LKN2	0	1664.92	High	0	4.966e-07	41
High	QLLKDLQDSFGGPTGEQNSPR		1.05539e-12	0	1	1	13	A0A243U1Q6	1	2287.13	High	0	3.014e-13	121
High	QLIGQVAADLR		2.28962e-06	0	1	1	12	A0A0A5PC67	0	1183.68	High	0	1.85e-06	72
High	QLLEYDDVANDQRR		4.24975e-05	0	1	1	10	A0A0D7LMF9	1	1734.84	High	0	8.992e-06	41
High	QLLEYDDVANDQR		3.75554e-07	0	1	1	2	A0A0D7LMF9	0	1578.74	High	0	8.623e-08	65
High	QLIESNIAEFAATQVTKQDIMKLMDIQEHAR	1xDeamidated [Q]	1.43076e-07	0	1	1	2	A0A0D7LXI3	2	3572.81	High	0	3.341e-08	61
High	QLIESNIAEFAATQVTKQDIMKLMDIQEHAR		2.5383e-09	0	1	1	2	A0A0D7LXI3	2	3571.82	High	0	6.36e-10	77
High	QLIESNIAEFAATQVTKQDIMK	1xDeamidated [Q14]	1.94129e-07	0	1	1	1	A0A0D7LXI3	1	2479.27	High	0	4.518e-08	56
High	QLIESNIAEFAATQVTKQDIMK		7.73163e-09	0	1	1	3	A0A0D7LXI3	1	2478.29	High	0	1.896e-09	64
High	QILDVLDVIAPVEVREK		0.000136602	0	1	1	2	A0A0A5SVQ3	1	1936.11	High	0	2.817e-05	32
High	QILDVLDVIAPVEVR		2.07352e-06	0	1	1	2	A0A0A5SVQ3	0	1678.97	High	0	4.635e-07	68
High	QILDRLNKELVHNVALR		5.26974e-05	0	1	1	2	A0A0D7LCC0	2	2031.18	High	0	1.111e-05	39
High	QIIDEDLASGKHTTIHTR	1xDeamidated [Q1]	2.35765e-10	0	1	1	3	A0A243TQX2	1	2036.04	High	0	6.15e-11	106
High	QIIDEDLASGKHTTIHTR		1.82594e-10	0	1	1	13	A0A243TQX2	1	2035.06	High	0	4.776e-11	98
High	QIIDEDLASGK		0.000119582	0	1	1	1	A0A243TQX2	0	1188.61	High	0	2.471e-05	42
High	QILDDELAHLGISLKEAEKHLLPR		1.52661e-07	0	1	1	8	A0A0D7LKN2	2	2738.52	High	0	8.523e-08	55
High	QLIDAVKDLSVQYRDIPLLSR	1xDeamidated [Q12]	9.53202e-05	0	1	1	4	A0A0D7LAT0	2	2443.36	High	0	1.98e-05	31
High	QLAYPINKLHKAHYVLMNVEAPQEVIDELETTFR	1xDeamidated [Q/N]	2.02198e-05	0	1	1	5	A0A0A5SRI4	2	4011.07	High	0	4.338e-06	32
High	QLGFDGKSLINPR		6.68037e-07	0	1	1	5	A0A0D7LPW0	1	1444.79	High	0	2.097e-07	63
High	QLGEDPWVAIAKR		1.08791e-05	0	1	1	3	A0A0A5SZK6	1	1482.81	High	0	2.359e-06	50
High	QIEAGAPADLFISADQKWMDYAVDKK		3.57797e-09	0	1	1	12	A0A0D7LS13	2	2910.43	High	0	8.9e-10	64
High	QLEAATQSEGKTMR		1.31058e-07	0	1	1	10	A0A0D7M2T4	1	1549.76	High	0	3.067e-08	76
High	QLDSGKLDEAMARFESFER		1.34116e-05	0	1	1	10	G8GMU2	2	2229.06	High	0	2.896e-06	40
High	QLDSGKLDEAMAR		5.59817e-08	0	1	1	5	G8GMU2	1	1433.71	High	0	1.327e-08	87
High	QLDQTTQRFNVGLVAITDVQNAR		9.88275e-08	0	1	1	4	A0A0P8IF82	1	2587.36	High	0	2.324e-08	51
High	QIDQPLHLGITEAGGLR		5.98311e-06	0	1	1	6	A0A0P8ICY1	0	1817.99	High	0	1.313e-06	59
High	QLDPLVVGQEHYDTARGVQSLLQR		9.89152e-06	0	1	1	4	A0A0A5SRK4	1	2722.43	High	0	2.151e-06	31
High	QLDPLVVGQEHYDTAR		2.28989e-09	0	1	1	20	A0A0A5SRK4	0	1840.92	High	0	1.992e-09	92
High	QLDLPMMVENNTSAYGTGFTVTIEAAEGVTTGVSAADRVTTVR	2xDeamidated [N10; N11]	6.0852e-14	0	1	1	3	A0A243TYI6	1	4475.16	High	0	1.827e-14	135
High	QLDLPMMVENNTSAYGTGFTVTIEAAEGVTTGVSAADRVTTVR	1xDeamidated [N]	1.61434e-08	0	1	1	3	A0A243TYI6	1	4474.18	High	0	3.921e-09	76
High	QLDLPMMVENNTSAYGTGFTVTIEAAEGVTTGVSAADRVTTVR		4.43602e-08	0	1	1	2	A0A243TYI6	1	4473.19	High	0	1.058e-08	69
High	QIDKIKLDEVK		5.51349e-05	0	1	1	3	A0A0D7LUQ9	2	1328.78	High	0	1.162e-05	39
High	QLDELEVLVVDHPQVK		2.05009e-09	0	1	1	8	A0A0P8LR30	0	1861.01	High	0	5.151e-10	83
High	QIDAVLKTQGAAAFEGVVIAYEPVWAIGTGK	1xDeamidated [Q]	7.14608e-08	0	1	1	23	A0A0D7LC88	1	3203.7	High	0	3.704e-07	58
High	QIDAVLKTQGAAAFEGVVIAYEPVWAIGTGK		1.35087e-10	0	1	1	59	A0A0D7LC88	1	3202.71	High	0	3.557e-11	85
High	QIEAGAPADLFISADQKWMDYAVDKK	1xDeamidated [Q16]	1.59811e-07	0	1	1	1	A0A0D7LS13	2	2911.42	High	0	3.727e-08	53
High	QLGEDPWVAIAKRYPEGTK		2.95508e-05	0	1	1	6	A0A0A5SZK6	2	2158.13	High	0	1.673e-05	33
High	QIEAGAPADLFISADQKWMDYAVDKK	1xOxidation [M19]	1.66436e-08	0	1	1	6	A0A0D7LS13	2	2926.43	High	0	4.038e-09	59
High	QLEERLGLIEVQAPILSR		2.93354e-06	0	1	1	7	A0A0A5UNC3	1	2064.18	High	1.145e-05	6.23e-05	43
High	QLGEDPWVAIAK		6.80612e-05	0	1	1	2	A0A0A5SZK6	0	1326.71	High	0	1.427e-05	47
High	QIEYVKQNGKIENGPSR	1xDeamidated [N8]	1.7333e-06	0	1	1	2	A0A0P8I190	2	1961.01	High	0	2.24e-06	62
High	QLETLAEQVGVDFFPSDVGQKPVDIVNAALKEAK	1xDeamidated [Q20]	1.29074e-07	0	1	1	1	A0A0A5SW55	1	3656.91	High	0	3.018e-08	54
High	QLETLAEQVGVDFFPSDVGQKPVDIVNAALKEAK		4.28632e-08	0	1	1	1	A0A0A5SW55	1	3655.92	High	0	1.023e-08	54
High	QLEREGFEVTYLAPQR		3.19962e-07	0	1	1	14	A0A0D7LL65	1	1935.99	High	0	1.234e-07	58
High	QLEQEQMKQDVPSFRPGDTVEVKVWVVEGSK	2xDeamidated [Q9; Q]	9.67523e-05	0	1	1	3	A0A243TW36	2	3574.77	High	0	2.01e-05	26
High	QLEQEQMKQDVPSFRPGDTVEVK	1xDeamidated [Q]	5.89262e-06	0	1	1	8	A0A243TW36	1	2689.31	High	0	2.094e-05	42
High	QLEQEQMKQDVPSFRPGDTVEVK		2.07926e-07	0	1	1	13	A0A243TW36	1	2688.33	High	0	1.145e-05	49
High	QIELLHNLYAPTRK		4.79558e-05	0	1	1	22	A0A0D7LPW0	1	1695.95	High	0	1.011e-05	42
High	QIELLHNLYAPTR		1.7635e-05	0	1	1	5	A0A0D7LPW0	0	1567.86	High	0	3.795e-06	42
High	QLEKELQQLKEQAAAQESANLSSK	1xDeamidated [Q/N]	1.1911e-10	0	1	1	2	A0A243TWK3	2	2672.37	High	0	3.142e-11	81
High	QLEKELQQLKEQAAAQESANLSSK		1.98528e-13	0	1	1	12	A0A243TWK3	2	2671.39	High	0	5.835e-14	129
High	QIEKEAVEIVSEVLKNA		6.18973e-07	0	1	1	16	A0A0D7LPQ7	2	1899.04	High	0	1.413e-07	62
High	QIEKEAVEIVSEVLK		3.41397e-07	0	1	1	7	A0A0D7LPQ7	1	1713.96	High	0	2.206e-06	47
High	QLEKDDIKHIEVPVEYIAGK		8.39817e-07	0	1	1	33	A0A243U0B0	2	2324.25	High	0	1.907e-07	70
High	QLEALADGIMDAGLVSVR		1.86864e-07	0	1	1	3	A0A0D7LG48	0	1857.97	High	0	4.341e-08	69
High	QGYAESLPFEDNVFDVVISR	1xDeamidated [N12]	4.63752e-09	0	1	1	1	A0A243TPI6	0	2286.09	High	0	1.149e-09	81
High	QGYAESLPFEDNVFDVVISR		1.77783e-10	0	1	1	3	A0A243TPI6	0	2285.11	High	0	4.655e-11	107
High	QGSVTEFLKPR		1.66577e-05	0	1	1	12	A0A0A5PC54	0	1261.69	High	0	3.581e-06	52
High	QEKEDSDTFQGEGHFSVDEKAR		5.43594e-10	0	1	1	7	A0A0D7LMF9	2	2539.13	High	0	1.398e-10	80
High	QEEHIELIASENYTSPR		8.0839e-07	0	1	1	1	A0A0D7LNC0	0	2015.97	High	0	1.835e-07	30
High	QEAALGAGAAHSEALNFIVNTILAQKPELSAQLTAIGHR	2xDeamidated [Q25; N]	1.83334e-07	0	1	1	2	A0A243TV64	0	4013.11	High	0	4.271e-08	75
High	QEAALGAGAAHSEALNFIVNTILAQKPELSAQLTAIGHR	1xDeamidated [N/Q]	1.39462e-09	0	1	1	7	A0A243TV64	0	4012.13	High	0	4.186e-10	76
High	QDVLGDLMSRNFVDAIIKEK		5.83387e-05	0	1	1	7	A0A0A5T299	2	2291.21	High	1.145e-05	4.176e-05	29
High	QDVLGDLMSR		0.0001008	0	1	1	11	A0A0A5T299	0	1133.56	High	0	3.125e-05	58
High	QDTNYMDGIQGLLNAKDGQQLDLNTIGNSSLAK	1xDeamidated [Q19]	7.87122e-06	0	1	1	1	A0A0D7M501	1	3536.72	High	0	1.72e-06	40
High	QDRLIVVESFSVEAPKTK		9.85716e-07	0	1	1	6	A0A0A5UPG9	2	2046.12	High	0	2.231e-07	51
High	QDQALAKVTR		1.59149e-05	0	1	1	2	A0A0D7M3E0	1	1129.63	High	0	3.431e-06	63
High	QDLVYEKEDLLISGPGKYPEYNFYR		1.06519e-08	0	1	1	7	A0A0A5P8P4	2	3036.5	High	0	2.074e-08	57
High	QDIESNLQYDAGEKGIYR	1xDeamidated [Q/N]	1.16859e-10	0	1	1	3	V5YMY3	1	2099.99	High	0	3.087e-11	98
High	QDIESNLQYDAGEKGIYR		2.12403e-11	0	1	1	9	V5YMY3	1	2099	High	0	5.761e-12	114
High	QDLEMEALTFKPEDWGMKR		2.99e-06	0	1	1	4	A0A133LL11	1	2324.1	High	0	6.623e-07	33
High	QDLDQLQAGAR		9.4162e-07	0	1	1	7	A0A243TQJ8	0	1214.61	High	0	2.535e-07	81
High	QDGPTALILSR		5.84554e-07	0	1	1	8	A0A0D7LXE2	0	1170.65	High	0	1.332e-07	91
High	QELDKALEEATPYQPTGK		2.46807e-10	0	1	1	9	A0A0D7LLN7	1	2018.01	High	0	6.427e-11	92
High	QDEKLDINIDEEVHRLR	1xDeamidated [N8]	1.65577e-06	0	1	1	1	A0A0D7M5F6	2	2123.07	High	0	3.706e-07	53
High	QEMWINPMDAQR		2.28962e-06	0	1	1	1	A0A243TRS8	0	1518.68	High	0	5.102e-07	62
High	QENRTHAPVDFDTSVASTITSHDAGYINK	1xDeamidated [N/Q]	2.4836e-11	0	1	1	11	A0A0D7LQ53	1	3175.49	High	0	1.94e-10	89
High	QFENPVYWGVDLSSEHER		3.89645e-08	0	1	1	8	A0A0P8LTV8	0	2192	High	0	1.44e-08	79
High	QFDIDELEALHQELEAR		2.09229e-05	0	1	1	1	A0A243TRV5	0	2056	High	0	4.491e-06	38
High	QFAQSQQHRYGEEYQDDTHQTDDEDSAAEAELAR	1xDeamidated [Q]	9.64615e-09	0	1	1	2	A0A243TRJ8	1	3969.67	High	0	2.364e-09	58
High	QFAQSQQHRYGEEYQDDTHQTDDEDSAAEAELAR		2.8212e-07	0	1	1	3	A0A243TRJ8	1	3968.68	High	0	6.516e-08	52
High	QEVTTEGGLDVAGQRDKMR		3.21461e-06	0	1	1	6	A0A0D7LNA4	2	2090.03	High	0	7.113e-07	42
High	QEVTTEGGLDVAGQRDK		1.36674e-07	0	1	1	3	A0A0D7LNA4	1	1802.89	High	0	3.194e-08	72
High	QESEADDYSYDLLR		1.31713e-06	0	1	1	2	A0A0D7LGZ7	0	1703.74	High	0	2.962e-07	66
High	QEQQEQEAAELQAVTAIAEGRR	1xDeamidated [Q]	6.86113e-07	0	1	1	5	A0A0A5SRV2	1	2456.2	High	0	2.253e-07	48
High	QEQQEQEAAELQAVTAIAEGRR		7.98881e-13	0	1	1	11	A0A0A5SRV2	1	2455.22	High	0	2.293e-13	112
High	QENVYYYITTLNENYHMPAMPAGAEEGIRK	1xDeamidated [N]	2.85597e-05	0	1	1	2	A0A0P8IFU8	1	3503.62	High	0	1.025e-05	33
High	QENVYYYITTLNENYHMPAMPAGAEEGIRK		2.8346e-06	0	1	1	1	A0A0P8IFU8	1	3502.64	High	0	6.285e-07	36
High	QENRTHAPVDFDTSVASTITSHDAGYINKALEK	2xDeamidated [N3; N28]	2.10539e-06	0	1	1	3	A0A0D7LQ53	2	3617.74	High	0	4.695e-07	45
High	QENRTHAPVDFDTSVASTITSHDAGYINKALEK	1xDeamidated [N]	1.84445e-11	0	1	1	11	A0A0D7LQ53	2	3616.75	High	0	5.016e-12	88
High	QENRTHAPVDFDTSVASTITSHDAGYINKALEK		3.90077e-10	0	1	1	9	A0A0D7LQ53	2	3615.77	High	0	1.01e-10	69
High	QENRTHAPVDFDTSVASTITSHDAGYINK	2xDeamidated [N3; N28]	2.96729e-06	0	1	1	1	A0A0D7LQ53	1	3176.48	High	0	6.581e-07	38
High	QENRTHAPVDFDTSVASTITSHDAGYINK		7.13465e-12	0	1	1	12	A0A0D7LQ53	1	3174.51	High	0	2.087e-10	86
High	QFENPVYWGVDLSSEHERYLAEEHFK	1xDeamidated [N4]	1.14817e-06	0	1	1	1	A0A0P8LTV8	1	3210.48	High	0	2.593e-07	46
High	QDEKLDINIDEEVHR	1xDeamidated [N8]	0.000146503	0	1	1	1	A0A0D7M5F6	1	1853.89	High	0	3.01e-05	43
High	QAYVTTNNTYGAK		2.36956e-06	0	1	1	4	A0A243TTU8	0	1430.69	High	0	5.272e-07	60
High	QATKDAGRIAGLEVK		1.42531e-07	0	1	1	3	A0A0D7M4E3	2	1556.88	High	0	3.326e-08	48
High	QATFEEMIAR	1xOxidation [M7]	3.98526e-05	0	1	1	9	A0A0A5P9R6	0	1211.57	High	0	8.435e-06	54
High	QATFEEMIAR		6.16828e-06	0	1	1	8	A0A0A5P9R6	0	1195.58	High	0	1.354e-06	71
High	QATDSALRGVIGK		1.51501e-07	0	1	1	8	A0A0D7M516	1	1315.73	High	0	6.495e-06	78
High	QATDALNSLSDVDNDDETRKTLSTLSLR	1xDeamidated [N14]	1.48805e-09	0	1	1	3	A0A243TQC6	2	3079.5	High	0	3.763e-10	79
High	QATDALNSLSDVDNDDETRKTLSTLSLR		7.22656e-11	0	1	1	9	A0A243TQC6	2	3078.52	High	0	4.367e-10	100
High	QASHLALSASETAQKGGK	1xDeamidated [Q1]	3.09256e-05	0	1	1	1	A0A243U3S4	1	1784.91	High	0	6.579e-06	42
High	QASDTIDYSVGFSDMAR	1xOxidation [M15]	9.63923e-05	0	1	1	1	A0A0D7LQ30	0	1878.82	High	0	2.002e-05	45
High	QASDTIDYSVGFSDMAR		4.42892e-12	0	1	1	7	A0A0D7LQ30	0	1862.82	High	0	1.236e-12	124
High	QAQYNFVGASEQLESAHRSVVQTVR	1xDeamidated [Q22]	3.19982e-05	0	1	1	1	A0A0P8IF82	1	2805.39	High	0	6.816e-06	48
High	QAQYNFVGASEQLESAHRSVVQTVR		2.43365e-06	0	1	1	4	A0A0P8IF82	1	2804.41	High	0	8.831e-06	47
High	QAQYNFVGASEQLESAHR	1xDeamidated [Q/N]	2.10319e-07	0	1	1	11	A0A0P8IF82	0	2035.95	High	0	4.886e-08	59
High	QAQYNFVGASEQLESAHR		1.01865e-10	0	1	1	26	A0A0P8IF82	0	2034.96	High	0	2.695e-11	106
High	QAQVVMHDQAPALIVAHSTVYEPVRKEVK	1xDeamidated [Q9]	1.556e-07	0	1	1	3	A0A0P8IAD2	2	3244.71	High	0	4.372e-08	56
High	QAQVVMHDQAPALIVAHSTVYEPVRKEVK		7.87122e-06	0	1	1	4	A0A0P8IAD2	2	3243.73	High	0	1.72e-06	47
High	QAVETAQETLYSFDQLKTNK		1.34424e-08	0	1	1	6	A0A0A5R6Y9	1	2314.16	High	0	1.016e-08	72
High	QDEKLDINIDEEVHR		5.21049e-05	0	1	1	1	A0A0D7M5F6	1	1852.9	High	0	1.099e-05	37
High	QAVETAQETLYSFDQLKTNKSEPR		2.94544e-09	0	1	1	4	A0A0A5R6Y9	2	2783.38	High	0	7.347e-10	62
High	QAVNENTALLMK		3.91646e-07	0	1	1	4	A0A243TZ24	0	1331.7	High	0	8.985e-08	76
High	QAYKPDSEASFSWSANTPTR	1xDeamidated [N16]	1.25717e-05	0	1	1	1	A0A0D7LJ40	0	2244.02	High	0	2.717e-06	49
High	QAYKPDSEASFSWSANTPTR		1.04764e-09	0	1	1	6	A0A0D7LJ40	0	2243.04	High	0	3.125e-10	88
High	QAVVSAQSSLDAMEAGYSVGTR	1xOxidation [M13]	9.1663e-06	0	1	1	1	A0A0P8IF82	0	2243.06	High	0	1.994e-06	61
High	QAVVSAQSSLDAMEAGYSVGTR	1xDeamidated [Q7]	7.76975e-11	0	1	1	1	A0A0P8IF82	0	2228.05	High	0	2.066e-11	110
High	QAVVSAQSSLDAMEAGYSVGTR		5.82872e-12	0	1	1	8	A0A0P8IF82	0	2227.07	High	0	1.616e-12	122
High	QAVVDQAKLEEEMGDLLFATVNMAR		2.04778e-07	0	1	1	1	A0A0D7M2P2	1	2778.38	High	0	4.749e-08	61
High	QAVVAAAAGADFIAPSAAMDGQVQAIR	1xOxidation [M19]	3.99187e-07	0	1	1	4	A0A243TQ74	0	2615.32	High	0	5.219e-06	52
High	QAVVAAAAGADFIAPSAAMDGQVQAIR	1xDeamidated [Q]	5.85247e-09	0	1	1	4	A0A243TQ74	0	2600.31	High	0	1.919e-09	81
High	QAVVAAAAGADFIAPSAAMDGQVQAIR		8.42703e-13	0	1	1	17	A0A243TQ74	0	2599.33	High	0	2.417e-13	98
High	QAVTNPQNTLFAIKR	1xDeamidated [N/Q]	7.22833e-08	0	1	1	6	A0A0D7M4E3	1	1701.93	High	0	1.708e-08	74
High	QAVTNPQNTLFAIKR		3.45254e-10	0	1	1	35	A0A0D7M4E3	1	1700.94	High	0	8.931e-11	113
High	QAVTNPQNTLFAIK		2.70527e-07	0	1	1	20	A0A0D7M4E3	0	1544.84	High	0	6.255e-08	70
High	QAVRDAEPEIYHDVTQWR		7.36412e-05	0	1	1	3	A0A243TZW1	1	2213.07	High	0	1.54e-05	25
High	QAVPTLRADKPLVGTGMER	1xDeamidated [Q1]	6.80612e-05	0	1	1	3	A0A243U0B0	1	2040.09	High	0	1.424e-05	30
High	QAVPTLRADKPLVGTGMER		1.14963e-08	0	1	1	39	A0A243U0B0	1	2039.11	High	0	2.801e-09	79
High	QAVETAQETLYSFDQLKTNKSEPR	1xDeamidated [N/Q]	3.28551e-10	0	1	1	2	A0A0A5R6Y9	2	2784.37	High	0	8.499e-11	80
High	QFGIDAWQMEGADNYGNVQFTGYYTPVIQAR		1.69868e-07	0	1	1	1	A0A1B2JP16	0	3539.63	High	0	3.962e-08	62
High	QFGIDAWQMEGADNYGNVQFTGYYTPVIQAR	1xDeamidated [Q/N]	4.93604e-08	0	1	1	9	A0A1B2JP16	0	3540.62	High	0	2.178e-08	63
High	QFLDEKSEGAVHQGIIAR		1.32862e-11	0	1	1	9	A0A0D7M4X7	1	1998.04	High	0	3.63e-12	117
High	QGISLSGGDPLHPQNVPEILQLVQR		1.25195e-07	0	1	1	4	A0A0P8KIJ6	0	2695.45	High	0	2.933e-08	51
High	QGIQVATGDGILNLVSLQPAGK		3.86006e-06	0	1	1	1	A0A1B2JN80	0	2179.21	High	0	8.516e-07	33
High	QGLITLQDGELHINPAR	1xDeamidated [Q7]	9.63416e-07	0	1	1	1	A0A243U0J6	0	1875.99	High	0	2.183e-07	73
High	QGLITLQDGELHINPAR		6.71393e-09	0	1	1	3	A0A243U0J6	0	1875.01	High	0	1.655e-09	95
High	QGLKVAVATVGAVLPGDFKIK		8.27072e-06	0	1	1	15	A0A0D7LSF7	2	2111.26	High	0	1.801e-06	43
High	QGLKVAVATVGAVLPGDFK		6.01748e-11	0	1	1	13	A0A0D7LSF7	1	1870.08	High	0	1.604e-11	90
High	QGIDLIQGYDASQLDPQPDLVIIGNAMTR	1xDeamidated [Q17]	1.80317e-08	0	1	1	2	A0A243U176	0	3142.57	High	0	4.359e-09	62
High	QGIDLIQGYDASQLDPQPDLVIIGNAMTR		2.31938e-08	0	1	1	6	A0A243U176	0	3141.59	High	0	1.29e-07	84
High	QGKQFDIDELEALHQELEARIAALSDSVSSASEQR	1xDeamidated [Q]	3.6846e-07	0	1	1	3	A0A243TRV5	2	3871.89	High	0	1.721e-06	47
High	QGKQFDIDELEALHQELEARIAALSDSVSSASEQR		1.84035e-07	0	1	1	6	A0A243TRV5	2	3870.91	High	0	4.288e-08	62
High	QGKQFDIDELEALHQELEAR	1xDeamidated [Q]	0.000113112	0	1	1	2	A0A243TRV5	1	2370.16	High	0	2.489e-05	19
High	QGKQFDIDELEALHQELEAR		7.8505e-09	0	1	1	3	A0A243TRV5	1	2369.17	High	0	1.925e-09	66
High	QGGSDVLSNTTQAER		7.11887e-08	0	1	1	1	A0A243U1C6	0	1562.74	High	0	1.685e-08	73
High	QGGAKIDYLEQENYPPLRLR		1.15255e-06	0	1	1	2	A0A0P8IB35	2	2360.24	High	0	2.158e-06	52
High	QGGAKIDYLEQENYPPLR		1.5899e-08	0	1	1	2	A0A0P8IB35	1	2091.05	High	0	3.853e-09	75
High	QGISLSGGDPLHPQNVPEILQLVQR	1xDeamidated [Q21]	0.000121366	0	1	1	1	A0A0P8KIJ6	0	2696.44	High	0	2.508e-05	24
High	QGEPDPELNTSLKFVIER		1.3221e-09	0	1	1	4	A0A0D7LXL8	1	2072.07	High	0	3.348e-10	93
High	QGIVLATGGGSVK		1.02363e-05	0	1	1	7	A0A243TYI4	0	1186.68	High	0	2.227e-06	65
High	QGMISFTQQNEQEADRIGIQVLQR	1xDeamidated [Q/N]	2.96461e-07	0	1	1	15	A0A0D7LCZ4	1	2790.38	High	0	6.833e-08	63
High	QGRFEQADGGTLFLDEIGDMPLDVQTR		1.06519e-08	0	1	1	1	A0A0D7LES1	1	3008.44	High	0	2.598e-09	61
High	QGQVKLQQAEQR		4.1259e-08	0	1	1	12	A0A0D7M3S4	1	1412.76	High	0	9.862e-09	88
High	QGQPIGLGDASNDTWITTK		2.42801e-08	0	1	1	8	A0A0D7LFG6	0	2001.99	High	0	5.838e-09	70
High	QGQDLMVQVVKDPLGTKGAR		4.05615e-06	0	1	1	2	A0A0A5R463	2	2140.15	High	0	8.961e-07	36
High	QGQDLMVQVVKDPLGTK		2.91973e-07	0	1	1	2	A0A0A5R463	1	1855.99	High	0	2.698e-07	60
High	QGQAVNPQPWLGR		8.99345e-06	0	1	1	2	A0A243TZE6	0	1450.75	High	0	2.983e-05	57
High	QGPQIVVGTPGRLLDHLKR		3.19982e-05	0	1	1	5	A0A243TYW4	2	2084.21	High	0	6.813e-06	39
High	QGPQIVVGTPGR		9.41389e-06	0	1	1	3	A0A243TYW4	0	1208.67	High	0	2.046e-06	75
High	QGNTELQQKFNAALEK	1xDeamidated [Q]	2.38802e-09	0	1	1	2	A0A0A5P8B3	1	1819.92	High	0	5.981e-10	83
High	QGNTELQQKFNAALEK		3.04755e-12	0	1	1	8	A0A0A5P8B3	1	1818.93	High	0	8.561e-13	120
High	QGNKVELLPENSEFKPIVVDLREQSFTIEGLAVGVIR	1xDeamidated [Q/N]	6.968e-06	0	1	1	2	A0A0D7LJ22	2	4125.22	High	0	1.522e-06	34
High	QGNKVELLPENSEFKPIVVDLREQSFTIEGLAVGVIR		1.7172e-05	0	1	1	1	A0A0D7LJ22	2	4124.24	High	0	3.696e-06	31
High	QGNALGWATAGGSGFRGSR		9.8165e-06	0	1	1	17	A0A0A5SSP4	1	1849.91	High	0	2.397e-06	45
High	QGNALGWATAGGSGFR	1xDeamidated [N3]	4.47581e-07	0	1	1	1	A0A0A5SSP4	0	1550.73	High	0	1.027e-07	79
High	QGNALGWATAGGSGFR		1.5899e-08	0	1	1	13	A0A0A5SSP4	0	1549.75	High	0	3.855e-09	100
High	QGMISFTQQNEQEADRIGIQVLQR		3.17112e-08	0	1	1	2	A0A0D7LCZ4	1	2789.4	High	0	7.61e-09	74
High	QGEPDPELNTSLK		3.27647e-06	0	1	1	2	A0A0D7LXL8	0	1427.7	High	0	7.256e-07	54
High	QGEGKDLNNESTPMAFETLK		1.11366e-06	0	1	1	3	A0A0D7LKW8	1	2209.04	High	0	2.518e-07	82
High	QGEFQYPIYR		9.42597e-05	0	1	1	4	A0A1B2JP16	0	1300.63	High	0	1.959e-05	49
High	QFRNYYKEAAR		5.71571e-06	0	1	1	44	A0A0A5P9X8	2	1445.73	High	0	2.441e-05	44
High	QFQVFDAQNSNSYSAQPQLDVNYYQNDVGPFDTR	2xDeamidated [Q8; N9]	9.41389e-06	0	1	1	1	A0A0P8KCX5	0	3957.75	High	0	2.049e-06	46
High	QFQVFDAQNSNSYSAQPQLDVNYYQNDVGPFDTR	1xDeamidated [N/Q]	2.35156e-06	0	1	1	7	A0A0P8KCX5	0	3956.76	High	0	5.235e-07	44
High	QFQVFDAQNSNSYSAQPQLDVNYYQNDVGPFDTR		1.34605e-07	0	1	1	1	A0A0P8KCX5	0	3955.78	High	0	3.152e-08	58
High	QFPNIDNAYMELGTNRADAVLHDTPNILYFIK	2xDeamidated [N15; N26]	7.25448e-05	0	1	1	1	A0A1C0PEV4	1	3695.81	High	0	1.518e-05	34
High	QFPNIDNAYMELGTNRADAVLHDTPNILYFIK	1xDeamidated [N]	7.20026e-05	0	1	1	7	A0A1C0PEV4	1	3694.82	High	0	1.505e-05	31
High	QFPNIDNAYMELGTNRADAVLHDTPNILYFIK		8.14789e-05	0	1	1	6	A0A1C0PEV4	1	3693.84	High	2.442e-05	0.0002954	24
High	QFNSEITVTNLDGTGKPANGR	2xDeamidated [N19; N/Q]	1.35787e-09	0	1	1	5	A0A0D7LYR9	0	2221.07	High	0	3.674e-10	91
High	QFNSEITVTNLDGTGKPANGR	1xDeamidated [N]	8.11369e-10	0	1	1	13	A0A0D7LYR9	0	2220.09	High	0	2.07e-10	106
High	QFNSEITVTNLDGTGKPANGR		1.55008e-07	0	1	1	5	A0A0D7LYR9	0	2219.11	High	0	3.613e-08	63
High	QFMNELNSGLDLR		1.66659e-07	0	1	1	8	A0A243TWM6	0	1536.75	High	0	4.757e-08	89
High	QFLSLMEKPDVDHIEGLSPAISIEQK	1xDeamidated [Q1]	3.98526e-05	0	1	1	1	A0A0D7LJ79	0	2925.49	High	0	8.446e-06	49
High	QFLSLMEKPDVDHIEGLSPAISIEQK		8.76877e-09	0	1	1	3	A0A0D7LJ79	0	2924.51	High	0	2.15e-09	55
High	QFIPLAIDGLAQDVLGRR		8.52194e-05	0	1	1	4	A0A243TWM8	1	1982.12	High	0	1.777e-05	34
High	QFIDGLALPEEEKTR		1.08847e-06	0	1	1	4	A0A0D7LAT0	1	1745.91	High	0	2.46e-07	57
High	QFTTVVADTGDIAAMK		1.06926e-08	0	1	1	19	A0A0D7LQ03	0	1667.83	High	0	2.766e-09	94
High	QFTTVVADTGDIAAMK	1xOxidation [M15]	6.26096e-07	0	1	1	9	A0A0D7LQ03	0	1683.83	High	0	8.155e-06	61
High	QFTTVVADTGDIAAMKLYQPQDATTNPSLILNAAQIPEYR		9.21456e-09	0	1	1	2	A0A0D7LQ03	1	4365.21	High	0	2.258e-09	87
High	QFTTVVADTGDIAAMKLYQPQDATTNPSLILNAAQIPEYR	1xDeamidated [Q/N]	3.75062e-08	0	1	1	11	A0A0D7LQ03	1	4366.19	High	0	8.98e-09	61
High	QGEEDFLAFSR		9.59749e-07	0	1	1	3	A0A0D7LWT1	0	1298.6	High	0	2.471e-07	76
High	QGDGFAWLERR		0.000125014	0	1	1	1	A0A0P8IAN8	1	1334.66	High	0	2.58e-05	25
High	QGDDWHIETQNVAPPDSRIELIADTETDWNALQSALLR	1xDeamidated [Q/N]	3.8896e-06	0	1	1	9	A0A0D7LWI9	1	4319.09	High	0	8.601e-07	44
High	QGATKFSAGQRVVMANNGSQVTVSPR	1xDeamidated [Q/N]; 1xOxidation [M14]	7.99683e-05	0	1	1	3	A0A0A5P5W6	2	2707.36	High	1.145e-05	5.243e-05	41
High	QGATKFSAGQRVVMANNGSQVTVSPR	2xDeamidated [Q/N]	3.12311e-08	0	1	1	5	A0A0A5P5W6	2	2692.35	High	0	7.486e-09	65
High	QGATKFSAGQRVVMANNGSQVTVSPR	1xDeamidated [N/Q]	3.14624e-11	0	1	1	28	A0A0A5P5W6	2	2691.36	High	0	8.487e-12	92
High	QGATKFSAGQRVVMANNGSQVTVSPR		1.6285e-10	0	1	1	10	A0A0A5P5W6	2	2690.38	High	0	4.264e-11	88
High	QLLKDLQDSFGGPTGEQNSPR	1xDeamidated [Q7]	7.79084e-09	0	1	1	2	A0A243U1Q6	1	2288.12	High	0	1.966e-09	105
High	QGAQVDLTADQLTLATAEQTLTFK	1xDeamidated [Q11]	1.12333e-11	0	1	1	1	A0A243TFX6	0	2564.31	High	0	3.084e-12	104
High	QGADRIVVELPGIQDTAR		3.36131e-05	0	1	1	7	A0A0D7LPB6	1	1938.04	High	0	7.134e-06	52
High	QGADQQLGKSTYPALLGLEQAQNK		4.07669e-05	0	1	1	1	A0A0D7M612	1	2558.32	High	0	8.641e-06	36
High	QFVDDLVEKGLLDSVTR		2.21561e-08	0	1	1	9	A0A0D7LUY5	1	1934.02	High	0	5.353e-09	75
High	QFTTVVADTGDIAAMKLYQPQDATTNPSLILNAAQIPEYRK	4xDeamidated [Q1; Q19; Q21; N26]; 1xOxidation [M15]	2.82367e-05	0	1	1	1	A0A0D7LQ03	2	4513.23	High	0	6.023e-06	36
High	QFTTVVADTGDIAAMKLYQPQDATTNPSLILNAAQIPEYRK	2xDeamidated [Q/N]	2.43539e-05	0	1	1	4	A0A0D7LQ03	2	4495.27	High	0	6.671e-06	25
High	QFTTVVADTGDIAAMKLYQPQDATTNPSLILNAAQIPEYRK		6.60437e-07	0	1	1	1	A0A0D7LQ03	2	4493.3	High	0	1.503e-07	47
High	QFTTVVADTGDIAAMKLYQPQDATTNPSLILNAAQIPEYR	2xDeamidated [Q/N]	8.86969e-09	0	1	1	4	A0A0D7LQ03	1	4367.18	High	0	2.633e-09	74
High	QGAQVDLTADQLTLATAEQTLTFK		5.19977e-09	0	1	1	4	A0A243TFX6	0	2563.32	High	0	1.288e-09	67
High	QAQVVMHDQAPALIVAHSTVYEPVRK		9.94504e-09	0	1	1	7	A0A0P8IAD2	1	2887.52	High	0	1.193e-07	66
High	QILLDTYYGREYSEGQTTAKTEAVAAPK		1.71169e-07	0	1	1	9	A0A243TG77	2	3103.56	High	0	1.356e-07	62
High	QLINTVHVDMLIVPLRDDEEA		1.80558e-07	0	1	1	22	A0A0A5SRB5	1	2420.25	High	0	4.196e-08	70
High	QSVDQPVQTGYKSVDAMIPIGRGQR	1xDeamidated [Q24]	0.000114803	0	1	1	1	A0A0A5UND8	2	2731.38	High	0	2.374e-05	47
High	QSVDQPVQTGYKSVDAMIPIGRGQR		1.18978e-08	0	1	1	11	A0A0A5UND8	2	2730.4	High	0	2.9e-09	68
High	QSVDQPVQTGYKSVDAMIPIGR	1xDeamidated [Q]; 1xOxidation [M17]	1.39838e-07	0	1	1	6	A0A0A5UND8	1	2406.2	High	0	3.27e-08	76
High	QSVDQPVQTGYKSVDAMIPIGR	1xOxidation [M17]	2.81366e-09	0	1	1	8	A0A0A5UND8	1	2405.21	High	0	7.027e-10	75
High	QSVDQPVQTGYKSVDAMIPIGR	1xDeamidated [Q]	3.05582e-10	0	1	1	7	A0A0A5UND8	1	2390.2	High	0	7.934e-11	85
High	QSVDQPVQTGYKSVDAMIPIGR		5.69683e-12	0	1	1	12	A0A0A5UND8	1	2389.22	High	0	1.584e-12	121
High	QSVDQPVQTGYK		2.09519e-07	0	1	1	20	A0A0A5UND8	0	1349.67	High	0	4.868e-08	98
High	QSTNTMSDMAAFEK	1xOxidation [M]	2.84542e-06	0	1	1	3	A0A243TQA6	0	1576.66	High	0	6.328e-07	45
High	QSTNTMSDMAAFEK		4.6909e-09	0	1	1	10	A0A243TQA6	0	1560.67	High	0	1.452e-09	102
High	QSSMFDDHPASAER	1xOxidation [M4]	7.01361e-05	0	1	1	3	A0A0D7LGZ7	0	1593.66	High	0	1.471e-05	35
High	QSSMFDDHPASAER		5.57615e-05	0	1	1	6	A0A0D7LGZ7	0	1577.66	High	0	1.174e-05	38
High	QSSLMVETLVQKLAHG		1.31589e-05	0	1	1	5	A0A0D7LBC5	1	1740.93	High	0	2.845e-06	59
High	QSSLMVETLVQK		1.03978e-06	0	1	1	3	A0A0D7LBC5	0	1362.73	High	0	2.347e-07	67
High	QSSDPYIMVR		4.36078e-06	0	1	1	5	A0A0D7LFG3	0	1195.58	High	0	9.604e-07	77
High	QSQQSLIAPVGPFPTAVQR		1.65945e-05	0	1	1	1	A0A243TTA7	0	2024.09	High	0	3.568e-06	42
High	QSVTEQEVASYYEQNKNNFMTPEQFR		1.31205e-09	0	1	1	11	A0A243TSA5	1	3167.44	High	0	3.325e-10	77
High	QSPLALWQAHYVKDALMANHPGLIVELVPMVTRGDVILDTPLAK	1xDeamidated [N19]	5.1325e-05	0	1	1	1	A0A0D7LIZ3	2	4821.58	High	0	1.08e-05	36
High	QSVTEQEVASYYEQNKNNFMTPEQFR	1xDeamidated [Q/N]	1.91405e-09	0	1	1	25	A0A243TSA5	1	3168.42	High	0	2.578e-09	82
High	QSVTEQEVASYYEQNKNNFMTPEQFR	1xOxidation [M20]	7.14608e-08	0	1	1	4	A0A243TSA5	1	3183.43	High	0	1.693e-08	65
High	QTFSQKAQAFEQDRAR		3.81617e-06	0	1	1	38	A0A0D7LAS8	2	1910.95	High	0	1.029e-05	49
High	QTFSQKAQAFEQDR		4.53259e-09	0	1	1	24	A0A0D7LAS8	1	1683.81	High	0	1.819e-09	102
High	QTESHAVKIVVEAAR		2.18447e-10	0	1	1	12	A0A0D7LIX5	1	1637.9	High	0	2.575e-10	93
High	QTDLVEAMAK	1xOxidation [M8]	8.08714e-05	0	1	1	7	A0A0A5P3V3	0	1121.55	High	0	2.528e-05	51
High	QTDLVEAMAK		1.62821e-05	0	1	1	9	A0A0A5P3V3	0	1105.56	High	0	6.285e-06	71
High	QTDLQPGKYNVILGEQLAGQLGVNRGDQIR	1xDeamidated [Q/N]	2.83198e-07	0	1	1	7	A0A1B2JVK5	2	3281.72	High	0	8.624e-08	67
High	QTDKTILDSDDNAELAHR	1xDeamidated [N12]	4.52645e-10	0	1	1	2	A0A0P8HVB2	1	2042.96	High	0	1.168e-10	96
High	QTDKTILDSDDNAELAHR		3.12233e-11	0	1	1	10	A0A0P8HVB2	1	2041.98	High	0	8.407e-12	119
High	QTDELTGLSSLVVLDSAERTAGGKDLRPALK		2.63051e-08	0	1	1	6	A0A243U0E3	2	3240.74	High	0	6.317e-09	73
High	QTDELTGLSSLVVLDSAERTAGGK		5.83018e-09	0	1	1	4	A0A243U0E3	1	2447.26	High	0	1.437e-09	78
High	QTDELTGLSSLVVLDSAER	1xDeamidated [Q1]	3.44011e-07	0	1	1	4	A0A243U0E3	0	2034.02	High	0	7.932e-08	55
High	QTDELTGLSSLVVLDSAER		8.63164e-15	0	1	1	21	A0A243U0E3	0	2033.04	High	0	6.587e-15	167
High	QTAKTETTERPAATHQERK		3.27338e-05	0	1	1	41	A0A0P8JZY4	2	2183.12	High	0	6.971e-06	36
High	QTAKTETTERPAATHQER		1.46556e-06	0	1	1	40	A0A0P8JZY4	1	2055.02	High	0	3.287e-07	46
High	QSYGDFFQAVTEMISKAR		1.31058e-07	0	1	1	2	A0A243TZV4	1	2078	High	0	3.072e-08	51
High	QSVTEQEVASYYEQNKNNFMTPEQFR	2xDeamidated [N/Q]	8.99497e-07	0	1	1	16	A0A243TSA5	1	3169.41	High	0	3.291e-07	56
High	QTGKTAMAIDAIINQR		1.02279e-07	0	1	1	8	A0A0A5UND8	1	1730.92	High	0	2.404e-08	75
High	QSPDINQGVDRADPLEQGAGDQGLMFGYATNETDVLMPAPITYAHR	3xDeamidated [Q/N]; 1xOxidation [M]	0.000128767	0	1	1	4	A0A0D7LXA1	1	4978.28	High	0	2.655e-05	38
High	QSPDINQGVDRADPLEQGAGDQGLMFGYATNETDVLMPAPITYAHR	1xDeamidated [N/Q]; 1xOxidation [M]	1.62888e-07	0	1	1	13	A0A0D7LXA1	1	4976.31	High	0	4.437e-08	54
High	QSMGFETNMEGGFLAR		9.25999e-11	0	1	1	4	A0A0D7LER7	0	1774.79	High	0	2.448e-11	115
High	QSINLPSHRDTGSSNFALHTFR		3.20238e-06	0	1	1	14	A0A243TZN2	1	2485.23	High	0	1.142e-06	65
High	QSINLPSHR		6.50614e-05	0	1	1	7	A0A243TZN2	0	1051.56	High	0	1.364e-05	64
High	QSIGKLSAFEQAALEGMLDTLKK		6.43804e-09	0	1	1	12	A0A0A5UPP0	2	2478.33	High	0	7.037e-09	82
High	QSIGKLSAFEQAALEGMLDTLK	1xDeamidated [Q11]	0.000146503	0	1	1	1	A0A0A5UPP0	1	2351.22	High	0	3.009e-05	12
High	QSIGKLSAFEQAALEGMLDTLK		1.83181e-05	0	1	1	1	A0A0A5UPP0	1	2350.23	High	0	3.938e-06	42
High	QSLGGLIEAYEAVAHRLGVKLD		1.66577e-05	0	1	1	2	A0A0D7LCM2	2	2339.27	High	0	3.584e-06	34
High	QSLGGLIEAYEAVAHR		2.1789e-06	0	1	1	2	A0A0D7LCM2	0	1713.89	High	0	4.862e-07	44
High	QSLENVKAIVEAAGLKVGDIVK	1xDeamidated [Q/N]	3.55952e-10	0	1	1	11	A0A243U1J0	2	2282.3	High	0	9.198e-11	97
High	QSLENVKAIVEAAGLKVGDIVK		2.43937e-13	0	1	1	30	A0A243U1J0	2	2281.31	High	0	7.138e-14	106
High	QSLENVKAIVEAAGLK		2.31624e-09	0	1	1	8	A0A243U1J0	1	1669.95	High	0	5.81e-10	97
High	QSGQAKDMLTEMGYTQVTNEGGINQIALPKVENK	1xDeamidated [Q/N]	9.52348e-10	0	1	1	4	A0A243TG03	2	3693.81	High	0	5.392e-08	63
High	QSGQAKDMLTEMGYTQVTNEGGINQIALPKVENK		2.43365e-06	0	1	1	1	A0A243TG03	2	3692.83	High	0	5.41e-07	34
High	QSGQAKDMLTEMGYTQVTNEGGINQIALPK	1xDeamidated [N/Q]	2.43729e-08	0	1	1	2	A0A243TG03	1	3223.56	High	0	5.874e-09	51
High	QSGGRGQYGHVVIDMYPLEPGSNPKGYEFINDIK	1xDeamidated [Q/N]	9.58573e-08	0	1	1	16	A0A243TYF3	2	3766.82	High	0	2.257e-08	61
High	QSNLIRQPDGTIAFVVDFSGTDMK	1xDeamidated [Q/N]	7.7818e-06	0	1	1	2	A0A0D7LYE8	1	2640.3	High	0	1.702e-06	27
High	QSPDINQGVDRADPLEQGAGDQGLMFGYATNETDVLMPAPITYAHR	2xDeamidated [Q/N]; 1xOxidation [M]	5.89262e-06	0	1	1	3	A0A0D7LXA1	1	4977.29	High	0	1.29e-06	40
High	QSNPEDPESVLVEMAK		5.80799e-09	0	1	1	11	A0A0D7LNU0	0	1772.84	High	0	1.432e-09	93
High	QSNWLSGQHGEEGGSMR		4.73846e-10	0	1	1	22	A0A0A5SPF8	0	1859.81	High	0	9.07e-10	109
High	QSPDINQGVDRADPLEQGAGDQGLMFGYATNETDVLMPAPITYAHR	1xOxidation [M37]	1.60364e-05	0	1	1	2	A0A0D7LXA1	1	4975.33	High	0	3.46e-06	41
High	QSPDINQGVDRADPLEQGAGDQGLMFGYATNETDVLMPAPITYAHR	3xDeamidated [Q/N]	0.000105403	0	1	1	3	A0A0D7LXA1	1	4962.28	High	0	2.189e-05	40
High	QSPDINQGVDRADPLEQGAGDQGLMFGYATNETDVLMPAPITYAHR	2xDeamidated [Q/N]	7.82061e-09	0	1	1	22	A0A0D7LXA1	1	4961.3	High	0	1.918e-09	68
High	QSPDINQGVDRADPLEQGAGDQGLMFGYATNETDVLMPAPITYAHR	1xDeamidated [N/Q]	1.6432e-09	0	1	1	24	A0A0D7LXA1	1	4960.32	High	0	4.149e-10	94
High	QSPDINQGVDRADPLEQGAGDQGLMFGYATNETDVLMPAPITYAHR		4.04695e-11	0	1	1	8	A0A0D7LXA1	1	4959.33	High	0	1.087e-11	89
High	QSPAANAEVVASPQALTLNFSEGVEPGFSGATLTGPNKEQIKTGK	3xDeamidated [Q/N]	1.53244e-07	0	1	1	3	A0A0P8K824	2	4544.27	High	0	3.577e-08	69
High	QSPAANAEVVASPQALTLNFSEGVEPGFSGATLTGPNKEQIKTGK	2xDeamidated [N/Q]	1.04622e-10	0	1	1	8	A0A0P8K824	2	4543.28	High	0	2.763e-11	105
High	QSPAANAEVVASPQALTLNFSEGVEPGFSGATLTGPNKEQIKTGK	1xDeamidated [N/Q]	8.45924e-13	0	1	1	11	A0A0P8K824	2	4542.3	High	0	8.305e-13	117
High	QSPAANAEVVASPQALTLNFSEGVEPGFSGATLTGPNKEQIKTGK		6.21235e-10	0	1	1	5	A0A0P8K824	2	4541.32	High	0	2.982e-10	96
High	QSPAANAEVVASPQALTLNFSEGVEPGFSGATLTGPNKEQIK	2xDeamidated [N19; N/Q]	4.38015e-05	0	1	1	2	A0A0P8K824	1	4257.12	High	0	9.273e-06	48
High	QSPAANAEVVASPQALTLNFSEGVEPGFSGATLTGPNKEQIK	1xDeamidated [N]	4.3413e-07	0	1	1	3	A0A0P8K824	1	4256.14	High	0	9.947e-08	68
High	QSPAANAEVVASPQALTLNFSEGVEPGFSGATLTGPNKEQIK		2.2669e-08	0	1	1	1	A0A0P8K824	1	4255.15	High	0	5.475e-09	65
High	QSNWLSGQHGEEGGSMRGAANDLR	1xDeamidated [N/Q]	3.72988e-06	0	1	1	3	A0A0A5SPF8	1	2558.14	High	0	8.254e-07	44
High	QSNWLSGQHGEEGGSMRGAANDLR		6.53064e-05	0	1	1	5	A0A0A5SPF8	1	2557.16	High	1.145e-05	5.159e-05	50
High	QSNWLSGQHGEEGGSMR	1xOxidation [M16]	1.37197e-07	0	1	1	13	A0A0A5SPF8	0	1875.8	High	0	3.211e-08	93
High	QSNPEDPESVLVEMAK	1xOxidation [M14]	5.3139e-07	0	1	1	6	A0A0D7LNU0	0	1788.83	High	0	1.538e-07	61
High	QSGGRGQYGHVVIDMYPLEPGSNPKGYEFINDIK		2.70527e-07	0	1	1	9	A0A243TYF3	2	3765.83	High	0	6.263e-08	57
High	QTGQSFLDNILTR		8.26073e-08	0	1	1	1	A0A243TYT2	0	1492.78	High	0	1.948e-08	85
High	QTGQSFLDNILTRGGSEEPMELFKR	1xDeamidated [N9]	1.14744e-05	0	1	1	2	A0A243TYT2	2	2854.4	High	0	2.485e-06	39
High	QVLFTTPYYDNSALFVGQQGKYTSIDQLKGK		2.61052e-08	0	1	1	6	A0A0A5P8B3	2	3509.8	High	0	6.282e-09	57
High	QVLFTTPYYDNSALFVGQQGKYTSIDQLK	2xDeamidated [N11; Q]	2.52823e-06	0	1	1	2	A0A0A5P8B3	1	3326.65	High	0	5.637e-07	52
High	QVLFTTPYYDNSALFVGQQGKYTSIDQLK	1xDeamidated [Q]	1.33582e-07	0	1	1	2	A0A0A5P8B3	1	3325.66	High	0	3.128e-08	41
High	QVLFTTPYYDNSALFVGQQGK	1xDeamidated [N11]	9.05266e-08	0	1	1	3	A0A0A5P8B3	0	2377.17	High	0	2.136e-08	54
High	QVLFTTPYYDNSALFVGQQGK		7.74206e-08	0	1	1	8	A0A0A5P8B3	0	2376.19	High	0	1.827e-08	57
High	QVIDQDVGLFQLAGR		3.07087e-06	0	1	1	1	A0A243U1C0	0	1658.89	High	0	6.809e-07	57
High	QVGVPYIIVFLNK		9.44058e-08	0	1	1	26	A0A0F5PI00	0	1489.88	High	0	3.66e-08	88
High	QVEALVEASKEEVKAAAAPVTGPLADDPIQETITFDDFAK	2xDeamidated [Q1; Q30]	4.43602e-08	0	1	1	2	A0A133LLL0	2	4216.11	High	0	1.058e-08	54
High	QVEALVEASKEEVKAAAAPVTGPLADDPIQETITFDDFAK	1xDeamidated [Q30]	8.05202e-10	0	1	1	2	A0A133LLL0	2	4215.12	High	0	2.057e-10	79
High	QVEALVEASKEEVKAAAAPVTGPLADDPIQETITFDDFAK		2.63699e-09	0	1	1	3	A0A133LLL0	2	4214.14	High	0	6.59e-10	83
High	QVAQYADGIGPDYHMLIDEKSKK	1xDeamidated [Q4]	4.36364e-05	0	1	1	3	A0A243TUV7	2	2607.28	High	0	9.223e-06	29
High	QVAQYADGIGPDYHMLIDEKSKK		6.34912e-08	0	1	1	10	A0A243TUV7	2	2606.29	High	0	9.822e-08	55
High	QVAQYADGIGPDYHMLIDEKSK		4.94151e-10	0	1	1	6	A0A243TUV7	1	2478.2	High	0	1.272e-10	75
High	QVAQYADGIGPDYHMLIDEK	1xOxidation [M15]	7.36412e-05	0	1	1	3	A0A243TUV7	0	2279.06	High	0	1.538e-05	30
High	QVAQYADGIGPDYHMLIDEK	1xDeamidated [Q]	1.88295e-07	0	1	1	3	A0A243TUV7	0	2264.05	High	0	4.386e-08	59
High	QVLFTTPYYDNSALFVGQQGKYTSIDQLKGK	1xDeamidated [Q/N]	9.53639e-09	0	1	1	5	A0A0A5P8B3	2	3510.78	High	0	2.33e-09	61
High	QVAQYADGIGPDYHMLIDEK		5.61198e-09	0	1	1	6	A0A243TUV7	0	2263.07	High	0	1.384e-09	81
High	QVLGTHVAQK		2.78117e-05	0	1	1	5	A0A243TWK3	0	1080.62	High	0	5.927e-06	61
High	QVILLDKVANLGSLGDQVNVK	1xDeamidated [Q17]	3.39084e-06	0	1	1	1	A0A0A5ULX3	1	2224.25	High	0	7.502e-07	53
High	QVQHELALTNITPVQSR		4.48102e-09	0	1	1	4	A0A0D7M2D0	0	1934.05	High	0	3.803e-09	92
High	QVPQAQHISLTNFLDSGLYSNLTERLVAAQR	2xDeamidated [Q4; N21]	2.05561e-07	0	1	1	1	A0A0P8LW11	1	3471.79	High	0	4.777e-08	52
High	QVPQAQHISLTNFLDSGLYSNLTERLVAAQR	1xDeamidated [N]	6.29237e-09	0	1	1	2	A0A0P8LW11	1	3470.8	High	0	1.553e-09	73
High	QVPQAQHISLTNFLDSGLYSNLTERLVAAQR		1.0267e-07	0	1	1	1	A0A0P8LW11	1	3469.82	High	0	2.412e-08	50
High	QVPQAQHISLTNFLDSGLYSNLTER	3xDeamidated [Q4; Q6; N21]	3.71569e-06	0	1	1	2	A0A0P8LW11	0	2834.38	High	0	8.219e-07	43
High	QVPQAQHISLTNFLDSGLYSNLTER	2xDeamidated [Q/N]	0.000112275	0	1	1	3	A0A0P8LW11	0	2833.4	High	0	2.327e-05	35
High	QVPQAQHISLTNFLDSGLYSNLTER		2.92701e-08	0	1	1	2	A0A0P8LW11	0	2831.43	High	0	7.034e-09	70
High	QVMVYTHDSIGLGEDGPTHQPVEQVASLR	1xDeamidated [Q20]; 1xOxidation [M3]	7.10749e-12	0	1	1	1	A0A0D7LXE2	0	3180.53	High	0	1.962e-12	102
High	QVMVYTHDSIGLGEDGPTHQPVEQVASLR	1xOxidation [M3]	3.66485e-11	0	1	1	17	A0A0D7LXE2	0	3179.54	High	0	9.863e-12	99
High	QVMVYTHDSIGLGEDGPTHQPVEQVASLR	2xDeamidated [Q]	1.34092e-07	0	1	1	4	A0A0D7LXE2	0	3165.52	High	0	3.142e-08	69
High	QVMVYTHDSIGLGEDGPTHQPVEQVASLR	1xDeamidated [Q]	1.93084e-11	0	1	1	11	A0A0D7LXE2	0	3164.53	High	0	5.684e-12	100
High	QVMVYTHDSIGLGEDGPTHQPVEQVASLR		1.56331e-12	0	1	1	32	A0A0D7LXE2	0	3163.55	High	0	4.442e-13	116
High	QVLTTSVTPTTGLTPYAR		1.37536e-08	0	1	1	7	A0A0P8IEN6	0	1906.03	High	0	3.341e-09	93
High	QVLTHGFTVDGQGRK		6.78307e-07	0	1	1	6	A0A0D7M4D3	1	1642.87	High	0	1.544e-07	55
High	QVLTHGFTVDGQGR		3.07087e-06	0	1	1	17	A0A0D7M4D3	0	1514.77	High	0	6.813e-07	71
High	QVILLDKVANLGSLGDQVNVK		3.77424e-09	0	1	1	2	A0A0A5ULX3	1	2223.27	High	0	9.399e-10	63
High	QTGQSFLDNILTRGGSEEPMELFKR		5.67232e-06	0	1	1	2	A0A243TYT2	2	2853.42	High	0	1.243e-06	37
High	QVAILAVAGAEKIIER		9.7703e-08	0	1	1	10	A0A0D7M096	1	1681	High	0	2.983e-08	76
High	QVAGLKEEVPEEAKIGR		1.60384e-10	0	1	1	10	A0A243U3B2	2	1853.01	High	0	4.206e-11	98
High	QTSLSISNSDTKER		4.91061e-09	0	1	1	21	A0A0P8HKP1	1	1565.78	High	0	2.245e-09	91
High	QTSLNGFYQDNGEDADLLRLQLPLDSQLYPQISGHK	2xDeamidated [N11; Q21]	2.66754e-05	0	1	1	1	A0A0D7M429	1	4075.99	High	0	5.702e-06	48
High	QTSLNGFYQDNGEDADLLRLQLPLDSQLYPQISGHK		6.67951e-05	0	1	1	1	A0A0D7M429	1	4074.02	High	0	1.403e-05	38
High	QTSLNGFYQDNGEDADLLR		1.12219e-06	0	1	1	1	A0A0D7M429	0	2155.99	High	0	2.534e-07	62
High	QTPLLLIPR		4.12319e-05	0	1	1	6	A0A243TXV9	0	1050.67	High	0	8.743e-06	65
High	QTPLDLGLVVREYLAQYPRAR		8.69145e-07	0	1	1	3	A0A0D7LQB3	2	2458.36	High	0	1.968e-07	24
High	QTPESFAFTLKR		1.89553e-05	0	1	1	5	A0A243TZR8	1	1424.75	High	0	4.073e-06	47
High	QTIMVANLAPRK		1.00051e-05	0	1	1	3	A0A133LLL0	1	1341.77	High	0	2.174e-06	44
High	QTIMVANLAPR		3.94646e-07	0	1	1	4	A0A133LLL0	0	1213.67	High	0	9.057e-08	80
High	QTLLGAADTLIDLVSREKLR		1.79733e-05	0	1	1	1	A0A0D7LVU9	2	2212.27	High	0	3.867e-06	46
High	QTLLGAADTLIDLVSREK	1xDeamidated [Q1]	9.69605e-08	0	1	1	1	A0A0D7LVU9	1	1944.06	High	0	2.285e-08	73
High	QTLLGAADTLIDLVSREK		6.782e-10	0	1	1	5	A0A0D7LVU9	1	1943.08	High	0	1.733e-10	98
High	QTLGQHDFSAGEGLYTHMK		7.2651e-07	0	1	1	10	A0A0A5UNC3	0	2119.99	High	0	1.651e-07	69
High	QTHQTPVIMLTAR		1.77696e-05	0	1	1	8	A0A0D7LLX8	0	1495.8	High	0	5.334e-06	50
High	QTGRPHGYVGKFGLSR		7.54755e-07	0	1	1	24	A0A0A5SSN3	1	1759.94	High	0	1.717e-07	60
High	QTSLSISNSDTKER	1xDeamidated [N8]	1.75325e-06	0	1	1	1	A0A0P8HKP1	1	1566.76	High	0	3.924e-07	70
High	QVAILAVAGAEK		6.72987e-05	0	1	1	1	A0A0D7M096	0	1169.69	High	0	1.411e-05	59
High	QTTFNDMIK		3.79407e-05	0	1	1	5	A0A0A5SPM1	0	1097.53	High	0	1.259e-05	71
High	QTTTYGFSDDADVRVEDYQQIGPQGHFTLLR		1.86615e-08	0	1	1	5	A0A0D7LMN5	1	3557.69	High	0	4.511e-09	82
High	QVAGLKEEVPEEAK		1.07745e-08	0	1	1	6	A0A243U3B2	1	1526.81	High	0	2.628e-09	77
High	QVAFTQPYYANSALVIAK		5.84554e-07	0	1	1	2	A0A0D7LWE7	0	1984.05	High	0	1.336e-07	45
High	QVAENLAQR		0.000129244	0	1	1	6	A0A0D7LQ39	0	1028.55	High	1.145e-05	4.439e-05	50
High	QVAEKLAQGMAVKEIAAELGLSPK	1xDeamidated [Q]	5.11318e-05	0	1	1	3	A0A0D7M269	2	2482.36	High	0	1.079e-05	31
High	QVADNPGGAYNPLFLYGGTGLGK		3.90155e-07	0	1	1	2	A0A243TZT6	0	2309.16	High	0	8.968e-08	56
High	QVAAALVQAGNVAEGYVDGMLAR		2.78849e-10	0	1	1	10	A0A0D7LYR9	0	2303.18	High	0	2.145e-10	120
High	QTVYAFLGDGEMDEPESKGAITIATR	1xDeamidated [Q1]	3.40948e-08	0	1	1	2	A0A0P8IFU8	1	2800.33	High	0	8.166e-09	68
High	QTVYAFLGDGEMDEPESKGAITIATR		9.36657e-11	0	1	1	5	A0A0P8IFU8	1	2799.35	High	0	2.477e-11	77
High	QTVYAFLGDGEMDEPESK	1xDeamidated [Q1]	2.35156e-06	0	1	1	1	A0A0P8IFU8	0	2016.87	High	0	5.241e-07	47
High	QTVYAFLGDGEMDEPESK		4.64983e-07	0	1	1	1	A0A0P8IFU8	0	2015.89	High	0	1.066e-07	63
High	QTVVVDYSAPNVAKEMHVGHLR		8.88165e-08	0	1	1	1	A0A0D7LV29	1	2450.26	High	0	2.096e-08	54
High	QTVVVDYSAPNVAK		5.55519e-05	0	1	1	2	A0A0D7LV29	0	1490.78	High	0	1.169e-05	51
High	QTVDAALKDAQGRITK		1.22413e-05	0	1	1	2	A0A1B2JZV4	2	1714.94	High	0	2.646e-06	51
High	QTVDAALKDAQGR		4.17338e-08	0	1	1	14	A0A1B2JZV4	1	1372.72	High	0	9.975e-09	91
High	QTTTYGFSDDADVRVEDYQQIGPQGHFTLLR	1xDeamidated [Q]	3.31965e-08	0	1	1	10	A0A0D7LMN5	1	3558.68	High	0	1.124e-08	85
High	QTTFNDMIKIALESVLLGDKE		7.29287e-07	0	1	1	4	A0A0A5SPM1	2	2365.23	High	0	1.658e-07	56
High	QSGGRGQYGHVVIDMYPLEPGSNPK	1xOxidation [M15]	1.76473e-07	0	1	1	19	A0A243TYF3	1	2702.3	High	0	4.113e-08	57
High	QSGGRGQYGHVVIDMYPLEPGSNPK	1xDeamidated [Q/N]	4.11019e-08	0	1	1	14	A0A243TYF3	1	2687.29	High	0	1.732e-08	52
High	QSGGRGQYGHVVIDMYPLEPGSNPK		1.63916e-08	0	1	1	49	A0A243TYF3	1	2686.3	High	0	1.415e-08	63
High	QMQVGGKDPLVPEENDKTTVIALR	1xDeamidated [N/Q]	4.87987e-08	0	1	1	6	A0A0A5SRV2	2	2639.37	High	0	1.16e-08	72
High	QMQVGGKDPLVPEENDKTTVIALR		7.27387e-09	0	1	1	10	A0A0A5SRV2	2	2638.39	High	0	3.454e-09	75
High	QMQQNASQAEVNR		5.40925e-08	0	1	1	5	A0A0D7LCY5	0	1503.7	High	0	1.285e-08	83
High	QMQMNAQAEKVAK	1xOxidation [M]	6.43228e-06	0	1	1	9	A0A0D7M3A2	1	1492.72	High	0	1.409e-06	54
High	QMQMNAQAEKVAK		1.79186e-07	0	1	1	10	A0A0D7M3A2	1	1476.73	High	0	7.621e-08	76
High	QMLQEMGREPTPEELAER	1xDeamidated [Q4]	0.000140173	0	1	1	2	A0A0D7LHH5	1	2145	High	0	2.883e-05	40
High	QMLQEMGREPTPEELAER		4.14998e-06	0	1	1	13	A0A0D7LHH5	1	2144.01	High	0	9.172e-07	51
High	QMGNSEVGHVNLGAGR	1xOxidation [M2]	2.52957e-05	0	1	1	2	A0A243TZ85	0	1641.78	High	0	5.398e-06	39
High	QMGNSEVGHVNLGAGR		2.74999e-09	0	1	1	4	A0A243TZ85	0	1625.78	High	0	6.873e-10	96
High	QMEKSQREYYLNEQMK		4.39673e-05	0	1	1	2	A0A0D7LP27	2	2104.98	High	0	9.31e-06	23
High	QMEGAWLGSDLVDQGKER	1xDeamidated [Q]; 1xOxidation [M2]	2.53789e-06	0	1	1	3	A0A133L7S8	1	2035.94	High	0	5.639e-07	54
High	QMEGAWLGSDLVDQGKER	1xOxidation [M2]	1.08985e-08	0	1	1	9	A0A133L7S8	1	2034.95	High	0	7.663e-09	81
High	QMEGAWLGSDLVDQGKER	1xDeamidated [Q]	8.2182e-09	0	1	1	5	A0A133L7S8	1	2019.94	High	0	2.015e-09	87
High	QMEGAWLGSDLVDQGKER		8.1027e-11	0	1	1	16	A0A133L7S8	1	2018.96	High	0	2.148e-11	102
High	QLYTGYDKRDFK		1.60364e-05	0	1	1	2	A0A0P8I7V1	2	1533.77	High	0	3.46e-06	43
High	QMTAAIIAR		5.85587e-05	0	1	1	1	A0A0P8HQM0	0	974.545	High	0	1.231e-05	61
High	QLYGAPTIVER		8.08714e-05	0	1	1	5	A0A0D7M4S9	0	1246.68	High	0	1.877e-05	53
High	QMTVDEKIGQLR		0.000134601	0	1	1	1	A0A243TUG7	1	1417.75	High	0	2.77e-05	52
High	QNEWSDLLR		0.000139657	0	1	1	3	A0A0D7LSW8	0	1160.57	High	0	2.874e-05	59
High	QPLELVDMVEKLDLYITVK	1xOxidation [M8]	3.27338e-05	0	1	1	3	A0A0A5UPP5	1	2262.23	High	0	6.965e-06	19
High	QPEVKEEKPEFDPILLRPVDDLELTVR	1xDeamidated [Q1]	2.06075e-05	0	1	1	1	A0A0A5PC54	1	3205.7	High	0	4.413e-06	23
High	QPEVKEEKPEFDPILLRPVDDLELTVR		2.15723e-08	0	1	1	22	A0A0A5PC54	1	3204.72	High	0	1.135e-07	58
High	QPAAEELLGLFKQYEFKR		5.98311e-06	0	1	1	1	A0A0P8I909	2	2167.15	High	0	1.312e-06	37
High	QNTPALATGEK		1.17842e-05	0	1	1	5	A0A0P8HPY6	0	1129.58	High	0	1.344e-05	61
High	QNTFFVTNSGVQNRLENDRQPR		9.63923e-05	0	1	1	17	A0A133L5S0	2	2620.3	High	0	2.267e-05	29
High	QNTFFVTNSGVQNR	1xDeamidated [N8]	5.42992e-08	0	1	1	4	A0A133L5S0	0	1612.77	High	0	1.292e-08	78
High	QNTFFVTNSGVQNR		2.04505e-08	0	1	1	17	A0A133L5S0	0	1611.79	High	0	1.452e-08	91
High	QNLNIDSVSEMRG		3.8748e-06	0	1	1	2	A0A0D7LUE0	1	1462.7	High	0	8.56e-07	71
High	QNLAQQERTAEQLANIAR		3.59165e-09	0	1	1	30	A0A0D7LXE2	1	2054.07	High	0	8.929e-10	85
High	QNGDGVGGSITYDIGEGFSLGTAVTSSKR	1xDeamidated [N2]	6.73959e-09	0	1	1	8	A0A0D7LUI5	1	2874.38	High	0	1.661e-09	68
High	QNGDGVGGSITYDIGEGFSLGTAVTSSKR		8.60095e-12	0	1	1	5	A0A0D7LUI5	1	2873.39	High	0	2.371e-12	94
High	QNGDGVGGSITYDIGEGFSLGTAVTSSK	2xDeamidated [Q1; N2]	2.09738e-06	0	1	1	1	A0A0D7LUI5	0	2719.26	High	0	4.688e-07	47
High	QNGDGVGGSITYDIGEGFSLGTAVTSSK	1xDeamidated [Q/N]	9.23725e-10	0	1	1	11	A0A0D7LUI5	0	2718.27	High	0	2.356e-10	77
High	QNGDGVGGSITYDIGEGFSLGTAVTSSK		8.64763e-08	0	1	1	7	A0A0D7LUI5	0	2717.29	High	0	2.041e-08	63
High	QMVLSDGHLHGGLAHE		1.23818e-05	0	1	1	3	A0A0A5PCN9	0	1700.82	High	0	2.678e-06	63
High	QPLELVDMVEKLDLYITVKGGGISGQAGAIR		1.12638e-09	0	1	1	3	A0A0A5UPP5	2	3270.78	High	0	2.932e-10	77
High	QLWAGAVDTVGDKVLAK		7.49019e-07	0	1	1	4	A0A243TYE6	1	1770.97	High	0	1.7e-07	45
High	QLVSHKAIMVNGRVVNIASYQVSPNDVVSIR	1xDeamidated [N/Q]	2.59765e-05	0	1	1	4	A0A0A5P9X8	2	3394.83	High	0	5.557e-06	41
High	QLPLKIVLLDNQR		1.3109e-05	0	1	1	2	A0A243TZL3	1	1549.94	High	0	4.568e-06	66
High	QLPDKAIDLIDEAASSIR		6.58709e-09	0	1	1	22	A0A0D7M2T4	1	1955.04	High	0	1.624e-09	82
High	QIPAQQVFPGAQAMLDGLTKVDGDTAK	1xDeamidated [Q12]	1.72671e-06	0	1	1	1	A0A243TSI7	1	2800.42	High	0	3.866e-07	45
High	QLNVFEGERVERGDVVSDGPEAPHDILR	1xDeamidated [Q/N]	2.54174e-08	0	1	1	9	A0A243U0E3	2	3134.55	High	0	6.106e-09	58
High	QLNVFEGERVERGDVVSDGPEAPHDILR		3.05244e-08	0	1	1	28	A0A243U0E3	2	3133.57	High	0	6.146e-08	52
High	QLNVFEGERVER		3.23639e-05	0	1	1	12	A0A243U0E3	1	1475.76	High	0	6.897e-06	42
High	QINLPAEVSEAIYNR		1.99878e-08	0	1	1	1	A0A0D7M4Y2	0	1716.89	High	0	4.834e-09	76
High	QLMGFGESSNEPYISMEGKR		3.493e-07	0	1	1	2	A0A0D7LD79	1	2260.04	High	0	8.036e-08	60
High	QLMGFGESSNEPYISMEGK		1.11304e-05	0	1	1	2	A0A0D7LD79	0	2103.94	High	0	2.418e-06	22
High	QLLREQDSLQLTELHPSDFPLLR	1xDeamidated [Q10]	2.00909e-07	0	1	1	1	A0A0D7LG09	1	2749.45	High	0	4.664e-08	60
High	QLIQVNPDILMR		2.63736e-05	0	1	1	3	A0A0A5PA35	0	1439.8	High	0	5.638e-06	48
High	QILPEWLTIEEHPHLLK		9.4162e-07	0	1	1	4	A0A0D7M7P5	0	2096.15	High	0	2.13e-07	53
High	QILPEANSQIVGFRYFNVYGPR		5.70358e-05	0	1	1	1	A0A0D7LZC8	1	2568.34	High	0	1.2e-05	31
High	QILPEANSQIVGFR		7.69339e-06	0	1	1	4	A0A0D7LZC8	0	1571.85	High	0	1.68e-06	50
High	QLINTVHVDMLIVPLRDDEEA	1xDeamidated [N4]	6.40907e-05	0	1	1	8	A0A0A5SRB5	1	2421.23	High	0	1.346e-05	36
High	QLPLKSVALILAGGR		8.27103e-07	0	1	1	5	A0A243TYM4	1	1535.96	High	0	1.875e-07	68
High	QLVSSVLDAAVVEDEQIHLR		4.7513e-08	0	1	1	2	A0A0D7M4A5	0	2221.18	High	0	2.207e-08	70
High	QLQANIEVQKTALAQAQSDFNR		8.14569e-06	0	1	1	1	A0A0D7M378	1	2473.28	High	0	1.778e-06	39
High	QLRDEEYDDDYDDDDYEDEEPMPR	1xDeamidated [Q1]	3.04082e-08	0	1	1	2	A0A0P8KGJ8	1	3068.14	High	0	7.304e-09	66
High	QLVSHKAIMVNGR	1xDeamidated [N11]	3.56917e-08	0	1	1	12	A0A0A5P9X8	1	1453.79	High	0	8.544e-09	79
High	QLVSHKAIMVNGR		7.4523e-08	0	1	1	22	A0A0A5P9X8	1	1452.81	High	0	2.816e-07	78
High	QLVLSKGVVAQVVKEISSTDDFYR		5.02429e-09	0	1	1	5	A0A0A5SXF9	2	2681.45	High	0	1.243e-09	68
High	QIVLNCGEEPSVVANTVK	1xCarbamidomethyl [C6]; 1xDeamidated [N5]	4.30831e-07	0	1	1	3	A0A243U0X2	0	1957.99	High	0	9.894e-08	51
High	QIVAAQAIGDKWLVTDGLKPGDRVIVTGLQK	1xDeamidated [Q30]	2.55774e-09	0	1	1	4	A0A0D7M3Z7	2	3290.85	High	0	6.391e-10	69
High	QIVAAQAIGDKWLVTDGLKPGDRVIVTGLQK		2.46201e-09	0	1	1	20	A0A0D7M3Z7	2	3289.86	High	0	6.174e-10	59
High	QIVAAQAIGDKWLVTDGLKPGDR	1xDeamidated [Q]	7.87796e-05	0	1	1	5	A0A0D7M3Z7	1	2452.32	High	0	1.644e-05	36
High	QIVAAQAIGDKWLVTDGLKPGDR		5.1739e-07	0	1	1	6	A0A0D7M3Z7	1	2451.34	High	0	9.427e-06	47
High	QLTNDLDTARAEGLFKEER		2.04994e-06	0	1	1	20	A0A0P8I825	2	2206.11	High	0	1.579e-06	52
High	QLTATGFWPLYR		3.37406e-05	0	1	1	2	A0A243TFW6	0	1452.76	High	0	7.16e-06	44
High	QISNLQQSISDAEQR		4.17883e-07	0	1	1	1	P04264-CONT	0	1716.85	High	0	9.588e-08	68
High	QLSLPSQVVFEAILTR		3.59038e-06	0	1	1	3	A0A0D7LT30	0	1801.02	High	0	9.255e-07	52
High	QISLHFVPTAILSR		0.000154235	0	1	1	2	A0A1C0P9T5	0	1581.91	High	0	3.163e-05	35
High	QLSHGQKVTELLKQK		3.82284e-08	0	1	1	15	A0A0A5UND8	2	1737	High	0	9.148e-09	70
High	QLSHGQKVTELLK		3.56026e-07	0	1	1	12	A0A0A5UND8	1	1480.85	High	0	1.549e-07	66
High	QLQTALVVTAENNQDAVMPGYTHLQR		8.59175e-06	0	1	1	1	A0A0D7LM96	0	2897.46	High	0	1.874e-06	62
High	QPLELVDMVEKLDLYITVKGGGISGQAGAIR	1xDeamidated [Q1]	1.0968e-06	0	1	1	1	A0A0A5UPP5	2	3271.76	High	0	2.476e-07	41
High	QPLEVVRDKLAAISEWTAENVHHAIQATADELEVGMGK		1.24866e-06	0	1	1	20	A0A0D7LF11	2	4156.11	High	0	3.821e-07	49
High	QPLEVVRDKLAAISEWTAENVHHAIQATADELEVGMGK	1xDeamidated [Q/N]	3.10346e-07	0	1	1	14	A0A0D7LF11	2	4157.1	High	0	7.153e-08	56
High	QRHYDWNGAMQPMVGK		8.74783e-05	0	1	1	6	A0A0D7LZ12	1	1917.88	High	0	1.825e-05	50
High	QQVNGLAAMGQMFR	1xDeamidated [N4]	1.0598e-06	0	1	1	3	A0A0D7M2A8	0	1551.74	High	0	1.425e-06	67
High	QQVNGLAAMGQMFR		6.7059e-07	0	1	1	3	A0A0D7M2A8	0	1550.76	High	0	1.045e-06	81
High	QQVLNRLVDEALLDQYSR		4.41337e-05	0	1	1	1	A0A243TSA5	1	2160.14	High	0	9.332e-06	35
High	QQVESGAQIIDINMDEGMLDAEAAMVR		1.79585e-11	0	1	1	2	A0A243U0F1	0	2934.36	High	0	4.894e-12	103
High	QQTTDVADKAKSGDEQQAPR		4.22609e-10	0	1	1	10	A0A243TS46	2	2173.05	High	0	1.09e-10	94
High	QQSVYGPLMEYIADNRIHAVSIK		7.04678e-07	0	1	1	6	A0A1B2JND7	1	2632.36	High	0	3.325e-07	46
High	QQSNDRAQQIVDATDKLAVNIGLEILK		7.56503e-11	0	1	1	9	A0A0D7LQ03	2	2980.61	High	0	4.195e-09	99
High	QQSILQMVTDKGQMSVAELAK		2.02662e-06	0	1	1	2	A0A0D7M170	1	2305.19	High	0	4.533e-07	73
High	QQQALQYELEK		0.000133612	0	1	1	3	A0A0A5PF99	0	1377.7	High	0	2.756e-05	47
High	QQPTQLNEVPWNEQTPEQRQQTLQR	1xDeamidated [Q/N]	1.7172e-05	0	1	1	18	A0A243U0D7	1	3077.5	High	0	3.7e-06	37
High	QQPTQLNEVPWNEQTPEQRQQTLQR		6.26301e-06	0	1	1	4	A0A243U0D7	1	3076.52	High	0	1.37e-06	32
High	QQPGHEGVTQQTLTLTFNSSGVLTNIDNKPALTDNK	1xDeamidated [Q/N]	3.37069e-08	0	1	1	12	A0A0A5SW52	0	3867.94	High	0	8.071e-09	44
High	QQPGHEGVTQQTLTLTFNSSGVLTNIDNKPALTDNK		1.95837e-09	0	1	1	8	A0A0A5SW52	0	3866.95	High	0	4.927e-10	72
High	QQMSNVALLGTR		3.32682e-06	0	1	1	2	A0A243TJA3	0	1317.69	High	0	7.369e-07	76
High	QRPAPTTDAETYEFINELGDKK		5.93541e-07	0	1	1	3	A0A0A5PA23	1	2523.24	High	0	1.356e-07	44
High	QQMESGKTTAKPIEIIQIDDPAKPGEK	1xDeamidated [Q17]; 1xOxidation [M3]	1.29602e-05	0	1	1	2	A0A0D7LVJ5	1	2969.51	High	0	2.805e-06	36
High	QRPAPTTDAETYEFINELGDKKNNVVPIGPLHVTSDEPGHFR	1xDeamidated [N]	6.73315e-06	0	1	1	12	A0A0A5PA23	2	4690.32	High	0	1.475e-06	54
High	QRQVMVYTHDSIGLGEDGPTHQPVEQVASLR		1.17624e-08	0	1	1	3	A0A0D7LXE2	1	3447.71	High	0	2.873e-09	58
High	QSFADGQQMEAPDDWHRGSYPWFRHNEALDVQVGIGGK	1xDeamidated [Q/N]	0.000137107	0	1	1	4	A0A243TYM6	2	4329.98	High	0	2.828e-05	34
High	QSFADGQQMEAPDDWHRGSYPWFR	2xDeamidated [Q7; Q8]	6.4332e-05	0	1	1	1	A0A243TYM6	1	2913.23	High	0	1.35e-05	41
High	QSFADGQQMEAPDDWHRGSYPWFR	1xDeamidated [Q]	3.67344e-06	0	1	1	6	A0A243TYM6	1	2912.25	High	0	9.724e-06	41
High	QSFADGQQMEAPDDWHRGSYPWFR		1.06374e-09	0	1	1	8	A0A243TYM6	1	2911.26	High	0	2.699e-10	81
High	QSFADGQQMEAPDDWHR	1xDeamidated [Q1]	1.76237e-08	0	1	1	1	A0A243TYM6	0	2018.83	High	0	4.276e-09	85
High	QSFADGQQMEAPDDWHR		7.26402e-10	0	1	1	4	A0A243TYM6	0	2017.85	High	0	1.855e-10	101
High	QSEMPDEPVPLPVAKDPETTAR		1.78372e-05	0	1	1	3	A0A0D7LRX8	1	2407.18	High	0	4.054e-06	38
High	QSDVVVAVVGEAQGMAHEASSR		5.82229e-10	0	1	1	2	A0A243TUG7	0	2227.08	High	0	1.494e-10	74
High	QSDPEYFFQESDILFGR		1.94348e-09	0	1	1	4	A0A0A5QYF3	0	2077.95	High	0	4.885e-10	84
High	QSAFSEEWDDWDTLLDGNQR	1xDeamidated [Q1]	6.13485e-08	0	1	1	1	A0A243TTU1	0	2413.02	High	0	1.457e-08	62
High	QRTWGVPMSLFVHKDTEELHPR		3.64687e-09	0	1	1	8	A0A0D7M4D3	2	2663.35	High	0	9.072e-10	58
High	QRQVQQQQWANTQQQAQQPR	1xDeamidated [Q/N]	3.56435e-09	0	1	1	10	A0A243U0D7	1	2480.21	High	0	8.876e-10	78
High	QRQVQQQQWANTQQQAQQPR		1.44688e-10	0	1	1	8	A0A243U0D7	1	2479.23	High	0	3.798e-11	83
High	QRQVMVYTHDSIGLGEDGPTHQPVEQVASLR	2xDeamidated [Q22; Q]	4.58322e-05	0	1	1	3	A0A0D7LXE2	1	3449.68	High	0	9.686e-06	49
High	QRQVMVYTHDSIGLGEDGPTHQPVEQVASLR	1xDeamidated [Q]	1.80317e-08	0	1	1	5	A0A0D7LXE2	1	3448.69	High	0	2.835e-08	58
High	QRPAPTTDAETYEFINELGDKKNNVVPIGPLHVTSDEPGHFR	3xDeamidated [N16; N23; N24]	4.52732e-07	0	1	1	1	A0A0A5PA23	2	4692.29	High	0	1.039e-07	50
High	QQMESGKTTAKPIEIIQIDDPAKPGEK	1xDeamidated [Q]	1.85986e-05	0	1	1	4	A0A0D7LVJ5	1	2953.52	High	1.145e-05	4.059e-05	36
High	QQMESGKTTAKPIEIIQIDDPAKPGEK		5.05957e-06	0	1	1	9	A0A0D7LVJ5	1	2952.53	High	0	1.113e-06	58
High	QQIIGLAEVRDVFKSPK		0.000108989	0	1	1	7	A0A0D7LDK9	2	1928.1	High	0	2.257e-05	27
High	QQASLAEQNNDALSPAIR		9.7415e-13	0	1	1	13	V5YM41	0	1925.97	High	0	2.791e-13	140
High	QQAMVEQVLKTEEEQFAR	1xDeamidated [Q2]; 1xOxidation [M4]	1.59755e-05	0	1	1	1	A0A243TWK3	1	2181.05	High	0	3.444e-06	35
High	QQAMVEQVLKTEEEQFAR	1xOxidation [M4]	8.98169e-11	0	1	1	9	A0A243TWK3	1	2180.07	High	0	2.384e-11	111
High	QQAMVEQVLKTEEEQFAR	1xDeamidated [Q]	7.8505e-09	0	1	1	4	A0A243TWK3	1	2165.05	High	0	1.925e-09	81
High	QQAMVEQVLKTEEEQFAR		1.7576e-10	0	1	1	10	A0A243TWK3	1	2164.07	High	0	4.596e-11	107
High	QQAGVDIGNTIIADGSGLSR		9.52203e-06	0	1	1	1	A0A0D7LSV8	0	1972.01	High	0	2.071e-06	48
High	QQAFALTEVVQR		1.56747e-05	0	1	1	2	A0A243TRV5	0	1389.75	High	0	3.38e-06	49
High	QPVFDAEKYWDEYQTENLTIK	1xDeamidated [Q14]	1.96893e-05	0	1	1	2	A0A243U3U4	1	2618.23	High	7.138e-05	0.0009701	24
High	QPVFDAEKYWDEYQTENLTIK		1.38776e-07	0	1	1	2	A0A243U3U4	1	2617.25	High	0	3.24e-08	59
High	QPVDVTPVWMMR		0.00013214	0	1	1	1	A0A243U098	0	1458.72	High	0	2.724e-05	30
High	QPVASFEQALEWLQKESRR		7.84851e-05	0	1	1	1	A0A243TZK1	2	2302.19	High	0	1.64e-05	17
High	QPVASFEQALEWLQKESR		5.83018e-09	0	1	1	2	A0A243TZK1	1	2146.09	High	0	1.438e-09	70
High	QPQDKDTMFAFSMEGNNQPSAPR	1xDeamidated [N]	1.03852e-07	0	1	1	2	A0A243TUX5	1	2597.14	High	0	2.441e-08	65
High	QPQDKDTMFAFSMEGNNQPSAPR		7.39567e-08	0	1	1	1	A0A243TUX5	1	2596.16	High	0	1.748e-08	63
High	QPLEVVRDKLAAISEWTAENVHHAIQATADELEVGMGK	2xDeamidated [Q/N]	7.20026e-05	0	1	1	6	A0A0D7LF11	2	4158.08	High	0	1.505e-05	20
High	QQASLAEQNNDALSPAIR	1xDeamidated [N/Q]	1.95616e-07	0	1	1	5	V5YM41	0	1926.95	High	0	4.549e-08	76
High	QQASLAEQNNDALSPAIR	2xDeamidated [Q/N]	3.86162e-09	0	1	1	4	V5YM41	0	1927.94	High	0	9.903e-10	97
High	QQASLAEQNNDALSPAIRR		1.07745e-08	0	1	1	20	V5YM41	1	2082.07	High	0	2.632e-09	70
High	QQASLAEQNNDALSPAIRR	1xDeamidated [N/Q]	7.06645e-05	0	1	1	10	V5YM41	1	2083.05	High	1.605e-05	8.983e-05	33
High	QQIIGLAEVRDVFK		3.07988e-07	0	1	1	2	A0A0D7LDK9	1	1615.92	High	0	7.111e-08	49
High	QQIKAPGESKSDLWQLVQFSR		0.000146503	0	1	1	2	A0A0D7LWA1	2	2445.29	High	0	3.011e-05	22
High	QQLGLSPNDSLGTR		9.81964e-07	0	1	1	4	A0A0D7LZ12	0	1485.77	High	0	3.446e-07	65
High	QQIEEATSDYDREKLQER		8.70213e-09	0	1	1	60	A0A243U0X2	2	2238.06	High	0	9.149e-06	55
High	QQIEEATSDYDREK		2.3877e-06	0	1	1	20	A0A243U0X2	1	1711.78	High	0	1.112e-06	66
High	QQLAEVEDEAEDDWDDDWDEEDDEGVEFIYKR	2xDeamidated [Q1; Q2]	4.42777e-06	0	1	1	2	A0A0D7LT12	1	3934.57	High	0	9.76e-07	38
High	QQLAEVEDEAEDDWDDDWDEEDDEGVEFIYKR	1xDeamidated [Q]	3.60123e-07	0	1	1	8	A0A0D7LT12	1	3933.59	High	0	8.282e-08	52
High	QILLDTYYGREYSEGQTTAKTEAVAAPK	1xDeamidated [Q16]	1.34762e-06	0	1	1	2	A0A243TG77	2	3104.54	High	0	3.037e-07	50
High	QQLAEVEDEAEDDWDDDWDEEDDEGVEFIYKR		1.27756e-06	0	1	1	2	A0A0D7LT12	1	3932.61	High	0	2.872e-07	52
High	QQFVGEFTGER		0.000113112	0	1	1	2	A0A243TUF9	0	1297.62	High	0	2.345e-05	40
High	QQEVSPAGTSMR		8.97958e-05	0	1	1	3	A0A243TYT9	0	1290.61	High	0	1.867e-05	37
High	QQESFIHHIQIGR		3.6566e-07	0	1	1	6	A0A0D7LYK8	0	1592.83	High	0	8.396e-08	70
High	QQEIEAADTEPFSVWLEKHA		4.39126e-07	0	1	1	4	A0A243TWK8	1	2328.11	High	0	1.007e-07	48
High	QQEIEAADTEPFSVWLEK		7.10198e-06	0	1	1	2	A0A243TWK8	0	2120.02	High	0	1.552e-06	26
High	QQEEIERQQRNENTLLPATLDYR	1xDeamidated [Q/N]	4.06131e-05	0	1	1	6	A0A0D7LH18	2	2845.41	High	0	8.598e-06	11
High	QQATQLDEATRQQAALVK		7.02128e-06	0	1	1	5	A0A243TZQ3	1	1999.06	High	0	2.241e-06	58
High	QQHKADQYLDVLEQEIIHRAPLFAGR		6.83172e-05	0	1	1	1	A0A243TZR8	2	3075.61	High	0	1.43e-05	37
High	LYIETMEKVLSNTRK		5.93769e-06	0	1	1	8	A0A0D7M516	2	1824.99	High	0	1.555e-06	39
High	QAQSLADKGYEAPK		2.31938e-08	0	1	1	6	A0A0D7LYE8	1	1505.76	High	0	5.588e-09	83
High	QAQSEGSLTAIQER		1.09671e-09	0	1	1	3	A0A0D7LXN1	0	1517.76	High	0	2.787e-10	102
High	NMVAAGSGITLLPALAVPPER		2.46535e-08	0	1	1	3	A0A0D7LPJ1	0	2077.15	High	0	5.934e-09	81
High	NMSTYVDYKINLLDDNQFTR	1xDeamidated [N]; 1xOxidation [M2]	2.14084e-08	0	1	1	6	A0A0D7LUI5	1	2467.14	High	0	8.422e-08	69
High	NMSTYVDYKINLLDDNQFTR	1xOxidation [M2]	2.15723e-08	0	1	1	18	A0A0D7LUI5	1	2466.16	High	0	4.542e-08	78
High	NMSTYVDYKINLLDDNQFTR	1xDeamidated [N]	2.81747e-08	0	1	1	14	A0A0D7LUI5	1	2451.15	High	0	1.127e-08	75
High	NMSTYVDYKINLLDDNQFTR		1.41955e-10	0	1	1	46	A0A0D7LUI5	1	2450.17	High	0	2.004e-10	109
High	NMSRSELIEEMLMNQLSALRGQA		0.000121366	0	1	1	1	A0A0D7LS86	2	2621.28	High	0	2.505e-05	31
High	NMNVPGEDQYR		0.000152546	0	1	1	6	A0A243TSQ9	0	1322.58	High	0	3.135e-05	45
High	NMITGAAQMDGAILVVAATDGPMPQTREHILLGR	2xDeamidated [Q8; Q/N]; 1xOxidation [M]	1.67935e-07	0	1	1	5	A0A0F5PI00	1	3565.78	High	0	5.965e-07	60
High	NMITGAAQMDGAILVVAATDGPMPQTREHILLGR	1xDeamidated [Q]; 1xOxidation [M]	4.14167e-08	0	1	1	16	A0A0F5PI00	1	3564.8	High	0	9.88e-09	78
High	NMITGAAQMDGAILVVAATDGPMPQTREHILLGR	1xOxidation [M]	1.08156e-08	0	1	1	30	A0A0F5PI00	1	3563.81	High	0	2.644e-09	78
High	NMITGAAQMDGAILVVAATDGPMPQTREHILLGR	2xDeamidated [Q/N]	3.07922e-10	0	1	1	27	A0A0F5PI00	1	3549.79	High	0	7.975e-11	106
High	NMITGAAQMDGAILVVAATDGPMPQTREHILLGR	1xDeamidated [Q/N]	1.95042e-12	0	1	1	61	A0A0F5PI00	1	3548.8	High	0	5.521e-13	121
High	NMITGAAQMDGAILVVAATDGPMPQTREHILLGR		2.63276e-13	0	1	1	96	A0A0F5PI00	1	3547.82	High	0	2.843e-13	114
High	NMITGAAQMDGAILVVAATDGPMPQTR	1xDeamidated [Q/N]; 1xOxidation [M]	2.14611e-09	0	1	1	32	A0A0F5PI00	0	2746.32	High	0	5.39e-10	98
High	NMITGAAQMDGAILVVAATDGPMPQTR	1xOxidation [M]	2.63342e-10	0	1	1	33	A0A0F5PI00	0	2745.34	High	0	2.266e-10	81
High	NMVGAVVGVQPFGGEGLSGTGPK		6.48735e-09	0	1	1	1	A0A243TRX4	0	2158.1	High	0	1.599e-09	76
High	NMITGAAQMDGAILVVAATDGPMPQTR	2xDeamidated [Q25; Q/N]	9.4162e-07	0	1	1	5	A0A0F5PI00	0	2731.31	High	0	2.085e-06	54
High	NMVGAVVGVQPFGGEGLSGTGPK	1xDeamidated [Q10]	1.20941e-10	0	1	1	2	A0A243TRX4	0	2159.08	High	0	3.189e-11	86
High	NMVTQWGFSDKLGPLLYAEEEGEVFLGR	1xOxidation [M2]	4.06873e-07	0	1	1	1	A0A1B2JNJ2	1	3201.56	High	0	9.334e-08	70
High	NNLFLRTEDIDLINEINKETILQQPEER	1xDeamidated [N]	1.4e-06	0	1	1	2	A0A243TQP4	2	3398.74	High	0	3.152e-07	54
High	NNLFLRTEDIDLINEINKETILQQPEER		1.91396e-06	0	1	1	1	A0A243TQP4	2	3397.76	High	0	4.283e-07	48
High	NNLDRSPMYAGVIEGIGPR	1xDeamidated [N]	5.03663e-05	0	1	1	2	A0A0D7LH18	1	2060.02	High	0	1.062e-05	39
High	NNLDRSPMYAGVIEGIGPR		1.90667e-06	0	1	1	6	A0A0D7LH18	1	2059.04	High	0	1.121e-06	48
High	NNLDNAVEQLRQVTGNYYPELASLNVDGFKTNKPQAVNALLK		6.72299e-08	0	1	1	1	A0A0P8IF82	2	4659.42	High	0	1.594e-08	47
High	NNLDNAVEQLRQVTGNYYPELASLNVDGFK	1xDeamidated [N]	0.000119139	0	1	1	2	A0A0P8IF82	1	3382.65	High	0	2.46e-05	28
High	NNLDNAVEQLRQVTGNYYPELASLNVDGFK		3.94935e-06	0	1	1	2	A0A0P8IF82	1	3381.67	High	0	8.714e-07	44
High	NNLDNAVEQLR		4.38015e-05	0	1	1	2	A0A0P8IF82	0	1285.65	High	0	9.253e-06	52
High	NNFPAFTGELPNGDQYYGFPAENDELKIGK		2.11626e-05	0	1	1	2	A0A0D7LWV1	1	3345.57	High	0	4.544e-06	26
High	NNEGFKDHDTGVSPVFAGGVEYAITPEIATR	2xDeamidated [N1; N2]	1.0189e-07	0	1	1	5	A0A0D7LQN4	1	3293.56	High	0	2.391e-08	57
High	NNEGFKDHDTGVSPVFAGGVEYAITPEIATR	1xDeamidated [N]	2.86783e-09	0	1	1	32	A0A0D7LQN4	1	3292.58	High	0	4.88e-08	78
High	NNEGFKDHDTGVSPVFAGGVEYAITPEIATR		6.81544e-12	0	1	1	15	A0A0D7LQN4	1	3291.59	High	0	1.885e-12	101
High	NNDTVHDFTKDPIQPYIDGEWVK		4.57348e-08	0	1	1	9	A0A0P8HIY2	1	2731.3	High	0	1.663e-05	50
High	NNDLTPLRPYLSDNLAK		7.14644e-05	0	1	1	6	A0A0P8M0N1	0	1944.02	High	0	1.497e-05	47
High	NNAGGHANHSLFWK		7.9712e-09	0	1	1	28	A0A243U010	0	1552.74	High	0	1.956e-09	82
High	NMVTQWGFSDKLGPLLYAEEEGEVFLGR		1.20644e-09	0	1	1	2	A0A1B2JNJ2	1	3185.56	High	0	3.062e-10	85
High	NNLGVISLNLPR		2.18984e-05	0	1	1	2	A0A0D7M5B9	0	1309.76	High	0	7.962e-06	53
High	NMITGAAQMDGAILVVAATDGPMPQTR	1xDeamidated [Q/N]	1.10361e-10	0	1	1	110	A0A0F5PI00	0	2730.33	High	0	5.187e-11	115
High	NMINVALNHGTLQHPVKGTHTGSR	2xDeamidated [Q13; N]; 1xOxidation [M2]	2.04505e-08	0	1	1	8	A0A0A5P8C8	1	2600.3	High	0	9.345e-08	62
High	NIVISSKPGTDDRVQWVK		1.73689e-05	0	1	1	11	A0A133L9Q0	1	2042.1	High	0	3.74e-06	38
High	NLVEHANIALDEVLR		1.56372e-06	0	1	1	5	A0A1B2JWW8	0	1705.92	High	0	3.511e-07	53
High	NIVDGNHQMEPGMPESFNVLLKEIR	1xDeamidated [Q/N]; 1xOxidation [M]	3.27369e-07	0	1	1	11	A0A243U0B0	1	2884.4	High	0	7.542e-08	61
High	NIVDGNHQMEPGMPESFNVLLKEIR	1xOxidation [M]	2.55145e-08	0	1	1	10	A0A243U0B0	1	2883.41	High	0	6.136e-09	59
High	NIVDGNHQMEPGMPESFNVLLKEIR	2xDeamidated [N/Q]	7.10198e-06	0	1	1	11	A0A243U0B0	1	2869.39	High	0	1.551e-06	34
High	NIVDGNHQMEPGMPESFNVLLKEIR	1xDeamidated [N/Q]	1.27262e-09	0	1	1	24	A0A243U0B0	1	2868.4	High	0	3.219e-10	87
High	NIVDGNHQMEPGMPESFNVLLKEIR		6.27534e-11	0	1	1	22	A0A243U0B0	1	2867.42	High	0	1.673e-11	101
High	NIVDGNHQMEPGMPESFNVLLK	1xDeamidated [N/Q]	7.2651e-07	0	1	1	6	A0A243U0B0	0	2470.17	High	0	1.654e-07	32
High	NIVDGNHQMEPGMPESFNVLLK		1.21576e-06	0	1	1	12	A0A243U0B0	0	2469.19	High	0	2.74e-06	46
High	NLTSQMVEFGQVKRGELGIMGTELSSELAK	1xOxidation [M]	7.39178e-05	0	1	1	8	A0A0D7LAR6	2	3268.66	High	0	1.544e-05	51
High	NLTSQMVEFGQVKRGELGIMGTELSSELAK	1xDeamidated [Q]	1.33738e-06	0	1	1	5	A0A0D7LAR6	2	3253.64	High	0	3.012e-07	60
High	NLTSQMVEFGQVKRGELGIMGTELSSELAK		2.16255e-09	0	1	1	16	A0A0D7LAR6	2	3252.66	High	0	5.42e-10	92
High	NLTSQMVEFGQVKR		9.70793e-07	0	1	1	18	A0A0D7LAR6	1	1636.85	High	0	2.196e-07	62
High	NLTSQMVEFGQVK	1xOxidation [M6]	7.93718e-05	0	1	1	3	A0A0D7LAR6	0	1496.74	High	0	1.66e-05	44
High	NLTSQMVEFGQVK		6.07281e-07	0	1	1	12	A0A0D7LAR6	0	1480.75	High	0	7.929e-07	66
High	NIVNDPAVVFDDIVTNEQIQK		9.52203e-06	0	1	1	4	A0A0P8KHV4	0	2371.21	High	0	2.455e-06	45
High	NMITGAAQMDGAILVVAATDGPMPQTR		4.29581e-12	0	1	1	258	A0A0F5PI00	0	2729.34	High	0	1.653e-10	121
High	NIVNDPAVVFDDIVTNEQIQK	1xDeamidated [N]	4.65295e-05	0	1	1	2	A0A0P8KHV4	0	2372.2	High	0	9.82e-06	42
High	NIVTVGNDIETR	1xDeamidated [N7]	6.62952e-05	0	1	1	4	A0A0D7M7P5	0	1331.68	High	0	1.389e-05	51
High	NMINVALNHGTLQHPVKGTHTGSR	1xDeamidated [Q/N]; 1xOxidation [M2]	1.17754e-10	0	1	1	25	A0A0A5P8C8	1	2599.32	High	0	7.163e-11	81
High	NMINVALNHGTLQHPVKGTHTGSR	1xOxidation [M2]	8.01935e-13	0	1	1	51	A0A0A5P8C8	1	2598.33	High	0	4.528e-12	101
High	NMINVALNHGTLQHPVKGTHTGSR	2xDeamidated [N/Q]	5.21964e-09	0	1	1	20	A0A0A5P8C8	1	2584.3	High	0	1.293e-09	68
High	NMINVALNHGTLQHPVKGTHTGSR	1xDeamidated [Q/N]	1.38215e-10	0	1	1	68	A0A0A5P8C8	1	2583.32	High	0	3.633e-11	96
High	NMINVALNHGTLQHPVKGTHTGSR		1.00817e-12	0	1	1	67	A0A0A5P8C8	1	2582.34	High	0	2.886e-13	114
High	NMINVALNHGTLQHPVK	1xDeamidated [N/Q]; 1xOxidation [M2]	9.60336e-05	0	1	1	2	A0A0A5P8C8	0	1902.99	High	1.145e-05	4.373e-05	39
High	NMINVALNHGTLQHPVK	1xOxidation [M2]	3.93433e-06	0	1	1	3	A0A0A5P8C8	0	1902	High	0	8.704e-07	66
High	NMINVALNHGTLQHPVK		5.49106e-11	0	1	1	20	A0A0A5P8C8	0	1886.01	High	0	1.468e-11	100
High	NMERELKGAVR	1xOxidation [M2]	0.000139657	0	1	1	8	A0A0A5T299	2	1318.69	High	0	2.88e-05	32
High	NMAGSLVRHEIIKTTLPK		6.00372e-07	0	1	1	50	A0A0A5UPJ3	2	2008.14	High	0	4.768e-07	59
High	NMAGSLVRHEIIK	1xOxidation [M2]	4.03781e-07	0	1	1	20	A0A0A5UPJ3	1	1483.8	High	0	9.274e-08	69
High	NMAGSLVRHEIIK		6.04196e-08	0	1	1	45	A0A0A5UPJ3	1	1467.81	High	0	1.434e-08	87
High	NIYIDDSSGLTPTEVR		3.77424e-09	0	1	1	6	A0A0P8I7C9	0	1779.88	High	0	9.389e-10	96
High	NLWLEVKGVDLGDFPIMTFAEAERR	1xDeamidated [N1]	1.51473e-05	0	1	1	1	A0A0D7M0V1	2	2907.47	High	0	3.274e-06	36
High	NLWLEVKGVDLGDFPIMTFAEAERR		1.85904e-08	0	1	1	1	A0A0D7M0V1	2	2906.49	High	0	4.498e-09	58
High	NIVTVGNDIETR		4.1977e-06	0	1	1	5	A0A0D7M7P5	0	1330.7	High	0	9.248e-07	69
High	NLTFNGKPIDPNATFLVATNNYR	1xDeamidated [N5]	4.43007e-05	0	1	1	2	A0A1B2JZ19	0	2581.3	High	0	9.375e-06	27
High	NNIPVIAQHTGADSASVIFDAIQAAK		4.36777e-11	0	1	1	7	A0A243TYS1	0	2651.38	High	0	1.173e-11	85
High	NNIPVIAQHTGADSASVIFDAIQAAKAR		1.11782e-09	0	1	1	8	A0A243TYS1	1	2878.52	High	0	2.835e-10	78
High	NQIADLVGADPREIVFTSGATESDNLAIKGAANFYQK	1xDeamidated [N25]	3.10619e-06	0	1	1	6	A0A0D7LL65	2	3924.96	High	0	6.887e-07	42
High	NQIADLVGADPREIVFTSGATESDNLAIKGAANFYQK		1.34762e-06	0	1	1	7	A0A0D7LL65	2	3923.98	High	0	3.026e-07	40
High	NQIADLVGADPREIVFTSGATESDNLAIK		3.85212e-08	0	1	1	5	A0A0D7LL65	1	3044.55	High	0	9.216e-09	55
High	NQKVAVIGGGNTAVEEALYLANIASEVHLIHRR	2xDeamidated [N11; N22]	1.69773e-05	0	1	1	1	A0A0D7LTA3	2	3544.89	High	0	3.658e-06	46
High	NQKVAVIGGGNTAVEEALYLANIASEVHLIHRR	1xDeamidated [N22]	0.000100052	0	1	1	2	A0A0D7LTA3	2	3543.9	High	0	2.075e-05	34
High	NQKVAVIGGGNTAVEEALYLANIASEVHLIHRR		1.86694e-05	0	1	1	2	A0A0D7LTA3	2	3542.92	High	0	4.007e-06	45
High	NQKVAVIGGGNTAVEEALYLANIASEVHLIHR	1xDeamidated [N22]	6.65664e-06	0	1	1	1	A0A0D7LTA3	1	3387.8	High	0	1.456e-06	43
High	NQKVAVIGGGNTAVEEALYLANIASEVHLIHR		2.50657e-07	0	1	1	2	A0A0D7LTA3	1	3386.82	High	0	5.792e-08	49
High	NQGLFFPHDLPEFNLTEVDEMLNQDFVSR	1xDeamidated [N14]; 1xOxidation [M21]	2.43365e-06	0	1	1	1	A0A1B2JZ11	0	3468.61	High	0	5.41e-07	42
High	NQGDLPAYSFTPPYTDGAK		1.37197e-07	0	1	1	9	A0A243TG89	0	2041.95	High	0	3.209e-08	59
High	NQGDHLLHSTR		4.13129e-07	0	1	1	13	A0A0D7M4E3	0	1277.63	High	0	2.548e-07	70
High	NQDLGPFISHEMNR		2.48997e-06	0	1	1	8	A0A243TUX5	0	1657.78	High	0	5.553e-07	65
High	NQASLDTAKTNLDYTR		4.10464e-09	0	1	1	15	A0A1B2JRE8	1	1810.89	High	0	1.899e-09	87
High	NQASDWQQYNIKQNGDDFVLTPK	2xDeamidated [Q13; N]	2.07646e-05	0	1	1	3	A0A0D7LQP5	1	2711.26	High	6.333e-06	3.403e-05	33
High	NQASDWQQYNIKQNGDDFVLTPK	1xDeamidated [N/Q]	2.55484e-07	0	1	1	12	A0A0D7LQP5	1	2710.27	High	0	5.92e-08	50
High	NQLTDDLLSNWSKGNVR		2.80234e-05	0	1	1	2	A0A0D7LCZ4	1	1959.99	High	0	5.987e-06	32
High	NQASDWQQYNIKQNGDDFVLTPK		6.08041e-05	0	1	1	5	A0A0D7LQP5	1	2709.29	High	0	1.279e-05	51
High	NQLTFNQIALEEAGRYAAEDADVTLQLHLK		4.11846e-06	0	1	1	3	A0A0P8I909	1	3371.72	High	0	9.094e-07	44
High	NQLTTQQLINGVAGTDFMLKGETDELAALVAQQR	2xDeamidated [Q7; N/Q]	3.91936e-06	0	1	1	3	A0A243TSA5	1	3675.85	High	0	8.652e-07	41
High	NRGSAGPMVYEPDYLEIQPGDTVK		7.15629e-06	0	1	1	6	A0A0D7LQE3	1	2636.27	High	1.605e-05	0.0001352	41
High	NRGLAAGADVSFGSFGLKAVGR		2.4931e-11	0	1	1	15	A0A0A5SRP5	2	2150.15	High	0	6.746e-12	81
High	NRGLAAGADVSFGSFGLK		1.10361e-10	0	1	1	27	A0A0A5SRP5	1	1766.92	High	0	2.91e-11	98
High	NRGHIINIGSTAGSWPYAGGNVYGATK	1xDeamidated [N]	3.23576e-10	0	1	1	6	A0A243TT96	1	2762.36	High	0	8.386e-11	84
High	NRGHIINIGSTAGSWPYAGGNVYGATK		2.39065e-11	0	1	1	17	A0A243TT96	1	2761.38	High	0	6.488e-12	79
High	NRENYEIMTPESIGLNQVQLNLTSR	1xDeamidated [N/Q]	3.36228e-07	0	1	1	2	A0A243U261	1	2920.45	High	0	2.457e-06	44
High	NRENYEIMTPESIGLNQVQLNLTSR		8.28113e-09	0	1	1	3	A0A243U261	1	2919.46	High	0	5.778e-09	62
High	NRELSAEGFNFIGTGVSGGEEGALKGPSIMPGGQK	1xOxidation [M30]	1.20564e-05	0	1	1	2	A0A243TUE6	2	3507.72	High	0	2.609e-06	51
High	NRELSAEGFNFIGTGVSGGEEGALKGPSIMPGGQK	1xDeamidated [N]	1.04249e-07	0	1	1	5	A0A243TUE6	2	3492.71	High	0	2.685e-07	67
High	NRELSAEGFNFIGTGVSGGEEGALKGPSIMPGGQK		8.5566e-13	0	1	1	10	A0A243TUE6	2	3491.72	High	0	2.455e-13	97
High	NRASIEEMLDALPAEWR		5.21049e-05	0	1	1	1	A0A243TT65	1	2000.99	High	0	1.1e-05	22
High	NQVVGTINFQLDGK		7.6344e-07	0	1	1	3	A0A0A5P111	0	1532.81	High	0	1.732e-07	65
High	NQQLIRLDFEEGFEGVDPQPLHER		7.06645e-05	0	1	1	3	A0A243TXK5	1	2866.41	High	0	1.48e-05	24
High	NQQKNALVSETVKANQLWGEVLDNAAFEAEQMGK	1xDeamidated [Q16]	6.45495e-07	0	1	1	1	A0A0D7LMC4	2	3761.84	High	0	1.473e-07	42
High	NQLVISVPSGNFGDLTAGLLAK		2.54455e-10	0	1	1	6	A0A1B2JZ11	0	2214.21	High	0	6.631e-11	85
High	NQLTTQQLINGVAGTDFMLKGETDELAALVAQQR	1xDeamidated [N/Q]	2.89371e-08	0	1	1	5	A0A243TSA5	1	3674.87	High	0	6.953e-09	71
High	NNIPVIAQHTGADSASVIFDAIQAAK	1xDeamidated [Q8]	9.89398e-05	0	1	1	1	A0A243TYS1	0	2652.36	High	0	2.053e-05	39
High	NPWAKPLHQVQADLK		1.65171e-08	0	1	1	18	A0A0P8JZY4	0	1744.95	High	0	4e-09	77
High	NPSISTHLLGSNASSVVR		1.07599e-09	0	1	1	6	A0A0A5QWC6	0	1838.97	High	0	2.728e-10	80
High	NNTAPAPWTYDNIAYMKNQLK		1.1046e-05	0	1	1	3	A0A243TSU8	1	2453.19	High	0	2.395e-06	47
High	NNTAPAPWTYDNIAYMK		1.18074e-08	0	1	1	1	A0A243TSU8	0	1969.91	High	0	2.883e-09	75
High	NNSLSQEVQTAQQQR		3.43559e-08	0	1	1	1	A0A0D7LCD4	0	1730.84	High	0	8.24e-09	80
High	NNSAQLEHEATTSR		2.27223e-06	0	1	1	1	A0A0D7M1C9	0	1557.73	High	0	5.066e-07	80
High	NNPWQQFAETHNKGDRVEGK	1xDeamidated [N/Q]	9.38036e-07	0	1	1	10	A0A0A5SZK6	2	2356.11	High	0	4.336e-07	61
High	NNPWQQFAETHNKGDRVEGK		4.0019e-08	0	1	1	37	A0A0A5SZK6	2	2355.12	High	0	3.304e-08	70
High	NNPWQQFAETHNKGDR		5.05684e-07	0	1	1	2	A0A0A5SZK6	1	1941.9	High	0	1.158e-07	64
High	NNPVLIGEPGVGKTAIVEGLAQR	1xDeamidated [N/Q]	8.57036e-09	0	1	1	5	A0A0D7M2T4	1	2333.28	High	0	2.098e-09	84
High	NNPVLIGEPGVGKTAIVEGLAQR		1.72864e-11	0	1	1	15	A0A0D7M2T4	1	2332.3	High	0	1.438e-10	106
High	NNPVLIGEPGVGK		9.63923e-05	0	1	1	2	A0A0D7M2T4	0	1293.72	High	0	2.002e-05	44
High	NNPLLVGESGVGKTAIAEGLAWR		7.29178e-10	0	1	1	4	A0A0P8IBG2	1	2352.27	High	0	3.071e-09	73
High	NNPHTAMNIHMPGWLR		3.66706e-05	0	1	1	1	A0A0D7LTU7	0	1888.91	High	0	7.784e-06	32
High	NNNDATLIVVDPR		9.02776e-06	0	1	1	2	A0A243TTE9	0	1440.74	High	0	2.739e-06	75
High	NNLQHVAGITQAAKETQPEAYVVGEHFGDAR		7.49925e-09	0	1	1	4	A0A243TQ69	1	3350.65	High	0	1.022e-08	69
High	NNLPYPAPDAWQVLIR		4.59692e-07	0	1	1	2	A0A243TRQ9	0	1866.99	High	0	2.946e-07	60
High	NNTGLVIDPYFSGTK		5.92236e-05	0	1	1	1	A0A0D7LPG3	0	1625.82	High	0	1.244e-05	36
High	NPSISTHLLGSNASSVVR	1xDeamidated [N]	2.49703e-07	0	1	1	5	A0A0A5QWC6	0	1839.96	High	0	1.069e-06	57
High	NNTGLVIDPYFSGTKVK		1.50349e-07	0	1	1	5	A0A0D7LPG3	1	1852.98	High	0	3.515e-08	60
High	NNWGQSEQPQEPSAAR	1xDeamidated [N]	0.000144895	0	1	1	2	A0A243U093	0	1799.79	High	0	2.976e-05	34
High	NPQTGKEITIAAAKVPGFR		4.81662e-12	0	1	1	16	A0A0A5QVT8	2	1998.11	High	0	3.977e-12	110
High	NPQTGKEITIAAAK		1.75325e-06	0	1	1	9	A0A0A5QVT8	1	1441.8	High	0	3.92e-07	57
High	NPQTGKEIKIAAANVPAFVSGK	1xDeamidated [N/Q]	1.71169e-07	0	1	1	5	A0A0A5PBU9	2	2241.22	High	0	3.995e-08	58
High	NPQTGKEIKIAAANVPAFVSGK		3.39106e-12	0	1	1	17	A0A0A5PBU9	2	2240.24	High	0	9.514e-13	95
High	NPNHIEISANQYANWGSK	1xDeamidated [N/Q]	3.38732e-10	0	1	1	7	A0A243TQU0	0	2043.95	High	0	8.781e-11	95
High	NPNHIEISANQYANWGSK		2.91514e-11	0	1	1	23	A0A243TQU0	0	2042.97	High	0	7.859e-12	108
High	NPFHPFVTFDTAALSGLSLGQTVLSK		1.23437e-09	0	1	1	2	A0A0A5QYD7	0	2747.44	High	0	3.127e-10	70
High	NPEGEQTWSNNDKLSPYTNNIIQVWR	1xDeamidated [Q/N]	9.59481e-06	0	1	1	2	A0A0A5P916	1	3104.47	High	0	2.091e-06	27
High	NPEASVVFVDESPMAVASSR		1.50521e-06	0	1	1	2	A0A243TXT6	0	2092	High	0	3.382e-07	73
High	NPDIIAGVAALDANRPFVVGFAAETNNVEEYAR	1xDeamidated [N]	2.39443e-07	0	1	1	3	A0A1B2JM55	0	3504.74	High	0	5.552e-08	62
High	NPDAQQAIYQEMAKEIEQAAGKVVLR		9.14453e-09	0	1	1	2	A0A243TFV4	2	2900.49	High	0	2.237e-09	48
High	NPDALELIR		0.000121817	0	1	1	2	A0A0D7LM96	0	1040.57	High	0	2.521e-05	57
High	NPASPAYGKYTDASGKNYGAATPGR	1xDeamidated [N1]	1.73031e-05	0	1	1	1	A0A0D7LXZ8	2	2515.18	High	0	3.718e-06	28
High	NPASPAYGKYTDASGKNYGAATPGR		2.31055e-08	0	1	1	2	A0A0D7LXZ8	2	2514.2	High	0	9.305e-06	50
High	NPADKPLPGFKK		1.32217e-06	0	1	1	17	A0A0D7LN99	1	1311.74	High	0	2.975e-07	64
High	NNWGQSEQPQEPSAAR		1.98359e-08	0	1	1	10	A0A243U093	0	1798.81	High	0	4.803e-09	84
High	NLTEMQFYVTQNHGTEPPFTGR		1.79733e-05	0	1	1	3	A0A0D7LUJ6	0	2567.2	High	0	3.87e-06	44
High	NLTDYGAFVDLGGVDGLLHITDMAWKRVK	1xDeamidated [N1]	5.72509e-05	0	1	1	1	A0A0A5SZK6	2	3205.64	High	0	1.202e-05	42
High	NLTDYGAFVDLGGVDGLLHITDMAWKR	1xDeamidated [N1]; 1xOxidation [M23]	1.92654e-07	0	1	1	9	A0A0A5SZK6	1	2994.47	High	0	4.481e-08	71
High	NKPATLSTGLVIQVPEYLSAGEKIR		3.91646e-07	0	1	1	14	A0A0D7LTS8	1	2684.5	High	0	9.192e-08	55
High	NKPATLSTGLVIQVPEYLSAGEK	1xDeamidated [Q/N]	5.74966e-08	0	1	1	5	A0A0D7LTS8	0	2416.3	High	0	1.362e-08	63
High	NKPATLSTGLVIQVPEYLSAGEK		2.96398e-10	0	1	1	6	A0A0D7LTS8	0	2415.31	High	0	7.684e-11	78
High	NKNLELVASPSIMQR		3.67057e-07	0	1	1	7	A0A0D7LUY1	1	1699.92	High	0	2.428e-07	70
High	NKISFQIHTYDHDPSETNFGDEVVR		1.67212e-05	0	1	1	3	A0A0D7LR83	1	2948.38	High	0	4.767e-06	37
High	NKIPLVTTGGAGGQIDPTQIQVVDLAK	1xDeamidated [Q14]	0.000130684	0	1	1	2	A0A0D7LKX1	1	2734.5	High	6.333e-06	3.395e-05	42
High	NKIPLVTTGGAGGQIDPTQIQVVDLAK		1.97114e-07	0	1	1	7	A0A0D7LKX1	1	2733.51	High	0	4.581e-08	61
High	NKILFENLTPLHANSR	1xDeamidated [N]	4.92361e-07	0	1	1	8	A0A0A5SS00	1	1868	High	0	1.128e-07	64
High	NKILFENLTPLHANSR		1.23604e-08	0	1	1	31	A0A0A5SS00	1	1867.02	High	0	1.017e-08	86
High	NKLFGVTTLDIIR		2.21238e-06	0	1	1	5	A0A0A5UPP0	1	1489.87	High	0	4.937e-07	57
High	NKLEQLSAEKR		4.03072e-05	0	1	1	3	A0A0A5SVR4	2	1315.73	High	0	8.531e-06	37
High	NKHQQHLAQLPK		2.7917e-06	0	1	1	21	A0A0D7LL81	1	1441.8	High	0	6.203e-07	57
High	NKGYLFAPHAWDDEPQK		9.88275e-08	0	1	1	13	A0A243TV60	1	2015.96	High	0	2.321e-08	58
High	NKGVQAMLDAVIDFLPSPVDVPAINGILDDGKDTPAER	1xDeamidated [N25]; 1xOxidation [M7]	1.37721e-07	0	1	1	2	A0A243TYF3	2	4008.03	High	0	1.421e-07	56
High	NKELMDNMRNVALEEQAVEAVLAK	1xOxidation [M5]	6.4332e-05	0	1	1	1	A0A0A5T299	2	2731.38	High	0	1.348e-05	23
High	NKPATLSTGLVIQVPEYLSAGEKIR	1xDeamidated [Q/N]	1.85444e-07	0	1	1	3	A0A0D7LTS8	1	2685.48	High	0	1.915e-06	44
High	NKELMDNMRNVALEEQAVEAVLAK	1xDeamidated [Q/N]	2.05777e-06	0	1	1	6	A0A0A5T299	2	2716.36	High	0	6.91e-07	44
[truncated: 23,706 more rows]

## Sheet: Ecl
Confidence	Sequence	Modifications	Qvality PEP	Qvality q-value	# Protein Groups	# Proteins	# PSMs	Master Protein Accessions	# Missed Cleavages	Theo. MH+ [Da]	Confidence (by Search Engine): Mascot	Percolator q-Value (by Search Engine): Mascot	Percolator PEP (by Search Engine): Mascot	Ions Score (by Search Engine): Mascot
High	SVGATTHVGVTASSDTFYPGQERYDTFSGR		1.00489e-08	0	1	1	24	A0A0M3EZH0	1	3193.48	High	0	4.914e-10	79
High	IASVQNTQKITK		2.76063e-06	0	1	1	23	A0A0M3F097	1	1330.77	High	0	2.947e-07	79
High	NVVAGDPSPDGQGTLMIKR		8.7661e-07	0	1	1	4	A0A0M3F7H3	1	1955	High	0	5.872e-08	61
High	NVVAGDPSPDGQGTLMIKR	1xDeamidated [Q12]	1.89425e-08	0	1	1	1	A0A0M3F7H3	1	1955.99	High	0	9.68e-10	104
High	LASVDQFRDAMDNSK		1.24571e-06	0	1	1	5	A0A0M3F5Y4	1	1696.8	High	0	8.552e-08	71
High	LASTLWVGPEIQDK		1.456e-05	0	1	1	4	A0A0M3F0J1	0	1556.83	High	0	1.191e-06	61
High	LASQLSGWELNVMTVDDLQAKHQAEAHAAIDTFTK	2xDeamidated [N11; Q]	7.36176e-08	0	1	1	3	A0A0M3F2S4	1	3840.87	High	0	4.135e-09	76
High	LASQLSGWELNVMTVDDLQAKHQAEAHAAIDTFTK	1xDeamidated [Q/N]	6.15423e-08	0	1	1	9	A0A0M3F2S4	1	3839.89	High	0	3.503e-09	65
High	LASQLSGWELNVMTVDDLQAKHQAEAHAAIDTFTK		1.60932e-07	0	1	1	3	A0A0M3F2S4	1	3838.91	High	0	9.564e-09	66
High	NVVLDKSFGAPTITK		3.58306e-08	0	1	1	36	A0A0M3F5J8	1	1589.89	High	0	1.918e-09	102
High	LASQLSGWELNVMTVDDLQAK		2.3509e-07	0	1	1	12	A0A0M3F2S4	0	2318.17	High	0	2.372e-08	79
High	LASQGSGKWQSSGGEK		2.63398e-07	0	1	1	3	A0A0M3EZA3	1	1606.78	High	0	1.623e-08	77
High	LASGLYTWLPTGVR		8.36699e-06	0	1	1	4	A0A0M3F7H3	0	1533.84	High	0	7.456e-07	81
High	VLAASFKTPR		9.73387e-05	0	1	1	3	A0A0M3EY33	1	1089.64	High	0	9.081e-06	49
High	LASAQKETGEKDALVVMK	1xOxidation [M17]	7.39119e-05	0	1	1	8	A0A0M3F8M2	2	1934.03	High	0	6.764e-06	66
High	NVVLDKSFGAPTITKDGVSVAR		1.29503e-10	0	1	1	98	A0A0M3F5J8	2	2274.25	High	0	8.044e-12	114
High	LASAQKETGEKDALVVMK		2.11731e-09	0	1	1	26	A0A0M3F8M2	2	1918.03	High	0	9.268e-11	103
High	NVVLDKSFGAPTITKDGVSVAR	1xDeamidated [N1]	6.96692e-08	0	1	1	11	A0A0M3F5J8	2	2275.23	High	0	9.708e-09	67
High	IASANQLTTGVTTR		3.77686e-06	0	1	1	3	A0A0M3F7I7	0	1432.78	High	0	2.811e-07	82
High	IASALGDNINGQPVNYKVYMAK		2.46401e-06	0	1	1	3	A0A0M3EYS1	1	2366.22	High	0	1.776e-07	47
High	NVVITDVNEYR		0.000374137	0	1	1	3	A0A0M3F1W3	0	1321.67	High	1.494e-05	5.792e-05	51
High	IASALGDNINGQPVNYK		5.73812e-07	0	1	1	2	A0A0M3EYS1	0	1773.91	High	0	3.734e-08	70
High	IASVQNTQKITKAMEMVAASK		4.13499e-05	0	1	1	3	A0A0M3F097	2	2249.2	High	0	3.64e-06	33
High	LATAWEGFAK		0.000275201	0	1	1	4	A0A0M3EYU9	0	1093.57	High	0	2.733e-05	60
High	LATAWEGFAKGDWQNEVNVR		3.4364e-05	0	1	1	1	A0A0M3EYU9	1	2291.12	High	0	2.99e-06	44
High	LATAWEGFAKGDWQNEVNVRDFIQK		2.56237e-07	0	1	1	19	A0A0M3EYU9	2	2922.45	High	0	8.291e-08	55
High	NVLQPIGWDAFGLPAEGAAVK		7.11244e-08	0	1	1	7	A0A0M3F9W1	0	2153.14	High	0	3.993e-09	79
High	VKVETTDGVVQLSGTVDSQAQVDRAESIAK	2xDeamidated [Q19; Q21]	9.0563e-06	0	1	1	15	A0A0M3F7Z5	2	3132.59	High	0	9.618e-07	66
High	LDAEGESLLTIPGNPPNLLRLPK		1.15628e-05	0	1	1	1	A0A0M3F6I8	1	2457.37	High	0	9.299e-07	36
High	NVLSSGKLVVEGINLVK		3.37122e-09	0	1	1	26	A0A0A6HDU1	1	1769.05	High	0	6.698e-10	100
High	IAYVVQTNGGQFPYELR		5.32651e-05	0	1	1	3	A0A0M3F030	0	1955	High	0	4.766e-06	57
High	IAYNVEAARVEQR		0.000132404	0	1	1	32	A0A094ZRS5	1	1518.8	High	0	1.262e-05	43
High	NVLSSGKLVVEGINLVKK		3.82129e-07	0	1	1	28	A0A0A6HDU1	2	1897.15	High	0	2.232e-07	59
High	NVNDSVKLIAETAPDANNLLR		1.47479e-06	0	1	1	2	A0A0M3EZ32	1	2267.2	High	0	3.473e-07	43
High	VKVETTDGVVQLSGTVDSQAQVDRAESIAK	3xDeamidated [Q11; Q19; Q21]	8.0561e-06	0	1	1	3	A0A0M3F7Z5	2	3133.57	High	0	1.144e-06	63
High	LAVGDPEHVPAGIYAK		2.69487e-06	0	1	1	10	A0A0M3EYA3	0	1636.87	High	0	1.956e-07	56
High	LARFEELNNTEYQKR		6.36166e-05	0	1	1	12	A0A0M3F5Y4	2	1910.97	High	0	2.052e-05	40
High	NVRLQGVDSVMTPAAR		0.000141148	0	1	1	6	A0A0M3F487	1	1713.91	High	3.424e-05	0.0002566	37
High	IATVTNFPHGNDDIEIALAETR	1xDeamidated [N]	3.58691e-09	0	1	1	9	A0A0M3F6C2	0	2398.19	High	0	1.748e-10	107
High	IATVTNFPHGNDDIEIALAETR		5.58102e-10	0	1	1	26	A0A0M3F6C2	0	2397.2	High	0	1.776e-10	116
High	IATMGSTGTSSTR		3.21962e-05	0	1	1	4	A0A0M3F374	0	1269.61	High	0	2.782e-06	56
High	NVRQPVNIVSHFAR		0.000136938	0	1	1	4	A0A0M3F430	1	1636.9	High	0	1.308e-05	39
High	LATLPTYEEAIAR		4.87338e-05	0	1	1	25	A0A0M3EWJ0	0	1447.78	High	0	3.038e-05	61
High	LATGANALDTATAIR		1.78456e-07	0	1	1	8	A0A0M3F9Y8	0	1458.79	High	0	1.067e-08	103
High	VKVGDPVIEFDLPLLEEK		1.03542e-07	0	1	1	22	A0A094XU79	1	2040.13	High	0	4.891e-08	68
High	VKVGDPVIEFDLPLLEEKAK		7.61982e-08	0	1	1	39	A0A094XU79	2	2239.26	High	0	1.083e-08	78
High	IATDPFVGNLTFFR		1.05341e-07	0	1	1	40	A0A0M3EZQ8	0	1597.84	High	0	2.358e-08	101
High	LATAWEGFAKGDWQNEVNVRDFIQK	1xDeamidated [Q/N]	8.02841e-06	0	1	1	11	A0A0M3EYU9	2	2923.44	High	2.555e-05	0.0001529	34
High	IATVTNFPHGNDDIEIALAETR	2xDeamidated [N6; N11]	7.77847e-05	0	1	1	1	A0A0M3F6C2	0	2399.17	High	0	7.151e-06	47
High	LDAVIFTGGIGENAAMVR		1.23991e-08	0	1	1	6	A0A0M3F8V6	0	1833.95	High	0	6.146e-10	112
High	LARFEELNNTEYQK		9.09515e-05	0	1	1	8	A0A0M3F5Y4	1	1754.87	High	0	8.447e-06	46
High	NVVRETDEVGKGQIR		1.12102e-05	0	1	1	12	A0A0M3F146	2	1699.91	High	0	9.016e-07	68
High	NYTPYEGDESFLAGATDATTK		5.61359e-09	0	1	1	26	A0A0M3EYU9	0	2251	High	0	2.628e-10	106
High	IAPEHTEEGPLSK		6.35272e-06	0	1	1	9	A0A0M3F3K9	0	1407.71	High	0	4.892e-07	70
High	IAPDLQIPFEPSHENMANLKLYPDQPVEVLAADLRR	2xDeamidated [Q6; Q25]; 1xOxidation [M16]	0.000287131	0	1	1	1	A0A0M3EYH6	2	4118.09	High	0	2.857e-05	44
High	IAPDLQIPFEPSHENMANLKLYPDQPVEVLAADLRR	1xOxidation [M16]	7.26637e-05	0	1	1	1	A0A0M3EYH6	2	4116.12	High	0	6.663e-06	28
High	IAPDLQIPFEPSHENMANLKLYPDQPVEVLAADLRR	1xDeamidated [Q/N]	7.36968e-09	0	1	1	4	A0A0M3EYH6	2	4101.11	High	0	3.52e-10	80
High	IAPDLQIPFEPSHENMANLKLYPDQPVEVLAADLRR		1.79265e-08	0	1	1	7	A0A0M3EYH6	2	4100.13	High	0	9.126e-10	66
High	NYTPYEGDESFLAGATDATTK	1xDeamidated [N1]	9.50336e-06	0	1	1	3	A0A0M3EYU9	0	2251.99	High	0	3.152e-06	43
High	IAPDLQIPFEPSHENMANLK		2.56705e-05	0	1	1	8	A0A0M3EYH6	0	2264.14	High	0	2.189e-06	38
High	IAPDKDVDGFHPYNVGR		2.78931e-06	0	1	1	28	A0A0M3F9W8	1	1899.93	High	0	2.033e-07	63
High	VLALDMGALVAGAK		8.28103e-06	0	1	1	7	A0A0M3F2N9	0	1328.76	High	0	6.505e-07	67
High	IANRLYTSLGDAAVGRFSDGEVSVQINENVR		1.00413e-05	0	1	1	4	A0A0M3F5T1	2	3350.71	High	0	1.395e-05	42
High	IANRLYTSLGDAAVGR		1.46971e-06	0	1	1	9	A0A0M3F5T1	1	1676.91	High	0	1.021e-07	73
High	NYTPYEGDESFLAGATDATTKLWDSVMEGVK		0.000282486	0	1	1	2	A0A0M3EYU9	1	3395.56	High	0	2.805e-05	29
High	VIAIDVNDEQLK		0.000260301	0	1	1	2	A0A0M3F7A5	0	1356.74	High	1.494e-05	4.211e-05	44
High	TIRVTAEKDPANLK		0.000101724	0	1	1	8	A0A0M3F3E6	2	1555.88	High	2.555e-05	7.126e-05	38
High	LANELSDAADNKGTAVKK		1.08776e-08	0	1	1	37	A0A0M3EY70	2	1844.97	High	0	5.333e-10	97
High	LANELSDAADNKGTAVK	2xDeamidated [N3; N11]	0.00034645	0	1	1	1	A0A0M3EY70	1	1718.84	High	0	3.469e-05	57
High	LANELSDAADNKGTAVK	1xDeamidated [N]	3.58306e-08	0	1	1	43	A0A0M3EY70	1	1717.86	High	0	1.915e-09	103
High	LANELSDAADNKGTAVK		4.79082e-09	0	1	1	109	A0A0M3EY70	1	1716.88	High	0	2.863e-09	103
High	LANELSDAADNK		7.36605e-05	0	1	1	2	A0A0M3EY70	0	1260.61	High	0	1.094e-05	58
High	LANEGFVAR		0.000220768	0	1	1	7	A0A0M3F2C3	0	976.521	High	1.494e-05	5.914e-05	67
High	NYTKHAEGSVLVEFGDTK		2.24524e-05	0	1	1	6	A0A0M3F0N0	1	1994.98	High	0	1.894e-06	63
High	VIALDLDGTLLTPQK		0.000216427	0	1	1	5	A0A0M3EXN2	0	1596.92	High	2.555e-05	0.0001206	33
High	NYTAGGEGGATLINDR		4.99942e-07	0	1	1	3	A0A0M3F0N7	0	1608.76	High	0	3.219e-08	83
High	IAQAAWQVNETTENIGAR		2.76058e-09	0	1	1	19	A0A0M3F0Z4	0	1971.99	High	0	2.522e-10	113
High	TLSGIVNSYTDTLVTR		1.54898e-05	0	1	1	1	A0A0M3F8M7	0	1739.92	High	0	1.272e-06	47
High	NWVMIPHVTHFDKTDITDLEAFR		6.91141e-07	0	1	1	6	A0A0M3F611	1	2785.38	High	0	1.038e-06	57
High	NWVMIPHVTHFDKTDITDLEAFR	1xDeamidated [N1]	5.32651e-05	0	1	1	3	A0A0M3F611	1	2786.36	High	0	4.776e-06	48
High	NWVMIPHVTHFDKTDITDLEAFRK		8.33391e-08	0	1	1	19	A0A0M3F611	2	2913.47	High	0	4.72e-09	87
High	LAQQQSMYESQQQR		7.0315e-07	0	1	1	8	A0A0M3F077	0	1724.8	High	0	4.641e-08	90
High	LAQMEINPGGTLELGVDYGR	1xDeamidated [Q/N]	1.82812e-07	0	1	1	10	A0A0M3F5T9	0	2134.05	High	0	1.095e-08	87
High	LAQMEINPGGTLELGVDYGR		1.58149e-10	0	1	1	13	A0A0M3F5T9	0	2133.06	High	0	5.765e-12	132
High	IAQFNVVSEAHNEGTIVSVSDGVIR	1xDeamidated [N12]	6.84034e-07	0	1	1	4	A0A0M3F280	0	2642.34	High	0	4.498e-08	81
High	IAQFNVVSEAHNEGTIVSVSDGVIR		5.91768e-10	0	1	1	16	A0A0M3F280	0	2641.36	High	0	2.369e-11	112
High	NWVMIPHVTHFDKTDITDLEAFRK	1xOxidation [M4]	4.52405e-07	0	1	1	10	A0A0M3F611	2	2929.47	High	0	9.854e-08	75
High	TISGTNTVPSTQVADAR		0.000255226	0	1	1	3	A0A0M3F523	0	1717.87	High	0	2.527e-05	41
High	NWVSPVDAIVERDEKGR		5.29022e-05	0	1	1	8	A0A0M3F9W1	2	1970.01	High	0	4.742e-06	48
High	NYITESGKIVPSR		9.53613e-06	0	1	1	14	A0A0M3F1K6	1	1463.79	High	0	7.573e-07	71
High	IAQEKRPDLMIDGPLQYDAAVMADVAK	1xDeamidated [Q16]; 1xOxidation [M]	8.41108e-07	0	1	1	5	A0A0M3F755	1	2975.49	High	0	5.623e-08	53
High	IAQEKRPDLMIDGPLQYDAAVMADVAK	1xOxidation [M]	9.1361e-07	0	1	1	7	A0A0M3F755	1	2974.5	High	0	6.968e-08	50
High	IAQEKRPDLMIDGPLQYDAAVMADVAK	1xDeamidated [Q]	3.66769e-05	0	1	1	5	A0A0M3F755	1	2959.49	High	0	3.196e-06	44
High	IAQEKRPDLMIDGPLQYDAAVMADVAK		6.07653e-09	0	1	1	20	A0A0M3F755	1	2958.51	High	0	4.696e-10	84
High	NYQSNAQTIKTQDQILNTLVNLR		5.35605e-07	0	1	1	2	A0A0M3F314	1	2675.41	High	0	3.462e-08	77
High	NYQSNAQTIKTQDQILNTLVNLR	1xDeamidated [Q12]	4.72018e-08	0	1	1	1	A0A0M3F314	1	2676.4	High	0	2.569e-09	110
High	IAQAAWQVNETTENIGARR		4.17769e-05	0	1	1	10	A0A0M3F0Z4	1	2128.09	High	2.555e-05	8.632e-05	34
High	IAQAAWQVNETTENIGAR	2xDeamidated [N9; Q]	1.09788e-07	0	1	1	3	A0A0M3F0Z4	0	1973.96	High	0	6.353e-09	94
High	IAQAAWQVNETTENIGAR	1xDeamidated [N/Q]	1.01773e-07	0	1	1	13	A0A0M3F0Z4	0	1972.97	High	0	5.847e-09	86
High	NYGSLIGEATAER		4.29373e-05	0	1	1	8	A0A0M3F3W6	0	1380.68	High	0	3.795e-06	59
High	NYTPYEGDESFLAGATDATTKLWDSVMEGVKLENR		5.02758e-09	0	1	1	5	A0A0M3EYU9	2	3907.83	High	0	2.338e-10	81
High	IDAVMAGMDITPEREK		6.2975e-07	0	1	1	14	A0A0M3EZ89	1	1775.87	High	0	4.13e-08	81
High	TISQLYDPEKGMFLPDRFVK		5.78172e-05	0	1	1	4	A0A0M3F761	2	2384.23	High	0	5.212e-06	25
High	NTLWQAGTDHAGIATQMVVERK		6.07653e-09	0	1	1	9	A0A0M3F2C3	1	2426.22	High	0	4.61e-10	89
High	VKNVLSSGKLVVEGINLVK		1.17467e-09	0	1	1	23	A0A0A6HDU1	2	1996.22	High	0	1.573e-10	86
High	VKPGSLGHRETFADIGQTIAK		0.000399993	0	1	1	10	A0A0M3F7P6	1	2225.2	High	4.397e-05	0.0004537	12
High	IDWSLSAAQLER		1.52782e-05	0	1	1	5	A0A0M3EZK9	0	1388.72	High	0	1.255e-06	72
High	IDVIMSSLSITEKR		2.3317e-05	0	1	1	1	A0A0M3F8C7	1	1591.87	High	0	1.973e-06	56
High	NTLWQAGTDHAGIATQMVVERK	1xDeamidated [Q]	5.03951e-08	0	1	1	2	A0A0M3F2C3	1	2427.21	High	0	2.764e-09	80
High	NTPSAANISAYADIVRER		2.16197e-05	0	1	1	3	A0A0M3F5S2	1	1947.99	High	0	1.819e-06	45
High	TIVTDGKPQVDDDTGLVSYKNAETGQTEQINRDQVK		5.22177e-09	0	1	1	1	A0A0M3F5K4	2	3962.96	High	0	2.433e-10	89
High	NTQGVILIR		0.000354326	0	1	1	2	A0A0M3F8L8	0	1013.61	High	0	3.555e-05	64
High	VKPGSLGHRETFADIGQTIAKYFGTSDMEYGK	1xOxidation [M28]	0.000222233	0	1	1	3	A0A0M3F7P6	2	3519.72	High	0	2.182e-05	18
High	TIVDVLDATTTLYNAK		2.20432e-08	0	1	1	17	A0A0M3F4D7	0	1737.93	High	0	2.115e-08	115
High	LDTTGLIDR		0.000204565	0	1	1	7	A0A0M3F6P9	0	1003.54	High	0	2.573e-05	66
High	TLVAVLENYQQADGR		4.22282e-07	0	1	1	1	A0A0M3EXK5	0	1676.86	High	0	2.689e-08	89
High	IDTATELTYYQNDGILHYVIR		1.84712e-07	0	1	1	1	A0A0M3F6L6	0	2498.26	High	0	1.108e-08	78
High	NTTIPTKHSQVFSTAEDNQSAVTIHVLQGER		7.60995e-10	0	1	1	31	A0A0M3F692	1	3408.71	High	0	3.101e-11	104
High	IDRNILNELQKDGR		0.000282486	0	1	1	1	A0A0M3EZ48	2	1683.91	High	0	2.813e-05	35
High	NTTIPTKHSQVFSTAEDNQSAVTIHVLQGER	1xDeamidated [N/Q]	3.05459e-07	0	1	1	9	A0A0M3F692	1	3409.7	High	0	7.276e-08	70
High	VKPIRDEDGLAIDFEIEGEYPQFGNNDARVDDMAVDLVER	1xOxidation [M33]	0.000142101	0	1	1	6	A0A0M3EYU9	2	4566.17	High	2.555e-05	6.472e-05	29
High	IDQLSSDVQTLNAKVDQLSNDVNAMRSDVQAAK	2xDeamidated [Q17; N]	0.000258599	0	1	1	4	A0A094ZLD6	2	3575.75	High	0	2.559e-05	37
High	IDQLSSDVQTLNAKVDQLSNDVNAMRSDVQAAK	1xDeamidated [N/Q]	8.63025e-06	0	1	1	4	A0A094ZLD6	2	3574.77	High	0	6.812e-07	48
High	IDQLSSDVQTLNAKVDQLSNDVNAMRSDVQAAK		6.36293e-07	0	1	1	16	A0A094ZLD6	2	3573.78	High	0	4.528e-08	58
High	VKNPGVWELPFGTTAR		9.9382e-06	0	1	1	10	A0A0M3F6K8	1	1771.95	High	0	2.829e-05	57
High	IEEALGEKAPYNGR		0.00023046	0	1	1	3	A0A0M3F1J7	1	1546.79	High	0	2.269e-05	54
High	IEEALGEKAPYNGRK		5.53534e-06	0	1	1	19	A0A0M3F1J7	2	1674.88	High	0	4.222e-07	59
High	IEEALGEKAPYNGRK	1xDeamidated [N12]	1.85128e-06	0	1	1	29	A0A0M3F1J7	2	1675.86	High	0	1.31e-07	74
High	LENGTIYQRPFGGQSK		1.62973e-06	0	1	1	5	A0A0M3EYC5	0	1794.91	High	0	4.778e-06	65
High	IENDQGGVIFEAKPK		0.000368208	0	1	1	1	A0A0M3EYK8	0	1644.86	High	0	3.696e-05	33
High	IELSSAQQTDVNLPYITADATGPK	1xDeamidated [N/Q]	4.90777e-09	0	1	1	4	A0A0M3F692	0	2533.27	High	0	2.275e-10	109
High	IELSSAQQTDVNLPYITADATGPK		1.43791e-08	0	1	1	2	A0A0M3F692	0	2532.28	High	0	7.215e-10	109
High	LELKKFDPVVR		0.000305438	0	1	1	5	A0A0A6FN03	2	1343.8	High	0	3.048e-05	41
High	IEIEAIAVRR		0.000260301	0	1	1	16	A0A0M3F1E7	1	1169.7	High	0	3.773e-05	46
High	NTKVAEADMATMEK		3.11839e-07	0	1	1	8	A0A0M3F9W1	1	1538.72	High	0	1.946e-08	85
High	NTKVAEADMATMEKK		6.28744e-06	0	1	1	1	A0A0M3F9W1	2	1666.81	High	0	4.851e-07	59
High	NTLAYLAYSDKVVEGSPK		9.87003e-06	0	1	1	1	A0A0M3F5X9	1	1955.01	High	0	7.842e-07	41
High	LEKAASYEEIKK		8.54159e-06	0	1	1	15	A0A0M3F3E6	2	1408.77	High	0	6.734e-07	72
High	IDQLSSDVQTLNAKVDQLSNDVNAMR	1xDeamidated [N/Q]; 1xOxidation [M25]	1.8857e-07	0	1	1	25	A0A094ZLD6	1	2891.41	High	0	2.481e-06	89
High	LEKAASYEEIK		6.14821e-05	0	1	1	4	A0A0M3F3E6	1	1280.67	High	0	5.571e-06	47
High	IEGVEFFAVNTDAQALRK		1.61854e-06	0	1	1	6	A0A0M3F631	1	2008.05	High	0	2.082e-07	69
High	NTLWQAGTDHAGIATQMVVER		6.81553e-10	0	1	1	12	A0A0M3F2C3	0	2298.13	High	0	2.754e-11	120
High	LEGNNAELGAK		0.000109963	0	1	1	2	A0A0M3F041	0	1115.57	High	0	1.036e-05	54
High	VKLPLTLDPVR		8.63025e-06	0	1	1	17	A0A0M3F515	1	1250.78	High	0	6.797e-07	71
High	IEGITKEIMQVALNQAK		2.2146e-05	0	1	1	2	A0A0M3F2V0	1	1886.04	High	0	1.868e-06	45
High	NTLWQAGTDHAGIATQMVVER	1xDeamidated [Q]	2.39434e-08	0	1	1	4	A0A0M3F2C3	0	2299.11	High	0	3.545e-09	93
High	VKLPLTLDPVRTAQK		0.000193971	0	1	1	14	A0A0M3F515	2	1679.02	High	0	1.893e-05	38
High	LEFIGAPTPLEYLPR		1.99769e-05	0	1	1	4	A0A0M3F7X9	0	1715.94	High	0	1.668e-06	58
High	NTLWQAGTDHAGIATQMVVER	1xOxidation [M17]	0.000369387	0	1	1	6	A0A0M3F2C3	0	2314.12	High	0	3.716e-05	47
High	TIVTDGKPQVDDDTGLVSYKNAETGQTEQINRDQVK	1xDeamidated [N/Q]	1.15877e-06	0	1	1	8	A0A0M3F5K4	2	3963.94	High	0	1.205e-07	54
High	IEGVEFFAVNTDAQALRK	1xDeamidated [N10]	7.56949e-05	0	1	1	1	A0A0M3F631	1	2009.03	High	0	6.942e-06	34
High	VKVENADEYDLWGSRV		2.97796e-06	0	1	1	6	A0A0M3EY23	2	1879.92	High	0	2.175e-07	64
High	IDQLSSDVQTLNAKVDQLSNDVNAMR	1xOxidation [M25]	2.35598e-09	0	1	1	34	A0A094ZLD6	1	2890.42	High	0	1.039e-10	114
High	IDQLSSDVQTLNAKVDQLSNDVNAMR	2xDeamidated [Q/N]	2.40829e-07	0	1	1	15	A0A094ZLD6	1	2876.39	High	0	1.473e-08	77
High	NVDVGTWIAGVGYRF		7.05576e-07	0	1	1	52	A0A0M3EZV5	1	1653.84	High	0	4.435e-07	92
High	NVDVLIADTAGRLQNK		0.000203887	0	1	1	3	A0A0M3EYJ1	1	1726.94	High	0	1.994e-05	44
High	VKPNQQVTIIDSEGKTR	1xDeamidated [Q/N]	1.36859e-05	0	1	1	7	A0A0M3F2G5	1	1914.03	High	0	2.649e-06	74
High	IDKSVMAGVIIR		5.74903e-06	0	1	1	3	A0A0M3F0L7	1	1301.76	High	0	4.41e-07	82
High	VKPNQQVTIIDSEGKTRNGK	1xDeamidated [N18]	4.70947e-05	0	1	1	6	A0A0M3F2G5	2	2213.19	High	0	4.644e-06	39
High	TLTLSGMLAEAIR	1xOxidation [M7]	0.000201866	0	1	1	1	A0A0M3F5T1	0	1391.76	High	0	1.972e-05	52
High	TLTLSGMLAEAIR		9.27714e-06	0	1	1	2	A0A0M3F5T1	0	1375.76	High	0	7.36e-07	76
High	NVEVMNTDAEGR		1.22593e-05	0	1	1	3	A0A0M3F6J9	0	1334.6	High	0	9.892e-07	68
High	LDGRPVMIIGHQKGR		0.000111085	0	1	1	14	A0A0M3F5V9	1	1676.94	High	0	1.048e-05	36
High	VKSGWADDERALR		0.000139262	0	1	1	5	A0A0M3F819	2	1502.77	High	0	1.33e-05	38
High	LDGRPVMIIGHQK		0.000393695	0	1	1	41	A0A0M3F5V9	0	1463.82	High	1.494e-05	4.154e-05	39
High	NVEVVSSFASSSTLAR		1.08311e-05	0	1	1	4	A0A0M3EYA3	0	1653.84	High	0	8.671e-07	57
High	TITLAELRDEKGELLVPER		4.7735e-06	0	1	1	13	A0A0M3F3A6	2	2182.21	High	0	1.387e-06	48
High	IDGKVWQLPAAVYGR		0.000108485	0	1	1	6	A0A0M3F5B9	1	1672.92	High	0	1.022e-05	38
High	TLSVKIPAGVDTGDRIR		4.36787e-05	0	1	1	13	A0A0M3F5W2	2	1798.02	High	0	3.861e-06	47
High	NVGIDPEVYSGFAFGMGMER		2.46975e-08	0	1	1	16	A0A0M3F3W9	0	2175.98	High	0	1.283e-09	105
High	IDFSLISSERAPR		0.00017376	0	1	1	3	A0A0M3F1J4	1	1490.8	High	0	1.683e-05	36
High	NVGIDPEVYSGFAFGMGMER	1xOxidation [M]	0.000122937	0	1	1	6	A0A0M3F3W9	0	2191.98	High	0	1.164e-05	57
High	LDEFETVGNTIR		9.90031e-05	0	1	1	1	A0A0M3F631	0	1393.7	High	0	9.247e-06	55
High	TISQLYDPEKGMFLPDRFVK	1xDeamidated [Q4]	1.55967e-05	0	1	1	1	A0A0M3F761	2	2385.22	High	0	1.283e-06	50
High	IDDRLIHGQVATR		4.00946e-05	0	1	1	10	A0A0M3F463	1	1493.82	High	0	3.528e-06	47
High	VKPNQQVTIIDSEGKTR		3.25704e-09	0	1	1	48	A0A0M3F2G5	1	1913.05	High	0	1.47e-10	101
High	LDLVSREEFDVQTQVLLR		0.000246974	0	1	1	4	A0A0M3F2F6	1	2160.17	High	0	3.407e-05	25
High	NVDVGTWIAGVGYR		1.68223e-05	0	1	1	5	A0A0M3EZV5	0	1506.77	High	0	2.456e-06	62
High	IDMSEFMEKHSVSR		1.8332e-05	0	1	1	2	A0A0M3F2N9	1	1695.78	High	0	2.265e-06	58
High	IDQLSSDVQTLNAKVDQLSNDVNAMR	1xDeamidated [Q/N]	9.4121e-09	0	1	1	66	A0A094ZLD6	1	2875.41	High	0	1.303e-09	97
High	IDQLSSDVQTLNAKVDQLSNDVNAMR		3.66576e-10	0	1	1	51	A0A094ZLD6	1	2874.43	High	0	1.415e-11	124
High	IDQLSSDVQTLNAK	1xDeamidated [N12]	8.46923e-07	0	1	1	9	A0A094ZLD6	0	1532.78	High	0	5.668e-08	83
High	IDQLSSDVQTLNAK		5.91883e-07	0	1	1	34	A0A094ZLD6	0	1531.8	High	0	1.239e-07	90
High	LDQLPADKKTVLR		2.58474e-05	0	1	1	7	A0A094XXJ6	2	1496.88	High	0	2.202e-06	58
High	NTTIPTKHSQVFSTAEDNQSAVTIHVLQGERK		3.16166e-07	0	1	1	8	A0A0M3F692	2	3536.81	High	0	1.971e-08	67
High	LDQLAEIVKPQR		2.3561e-06	0	1	1	29	A0A0M3F6F1	0	1409.81	High	0	2.275e-07	92
High	NTTIPTKHSQVFSTAEDNQSAVTIHVLQGERK	1xDeamidated [N/Q]	0.000138328	0	1	1	3	A0A0M3F692	2	3537.79	High	0	1.32e-05	24
High	VKPIRDEDGLAIDFEIEGEYPQFGNNDARVDDMAVDLVER	1xDeamidated [Q/N]; 1xOxidation [M33]	0.00017966	0	1	1	8	A0A0M3EYU9	2	4567.16	High	0	2.429e-05	28
High	NTVVIMTSNLGSDLIQER		9.56535e-08	0	1	1	2	A0A0M3F2N9	0	1990.03	High	0	5.478e-09	85
High	IDQLSSDVQTLNAKVDQLSNDVNAMR	3xDeamidated [N12; Q17; N20]	0.00017088	0	1	1	1	A0A094ZLD6	1	2877.38	High	0	1.652e-05	41
High	IDPNGENDRYPLQKQEIVTDPLEQEVNK	2xDeamidated [Q15; N/Q]	5.16512e-05	0	1	1	5	A0A0M3F765	2	3283.6	High	0	4.767e-06	34
High	IDPNGENDRYPLQKQEIVTDPLEQEVNK		1.52782e-05	0	1	1	6	A0A0M3F765	2	3281.63	High	0	1.255e-06	46
High	IDPEWVEPVAQHLLKR		2.207e-05	0	1	1	1	A0A0M3F6W7	1	1930.05	High	0	1.861e-06	54
High	NVALEEQAVEAVLAK		1.40535e-06	0	1	1	38	A0A0M3F8S6	0	1583.86	High	0	6.966e-07	79
High	VKPIRDEDGLAIDFEIEGEYPQFGNNDARVDDMAVDLVER	2xDeamidated [Q/N]; 1xOxidation [M33]	2.33972e-05	0	1	1	9	A0A0M3EYU9	2	4568.14	High	0	2.396e-06	40
High	NVALEEQAVEAVLAKAK		2.99209e-07	0	1	1	12	A0A0M3F8S6	1	1783	High	0	1.857e-08	77
High	LDNQATKYR		0.000121698	0	1	1	17	A0A094ZLD6	1	1108.57	High	0	1.153e-05	65
High	NVALEEQAVEAVLAKAK	1xDeamidated [Q7]	1.97041e-05	0	1	1	1	A0A0M3F8S6	1	1783.98	High	0	1.646e-06	69
High	TLTLSGMLAEAIRR		7.46851e-06	0	1	1	34	A0A0M3F5T1	1	1531.86	High	0	5.821e-07	56
High	LDNGEGLPQYIKDHPIYYAGPAKTPEGYASGSLGPTTAGR	1xDeamidated [N/Q]	9.00297e-05	0	1	1	7	A0A0M3EWT0	2	4163.04	High	0	8.366e-06	24
High	VKPNQQVTIIDSEGK		2.61589e-07	0	1	1	20	A0A0M3F2G5	0	1655.9	High	0	2.655e-08	87
High	IDPNGENDRYPLQKQEIVTDPLEQEVNK	1xDeamidated [N/Q]	1.70438e-06	0	1	1	13	A0A0M3F765	2	3282.61	High	0	1.199e-07	45
High	LENGTIYQRPFGGQSK	1xDeamidated [Q/N]	3.32056e-05	0	1	1	3	A0A0M3EYC5	0	1795.9	High	0	2.878e-06	53
High	VIARPFIGDKAGNFQR		4.10231e-06	0	1	1	45	A0A0M3F7P6	1	1788.99	High	0	3.064e-07	57
High	PDMKLFAGNATPELAQR		4.15523e-08	0	1	1	13	A0A0M3F5T1	1	1858.95	High	0	2.242e-09	84
High	QAMGLNDLPDWLR		4.15922e-06	0	1	1	2	A0A0M3EZ64	0	1528.76	High	0	5.058e-07	76
High	KYFPNATILALTTNETTARQLVLSK	1xDeamidated [N/Q]	0.000375333	0	1	1	2	A0A0M3F1M6	2	2794.53	High	2.555e-05	6.143e-05	27
High	KYFPNATILALTTNETTAR	2xDeamidated [N5; N14]	4.36467e-06	0	1	1	5	A0A0M3F1M6	1	2127.1	High	0	3.273e-07	67
High	KYFPNATILALTTNETTAR	1xDeamidated [N5]	2.71988e-08	0	1	1	21	A0A0M3F1M6	1	2126.11	High	0	1.424e-09	95
High	VIEITPERVVDFTGNYEDYLRSK		4.41e-06	0	1	1	6	A0A0M3EZE1	2	2743.39	High	0	9.315e-07	49
High	KYEQEIDVR		6.14821e-05	0	1	1	7	A0A0M3F2S4	1	1179.6	High	0	5.57e-06	62
High	VIEITPERVVDFTGNYEDYLRSK	1xDeamidated [N15]	0.000280648	0	1	1	1	A0A0M3EZE1	2	2744.38	High	0	2.786e-05	32
High	QANELPGAPSQEEAVIAFGK		1.35921e-05	0	1	1	2	A0A0M2G6I8	0	2056.03	High	0	1.107e-06	39
High	VLENAEGDRTTPSIIAYTQDGETLVGQPAK		6.26117e-08	0	1	1	6	A0A0M3F692	1	3173.6	High	0	1.463e-08	77
High	KWTDQSGAEKYTTEVVVNVGGTMQMLGGR		1.553e-06	0	1	1	5	A0A0M3F425	2	3142.53	High	0	1.084e-07	57
High	VLENAEGDRTTPSIIAYTQDGETLVGQPAK	1xDeamidated [Q/N]	1.0414e-06	0	1	1	11	A0A0M3F692	1	3174.58	High	0	1.22e-07	48
High	KVVLTGPSKDNTPMFVR	1xDeamidated [N11]; 1xOxidation [M14]	0.000257752	0	1	1	2	A0A0M3F3E6	2	1906.01	High	0	2.547e-05	56
High	KVVLTGPSKDNTPMFVR	1xOxidation [M14]	6.43615e-08	0	1	1	68	A0A0M3F3E6	2	1905.03	High	0	5.866e-09	82
High	KVVLTGPSKDNTPMFVR	1xDeamidated [N11]	4.31573e-08	0	1	1	12	A0A0M3F3E6	2	1890.02	High	0	2.335e-09	106
High	KVVLTGPSKDNTPMFVR		3.29088e-09	0	1	1	85	A0A0M3F3E6	2	1889.03	High	0	1.483e-10	117
High	KVVADIAGVPAQINIAEVRKPELDAK	1xDeamidated [N/Q]	0.000157688	0	1	1	5	A0A094XDK4	2	2745.55	High	0	2.296e-05	30
High	KVVADIAGVPAQINIAEVRKPELDAK		2.95752e-09	0	1	1	48	A0A094XDK4	2	2744.57	High	0	1.97e-10	76
High	KVVADIAGVPAQINIAEVR		1.29364e-09	0	1	1	28	A0A094XDK4	1	1963.13	High	0	6.267e-11	110
High	KVSQALDILTYTNKK		2.16667e-08	0	1	1	25	A0A0F1PNH1	2	1721.98	High	0	1.118e-09	96
High	KVSQALDILTYTNK		0.000279734	0	1	1	4	A0A0F1PNH1	1	1593.88	High	0	2.784e-05	37
High	QANELPGAPSQEEAVIAFGKFK	1xDeamidated [N/Q]	7.34106e-06	0	1	1	3	A0A0M2G6I8	1	2332.18	High	0	1.507e-06	39
High	KYIVALDQGTTSSR		0.000111839	0	1	1	5	A0A0M3F0N3	1	1538.82	High	2.555e-05	6.711e-05	48
High	VIEITPERVVDFTGNYEDYLR		1.14441e-05	0	1	1	16	A0A0M3EZE1	1	2528.27	High	0	9.196e-07	56
High	IAAANVPAFVSGK		5.61211e-06	0	1	1	30	A0A094ZZI7	0	1244.7	High	0	4.294e-07	78
High	IAAANVPAFVSGKALKDAVK		1.88344e-06	0	1	1	12	A0A094ZZI7	2	1970.14	High	0	1.333e-07	58
High	IADQLIVGGGIANTFVAAQGHNVGK		4.42583e-09	0	1	1	34	A0A0M3EX60	0	2450.32	High	0	2.73e-10	111
High	TIPVPMVVGHEYVGEVVGIGQEVK		2.348e-06	0	1	1	9	A0A0M3F1W3	0	2536.35	High	0	1.086e-06	54
High	QALKGYLPAR		0.000144025	0	1	1	15	A0A0M3F7P0	1	1116.65	High	0	1.377e-05	63
High	VIEEAKALAEHGIVFGEPK		1.18706e-06	0	1	1	4	A0A0M3F5N6	1	2037.1	High	0	8.123e-08	50
High	LADAGVKELLVISQDTSAYGVDVKHR	1xDeamidated [Q14]	7.49427e-06	0	1	1	1	A0A0M3EY23	2	2785.47	High	0	5.849e-07	52
High	LADAGVKELLVISQDTSAYGVDVKHR		9.1503e-06	0	1	1	5	A0A0M3EY23	2	2784.49	High	0	7.494e-07	56
High	LADAGVKELLVISQDTSAYGVDVK		1.39731e-07	0	1	1	3	A0A0M3EY23	1	2491.33	High	0	8.218e-09	69
High	VIEIAVKGMLPK		1.18855e-05	0	1	1	23	A0A0M3F3Y2	1	1297.79	High	0	9.577e-07	67
High	VIEIAVKGMLPK	1xOxidation [M9]	8.70228e-05	0	1	1	13	A0A0M3F3Y2	1	1313.79	High	0	8.053e-06	48
High	QALILNLPGQPK		0.000311441	0	1	1	3	A0A0M3F7W6	0	1291.77	High	0	3.114e-05	49
High	VLENAEGDRTTPSIIAYTQDGETLVGQPAKR		1.29364e-09	0	1	1	73	A0A0M3F692	2	3329.7	High	0	5.466e-11	99
High	TLPDAQFEVVHSLAK		0.00011726	0	1	1	2	A0A0M3F293	0	1654.88	High	0	1.511e-05	36
High	QAIVAEVSEVAK		0.000111085	0	1	1	7	A0A0M3EWJ0	0	1243.69	High	0	1.047e-05	56
High	QAIVAEVSEVAKGALSAVVADSR		3.30579e-10	0	1	1	6	A0A0M3EWJ0	1	2270.24	High	0	1.267e-11	122
High	QAMEDNKSDIGWGSQIR		8.12624e-07	0	1	1	6	A0A0M3EYN4	1	1934.9	High	0	5.424e-08	74
High	IAAGMDGNAEVVGAYAWAHELSSGK		2.93477e-05	0	1	1	1	A0A0M3F7P6	0	2504.19	High	0	2.518e-06	44
High	LAAEVLEMIEPFVKPGVSTGELDR	1xOxidation [M8]	0.000347565	0	1	1	2	A0A0M3F7J9	0	2616.36	High	0.0005883	0.007776	30
High	LAAETIDVSLPGRR		9.76693e-05	0	1	1	18	A0A0M3F3W9	1	1497.84	High	0	1.117e-05	55
High	LAAETIDVSLPGR		3.09697e-07	0	1	1	5	A0A0M3F3W9	0	1341.74	High	0	4.952e-08	102
High	LAAEEGVVAMGETGLDYFYTPETKPR		1.11695e-07	0	1	1	7	A0A0M3F2Z3	0	2844.38	High	0	6.472e-09	68
High	TINPTGIISIGPWQDLNEPHGRDVR	2xDeamidated [Q14; N17]	1.62537e-05	0	1	1	1	A0A0M3F488	1	2787.41	High	0	1.338e-06	60
High	LAADVLGVPTLVIAR		4.18797e-06	0	1	1	13	A0A0M3F3K4	0	1507.92	High	0	3.139e-07	59
High	VIEIAVKGMLPKGPLGR		2.16915e-06	0	1	1	4	A0A0M3F3Y2	2	1778.07	High	0	1.588e-07	73
High	IADQLIVGGGIANTFVAAQGHNVGK	1xDeamidated [N/Q]	5.41169e-07	0	1	1	11	A0A0M3EX60	0	2451.3	High	0	9.91e-08	65
High	KVPGYLEEEGANKSSNTETFVAIR		1.3957e-06	0	1	1	1	A0A0M3F5Q2	2	2639.33	High	0	9.659e-08	63
High	KVLQVQTENLQAER		4.88029e-07	0	1	1	7	A0A0M3EXK5	1	1655.91	High	0	3.133e-08	66
High	VLENAEGDRTTPSIIAYTQDGETLVGQPAKR	2xDeamidated [N4; Q19]	3.11839e-07	0	1	1	6	A0A0M3F692	2	3331.67	High	0	1.941e-08	71
High	VLEQSAESVPDYGK		4.08821e-06	0	1	1	5	A0A0M3F862	0	1521.74	High	0	3.058e-07	71
High	KTDLVIAGEAAGSKLAK		2.20684e-06	0	1	1	3	A0A0M3F8I8	2	1671.96	High	0	1.576e-07	39
High	KTDLVIAGEAAGSK		1.06463e-05	0	1	1	3	A0A0M3F8I8	1	1359.75	High	0	8.522e-07	50
High	KTAVGQTIQIGGGITKGLGAGANPEVGR	1xDeamidated [Q]	4.24984e-05	0	1	1	2	A0A0M3F631	2	2651.45	High	0	3.745e-06	41
High	KTAVGQTIQIGGGITKGLGAGANPEVGR		1.94945e-06	0	1	1	2	A0A0M3F631	2	2650.46	High	0	1.382e-07	55
High	KTAVGQTIQIGGGITK		2.86722e-09	0	1	1	11	A0A0M3F631	1	1571.91	High	0	1.282e-10	114
High	QAQYNFVGASEQLESAHR		2.32373e-09	0	1	1	27	A0A0M3F4D7	0	2034.96	High	0	1.025e-10	118
High	QAQYNFVGASEQLESAHR	1xDeamidated [Q12]	3.74311e-07	0	1	1	1	A0A0M3F4D7	0	2035.95	High	0	2.361e-08	81
High	KTAEDYLGEPVTEAVITVPAYFNDAQRQATK	1xDeamidated [N/Q]	2.98556e-05	0	1	1	4	A0A0M3F692	2	3426.71	High	0	2.571e-06	40
High	KTAEDYLGEPVTEAVITVPAYFNDAQRQATK		1.17081e-06	0	1	1	7	A0A0M3F692	2	3425.72	High	0	8.017e-08	62
High	KTAEDYLGEPVTEAVITVPAYFNDAQR	2xDeamidated [N23; Q26]	9.30913e-06	0	1	1	2	A0A0M3F692	1	2999.45	High	0	7.389e-07	62
High	KTAEDYLGEPVTEAVITVPAYFNDAQR	1xDeamidated [N/Q]	5.07876e-06	0	1	1	14	A0A0M3F692	1	2998.47	High	0	3.854e-07	50
High	KTAEDYLGEPVTEAVITVPAYFNDAQR		8.8157e-09	0	1	1	33	A0A0M3F692	1	2997.48	High	0	4.267e-10	86
High	VIEQTVREKLPPGFQR		0.000363527	0	1	1	26	A0A0M3F8M2	2	1897.07	High	2.555e-05	8.916e-05	38
High	KTAALVMNIDDMSKR		1.93684e-05	0	1	1	3	A0A0M3F7I6	2	1692.88	High	0	1.614e-06	52
High	KSTPFAAQVAAER		1.3957e-06	0	1	1	29	A0A0M3EZB3	1	1375.73	High	0	9.652e-08	92
High	KSSEVYGQTNIGGK		2.38867e-09	0	1	1	5	A0A0M3F0N3	1	1467.74	High	0	1.055e-10	111
High	VLESAIANAEHNDGADIDDLK		1.34999e-07	0	1	1	13	A0A0F1PNH1	0	2210.06	High	0	7.129e-08	90
High	KSLTEIKDVLASR		1.19663e-07	0	1	1	15	A0A094ZRS5	2	1459.85	High	0	6.955e-09	84
High	VLESAIANAEHNDGADIDDLK	1xDeamidated [N]	6.14744e-07	0	1	1	9	A0A0F1PNH1	0	2211.04	High	0	4.02e-08	80
High	KTIASNAITINGEK		9.19927e-07	0	1	1	9	A0A0M3F244	1	1459.81	High	0	2.267e-07	85
High	KTIASNAITINGEK	1xDeamidated [N11]	1.95692e-05	0	1	1	2	A0A0M3F244	1	1460.8	High	0	1.636e-06	61
High	KTLLTQVAPPGVTAHVVDVAK		8.81033e-06	0	1	1	1	A0A0M3F463	1	2144.24	High	0	6.953e-07	37
High	KTLLTQVAPPGVTAHVVDVAK	1xDeamidated [Q6]	2.13247e-05	0	1	1	1	A0A0M3F463	1	2145.23	High	0	1.794e-06	38
High	QANKYKVPR		6.04416e-05	0	1	1	14	A0A0M3EZQ8	2	1103.63	High	0	5.461e-06	64
High	KVIGHLANGNLEYKHPYLEER	1xDeamidated [N]	8.70228e-05	0	1	1	2	A0A0M3F097	2	2481.29	High	0	8.056e-06	35
High	KVLESAIANAEHNDGADIDDLKVAK	2xDeamidated [N9; N13]	5.00858e-05	0	1	1	1	A0A0F1PNH1	2	2638.32	High	0	4.471e-06	45
High	KVLESAIANAEHNDGADIDDLKVAK	1xDeamidated [N]	1.05092e-08	0	1	1	21	A0A0F1PNH1	2	2637.34	High	0	5.153e-10	69
High	KVLESAIANAEHNDGADIDDLKVAK		2.57066e-10	0	1	1	55	A0A0F1PNH1	2	2636.35	High	0	9.693e-12	93
High	KVLESAIANAEHNDGADIDDLK	1xDeamidated [N]	1.7351e-05	0	1	1	5	A0A0F1PNH1	1	2339.14	High	0	1.435e-06	56
High	KVLESAIANAEHNDGADIDDLK		1.52629e-09	0	1	1	10	A0A0F1PNH1	1	2338.15	High	0	1.378e-08	90
High	KVGVNQVVGVNLFDVYR		1.89731e-05	0	1	1	1	A0A0M3F1J6	1	1906.05	High	0	1.579e-06	47
High	KVGVGLGTNYEEWLRQNVQGVDIR		1.49662e-05	0	1	1	7	A0A0M3F7J7	2	2730.43	High	0	1.227e-06	55
High	QANRGEVALENTHPFTR		0.000256065	0	1	1	2	A0A0M3EYS0	1	1939.97	High	0	2.533e-05	25
High	VLENAEGDRTTPSIIAYTQDGETLVGQPAKR	1xDeamidated [N/Q]	8.87666e-09	0	1	1	35	A0A0M3F692	2	3330.68	High	0	1.016e-09	105
High	KVGAEVEEGEDYIR		1.53354e-07	0	1	1	3	A0A0M3EX20	1	1593.78	High	0	9.068e-09	98
High	KVDYSTFLQEVNQDQVREAR		1.553e-06	0	1	1	9	A0A0M3F2R9	2	2425.21	High	0	3.356e-07	56
High	KVDYSTFLQEVNQDQVR	1xDeamidated [Q9]	1.96529e-07	0	1	1	1	A0A0M3F2R9	1	2070.01	High	0	1.183e-08	76
High	KVDYSTFLQEVNQDQVR		4.01882e-09	0	1	1	8	A0A0M3F2R9	1	2069.03	High	0	1.84e-10	96
High	KVAYLPQQLPQAEGMTVR		2.58474e-05	0	1	1	2	A0A0M3F5Y6	1	2029.09	High	0	2.198e-06	54
High	KVAEFFGKEPR		7.83727e-06	0	1	1	24	A0A0M3F692	2	1307.71	High	0	6.124e-07	68
High	KTVVADGVGQGYKEVQEISPNLR	1xDeamidated [Q10]	1.42626e-05	0	1	1	2	A0A0M3F783	2	2488.3	High	0	1.165e-06	52
High	KTVVADGVGQGYKEVQEISPNLR		1.46604e-10	0	1	1	15	A0A0M3F783	2	2487.32	High	0	5.303e-12	115
High	KTQHPLLPGAIAEFNQYEFSR		2.36396e-05	0	1	1	1	A0A0M3F8D4	1	2446.25	High	0	2.001e-06	53
High	QAQEILDTDHYGLER		7.41727e-06	0	1	1	1	A0A0M3F860	0	1787.86	High	0	5.794e-07	58
High	QAQIGTIDAQIKR		0.000327986	0	1	1	2	A0A0M3EXM1	1	1441.81	High	0	3.282e-05	49
High	KVEERELPELTEEFIK		4.82362e-05	0	1	1	5	A0A0M3F8S6	2	1989.05	High	0.0001028	0.001351	28
High	NYTPYEGDESFLAGATDATTKLWDSVMEGVKLENR	1xDeamidated [N]	1.40849e-08	0	1	1	6	A0A0M3EYU9	2	3908.82	High	0	7.041e-10	61
High	IADQLIVGGGIANTFVAAQGHNVGKSLYEADLVDEAKR		8.67444e-10	0	1	1	8	A0A0M3EX60	2	3940.06	High	0	3.566e-11	90
High	QALDAAGFTDTAIMSYSTK		8.8157e-09	0	1	1	2	A0A0M3F8Y1	0	1990.94	High	0	4.269e-10	97
High	LAIALAQEGGIGFIHKNMSIER	2xDeamidated [Q7; N17]	0.000240555	0	1	1	1	A0A0M3F804	1	2370.25	High	0	2.371e-05	29
High	LAIALAQEGGIGFIHKNMSIER		0.000295671	0	1	1	1	A0A0M3F804	1	2368.28	High	0	2.941e-05	31
High	LAIALAQEGGIGFIHK		5.44911e-07	0	1	1	15	A0A0M3F804	0	1637.94	High	0	3.53e-08	71
High	VLDEVTDYYLTK		2.35585e-05	0	1	1	2	A0A0M3F9Y8	0	1458.74	High	0	1.994e-06	67
High	IAKEPISMETPIGDDEDSHLGDFIEDTTLELPLDSATTESLR	1xOxidation [M8]	7.93261e-07	0	1	1	5	A0A0M3F312	1	4617.19	High	0	5.287e-08	63
High	VLDGAVMVYDSVGGVQPQSETVWR		1.73604e-07	0	1	1	2	A0A0M3F4X6	0	2592.28	High	0	1.037e-08	80
High	IAKEEMETEMAR	1xOxidation [M]	1.90301e-06	0	1	1	16	A0A0M3F7W2	1	1453.67	High	0	1.348e-07	82
High	IAKEEMETEMAR		3.13586e-06	0	1	1	11	A0A0M3F7W2	1	1437.67	High	0	4e-07	74
High	PSFDIVSEVDIQEVR		6.15423e-08	0	1	1	17	A0A0M3F873	0	1732.88	High	0	4.408e-09	103
High	LAKEDPSFRVWTDEESNQTIIAGMGELHLDIIVDR	1xOxidation [M24]	8.10264e-05	0	1	1	2	A0A0M3EZQ8	2	4013.99	High	0	7.474e-06	59
High	LAKEDPSFRVWTDEESNQTIIAGMGELHLDIIVDR	2xDeamidated [N17; Q18]	5.12992e-05	0	1	1	4	A0A0M3EZQ8	2	3999.96	High	2.555e-05	0.0001404	34
High	LAKEDPSFRVWTDEESNQTIIAGMGELHLDIIVDR	1xDeamidated [N/Q]	8.92842e-08	0	1	1	20	A0A0M3EZQ8	2	3998.98	High	0	5.085e-09	72
High	LAKEDPSFRVWTDEESNQTIIAGMGELHLDIIVDR		2.87711e-09	0	1	1	19	A0A0M3EZQ8	2	3998	High	0	1.285e-10	95
High	PVAHVALPVPLPR		0.000220039	0	1	1	8	A0A0M3F2M7	0	1365.84	High	2.555e-05	7.603e-05	33
High	IAKEALTFDDVLLVPAHSTVLPNTADLSTQLTKTIR		3.69988e-09	0	1	1	3	A0A0M3F804	2	3892.14	High	0	1.635e-09	79
High	TLQPVSGSDIDLQLR		5.12145e-07	0	1	1	7	A0A0M3F2N4	0	1641.88	High	0	3.309e-08	84
High	IAKEALTFDDVLLVPAHSTVLPNTADLSTQLTK	1xDeamidated [N/Q]	3.86521e-08	0	1	1	13	A0A0M3F804	1	3522.89	High	0	2.075e-09	73
High	IAKEALTFDDVLLVPAHSTVLPNTADLSTQLTK		6.15285e-11	0	1	1	20	A0A0M3F804	1	3521.91	High	0	2.826e-12	112
High	IAHWVGQGATVSDRVATLIK		2.28699e-07	0	1	1	12	A0A0M3F0Q8	1	2122.18	High	0	1.391e-08	61
High	IAHWVGQGATVSDR		2.38025e-05	0	1	1	9	A0A0M3F0Q8	0	1496.76	High	0	2.013e-06	50
High	LAHVMFGPEIIEVATFR		0.000327986	0	1	1	2	A0A0M3F7A2	0	1930.03	High	0	3.285e-05	39
High	LALAPQRDWDVNAAAVR		4.56663e-05	0	1	1	19	A0A0M3F1B8	1	1866	High	0	2.179e-05	69
High	IALASPDMIR		0.000181467	0	1	1	3	A0A0M3EWW5	0	1086.6	High	0	1.76e-05	57
High	LALDLLEQIKNGADFGK		0.000104166	0	1	1	1	A0A0M3EYT4	1	1845.01	High	0	9.757e-06	28
High	LALDLLEQIKNGADFGKLAK		0.000116864	0	1	1	2	A0A0M3EYT4	2	2157.23	High	0	1.103e-05	38
High	IALVPTMGNLHDGHMK		0.000152487	0	1	1	2	A0A0M3F7M0	0	1733.88	High	0	1.463e-05	37
High	PDMKLFAGNATPELAQR	1xDeamidated [N9]	0.000108119	0	1	1	1	A0A0M3F5T1	1	1859.93	High	0	1.016e-05	44
High	IAIVNMGNLFQQVAQK		3.7439e-05	0	1	1	3	A0A0M3F597	0	1773.97	High	0	3.269e-06	65
High	LALVMGAEGEGMRR		8.64334e-05	0	1	1	14	A0A0M3EZA5	1	1489.76	High	0	8.015e-06	48
High	LALVMGAEGEGMR		0.000260301	0	1	1	2	A0A0M3EZA5	0	1333.66	High	0	2.578e-05	53
High	IAIVHDKQQYGEGLAR		0.000115295	0	1	1	5	A0A0M3F0N9	1	1797.96	High	0	1.391e-05	57
High	LALTQSGSLQAVQVR		3.8123e-08	0	1	1	9	A0A0M3F073	0	1570.89	High	0	5.73e-09	107
High	LALPLHPEYR		0.000365861	0	1	2	10	A0A0M3F4F1	0	1208.68	High	0	3.673e-05	45
High	VLATEIAKPSVAAAQYNIAANHIDNVQIIR		2.36157e-08	0	1	1	3	A0A0M3F0R6	0	3203.75	High	0	3.627e-09	88
High	IALISKVYPMR		0.000116077	0	1	1	10	A0A0M3F5H7	1	1290.76	High	0	1.096e-05	49
High	IAHGVPVGGELEMVDGTTLSHSLAGR		1.12856e-07	0	1	1	5	A0A0M3F9Y4	0	2603.32	High	0	6.545e-09	65
High	IALLLPLNGQAAVFGR		5.20267e-06	0	1	1	1	A0A0M3F2A0	0	1652.98	High	0	3.951e-07	56
High	IAIIHDKQQYGEGLAR		0.000323775	0	1	1	1	A0A0M3EYI5	1	1811.98	High	0	3.233e-05	22
High	PHSYDYDAIVIGSGPGGEGAAMGLVK		4.46702e-08	0	1	1	6	A0A0M3F117	0	2561.23	High	0	2.426e-09	84
High	LAIIGNGMVGHR	1xDeamidated [N6]	2.1106e-05	0	1	1	2	A0A0M3EYJ3	0	1238.67	High	0	1.769e-06	61
High	LAIIGNGMVGHR		2.89476e-05	0	1	1	8	A0A0M3EYJ3	0	1237.68	High	0	6.086e-06	62
High	IALGTTYYYDKNWTFR		4.35294e-05	0	1	1	1	A0A0M3F6D8	1	2011.99	High	0	3.84e-06	36
High	PLLDSFTVDHTR		6.87623e-06	0	1	1	17	A0A0M3F1W4	0	1400.72	High	0	1.114e-06	68
High	PLLDSFTVDHTRMEAPAVR		4.16341e-05	0	1	1	33	A0A0M3F1W4	1	2155.1	High	0	2.343e-05	42
High	VLDAAVAGKITDVEVLK		3.46527e-06	0	1	1	3	A0A0F2ATN9	1	1741.01	High	0	2.562e-07	49
High	VLDEGTPKNDR		8.67276e-05	0	1	1	9	A0A0M3EYJ7	1	1243.63	High	0	8.044e-06	51
High	PIQVLPPQLANQIAAGEVVERPASVVK	1xDeamidated [N/Q]	5.04295e-05	0	1	1	3	A0A0M3F162	0	2824.59	High	0	4.503e-06	31
High	IAIIHDKQQYGEGLAR	1xDeamidated [Q]	0.000105945	0	1	1	2	A0A0M3EYI5	1	1812.96	High	0	9.985e-06	56
High	IADQLIVGGGIANTFVAAQGHNVGKSLYEADLVDEAKR	1xDeamidated [N22]	1.58183e-07	0	1	1	2	A0A0M3EX60	2	3941.04	High	0	9.389e-09	78
High	IAHENHTTVVLNPAPAR		1.30277e-06	0	1	1	5	A0A0M3F2M9	0	1839.98	High	0	8.993e-08	78
High	PVITLPDGSQR		0.00011647	0	1	1	24	A0A0M3F1J0	0	1182.65	High	0	2.936e-05	75
High	LAFDEFDELAGDRAYADDKAIVGGIAR		1.18841e-07	0	1	1	39	A0A0M3F5V9	2	2898.43	High	0	8.397e-09	78
High	TIPVPMVVGHEYVGEVVGIGQEVKGFK		1.47617e-05	0	1	1	8	A0A0M3F1W3	1	2868.53	High	0	1.207e-06	37
High	LAFDEFDELAGDR		3.08978e-05	0	1	1	2	A0A0M3F5V9	0	1497.69	High	0	2.667e-06	71
High	VIDQGTGETMGDMTK		6.53248e-09	0	1	1	15	A0A0M3F2F8	0	1582.71	High	0	3.093e-10	123
High	VIDQGTGETMGDMTK	1xOxidation [M]	5.41169e-07	0	1	1	22	A0A0M3F2F8	0	1598.7	High	0	3.504e-08	77
High	VIDQGTGETMGDMTKHGQR		8.51714e-09	0	1	1	5	A0A0M3F2F8	1	2060.95	High	0	4.107e-10	103
High	IAEQNVIHSPLPLGQQWTR		1.53308e-05	0	1	1	1	A0A0M3F1M4	0	2187.17	High	0	1.259e-06	44
High	QAGMSFSQLVVR		9.569e-06	0	1	1	7	A0A0M3F7E5	0	1322.69	High	0	1.411e-06	79
High	VIDQGTGETMGDMTKHGQR	1xOxidation [M]	2.41318e-05	0	1	1	13	A0A0M3F2F8	1	2076.94	High	0	1.351e-05	44
High	IAEITKVSAYELITR		5.8813e-05	0	1	1	2	A0A0M3F430	1	1706.97	High	0	5.307e-06	45
High	TIPVPMVVGHEYVGEVVGIGQEVK	1xOxidation [M6]	2.42193e-06	0	1	1	1	A0A0M3F1W3	0	2552.34	High	0	1.746e-07	51
High	IAELSGWIAREIGADVNHATR		6.02356e-05	0	1	1	5	A0A0M3EZU1	1	2279.19	High	0	5.442e-06	34
High	IAELSGWIAR		7.93892e-05	0	1	1	7	A0A0M3EZU1	0	1115.62	High	0	2.735e-05	67
High	QAKDWAAADAAR		2.3078e-05	0	1	1	9	A0A0M3F7Y9	1	1273.63	High	0	1.953e-06	65
High	VIDRTGLILDIFAQR		0.000310433	0	1	1	8	A0A0M3F1I8	1	1730	High	2.555e-05	0.0001259	35
High	VLDWAAEGLNNVSISQVELR		9.18782e-09	0	1	1	8	A0A0M3F8Y8	0	2213.16	High	0	4.46e-10	95
High	QAKKDLSEELQILEAGLFSR		4.27905e-05	0	1	1	16	A0A0M3EX68	2	2275.23	High	0	2.538e-05	39
High	QAKKDLSEELQILEAGLFSR	1xDeamidated [Q]	6.50769e-06	0	1	1	4	A0A0M3EX68	2	2276.21	High	0	5.024e-07	53
High	IAEELDLITAK		0.000158217	0	1	1	1	A0A0M3F1D4	0	1215.68	High	0	1.526e-05	53
High	IAEEGQRVKVGDPVIEFDLPLLEEK		0.000329047	0	1	1	3	A0A094XU79	2	2823.51	High	1.494e-05	4.734e-05	30
High	LADVLAAANAR		0.000172026	0	1	1	6	A0A0M3EZB4	0	1084.61	High	0	1.664e-05	58
High	QAGIAMPQVAIYHAPDINAFATGARR		3.38272e-06	0	1	1	6	A0A0M3F4I1	1	2739.41	High	0	2.654e-06	51
High	QAGIAMPQVAIYHAPDINAFATGAR	1xDeamidated [Q8]; 1xOxidation [M6]	0.00010138	0	1	1	2	A0A0M3F4I1	0	2600.29	High	0	9.48e-06	35
High	IAFVNKMDR	1xOxidation [M7]	0.000398726	0	1	1	21	A0A0M3EZQ8	1	1109.58	High	3.424e-05	0.0003339	45
High	VIDMMETGSNDVLVIK		2.01084e-06	0	1	1	6	A0A0M3F2D1	0	1763.89	High	0	3.939e-07	78
High	IAHDISSYSFVAMAK		1.66753e-08	0	1	1	12	A0A0M3F4Y3	0	1639.81	High	0	8.443e-10	95
High	TLQEEKITAK		0.00033011	0	1	1	15	A0A0M3FAJ7	1	1160.65	High	0	3.308e-05	45
High	VIDKKGIDTVLSELR		7.17836e-07	0	1	1	9	A0A094ZZS5	2	1685.98	High	0	4.748e-08	80
High	TIQALNNVSLHVPAGQIYGVIGASGAGK	1xDeamidated [Q16]	7.54376e-05	0	1	1	1	A0A0M3F7G8	0	2736.47	High	0	6.914e-06	37
High	IAGIKAGDEGLEVK		0.000353191	0	1	1	1	A0A0M3EYV4	1	1399.78	High	0	3.539e-05	46
High	QAAFSDTIFVVGTR		9.37343e-06	0	1	1	1	A0A0M3F7S4	0	1511.79	High	0	7.427e-07	87
High	QADDRVAQYLSFIEQNGVGKK		9.18184e-06	0	1	1	4	A0A0M3EXL6	2	2366.21	High	0	7.26e-07	44
High	IAGHHSQQIDAILGYEYGPVAVHRDDMIIR	1xOxidation [M27]	0.000238975	0	1	1	3	A0A0M3EYT3	1	3390.7	High	0	2.356e-05	30
High	QADGTMEPLPKPSVDTGMGLER		1.95692e-05	0	1	1	7	A0A0M3F0T9	0	2329.12	High	1.494e-05	4.926e-05	64
High	IAGHHSQQIDAILGYEYGPVAVHRDDMIIR		0.000140202	0	1	1	7	A0A0M3EYT3	1	3374.71	High	1.494e-05	5.984e-05	29
High	IAHELMADLEKETVDFVDNYDGTER	1xDeamidated [N19]	1.80196e-05	0	1	1	1	A0A0M3F8L8	1	2911.33	High	0	1.497e-06	50
High	QADGTMEPLPKPSVDTGMGLER	1xDeamidated [Q1]	2.12515e-05	0	1	1	2	A0A0M3F0T9	0	2330.1	High	0	1.783e-06	55
High	LAGGVAVIKVGAATEVEMK		1.57584e-05	0	1	1	2	A0A0M3F5J8	1	1843.04	High	0	1.298e-06	32
High	QADGTMEPLPKPSVDTGMGLER	1xOxidation [M]	5.09495e-05	0	1	1	6	A0A0M3F0T9	0	2345.11	High	0	1.922e-05	40
High	QADGTMEPLPKPSVDTGMGLER	1xDeamidated [Q1]; 1xOxidation [M]	0.000169741	0	1	1	3	A0A0M3F0T9	0	2346.1	High	0	1.64e-05	43
High	QADGVVIVTPEYNYSVPGGLK		2.15426e-06	0	1	1	10	A0A0M3F2J1	0	2206.14	High	0	1.025e-05	59
High	LAGEGEAGEHGAPAGDLYVQVQVK		2.2763e-05	0	1	1	7	A0A0M3F5W2	0	2395.19	High	0	1.921e-06	58
High	IAGDYIAKKAGEGAK		1.4347e-06	0	1	1	2	A0A0M3F0Z6	2	1491.82	High	0	9.949e-08	62
High	QAGELQEKLIAVNR		2.00851e-08	0	1	1	11	A0A0M3EZM6	1	1568.88	High	0	1.03e-09	101
High	TIPVPMVVGHEYVGEVVGIGQEVKGFK	1xDeamidated [Q21]	2.54948e-05	0	1	1	3	A0A0M3F1W3	1	2869.52	High	0	2.172e-06	29
High	QAGELQEKLIAVNRVSK		1.24143e-06	0	1	1	24	A0A0M3EZM6	2	1883.07	High	0	8.52e-08	85
High	VIDIWAAANDRVSK		7.88508e-05	0	1	1	10	A0A0M3EWW5	1	1557.84	High	0	2.594e-05	52
High	LAGGVAVIKVGAATEVEMKEK		3.90537e-08	0	1	1	135	A0A0M3F5J8	2	2100.17	High	0	2.096e-09	80
High	LENITPVQSRVEEFPAEPPFDGVISR		6.21149e-05	0	1	1	3	A0A0M3F0M3	1	2926.49	High	0	5.627e-06	41
High	NTGTSVHFWPDESFFDSPR		3.12174e-05	0	1	1	3	A0A0M3F4E3	0	2225.99	High	0	2.695e-06	58
High	IENQEGLNNFDEILEASDGIMVAR		4.41e-06	0	1	1	4	A0A0M3F1M6	0	2677.28	High	0	3.313e-07	79
High	LHALESGVQVEYVQETVEEHAAK		7.31604e-05	0	1	1	10	A0A0M3F6N8	0	2566.28	High	0	6.701e-06	37
High	IHAEVPLSEMFGYATQLR	1xOxidation [M10]	9.72059e-07	0	1	1	17	A0A0M3EZQ8	0	2078.04	High	0	5.673e-07	66
High	IHAEVPLSEMFGYATQLR	1xDeamidated [Q16]	5.41832e-05	0	1	1	2	A0A0M3EZQ8	0	2063.03	High	0	4.862e-06	47
High	IHAEVPLSEMFGYATQLR		4.1267e-08	0	1	1	34	A0A0M3EZQ8	0	2062.04	High	0	2.226e-09	92
High	VGSFDGGWGASYMAR		5.03951e-08	0	1	1	7	A0A0M3F8K8	0	1560.69	High	0	2.762e-09	104
High	NMITGAAQMDGAILVVAATDGPMPQTREHILLGR	1xDeamidated [Q]; 1xOxidation [M]	4.22282e-07	0	1	1	22	A0A0M3EWZ1	1	3564.8	High	0	2.689e-08	84
High	IGYLPQEPQLNPEHTVR	1xDeamidated [Q]	3.94136e-05	0	1	1	3	A0A0M3F5Y4	0	1992.02	High	2.555e-05	8.335e-05	53
High	IGYLPQEPQLNPEHTVR		9.99222e-07	0	1	1	17	A0A0M3F5Y4	0	1991.03	High	0	6.758e-08	78
High	NMITGAAQMDGAILVVAATDGPMPQTREHILLGR	2xDeamidated [Q25; Q/N]; 1xOxidation [M]	1.0076e-05	0	1	1	11	A0A0M3EWZ1	1	3565.78	High	0	3.12e-06	70
High	NMITGAAQMDGAILVVAATDGPMPQTREHILLGR	2xOxidation [M2; M]	5.8015e-05	0	1	1	5	A0A0M3EWZ1	1	3579.81	High	0	5.236e-06	37
High	LGVVAMGYGDGYPR		1.72208e-06	0	1	1	4	A0A0M3F430	0	1454.71	High	0	1.21e-07	80
High	IGVTIYKYDDNFMSVVRK		7.73009e-06	0	1	1	2	A0A0M3F734	2	2148.12	High	0	6.053e-07	57
High	IGVTIYKYDDNFMSVVR		7.04396e-06	0	1	1	1	A0A0M3F734	1	2020.02	High	0	5.474e-07	73
High	NMITGAAQMDGAILVVAATDGPMPQTREHILLGR	1xDeamidated [Q25]; 2xOxidation [M2; M]	5.29022e-05	0	1	1	4	A0A0M3EWZ1	1	3580.79	High	0	6.075e-06	58
High	VGTGNGDAVDIAVDPIEGTR		3.80736e-10	0	1	1	11	A0A0M3F2Z4	0	1955.97	High	0	1.476e-11	136
High	IGVNAPKEVSVHREEIYQR		3.41785e-06	0	1	1	46	A0A095A5V2	2	2224.18	High	0	2.524e-07	50
High	TMIFDSGDPNGPLSR	1xDeamidated [N10]	1.32687e-05	0	1	1	2	A0A0M3F7I3	0	1607.74	High	0	1.078e-06	59
High	IGVNAGSLEKDLQEKYGEPTPQALLESAMR	1xDeamidated [Q/N]	2.32386e-06	0	1	1	5	A0A0M3F863	2	3245.64	High	0	1.726e-07	50
High	IGVNAGSLEKDLQEKYGEPTPQALLESAMR		1.33144e-05	0	1	1	7	A0A0M3F863	2	3244.65	High	0	1.082e-06	42
High	IGVNAGSLEKDLQEK		0.000122522	0	1	1	3	A0A0M3F863	1	1600.85	High	1.494e-05	5.426e-05	42
High	NMITGAAQMDGAILVVAATDGPMPQTREHILLGR	3xOxidation [M2; M9; M23]	0.000140202	0	1	1	2	A0A0M3EWZ1	1	3595.8	High	0	1.659e-05	42
High	LHALESGVQVEYVQETVEEHAAK	1xDeamidated [Q]	0.000375333	0	1	1	5	A0A0M3F6N8	0	2567.26	High	0	3.779e-05	37
High	VGREIMVIIDEVDEEGAIGR	1xOxidation [M6]	2.4804e-05	0	1	1	2	A0A0M3EY23	1	2216.12	High	0	3.368e-06	40
High	LHFGSYHDVDSSELAFK		1.33144e-05	0	1	1	16	A0A0M3EZQ8	0	1951.92	High	0	4.651e-06	60
High	LHGGEPANFLDVGGGATKER		9.3053e-08	0	1	1	5	A0A0M3F041	1	2025.01	High	0	5.33e-09	71
High	NMITGAAQMDGAILVVAATDGPMPQTREHILLGR	1xDeamidated [Q]	2.10777e-08	0	1	1	20	A0A0M3EWZ1	1	3548.8	High	0	1.084e-09	107
High	NMITGAAQMDGAILVVAATDGPMPQTREHILLGR	2xDeamidated [Q8; Q25]	5.59282e-06	0	1	1	6	A0A0M3EWZ1	1	3549.79	High	0	4.274e-07	61
High	LKAEEGIWMTDVPEPEVGHNDLLIK		3.86903e-06	0	1	1	6	A0A0M3F1W3	1	2833.44	High	0	1.878e-06	46
High	IKADDIHFAR		0.000190135	0	1	1	12	A0A0M3EX85	1	1185.64	High	1.494e-05	5.466e-05	47
High	IHTDFEKGFIR		0.000176686	0	1	1	7	A0A0M3F6F1	1	1362.72	High	0	1.714e-05	42
High	LHSLLDEGSLVELGSELEPKDVLKFR		1.92941e-06	0	1	1	4	A0A0M3F8M2	2	2923.58	High	0	4.043e-07	57
High	LHSLLDEGSLVELGSELEPKDVLK		1.90079e-08	0	1	1	13	A0A0M3F8M2	1	2620.41	High	0	5.823e-08	80
High	LHSLLDEGSLVELGSELEPK		1.08311e-05	0	1	1	1	A0A0M3F8M2	0	2165.13	High	0	8.659e-07	48
High	LHSEQLQFEQAQTQQAAVQVPGNQTLGTQSQ	1xDeamidated [Q]	0.000301496	0	1	1	2	A0A0M3F6G5	0	3395.65	High	0	3.002e-05	47
High	TMIFDSGDPNGPLSR	1xOxidation [M2]	3.47722e-06	0	1	1	5	A0A0M3F7I3	0	1622.75	High	0	2.57e-07	83
High	IGVLVAAKGADEELVK		8.71983e-06	0	1	1	8	A0A0F2ATN9	1	1611.93	High	0	1.589e-06	52
High	IHSEEDERPIGR		1.46605e-05	0	1	1	66	A0A094ZRS5	0	1437.71	High	0	1.199e-06	66
High	NMITGAAQMDGAILVVAATDGPMPQTREHILLGR	1xOxidation [M]	4.04226e-08	0	1	1	40	A0A0M3EWZ1	1	3563.81	High	0	2.177e-09	76
High	VGREIMVIIDEVDEEGAIGR		3.14336e-08	0	1	1	9	A0A0M3EY23	1	2200.13	High	0	2.565e-09	82
High	LHNMEELFGEVMVPTEEVVEIRGGQR	1xDeamidated [Q25]	2.99855e-06	0	1	1	4	A0A094XPE7	1	2999.46	High	0	2.189e-07	60
High	LHNMEELFGEVMVPTEEVVEIRGGQR		1.25577e-07	0	1	1	14	A0A094XPE7	1	2998.48	High	0	7.339e-09	81
High	LHNMEELFGEVMVPTEEVVEIR	1xOxidation [M]	2.39666e-05	0	1	1	5	A0A094XPE7	0	2616.27	High	0	2.033e-06	46
High	LHILGVMEQAINAPRGDISQFAPR	2xDeamidated [N12; Q20]; 1xOxidation [M7]	0.000279734	0	1	1	1	A0A0M3F2V0	1	2651.36	High	0	2.783e-05	33
High	LHILGVMEQAINAPRGDISQFAPR	1xDeamidated [Q/N]; 1xOxidation [M7]	3.00612e-05	0	1	1	10	A0A0M3F2V0	1	2650.38	High	0	1.323e-05	41
High	LHILGVMEQAINAPRGDISQFAPR	2xDeamidated [Q20; Q/N]	3.6869e-06	0	1	1	7	A0A0M3F2V0	1	2635.37	High	0	2.731e-07	76
High	LHILGVMEQAINAPRGDISQFAPR	1xDeamidated [Q/N]	1.10951e-05	0	1	1	24	A0A0M3F2V0	1	2634.38	High	0	2.805e-06	59
High	LHILGVMEQAINAPR		3.25695e-06	0	1	1	6	A0A0M3F2V0	0	1661.92	High	0	6.215e-07	66
High	LHQWSDQPQFGLDFDNDLSTTPQPNAWQR	1xDeamidated [Q/N]	7.22799e-07	0	1	1	4	A0A0M3F1I5	0	3442.57	High	0	4.779e-08	48
High	VGQQFPLPTYATSGSAGLDLR	2xDeamidated [Q3; Q4]	3.82167e-05	0	1	1	2	A0A0M3F000	0	2180.09	High	0	3.345e-06	53
High	NMMGAEELALMKPGSLLINAAR		2.87496e-05	0	1	1	5	A0A0M3EWT2	0	2330.2	High	0	2.468e-06	40
High	IGVLTSGGDAPGMNAAIR	1xOxidation [M13]	1.05341e-07	0	1	1	20	A0A0M3F0X9	0	1715.87	High	0	2.947e-08	90
High	NNLDRSPMYAGVIEGIGPR		3.30214e-06	0	1	1	3	A0A0M3F0Y5	1	2059.04	High	0	2.429e-07	39
High	LGPSSLKTGR		0.000256907	0	1	1	3	A0A0M3EY48	1	1015.59	High	0	2.539e-05	54
High	VGTVTPNVAEAVKNAK		8.88774e-07	0	1	1	39	A0A0M3EYG2	1	1597.89	High	0	2.762e-07	82
High	LGPEEITADIPNVGEAALSK		1.76518e-05	0	1	1	2	A0A0M3EX68	0	2024.05	High	0	1.465e-06	34
High	NNLGVISLNLPR		0.00017318	0	1	1	1	A0A0M3EZH4	0	1309.76	High	0	1.679e-05	47
High	NNIPVIAQHTGADSASVIFDAIQAAK		7.93261e-07	0	1	1	10	A0A0M3EYJ1	0	2651.38	High	0	3.622e-07	57
High	NNIPVIAQHTGADSASVIFDAIQAAK	1xDeamidated [Q]	0.000286196	0	1	1	4	A0A0M3EYJ1	0	2652.36	High	2.555e-05	0.0001108	40
High	VGTVTPNVAEAVKNAK	1xDeamidated [N14]	2.23249e-07	0	1	1	40	A0A0M3EYG2	1	1598.87	High	0	1.809e-08	89
High	NNIPVIAQHTGADSASVIFDAIQAAKAR		3.45351e-09	0	1	1	8	A0A0M3EYJ1	1	2878.52	High	0	1.564e-10	93
High	IGNRFDLVLVAAR		0.000227435	0	1	1	15	A0A0P8LGB8	1	1443.84	High	1.494e-05	4.814e-05	40
High	IGNGLLTAALFR	1xDeamidated [N3]	0.000275201	0	1	1	1	A0A0M3F745	0	1246.72	High	0	2.737e-05	54
High	NNIPVIAQHTGADSASVIFDAIQAAKAR	1xDeamidated [Q8]	1.33917e-06	0	1	1	1	A0A0M3EYJ1	1	2879.5	High	0	9.242e-08	51
High	NNMGNSMLEAAALTGLDLR		1.58354e-08	0	1	1	3	A0A0M3F047	0	1990.97	High	0	7.998e-10	127
High	NNPLLVGESGVGKTAIAEGLAWR		6.66176e-08	0	1	1	1	A0A0M3EXV7	1	2352.27	High	0	3.725e-09	67
High	IGNGGKGIAWNTQSEMDLLR	1xDeamidated [N]	1.94351e-05	0	1	1	3	A0A0M3F612	1	2161.07	High	0	6.428e-06	42
High	LGMKPGEAIEHPWVTKAIANAQR		6.50769e-06	0	1	1	7	A0A0M3F5F6	1	2517.34	High	0	5.035e-07	59
High	LGMKPGEAIEHPWVTK		7.54604e-06	0	1	1	16	A0A0M3F5F6	0	1792.94	High	0	5.887e-07	52
High	NNPVLIGEPGVGK		0.000311441	0	1	1	9	A0A0M3F2N9	0	1293.72	High	0	3.107e-05	44
High	NNPVLIGEPGVGKTAIVEGLAQR		4.35024e-09	0	1	1	27	A0A0M3F2N9	1	2332.3	High	0	1.686e-09	103
High	LGIVKPWNSTWFANTKEFADNLDSDFKVR	2xDeamidated [N8; N21]	0.000139731	0	1	1	1	A0A094XDK4	2	3400.68	High	0	1.335e-05	31
High	LGIVKPWNSTWFANTKEFADNLDSDFKVR	1xDeamidated [N]	9.16763e-07	0	1	1	4	A0A094XDK4	2	3399.7	High	0	1.193e-07	73
High	TMKLTIPEADLPNAELLGKR	1xOxidation [M2]	8.16779e-06	0	1	1	1	A0A0M3F286	2	2226.22	High	0	6.41e-07	57
High	NNAGGHANHSLFWKGLK		0.00017318	0	1	1	6	A0A094XXJ6	1	1850.94	High	0	3.012e-05	39
High	TMLDTMNHGGR		9.47326e-05	0	1	1	14	A0A0M3F1W3	0	1232.55	High	0	9.663e-06	66
High	LGQSATTLSGGEAQR		1.26448e-05	0	1	1	5	A0A0M3F5R4	0	1475.74	High	0	1.024e-06	58
High	IGVLTSGGDAPGMNAAIR		1.34825e-09	0	1	1	17	A0A0M3F0X9	0	1699.88	High	0	5.72e-11	126
High	IGVLGLNGAGKSTLLR	1xDeamidated [N7]	9.02119e-08	0	1	1	18	A0A0M3F5Y4	1	1569.93	High	0	5.144e-09	78
High	IGVLGLNGAGKSTLLR		2.3561e-06	0	1	1	6	A0A0M3F5Y4	1	1568.95	High	0	1.691e-07	56
High	IGVLGLNGAGK	1xDeamidated [N7]	6.44907e-05	0	1	1	9	A0A0M3F5Y4	0	999.583	High	0	6.908e-06	63
High	NMMGAEELALMKPGSLLINAAR	1xDeamidated [N1]	0.000168047	0	1	1	1	A0A0M3EWT2	0	2331.19	High	0	1.624e-05	34
High	LGVDPLGGSGIEYWKR		5.64012e-07	0	1	1	1	A0A0M3EZ87	1	1746.92	High	0	3.662e-08	72
High	IGTTGAIQPHINVGDVLVTTASVR		2.54753e-08	0	1	1	12	A0A0M3EZH0	0	2419.33	High	0	1.327e-09	95
High	LGTEGNSGISSPR		5.03398e-07	0	1	1	3	A0A0M3F737	0	1274.63	High	0	3.241e-08	105
High	IGTDPTYAPFESK		9.34554e-05	0	1	1	8	A0A0M3F8C7	0	1425.69	High	0	8.7e-06	60
High	NMMGAEELALMKPGSLLINAAR	1xOxidation [M]	0.000176686	0	1	1	6	A0A0M3EWT2	0	2346.2	High	0	1.776e-05	42
High	IGVLTSGGDAPGMNAAIRGVVR		4.31981e-06	0	1	1	8	A0A0M3F0X9	1	2111.14	High	0	3.246e-07	44
High	IGTAIFGAR		0.000399993	0	1	1	10	A0A0M3EWX4	0	905.52	High	2.555e-05	6.494e-05	58
High	IGSPITDLALR		1.99083e-05	0	1	1	4	A0A0M3EY77	0	1155.67	High	0	1.665e-06	72
High	TMIFDSGDPNGPLSR		3.64135e-07	0	1	1	13	A0A0M3F7I3	0	1606.75	High	0	5.353e-08	98
High	LGSNSLAELVVFGR	1xDeamidated [N4]	5.78416e-08	0	1	1	2	A0A0M3F5H7	0	1462.79	High	0	1.645e-08	106
High	LGSNSLAELVVFGR		4.77435e-09	0	1	1	28	A0A0M3F5H7	0	1461.81	High	0	8.799e-10	129
High	LGSIGSDLGASIKGFKK		0.000129753	0	1	1	2	A0A0M3EZH8	2	1677.95	High	0	3.46e-05	32
High	NMVGAVVGVQPFGGEGLSGTGPK		1.70419e-09	0	1	1	4	A0A0M3F0E4	0	2158.1	High	0	9.876e-11	104
High	VGTGNGDAVDIAVDPIEGTR	1xDeamidated [N5]	3.76821e-10	0	1	1	3	A0A0M3F2Z4	0	1956.95	High	0	1.458e-11	126
High	NMVGAVVGVQPFGGEGLSGTGPK	1xOxidation [M2]	2.26347e-07	0	1	1	1	A0A0M3F0E4	0	2174.09	High	0	1.377e-08	69
High	NNAGGHANHSLFWK		5.03951e-08	0	1	1	39	A0A094XXJ6	0	1552.74	High	0	2.755e-09	95
High	VGTVTPNVAEAVK		7.46709e-05	0	1	1	33	A0A0M3EYG2	0	1284.72	High	0	6.841e-06	65
High	LGTAEIESALVSHPK		7.79713e-07	0	1	1	3	A0A0M3F3M8	0	1551.84	High	0	5.184e-08	86
High	LGIVKPWNSTWFANTKEFADNLDSDFKVR		1.02942e-08	0	1	1	14	A0A094XDK4	2	3398.72	High	0	1.053e-09	82
High	LKAFDHRLIDQSTAEIVETAK		1.02508e-05	0	1	1	16	A0A0M2G8G7	2	2385.28	High	0	2.021e-05	38
High	LKAMTPANYIGR		1.74107e-05	0	1	1	9	A0A0M3F223	1	1334.72	High	0	1.442e-06	60
High	NIVDGNHQMEPGMPESFNVLLK		1.85767e-06	0	1	1	9	A0A0M3EX68	0	2469.19	High	0	1.312e-07	57
High	NIVDGNHQMEPGMPESFNVLLK	1xOxidation [M9]	0.000128882	0	1	1	1	A0A0M3EX68	0	2485.19	High	0	1.223e-05	27
High	NIVDGNHQMEPGMPESFNVLLKEIR		1.71597e-09	0	1	1	23	A0A0M3EX68	1	2867.42	High	0	7.389e-11	101
High	LKSEYNVEAIYESVNVATAR		6.77001e-07	0	1	1	2	A0A0M3F5R5	1	2256.15	High	0	4.451e-08	65
High	LKREQQQLAEAR		0.000315503	0	1	1	11	A0A0M3F381	2	1469.82	High	0	3.151e-05	39
High	LKQLDLHNVSTR		4.80715e-05	0	1	1	4	A0A0M3F0W1	1	1423.8	High	0	4.276e-06	55
High	NIVDGNHQMEPGMPESFNVLLKEIR	1xDeamidated [N/Q]	7.52011e-06	0	1	1	21	A0A0M3EX68	1	2868.4	High	0	7.175e-07	53
High	IKNGEYTYIINTTAGR	1xDeamidated [N3]	3.38272e-06	0	1	1	7	A0A0M3F7J6	1	1814.93	High	0	2.496e-07	74
High	IKNGEYTYIINTTAGR		4.06577e-07	0	1	1	4	A0A0M3F7J6	1	1813.94	High	0	2.58e-08	90
High	NIVDGNHQMEPGMPESFNVLLKEIR	2xDeamidated [N6; Q8]	2.28414e-05	0	1	1	1	A0A0M3EX68	1	2869.39	High	0	1.931e-06	54
High	NIVDGNHQMEPGMPESFNVLLKEIR	1xOxidation [M]	4.6236e-08	0	1	1	13	A0A0M3EX68	1	2883.41	High	0	2.517e-09	99
High	NIVDGNHQMEPGMPESFNVLLKEIR	2xOxidation [M9; M13]	0.000311441	0	1	1	2	A0A0M3EX68	1	2899.41	High	0	3.111e-05	37
High	VGLIAGSGGSSKAQVFGADAMR		1.73792e-08	0	1	1	9	A0A0M3F6P9	1	2079.07	High	0	8.809e-10	111
High	VGLIAGSGGSSKAQVFGADAMR	1xDeamidated [Q14]	7.44625e-09	0	1	1	3	A0A0M3F6P9	1	2080.05	High	0	3.566e-10	96
High	VGLIAGSGGSSKAQVFGADAMRSPR		0.00017088	0	1	1	3	A0A0M3F6P9	2	2419.25	High	5.454e-05	0.0007805	33
High	NIVISSQPGTDDRVEWVK		8.84071e-06	0	1	1	7	A0A0P8J678	1	2043.05	High	0	1.231e-06	45
High	VGLLTGDVAQK		0.000399993	0	1	1	3	A0A0M3F0Q1	0	1100.63	High	0	4.025e-05	48
High	IKLVSSAGTGHFYTTTK		1.84911e-08	0	1	1	31	A0A0A6FN03	1	1810.97	High	0	1.995e-09	98
High	IKLVGVIPEDQSVLR		0.000302477	0	1	1	2	A0A0M3F5U6	1	1665.99	High	0	3.015e-05	37
High	VGLLTGDVAQKKR		2.22987e-05	0	1	1	2	A0A0M3F0Q1	2	1384.83	High	0	3.425e-06	54
High	VGINELLR		0.000345338	0	1	1	12	A0A0M3F5A5	0	913.547	High	0	3.463e-05	58
High	NLTGKEADAALGR		5.02573e-05	0	1	1	1	A0A0M3F7V8	1	1315.7	High	0	4.492e-06	65
High	LKSTYTDKLPLMINPK		0.000223708	0	1	1	3	A0A0M3F2S8	2	1862.05	High	0	2.202e-05	27
High	LKTNNPEQIEK		1.15231e-05	0	1	1	11	A0A0M3EZQ1	1	1313.71	High	0	9.253e-07	79
High	NLTDYGAFVDLGGVDGLLHITDMAWKR	1xOxidation [M23]	0.000128882	0	1	1	1	A0A0M3EYB5	1	2993.48	High	0	1.224e-05	36
High	VGLFGGAGVGKTVNMMELIR	1xOxidation [M16]	0.000112218	0	1	1	1	A0A0M3F2K6	1	2065.09	High	0	1.058e-05	33
High	LIAETAPDANNLLRQYVAFASQR		3.03722e-05	0	1	1	1	A0A0M3EZ32	1	2561.35	High	0	2.618e-06	41
High	LLAEHSLDPAAIKGTGVGGR		4.00946e-05	0	1	1	3	A0A0M3EXR4	1	1962.08	High	0	3.526e-06	37
High	VGIGPSSSHTVGPMK		5.95043e-06	0	1	1	8	A0A0M3F3X2	0	1453.75	High	0	4.625e-07	64
High	NIQKQLGKDVADVHDIAK		5.54949e-05	0	1	1	7	A0A0M3F0V2	2	1992.09	High	0	8.388e-06	36
High	LIAEAMDKVGKEGVITVEDGTGLEDELDVVEGMQFDR	1xOxidation [M]	4.17357e-06	0	1	1	8	A0A0M3F5J8	2	4023.94	High	0	3.12e-07	63
High	LIAEAMDKVGKEGVITVEDGTGLEDELDVVEGMQFDR	1xDeamidated [Q34]	2.4804e-05	0	1	1	10	A0A0M3F5J8	2	4008.93	High	0	4.356e-06	54
High	LIAEAMDKVGKEGVITVEDGTGLEDELDVVEGMQFDR		1.00489e-08	0	1	1	15	A0A0M3F5J8	2	4007.95	High	0	1.355e-09	102
High	NIQKQLGKDVADVHDIAK	1xDeamidated [Q/N]	4.74181e-05	0	1	1	5	A0A0M3F0V2	2	1993.07	High	0	4.209e-06	58
High	VGIGPSSSHTVGPMKAGK		7.39119e-05	0	1	1	3	A0A0M3F3X2	1	1709.9	High	1.494e-05	4.911e-05	43
High	TMLYAINGGVDEK	1xDeamidated [N7]; 1xOxidation [M2]	0.000308426	0	1	1	1	A0A0M3EYU9	0	1427.67	High	0	3.076e-05	47
High	LLADKGLPVTEVSDYTGFPEMMDGRVK		0.000192044	0	1	1	3	A0A0M3EYV4	2	2968.48	High	0	3.014e-05	35
High	NLSLESAIDEESDLLEPLRSR		2.96772e-06	0	1	1	8	A0A0M3F226	1	2386.21	High	0	2.165e-07	65
High	TMLYAINGGVDEKLK		8.32459e-07	0	1	1	27	A0A0M3EYU9	1	1651.87	High	0	5.561e-08	84
High	LIADATGQPLEK		8.02037e-05	0	1	1	1	A0A0M3F1J2	0	1255.69	High	0	7.399e-06	53
High	NITDIDDKIIKR		0.000155066	0	1	1	1	A0A0M3F7Y9	2	1443.82	High	0	1.491e-05	43
High	IIAADNGDAWLDVKGTK	1xDeamidated [N6]	5.76427e-08	0	1	1	15	A0A0M3F692	1	1787.92	High	0	1.87e-08	101
High	IIAADNGDAWLDVKGTK		1.67148e-07	0	1	1	28	A0A0M3F692	1	1786.93	High	0	9.977e-09	74
High	IIAADNGDAWLDVK	1xDeamidated [N6]	7.97333e-06	0	1	1	4	A0A0M3F692	0	1501.75	High	0	1.582e-06	65
High	IIAADNGDAWLDVK		7.90532e-07	0	1	1	4	A0A0M3F692	0	1500.77	High	0	5.268e-08	95
High	NLTDYGAFVDLGGVDGLLHITDMAWKR		3.6579e-08	0	1	1	2	A0A0M3EYB5	1	2977.49	High	0	1.955e-09	70
High	VGLIAGSGGSSK		1.0076e-05	0	1	1	18	A0A0M3F6P9	0	1032.57	High	0	2.071e-06	86
High	LLADKGLPVTEVSDYTGFPEMMDGR		2.38611e-08	0	1	1	7	A0A0M3EYV4	1	2741.32	High	0	1.24e-09	85
High	LKAFDHRLIDQSTAEIVETAK	1xDeamidated [Q11]	0.000204565	0	1	1	2	A0A0M2G8G7	2	2386.26	High	0	2.003e-05	49
High	TMLYAINGGVDEK	1xOxidation [M2]	4.23146e-06	0	1	1	4	A0A0M3EYU9	0	1426.69	High	0	3.173e-07	79
High	NIYIDDSSGLTPTEVR		5.65958e-07	0	1	1	8	A0A0M3F5S2	0	1779.88	High	0	3.684e-08	83
High	NMITGAAQMDGAILVVAATDGPMPQTR	2xDeamidated [Q25; Q/N]	9.02518e-06	0	1	1	3	A0A0M3EWZ1	0	2731.31	High	0	7.125e-07	68
High	NMITGAAQMDGAILVVAATDGPMPQTR	1xOxidation [M]	2.5273e-07	0	1	1	54	A0A0M3EWZ1	0	2745.34	High	0	1.554e-08	82
High	IKEELFYPSNEEKMR		1.0486e-06	0	1	1	21	A0A0M3F0Q1	2	1912.95	High	0	7.13e-08	69
High	IKEELFYPSNEEK		6.83402e-05	0	1	1	8	A0A0M3F0Q1	1	1625.81	High	0	6.236e-06	44
High	VGQQFPLPTYATSGSAGLDLR	1xDeamidated [Q]	7.16933e-09	0	1	1	28	A0A0M3F000	0	2179.1	High	0	7.65e-10	115
High	IKEANAQGKPPLDIHVLPR		7.34106e-06	0	1	1	1	A0A0M3F0I7	1	2096.2	High	0	5.712e-07	40
High	NMITGAAQMDGAILVVAATDGPMPQTR	1xDeamidated [Q/N]; 1xOxidation [M]	2.45554e-06	0	1	1	29	A0A0M3EWZ1	0	2746.32	High	0	3.752e-07	58
High	TMLNDKGYQEVITYSFVDPK	1xOxidation [M2]	0.00017088	0	1	1	2	A0A0M3F1J6	1	2364.14	High	3.424e-05	0.000178	30
High	LKDMALEDVLIITGELDENLFLAAR	1xDeamidated [N19]	1.37804e-05	0	1	1	12	A0A0M3F1C1	1	2803.48	High	0	3.86e-06	43
High	LKDMALEDVLIITGELDENLFLAAR		2.65799e-06	0	1	1	20	A0A0M3F1C1	1	2802.5	High	0	1.927e-07	58
High	LKDLHPELEVIGTNGDNAVPKYLR	1xDeamidated [N]	4.06577e-07	0	1	1	5	A0A0M3EZ66	2	2692.43	High	0	2.585e-08	43
High	LKDLHPELEVIGTNGDNAVPKYLR		3.08978e-05	0	1	1	3	A0A0M3EZ66	2	2691.45	High	0	2.669e-06	49
High	TMLNDKGYQEVITYSFVDPK		3.00242e-07	0	1	1	7	A0A0M3F1J6	1	2348.15	High	0	1.862e-08	60
High	LKDLETQSQDGTFDKLTK	1xDeamidated [Q]	1.25577e-07	0	1	1	9	A0A0M3F5X3	2	2068.04	High	0	7.344e-09	90
High	LKDLETQSQDGTFDKLTK		2.55907e-09	0	1	1	55	A0A0M3F5X3	2	2067.06	High	0	1.527e-10	96
High	LKDLETQSQDGTFDK	1xDeamidated [Q9]	2.62048e-05	0	1	1	1	A0A0M3F5X3	1	1725.82	High	0	2.234e-06	52
High	LKDLETQSQDGTFDK		1.33611e-07	0	1	1	10	A0A0M3F5X3	1	1724.83	High	0	1.911e-08	93
High	IKDIEAKLSNAQVIDITK		1.09286e-06	0	1	1	5	A0A0M3F434	2	1999.14	High	0	1.923e-07	50
High	NMITGAAQMDGAILVVAATDGPMPQTREHILLGR		4.68169e-10	0	1	1	49	A0A0M3EWZ1	1	3547.82	High	0	4.003e-11	103
High	LKDGVGLLPTVLDVTENPKNLK		6.42711e-05	0	1	1	3	A0A0M3F750	2	2363.35	High	0	5.836e-06	41
High	LKDGRLDILIATDVAAR		0.000151976	0	1	1	6	A0A0M3F286	2	1840.07	High	3.424e-05	0.0001645	34
High	LKEGQNIALVSDAGTPLINDPGYHLVR		3.62029e-08	0	1	1	7	A0A0M3F479	1	2890.54	High	0	4.156e-09	86
High	LKEGQNIALVSDAGTPLINDPGYHLVR	1xDeamidated [N/Q]	2.97154e-07	0	1	1	6	A0A0M3F479	1	2891.53	High	0	1.846e-08	82
High	VGPGELMVIDTR		1.13656e-05	0	1	1	5	A0A0M3F3Z2	0	1286.68	High	0	9.132e-07	77
High	NMITGAAQMDGAILVVAATDGPMPQTR	1xDeamidated [Q/N]	1.34072e-07	0	1	1	71	A0A0M3EWZ1	0	2730.33	High	0	7.854e-09	86
High	LKKPDANQVVVGDALQLAGR		2.58899e-07	0	1	1	3	A0A0M3F173	1	2092.19	High	0	1.589e-08	64
High	TMLYAINGGVDEK	1xDeamidated [N7]	0.000116077	0	1	1	4	A0A0M3EYU9	0	1411.68	High	0	1.096e-05	48
High	NMAGSLVRHEIIK		6.78219e-06	0	1	1	36	A0A0M3F199	1	1467.81	High	0	8.321e-07	69
High	VGLSAHADKFPAQLSGGQQQR		2.7495e-05	0	1	1	2	A0A0M3F7H8	1	2195.13	High	0	2.349e-06	56
High	IKHEIGSAYPGDEVREIEVR		2.65799e-06	0	1	1	39	A0A0M3F3W6	2	2297.19	High	0	1.924e-07	80
High	IKHEIGSAYPGDEVR		1.31325e-05	0	1	1	8	A0A0M3F3W6	1	1670.85	High	0	5.45e-06	60
High	NMAGSLVRHEIIK	1xOxidation [M2]	9.569e-06	0	1	1	34	A0A0M3F199	1	1483.8	High	0	7.591e-07	64
High	LKGNTGENLLALLEGRLDNVVYR		5.24647e-07	0	1	1	8	A0A0M3F0X6	2	2557.41	High	0	3.392e-08	66
High	VGIVFGGKSAEHEVSLQSAK		0.000114132	0	1	1	2	A0A0M3F8A7	1	2043.09	High	0	1.078e-05	18
High	LKGNTGENLLALLEGR		2.22222e-05	0	1	1	7	A0A0M3F0X6	1	1697.95	High	0	1.872e-06	49
High	LKLDHLGKEVLESR		3.98208e-05	0	1	1	6	A0A0M3EYC5	2	1636.94	High	0	3.494e-06	46
High	NMAGSLVRHEIIKTTLPK		1.72321e-05	0	1	1	29	A0A0M3F199	2	2008.14	High	0	3.862e-06	50
High	VGMMTTVSGVEMSR		1.95618e-06	0	1	1	6	A0A0M3F261	0	1484.69	High	0	1.385e-07	79
High	IKGFSGEDARPALQGADVVLISAGVAR		6.77752e-08	0	1	1	12	A0A0M3F299	1	2697.47	High	0	3.784e-09	78
High	LKGETRPVNPLEQR		0.000304448	0	1	1	18	A0A0M3F4S1	1	1636.91	High	0	3.04e-05	40
High	LKGDTLDGETAFR		0.000193327	0	1	1	5	A0A0M3F0T9	1	1422.72	High	2.555e-05	9.908e-05	37
High	NMAGSLVRHEIIKTTLPK	1xOxidation [M2]	7.4164e-05	0	1	1	30	A0A0M3F199	2	2024.13	High	0	6.787e-06	36
High	VGMMTTVSGVEMSRDLAYAK		0.000128015	0	1	1	3	A0A0M3F261	1	2146.03	High	0	1.216e-05	16
High	TMLNDKGYQEVITYSFVDPK	1xDeamidated [N4]; 1xOxidation [M2]	0.000362365	0	1	1	1	A0A0M3F1J6	1	2365.13	High	0	3.636e-05	31
High	LKEPENSSIYSK		1.34525e-05	0	1	1	4	A0A0M3F1R2	1	1394.72	High	0	1.3e-06	67
High	LKENGFIKNR	1xDeamidated [N4]	7.93892e-05	0	1	1	8	A0A0M3F761	2	1219.68	High	0	7.318e-06	56
High	NMITGAAQMDGAILVVAATDGPMPQTR		1.33295e-08	0	1	1	102	A0A0M3EWZ1	0	2729.34	High	0	6.646e-10	110
High	TMLYAINGGVDEK		6.33999e-05	0	1	1	3	A0A0M3EYU9	0	1410.69	High	0	5.754e-06	60
High	LGIVKPWNSTWFANTKEFADNLDSDFK	1xDeamidated [N]	4.33806e-05	0	1	1	3	A0A094XDK4	1	3144.53	High	0	3.828e-06	34
High	LGIVKPWNSTWFANTKEFADNLDSDFK		2.3509e-07	0	1	1	5	A0A094XDK4	1	3143.55	High	0	1.436e-08	71
High	LGIVKPWNSTWFANTK		3.80297e-06	0	1	1	3	A0A094XDK4	0	1862	High	0	2.832e-07	59
High	VKAPVIVQFSNGGAAFIAGK		1.70236e-08	0	1	1	11	A0A0M3EYR3	1	1974.12	High	0	1.25e-09	81
High	VKAPVIVQFSNGGAAFIAGK	1xDeamidated [N/Q]	8.70438e-10	0	1	1	43	A0A0M3EYR3	1	1975.1	High	0	3.339e-10	99
High	VKAPVIVQFSNGGAAFIAGK	2xDeamidated [Q8; N11]	1.34843e-06	0	1	1	4	A0A0M3EYR3	1	1976.09	High	0	9.31e-08	53
High	VKAPVIVQFSNGGAAFIAGKGVK	1xDeamidated [N11]	4.73647e-08	0	1	1	29	A0A0M3EYR3	2	2259.29	High	0	2.633e-08	78
High	LFNNKPDEHLDYSNIPTVVFSHPPIGTVGLTEPQAR	2xDeamidated [Q34; N]	2.75896e-05	0	1	1	3	A0A0M3EYV2	0	4005	High	0	3.063e-06	34
High	LFNNKPDEHLDYSNIPTVVFSHPPIGTVGLTEPQAR	1xDeamidated [N]	6.64352e-06	0	1	1	21	A0A0M3EYV2	0	4004.02	High	0	3.734e-06	53
High	LFNNKPDEHLDYSNIPTVVFSHPPIGTVGLTEPQAR		8.44956e-08	0	1	1	13	A0A0M3EYV2	0	4003.03	High	0	4.797e-09	72
High	LFNHLENNQSQSNGYPPYNVELVDENHYR	1xDeamidated [N19]	0.000139731	0	1	1	3	A0A0M3F246	0	3491.59	High	0	2.486e-05	36
High	LFNHLENNQSQSNGYPPYNVELVDENHYR		0.000178465	0	1	1	1	A0A0M3F246	0	3490.6	High	0	1.732e-05	36
High	VKAPVIVQFSNGGAAFIAGKGVK	2xDeamidated [Q8; N11]	6.89995e-06	0	1	1	5	A0A0M3EYR3	2	2260.27	High	0	5.942e-07	66
High	NSIENHFDTSFELEAMLEKR		6.81682e-07	0	1	1	8	A0A0M3F622	1	2410.13	High	0	4.8e-08	83
High	LFLQFGAQGSPFLK		2.80859e-06	0	1	1	19	Biognosys|iRT-Kit_WR_fusion	0	1552.85	High	0	2.042e-07	75
High	LFLGHGAEVYEGQIIGIHSR	1xDeamidated [Q13]	1.06803e-07	0	1	1	2	A0A0M3F2G5	0	2197.14	High	0	6.166e-09	75
High	LFLGHGAEVYEGQIIGIHSR		1.76013e-07	0	1	1	9	A0A0M3F2G5	0	2196.16	High	0	1.053e-08	65
High	LFIDYLSPLKQQR		2.72133e-05	0	1	1	2	A0A0M3EZA2	1	1620.91	High	0	2.329e-06	34
High	NSIENHFDTSFELEAMLEKR	1xDeamidated [N]	6.78219e-06	0	1	1	4	A0A0M3F622	1	2411.12	High	0	6.532e-07	79
High	VKATGLDALFDATIK		6.27541e-05	0	1	1	5	A0A0M3F7P6	1	1562.88	High	0	1.183e-05	45
High	LFHEAVGLTGITLTKLDGTAK		3.56848e-05	0	1	1	6	A0A0M3EYJ1	1	2185.22	High	0	3.104e-06	50
High	LFGVTTLDIIR		0.000176097	0	1	1	3	A0A0M3F299	0	1247.74	High	0	2.947e-05	48
High	NSNLPAAEPLK		0.000231986	0	1	1	4	A0A0M3F755	0	1153.62	High	0	2.28e-05	56
High	TIYGAEQVGEQLR		0.000223708	0	1	1	2	A0A0M3F1G8	0	1463.75	High	0	2.201e-05	44
High	NSLDSVSDRDHVLELLSNASIGMVHLSR		2.12234e-08	0	1	1	3	A0A0M3F0R0	1	3064.55	High	0	1.094e-09	78
High	IFSFTALTVVGDGNGR		1.56018e-07	0	1	1	13	A0A0M3EZM6	0	1653.86	High	0	5.372e-08	95
High	IFSFTALTVVGDGNGR	1xDeamidated [N14]	1.72598e-08	0	1	1	20	A0A0M3EZM6	0	1654.84	High	0	7.06e-09	117
High	IFSFTALTVVGDGNGRVGFGYGK	1xDeamidated [N14]	0.000295671	0	1	1	3	A0A0M3EZM6	1	2363.2	High	2.555e-05	0.0001519	34
High	VKAALELAEQREKPTWLEVDAGK		1.58127e-05	0	1	1	14	A0A0M3F0X6	2	2581.4	High	0	4.842e-06	41
High	LGAAGVVVAGSGVQAIFGTK		1.72321e-05	0	1	1	1	A0A0M3F4L3	0	1802.02	High	0	1.428e-06	35
High	IFYNDFKADDADLSSYTNK	1xDeamidated [N]	0.000155587	0	1	1	2	A0A0M3F772	1	2228	High	0	1.494e-05	25
High	IFYNDFKADDADLSSYTNK		3.2987e-08	0	1	1	12	A0A0M3F772	1	2227.02	High	0	9.136e-09	76
High	NRLHSLLDEGSLVELGSELEPKDVLK		7.52362e-09	0	1	1	11	A0A0M3F8M2	2	2890.55	High	0	3.6e-10	70
High	IFWDPATDTLTIK		0.000256907	0	1	1	3	A0A0M3F7B0	0	1520.8	High	0	2.546e-05	39
High	NRLTEMGIILEDGPQGTTWR		3.00242e-07	0	1	1	2	A0A0M3F7Y9	1	2287.15	High	0	1.866e-08	75
High	IFVDEGPSMKR	1xOxidation [M9]	0.000133748	0	1	1	54	A0A0F1PNH1	1	1294.65	High	0	1.274e-05	52
High	IFVDEGPSMKR		5.11241e-05	0	1	1	51	A0A0F1PNH1	1	1278.65	High	0	3.126e-05	58
High	NRMQQQLGDQFSELAANEGYMK		7.41727e-06	0	1	1	1	A0A0M3F8S3	1	2558.18	High	0	5.792e-07	47
High	LFGSIGTRDIADAVSAAGVKVAK		9.18826e-05	0	1	1	8	A0A0M3EZB4	2	2246.25	High	0	1.007e-05	21
High	NRREEILQSLALMLESSDGSQR		0.000310433	0	1	1	3	A0A0M3F1Y3	2	2532.28	High	4.397e-05	0.0004856	31
High	NRYSVIQTKTEADAK		5.72927e-06	0	1	1	10	A0A0M3F8S3	2	1723.9	High	0	4.38e-07	45
High	IFTEDGVSIPVTVIEVEANRVTQVKDLANDGYR	3xDeamidated [N19; Q23; N29]	5.45548e-05	0	1	1	2	A0A0M3EZ36	2	3650.84	High	0	4.896e-06	56
High	NSEALENFSEKLEVEGR		1.22593e-05	0	1	1	1	A0A0M3F4T7	1	1950.94	High	0	9.9e-07	58
High	IFTEDGVSIPVTVIEVEANRVTQVKDLANDGYR	1xDeamidated [N/Q]	1.47987e-06	0	1	1	41	A0A0M3EZ36	2	3648.88	High	0	1.03e-07	74
High	IFTEDGVSIPVTVIEVEANRVTQVKDLANDGYR		2.5273e-07	0	1	1	17	A0A0M3EZ36	2	3647.89	High	0	1.552e-08	67
High	TIYGAEQVGEQLRK		1.69967e-05	0	1	1	5	A0A0M3F1G8	1	1591.84	High	0	1.404e-06	54
High	IFTEDGVSIPVTVIEVEANRVTQVK		1.7702e-06	0	1	1	5	A0A0M3EZ36	1	2743.49	High	0	1.249e-07	52
High	NSGKFNPLDR		8.15795e-05	0	1	1	15	A0A0M3F030	1	1147.59	High	0	8.98e-06	76
High	IFTEDGVSIPVTVIEVEANR		1.23404e-10	0	1	1	51	A0A0M3EZ36	0	2188.15	High	0	4.414e-12	155
High	IFSPVSHLNSVK		8.9117e-05	0	1	1	1	A0A0M3F058	0	1327.74	High	0	8.257e-06	48
High	NRVNQLGVAEPLVQR		1.32085e-06	0	1	1	25	A0A0M3FAJ7	1	1692.95	High	0	9.105e-08	68
High	LGAAGVVVAGSGVQAIFGTKSDNLKTEMDEYIR	2xDeamidated [Q14; N23]	2.43817e-05	0	1	1	1	A0A0M3F4L3	2	3398.71	High	0	2.07e-06	49
High	LFGSIGTRDIADAVSAAGVK		2.52335e-05	0	1	1	11	A0A0M3EZB4	1	1948.05	High	0	3.064e-06	49
High	VKATGLDALFDATIKEMK		2.79589e-08	0	1	1	13	A0A0M3F7P6	2	1951.06	High	0	1.467e-09	87
High	IETLFTNDLDHGPYISETVR		4.34083e-07	0	1	1	2	A0A0M3EX68	0	2320.15	High	0	2.763e-08	74
High	LETLEGSKGKVQLLGSGSILR		0.00019077	0	1	1	1	A0A0M3F7P0	2	2185.26	High	0	1.86e-05	31
High	LESPGGVVHGYGLAASQLQR		0.000149447	0	1	1	1	A0A0M3F4I5	0	2039.07	High	0	1.434e-05	30
High	LESLVEDLVNR		0.000147948	0	1	1	5	A0A0M3F692	0	1286.7	High	0	1.467e-05	61
High	LESITVLPADDKGPVSVTK		6.92374e-06	0	1	1	15	A0A0M3F2C3	1	1969.09	High	0	1.309e-06	57
High	VKGILEQYGHKVMY		0.000169741	0	1	1	3	A0A0M3EWG7	2	1664.88	High	0	1.644e-05	28
High	LERYNGLPSMEILGQAAPGR		5.84126e-05	0	1	1	6	A0A0M3F9Y8	1	2172.12	High	0	1.459e-05	37
High	IEQMLSQDKR		1.99083e-05	0	1	1	2	A0A0M3F092	1	1247.64	High	0	1.666e-06	75
High	NTELKLIDEFGRTK		1.60317e-05	0	1	1	5	A0A0M3EWW5	2	1663.9	High	0	1.321e-06	54
High	VKHPSEIVNVGDEITVK		9.0095e-10	0	1	1	41	A0A0M3EYB5	1	1864.02	High	0	3.706e-11	118
High	VKHPSEIVNVGDEITVKVLK		1.87678e-09	0	1	1	12	A0A0M3EYB5	2	2204.26	High	0	8.142e-11	81
High	IEPSLEAAFVDYGAERHGFLPLKEIAR		2.01084e-06	0	1	1	2	A0A0M3F308	2	3028.59	High	0	1.428e-07	45
High	IEPSLEAAFVDYGAER		8.61639e-07	0	1	1	11	A0A0M3F308	0	1766.86	High	0	6.85e-07	78
High	VKHPSEIVNVGDEITVKVLK	1xDeamidated [N9]	0.000220039	0	1	1	2	A0A0M3EYB5	2	2205.25	High	0	2.163e-05	36
High	LENRTHAPVDFDTSVASTITSHDAGYINKALEK	1xDeamidated [N]	1.76013e-07	0	1	1	6	A0A0M3EYU9	2	3601.78	High	0	1.918e-07	68
High	LENRTHAPVDFDTSVASTITSHDAGYINKALEK		2.65507e-08	0	1	1	7	A0A0M3EYU9	2	3600.79	High	0	1.387e-09	68
High	LENRTHAPVDFDTSVASTITSHDAGYINK	1xDeamidated [N3]	6.86395e-07	0	1	1	4	A0A0M3EYU9	1	3160.52	High	0	1.424e-07	48
High	LENRTHAPVDFDTSVASTITSHDAGYINK		5.9522e-09	0	1	1	18	A0A0M3EYU9	1	3159.53	High	0	2.8e-10	91
High	IENQEGLNNFDEILEASDGIMVAR	1xDeamidated [N/Q]; 1xOxidation [M21]	1.31178e-06	0	1	1	11	A0A0M3F1M6	0	2694.26	High	0	5.596e-07	81
High	IENQEGLNNFDEILEASDGIMVAR	1xOxidation [M21]	1.90079e-08	0	1	1	14	A0A0M3F1M6	0	2693.27	High	0	1.21e-08	102
High	IENQEGLNNFDEILEASDGIMVAR	1xDeamidated [N/Q]	5.61211e-06	0	1	1	4	A0A0M3F1M6	0	2678.26	High	0	1.006e-06	68
High	NTELKLIDEFGR		1.25581e-05	0	1	1	17	A0A0M3EWW5	1	1434.76	High	0	1.83e-06	70
High	IEVPEIGEEVIEIK		0.000180863	0	1	1	7	A0A0M3F2S4	0	1596.87	High	0	1.755e-05	45
High	IEVPEIGEEVIEIKAAARDPGSR		8.32612e-05	0	1	1	7	A0A0M3F2S4	2	2478.32	High	0	1.74e-05	41
High	TLVTKNSFR	1xDeamidated [N6]	0.000242943	0	1	1	2	A0A0M3EYU9	1	1066.59	High	0	2.394e-05	57
High	IFEALESALATATKK		9.15712e-05	0	1	1	3	A0A0M3F2S4	1	1592.89	High	0	8.507e-06	34
High	LFDYLTDTGSLPR		8.28103e-06	0	1	1	1	A0A0M3F3V9	0	1497.76	High	0	6.504e-07	79
High	VKAVDLFSLMMQER		1.47479e-06	0	1	1	14	A0A0M3F8Y8	1	1666.87	High	0	1.027e-07	79
High	IFDFVKPGVITGDDVQK		0.000375333	0	1	1	2	A0A0M3EYR3	0	1878	High	0	3.778e-05	22
High	NSTAMLTTFNEVNMKPIMDLRK	1xDeamidated [N]	2.77016e-06	0	1	1	2	A0A0M3EXR4	1	2555.27	High	0	2.014e-07	59
High	NSTLSALMPSETSSQISNATNGIEPPRGHVSIK	1xDeamidated [N/Q]	0.00013285	0	1	1	9	A0A0M3F8Y8	1	3424.7	High	0	1.266e-05	34
High	LFAIDKMAEGPFPEHYEPFETPLGTNPLHPNVVSNPAAR	1xDeamidated [N]; 1xOxidation [M7]	8.41148e-05	0	1	1	7	A0A0M3F165	1	4320.11	High	1.494e-05	5.75e-05	43
High	NSTLSALMPSETSSQISNATNGIEPPRGHVSIK	2xDeamidated [N21; Q/N]	0.000363527	0	1	1	6	A0A0M3F8Y8	1	3425.69	High	2.555e-05	7.259e-05	45
High	VKAVDLFSLMMQERASTGR		5.64511e-05	0	1	1	7	A0A0M3F8Y8	2	2139.1	High	0	5.085e-06	41
High	LFAIDKMAEGPFPEHYEPFETPLGTNPLHPNVVSNPAAR	1xDeamidated [N]	2.38879e-06	0	1	1	7	A0A0M3F165	1	4304.11	High	0	3.771e-07	67
High	NSTAMLTTFNEVNMKPIMDLR	1xDeamidated [N]	4.20241e-06	0	1	1	5	A0A0M3EXR4	0	2427.17	High	0	3.148e-07	57
High	LFAIDKMAEGPFPEHYEPFETPLGTNPLHPNVVSNPAAR		2.73868e-08	0	1	1	13	A0A0M3F165	1	4303.13	High	0	1.436e-09	80
High	NSVPNDPKSPFVTSGIR		4.7735e-06	0	1	1	24	A0A0M3F7V8	1	1814.94	High	0	3.61e-07	82
High	LFAGNATPELAQR		3.3595e-06	0	1	1	8	A0A0M3F5T1	0	1387.73	High	0	2.478e-07	86
High	VKDTNGVYVVPAFTGLGAPYWDPYAR		8.29785e-05	0	1	1	2	A0A0M3F0N3	1	2856.44	High	0	7.654e-06	41
High	IFADLGAWQVAQLAR		1.25865e-06	0	1	1	12	A0A0M3F5V9	0	1658.9	High	0	8.648e-08	75
High	NTAIKWNDYR		9.90031e-05	0	1	1	9	A0A0M3F2G5	1	1280.64	High	0	2.339e-05	63
High	NTAIKWNDYRINIVDTPGHADFGGEVER		5.60139e-07	0	1	1	8	A0A0M3F2G5	2	3187.56	High	0	3.639e-08	61
High	VKFEVKGPNNR		5.68381e-05	0	1	1	30	A0A0M3F245	2	1287.72	High	0	5.116e-06	58
High	VKGDWLVPMPK		0.000169741	0	1	1	9	A0A0M3F487	1	1269.7	High	0	1.639e-05	49
High	SVGATTHVGVTASSDTFYPGQER		1.06315e-06	0	1	1	2	A0A0M3EZH0	0	2367.12	High	0	7.217e-08	75
High	NTAIKWNDYRINIVDTPGHADFGGEVER	1xDeamidated [N]	1.36389e-05	0	1	1	4	A0A0M3F2G5	2	3188.54	High	0	1.11e-06	52
High	NSTLSALMPSETSSQISNATNGIEPPRGHVSIK	1xDeamidated [N21]; 1xOxidation [M8]	0.0001992	0	1	1	1	A0A0M3F8Y8	1	3440.7	High	0	1.945e-05	27
High	NRLHSLLDEGSLVELGSELEPK		0.000223708	0	1	1	2	A0A0M3F8M2	1	2435.28	High	0	2.198e-05	27
High	LGAENIFLGR		0.000159281	0	1	1	2	A0A0M3F276	0	1089.61	High	0	1.534e-05	59
High	IGAEWLFGGTGVGASNHFEAGGFIR		7.82404e-07	0	1	1	4	A0A0M3F9R3	0	2550.25	High	0	2.462e-07	64
High	NPQTGKEIKIAAANVPAFVSGK		1.62973e-06	0	1	1	14	A0A094ZZI7	2	2240.24	High	0	1.143e-07	43
High	LGHGVWDLMFERVK		8.02841e-06	0	1	1	9	A0A0M3EXK7	1	1686.88	High	0	6.304e-07	59
High	NPQTGKEIKIAAANVPAFVSGK	1xDeamidated [N14]	2.94486e-05	0	1	1	2	A0A094ZZI7	2	2241.22	High	0	2.534e-06	30
High	NPQTGKEITIAAAK		6.80091e-08	0	1	1	5	A0A094X0K5	1	1441.8	High	0	7.299e-09	101
High	VGVDSVLVADVPVEESAPFR		5.08628e-07	0	1	1	2	A0A0M3F4H6	0	2085.09	High	0	3.28e-08	69
High	NPQTGKEITIAAAKVPGFR		4.29992e-11	0	1	1	23	A0A094X0K5	2	1998.11	High	0	1.43e-12	121
High	LGGTGYLSILPVDQGVEHSAGASFAANPLYFDPK		4.01841e-06	0	1	1	2	A0A0M3F779	0	3491.75	High	0	2.996e-07	43
High	IGGRHGLGMSDQIENR		1.34989e-05	0	1	1	4	A0A0M3F2H1	1	1739.86	High	0	1.536e-06	49
High	LGGNEQVTR		8.26969e-05	0	1	1	8	Biognosys|iRT-Kit_WR_fusion	0	973.506	High	0	7.636e-06	67
High	VGVGLGTNYEEWLR		5.68995e-06	0	1	1	1	A0A0M3F7J7	0	1592.81	High	0	4.361e-07	71
High	VGVGLGTNYEEWLRQNVQGVDIR		1.57043e-05	0	1	1	7	A0A0M3F7J7	1	2602.34	High	0	1.292e-06	64
High	VGVKNPLFLLDEIDK		0.000222233	0	1	1	2	A0A0M3F860	1	1699.96	High	2.555e-05	0.0001196	30
High	IGGDRFDEAIINYVRR		0.000218587	0	1	1	10	A0A0M3F3W6	2	1893.99	High	0	2.147e-05	24
High	IGGDRFDEAIINYVR		7.75204e-05	0	1	1	4	A0A0M3F3W6	1	1737.89	High	0	7.127e-06	45
High	VGVLQGTTQETYGNEHWAPK		2.75463e-07	0	1	1	18	A0A0M3F8C7	0	2215.08	High	0	1.699e-08	75
High	NQDLGPFISHEMNR		4.44328e-05	0	1	1	7	A0A0M3F8H1	0	1657.78	High	0	6.475e-06	63
High	VGVLQGTTQETYGNEHWAPK	1xDeamidated [N14]	6.62069e-06	0	1	1	2	A0A0M3F8C7	0	2216.06	High	0	5.125e-07	53
High	TMDIGGDKELPYMNFPKEENPFLGWR	1xDeamidated [N]; 1xOxidation [M]	7.0315e-07	0	1	1	5	A0A0M3F8I2	2	3101.44	High	0	4.637e-08	61
High	VGVNQVVGVNLFDVYR		4.72525e-09	0	1	1	14	A0A0M3F1J6	0	1777.96	High	0	2.186e-10	120
High	NQGDHLLHSTR		9.70164e-06	0	1	1	10	A0A0M3F692	0	1277.63	High	0	7.705e-07	75
High	VGVNQVVGVNLFDVYRGK		0.000155066	0	1	1	2	A0A0M3F1J6	1	1963.08	High	0	1.491e-05	40
High	IGHTVEREDTPAVR		0.00013285	0	1	1	48	A0A094YB67	1	1579.82	High	0	1.881e-05	47
High	LGKVQMLAQAAEEHPLHGGTGIAHTR		2.03156e-09	0	1	1	13	A0A0M3F092	1	2722.42	High	0	8.846e-11	98
High	LGKVQMLAQAAEEHPLHGGTGIAHTR	1xDeamidated [Q]	5.45511e-08	0	1	1	4	A0A0M3F092	1	2723.4	High	0	3.006e-09	64
High	LGKVQMLAQAAEEHPLHGGTGIAHTR	1xOxidation [M6]	0.00010138	0	1	1	3	A0A0M3F092	1	2738.42	High	0	9.481e-06	39
High	VGTVTPNVAEAVKNAKAGQVR		1.12201e-08	0	1	1	25	A0A0M3EYG2	2	2109.18	High	0	8.478e-09	92
High	NNPVLIGEPGVGKTAIVEGLAQR	1xDeamidated [N]	2.58575e-06	0	1	1	6	A0A0M3F2N9	1	2333.28	High	0	1.874e-07	70
High	LGLTNTTFKTVHGLDAPGQFSTAR		6.28278e-08	0	1	1	9	A0A0M3EZS0	1	2532.32	High	0	3.497e-09	79
High	NNPWQQFAETHNKGDRVEGK		1.17891e-06	0	1	1	44	A0A0M3EYB5	2	2355.12	High	0	2.897e-06	54
High	LGLSDAFLIKENHIIASGSVR	1xDeamidated [N12]	0.000104874	0	1	1	1	A0A0M3F7D3	1	2241.22	High	0	9.848e-06	49
High	LGLSDAFLIKENHIIASGSVR		2.76063e-06	0	1	1	10	A0A0M3F7D3	1	2240.24	High	0	2.01e-07	72
High	LGIQAFEPVLIEGK		8.55722e-07	0	1	1	21	A0A0M3EWW5	0	1513.86	High	0	5.724e-08	88
High	NNPWQQFAETHNKGDRVEGK	1xDeamidated [N/Q]	4.11647e-06	0	1	1	16	A0A0M3EYB5	2	2356.11	High	0	8.415e-06	63
High	LGINPDFYEKR		0.000195916	0	1	1	5	A0A0M3F860	1	1351.7	High	0	1.909e-05	42
High	LGLMREHDISTKR		2.34777e-05	0	1	1	12	A0A0M3F6G7	2	1555.84	High	2.555e-05	6.648e-05	39
High	VGYINDQYVLNPTQEELK		4.70947e-05	0	1	1	3	A0A0M3F2V0	0	2123.07	High	0	4.181e-06	50
High	VGTVTPNVAEAVKNAKAGQVR	1xDeamidated [N]	1.34217e-08	0	1	1	24	A0A0M3EYG2	2	2110.16	High	0	7.808e-10	101
High	NPKTGDKVELEGK		0.000292799	0	1	1	1	A0A0M3EWE0	2	1414.75	High	0	2.92e-05	29
High	IGIGPSSSHTVGPMK		2.23754e-05	0	1	1	5	A0A0M3EX89	0	1467.76	High	0	4.883e-06	56
High	IGLFGAQKDDLPEIWR		2.00634e-07	0	1	1	2	A0A0M3EYJ3	1	1857.99	High	0	1.211e-08	86
High	VGTVTPNVAEAVKNAKAGQVR	2xDeamidated [N7; N14]	1.11334e-05	0	1	1	1	A0A0M3EYG2	2	2111.15	High	0	8.938e-07	62
High	LGLDTLGIETVERM		1.19115e-06	0	1	1	8	A0A0M3F3S0	1	1546.81	High	0	8.278e-08	93
High	VGTYEELIPQADLVVNLTPDKQHSDVVR		3.76388e-06	0	1	1	2	A0A0M3EZE6	1	3135.63	High	0	2.8e-07	53
High	IGIDLGGTKTEVIALSEQGEQLFR		1.6618e-08	0	1	1	2	A0A0M3F8L1	1	2574.38	High	0	8.417e-10	99
High	LGLAYGGDGYDKQLK		9.29484e-07	0	1	1	7	A0A0M3F0Q1	1	1597.82	High	0	6.263e-08	72
High	TMKLTIPEADLPNAELLGK		0.000268971	0	1	1	1	A0A0M3F286	1	2054.12	High	0	2.668e-05	26
High	LGKVQMLAQAAEEHPLHGGTGIAHTR	1xDeamidated [Q]; 1xOxidation [M6]	0.000124607	0	1	1	3	A0A0M3F092	1	2739.4	High	0	1.18e-05	34
High	TMKLTIPEADLPNAELLGKR		1.19115e-06	0	1	1	9	A0A0M3F286	2	2210.22	High	0	8.169e-08	66
High	IGEVHDGAATMDWMEQEQERGITITSAATTAFWSGMAK	2xOxidation [M11; M36]	2.9147e-05	0	1	1	2	A0A0M3EZQ8	1	4158.88	High	0	2.503e-06	37
High	IGEVHDGAATMDWMEQEQERGITITSAATTAFWSGMAK	2xDeamidated [Q16; Q18]; 1xOxidation [M]	4.06577e-07	0	1	1	4	A0A0M3EZQ8	1	4144.86	High	0	2.585e-08	68
High	IGEVHDGAATMDWMEQEQERGITITSAATTAFWSGMAK	1xDeamidated [Q]; 1xOxidation [M]	4.17939e-07	0	1	1	18	A0A0M3EZQ8	1	4143.87	High	0	2.657e-08	72
High	VHTSKNTKEIVQEGTEAR		5.30097e-07	0	1	1	12	A0A0M3EYJ3	2	2027.05	High	0	3.423e-08	81
High	NRFGPDAFTVQATR		8.63025e-06	0	1	1	3	A0A0M3F836	1	1579.8	High	0	6.8e-07	67
High	NRGLAQGTDVSFGTFGLK		2.75762e-08	0	1	1	24	A0A0M3EZP0	1	1867.97	High	0	5.644e-08	84
High	LGDSVDGQRPLAVIHAKDEASWQEAAKAVK		1.20906e-07	0	1	1	2	A0A0M3F5Z2	2	3189.67	High	0	7.053e-09	59
High	NRGLAQGTDVSFGTFGLK	1xDeamidated [Q6]	0.000119257	0	1	1	1	A0A0M3EZP0	1	1868.95	High	0	1.128e-05	49
High	LGDSVDGQRPLAVIHAKDEASWQEAAK		3.19034e-06	0	1	1	12	A0A0M3F5Z2	1	2891.46	High	0	2.34e-07	44
High	NRGLAQGTDVSFGTFGLKAVGR		8.38966e-11	0	1	1	20	A0A0M3EZP0	2	2251.19	High	0	2.917e-12	97
High	NRGLAQGTDVSFGTFGLKAVGR	1xDeamidated [N/Q]	8.17218e-09	0	1	1	8	A0A0M3EZP0	2	2252.18	High	0	4.825e-10	82
High	VHTSKNTKEIVQEGTEAR	1xDeamidated [N6]	1.64788e-05	0	1	1	2	A0A0M3EYJ3	2	2028.04	High	0	1.362e-06	73
High	IGDGKIFVFDVAR		5.52472e-07	0	1	1	25	A0A0P8IEU0	1	1436.79	High	0	3.59e-08	87
High	VHIEPTINLPWSNNWASLDTEAK		1.95692e-05	0	1	1	7	A0A0M3F7I7	0	2635.32	High	0	1.632e-06	47
High	TMDIGGDKELPYMNFPKEENPFLGWR		1.96529e-07	0	1	1	21	A0A0M3F8I2	2	3084.46	High	0	1.187e-08	70
High	IGAPSAVQIQFQGKPVDLSR		4.39788e-05	0	1	1	7	A0A0M3F6L0	0	2111.16	High	0	3.894e-06	39
High	IGANMIWDAEKR		1.1057e-05	0	1	1	8	A0A0M3F889	1	1403.71	High	0	8.871e-07	63
High	TMDIGGDKELPYMNFPK		6.00303e-05	0	1	1	6	A0A0M3F8I2	1	1955.92	High	0	1.748e-05	41
High	IGALGMDVYENERDLFFEDKSNDVIQDDVFR	1xDeamidated [N11]; 1xOxidation [M6]	0.000149447	0	1	1	1	A0A0M3F4N0	2	3666.69	High	0	1.435e-05	34
High	IGALGMDVYENERDLFFEDKSNDVIQDDVFR	1xDeamidated [N]	0.000276102	0	1	1	2	A0A0M3F4N0	2	3650.7	High	0	2.742e-05	41
High	IGALGMDVYENERDLFFEDKSNDVIQDDVFR		4.44047e-06	0	1	1	3	A0A0M3F4N0	2	3649.71	High	0	3.343e-07	45
High	VKAALELAEQR		4.27905e-05	0	1	1	36	A0A0M3F0X6	1	1227.71	High	0	4.877e-06	74
High	IGAGSVVLQPVPPHTTAAGVPAR		1.77126e-05	0	1	1	2	A0A0M3F085	0	2195.23	High	0	1.469e-06	45
High	IGAGNEAVIR		0.000107026	0	1	1	2	A0A0M3F0J9	0	999.558	High	0	1.005e-05	62
High	TMARLESITVLPADDKGPVSVTK		0.000326929	0	1	1	3	A0A0M3F2C3	2	2428.31	High	0	3.268e-05	38
High	VHTSYHQAVAATGR		1.47143e-07	0	1	1	17	A0A0M3F2S8	0	1497.76	High	0	8.695e-09	90
High	KSIEKELEWVR		0.000231222	0	1	1	6	A0A0M3F5Y4	2	1416.78	High	0	2.274e-05	43
High	IGEGDQFSSGFVEVNPNSK		4.53548e-05	0	1	1	1	A0A0M3F1A6	0	2010.94	High	0	4.014e-06	36
High	LGEHNIDVLEGNEQFINAAK	1xDeamidated [N/Q]	7.89541e-09	0	1	1	62	P00761-CONT	0	2212.09	High	0	3.788e-10	94
High	IGEVHDGAATMDWMEQEQERGITITSAATTAFWSGMAK	1xOxidation [M]	2.184e-09	0	1	1	16	A0A0M3EZQ8	1	4142.89	High	0	9.565e-11	88
High	IGEVHDGAATMDWMEQEQERGITITSAATTAFWSGMAK	2xDeamidated [Q16; Q18]	2.51861e-07	0	1	1	1	A0A0M3EZQ8	1	4128.86	High	0	1.547e-08	69
High	IGEVHDGAATMDWMEQEQERGITITSAATTAFWSGMAK	1xDeamidated [Q]	1.53308e-05	0	1	1	2	A0A0M3EZQ8	1	4127.88	High	0	1.618e-06	36
High	IGEVHDGAATMDWMEQEQERGITITSAATTAFWSGMAK		1.27896e-08	0	1	1	3	A0A0M3EZQ8	1	4126.89	High	0	6.359e-10	69
High	IGEVHDGAATMDWMEQEQER	1xDeamidated [Q]; 2xOxidation [M11; M14]	0.000342022	0	1	1	3	A0A0M3EZQ8	0	2364.97	High	0	3.68e-05	41
High	IGEVHDGAATMDWMEQEQER	2xOxidation [M11; M14]	4.13499e-05	0	1	1	7	A0A0M3EZQ8	0	2363.99	High	0	3.646e-06	49
High	NQGDLPAYSYTPPYTDGAK		7.11709e-06	0	1	1	5	A0A0M3F627	0	2057.95	High	0	5.538e-07	59
High	IGEVHDGAATMDWMEQEQER	1xOxidation [M]	7.17836e-07	0	1	1	32	A0A0M3EZQ8	0	2347.99	High	0	4.75e-08	78
High	IGEVHDGAATMDWMEQEQER	1xDeamidated [Q]	5.22842e-07	0	1	1	4	A0A0M3EZQ8	0	2332.98	High	0	2.225e-06	50
High	IGEVHDGAATMDWMEQEQER		1.29364e-09	0	1	1	20	A0A0M3EZQ8	0	2332	High	0	1.05e-10	103
High	LGEHNIDVLEGNEQFINAAK		4.47662e-10	0	1	1	59	P00761-CONT	0	2211.1	High	0	1.757e-11	111
High	LGETGDALAKQTR		4.63956e-08	0	1	1	22	A0A0M3F2B1	1	1359.72	High	0	3.432e-09	104
High	VGYINDQYVLNPTQEELKESK		7.35358e-07	0	1	1	6	A0A0M3F2V0	1	2467.24	High	0	4.867e-08	54
High	TMDIGGDKELPYMNFPKEENPFLGWR	1xOxidation [M]	6.1263e-07	0	1	1	25	A0A0M3F8I2	2	3100.45	High	0	3.996e-08	54
High	VGYRHVSVDGK		0.000202537	0	1	1	12	A0A0M3EZZ4	1	1216.64	High	0	3.195e-05	38
High	LGEIEYREIPMEVKPEVR	1xOxidation [M11]	0.000271625	0	1	1	10	A0A0M3F629	1	2203.14	High	0	2.697e-05	29
High	LGEIEYREIPMEVKPEVR		8.42479e-06	0	1	1	15	A0A0M3F629	1	2187.15	High	0	1.856e-06	68
High	NQVVGTINFQLDGK		5.8015e-05	0	1	1	4	A0A0M3F881	0	1532.81	High	0	6.157e-06	59
High	LGEHNIDVLEGNEQFINAAKIITHPNFNGNTLDNDIMLIK	2xDeamidated [Q14; N17]; 1xOxidation [M37]	2.42981e-05	0	1	1	2	P00761-CONT	1	4493.23	High	0	2.064e-06	61
High	LGEHNIDVLEGNEQFINAAKIITHPNFNGNTLDNDIMLIK	1xDeamidated [N/Q]; 1xOxidation [M37]	1.00267e-06	0	1	1	11	P00761-CONT	1	4492.25	High	0	6.772e-08	70
High	TMDIGGDKELPYMNFPKEENPFLGWR	1xDeamidated [N]	2.93721e-06	0	1	1	5	A0A0M3F8I2	2	3085.44	High	0	2.148e-07	57
High	LGEHNIDVLEGNEQFINAAK	2xDeamidated [N/Q]	5.63147e-06	0	1	1	3	P00761-CONT	0	2213.07	High	0	9.797e-07	59
High	NQQLIRLDFEEGFEGVDPQPLHER	1xDeamidated [Q19]	0.00019077	0	1	1	1	A0A0M3F4S1	1	2867.4	High	0	1.857e-05	34
High	KSLEEAGAEVEVK		7.18634e-08	0	1	1	19	A0A0M3EYX3	1	1388.73	High	0	4.871e-09	99
High	KSGVLTGLPDAYGRGR		4.78044e-07	0	1	1	42	A0A0M3EYU9	2	1646.9	High	0	3.395e-08	66
High	KSGVLTGLPDAYGR		1.04258e-07	0	1	1	40	A0A0M3EYU9	1	1433.77	High	0	2.037e-08	105
High	GYEFINDIKGGVIPGEYIPAVDK		3.71238e-06	0	1	1	11	A0A0M3EZQ8	1	2494.29	High	0	8.341e-07	63
High	QLHSKTPGHPEVGYTAGVETTTGPLGQGIANAVGMAIAEK		7.0315e-07	0	1	1	1	A0A0M3EWU4	1	3988.02	High	0	4.645e-08	44
High	QLHSKTPGHPEVGYTAGVETTTGPLGQGIANAVGMAIAEK	1xDeamidated [Q1]	4.87316e-06	0	1	1	2	A0A0M3EWU4	1	3989.01	High	0	3.69e-07	55
High	QIIDEDLATGKHTTVHTR		0.000318582	0	1	1	15	A0A0M3F184	1	2035.06	High	0	3.189e-05	62
High	GYDSAGLAVVDAEGHMTR		1.33611e-07	0	1	1	8	A0A0M3F092	0	1848.85	High	0	7.831e-09	80
High	VITALHQLAGH		9.76693e-05	0	1	1	5	A0A0M3EYL0	0	1159.66	High	0	1.543e-05	56
High	GVYHLYKDETYLYQTGKGHTIQEVR	1xDeamidated [Q14]	7.6472e-05	0	1	1	2	A0A0M3F5R5	2	2999.49	High	0	7.022e-06	40
High	GVYHLYKDETYLYQTGKGHTIQEVR		6.09095e-08	0	1	1	4	A0A0M3F5R5	2	2998.51	High	0	8.161e-09	63
High	TIAMGSSDGLRR		0.000387486	0	1	1	30	A0A0M3F2K6	1	1263.65	High	5.454e-05	0.0007124	50
High	GVVVYLETTIEKQLAR		2.28699e-07	0	1	1	14	A0A0M3EYK3	1	1819.03	High	0	1.396e-08	80
High	GVVVYLETTIEK		0.000391201	0	1	1	1	A0A0M3EYK3	0	1350.75	High	0	3.941e-05	44
High	GVVVAIDKDVVLVDAGLKSESAIPAEQFK	1xDeamidated [Q27]	2.06702e-06	0	1	1	6	A0A0M3EYB5	2	2998.63	High	0	6.64e-07	50
High	GVVVAIDKDVVLVDAGLKSESAIPAEQFK		2.30478e-11	0	1	1	37	A0A0M3EYB5	2	2997.65	High	0	7.33e-13	97
High	GVVVAIDKDVVLVDAGLK		1.08776e-08	0	1	1	3	A0A0M3EYB5	1	1810.07	High	0	5.343e-10	89
High	VITASDSSGTVVDEAGFTAEK		4.0007e-08	0	1	1	3	A0A0M3F1F8	0	2084	High	0	2.156e-09	83
High	GVVETPAFMPVGTYGTVK		4.72561e-05	0	1	1	5	A0A0M3FA43	0	1852.95	High	0	4.192e-06	50
High	GVTYSAPLRVK		0.000364692	0	1	1	5	A0A0M3EX68	1	1190.69	High	0	3.67e-05	41
High	GVTVMAMDSVPR		7.77847e-05	0	1	1	4	A0A0M3EYJ9	0	1262.62	High	0	8.586e-06	65
High	GVTVDKMTELRK	1xOxidation [M7]	0.000343124	0	1	1	19	A0A0M3EWJ0	2	1392.75	High	2.555e-05	6.284e-05	42
High	GVTVDKMTELRK		8.4977e-05	0	1	1	36	A0A0M3EWJ0	2	1376.76	High	0	9.883e-06	57
High	GVTVDKMTELR	1xOxidation [M7]	0.000212167	0	1	1	17	A0A0M3EWJ0	1	1264.66	High	0	2.085e-05	63
High	TIASNAITINGEK	1xDeamidated [N10]	0.000249423	0	1	1	2	A0A0M3F244	0	1332.7	High	0	2.467e-05	55
High	GYEFINDIKGGVIPGEYIPAVDKGIQEQLK		3.48939e-09	0	1	1	31	A0A0M3EZQ8	2	3290.73	High	0	1.582e-10	82
High	GYEFINDIKGGVIPGEYIPAVDKGIQEQLK	1xDeamidated [N/Q]	1.31777e-05	0	1	1	17	A0A0M3EZQ8	2	3291.71	High	0	6.822e-06	42
High	TIDHVEITVAEEVGIEGR		7.11933e-05	0	1	1	5	A0A0M3F5Q2	0	1967.01	High	0	6.512e-06	51
High	VLRAPHVSEKASTAMEK		6.77752e-08	0	1	1	33	A0A094ZRE8	2	1853.99	High	0	5.638e-09	62
High	GYSFDDEEHALGLR		0.000100695	0	1	1	1	A0A0M3F5X5	0	1608.73	High	0	9.417e-06	35
High	QLGEDPWVAIAKRYPEGTK		0.00028341	0	1	1	3	A0A0M3EYB5	2	2158.13	High	0	2.82e-05	38
High	VLRAPHVSEKASTAMEK	1xOxidation [M15]	9.34554e-05	0	1	1	7	A0A094ZRE8	2	1869.99	High	0	2.658e-05	54
High	VLRDNVVIYEGELESLRR		1.63165e-07	0	1	1	13	A0A0M3F4G7	2	2160.18	High	0	9.706e-09	69
High	GYPINNPEDVAYSR		3.96343e-06	0	1	1	8	A0A0M3F4Z9	0	1594.75	High	0	2.956e-07	69
High	QLGKDVADVHDIAK		5.19252e-07	0	1	1	18	A0A0M3F0V2	1	1508.81	High	0	3.356e-08	77
High	GYLSPYFINKPETGAVELESPFILLADKKISNIR		1.00068e-05	0	1	1	1	A0A0M3F5J8	2	3823.07	High	0	7.983e-07	50
High	GYLSPYFINKPETGAVELESPFILLADKK	1xDeamidated [N9]	5.18478e-06	0	1	1	2	A0A0M3F5J8	1	3240.71	High	0	3.943e-07	43
High	GYLSPYFINKPETGAVELESPFILLADKK		3.20902e-08	0	1	1	10	A0A0M3F5J8	1	3239.72	High	0	3.227e-09	89
High	GVTVDKMTELR		1.87785e-05	0	1	1	25	A0A0M3EWJ0	1	1248.66	High	0	1.565e-06	79
High	TLDYQSPLATERYTQPELLDYSQQLIR		1.74204e-07	0	1	1	4	A0A0M3F5X0	1	3241.64	High	0	1.04e-08	74
High	QLGLTLPVVGVTANALAEEKQR		2.84756e-06	0	1	1	1	A0A0M3F6Y8	1	2307.3	High	0	2.072e-07	62
High	QIGIYSPNGQQYTPQDR		2.61873e-08	0	1	1	10	A0A0M3F7P0	0	1964.95	High	0	8.886e-09	107
High	GYGMGDTAEGKNIAHQVKK	1xOxidation [M4]	1.5909e-06	0	1	1	6	A0A0M3F7P0	2	2019.99	High	0	1.44e-05	54
High	GYGMGDTAEGKNIAHQVKK		1.13758e-08	0	1	1	15	A0A0M3F7P0	2	2004	High	0	5.603e-10	91
High	GYGMGDTAEGKNIAHQVK	1xOxidation [M4]	9.70164e-06	0	1	1	11	A0A0M3F7P0	1	1891.9	High	0	7.698e-07	49
High	GYGMGDTAEGKNIAHQVK		3.59929e-09	0	1	1	27	A0A0M3F7P0	1	1875.9	High	0	1.635e-10	106
High	QIGIYSPNGQQYTPQDR	1xDeamidated [Q/N]	1.3957e-06	0	1	1	8	A0A0M3F7P0	0	1965.93	High	0	9.674e-08	68
High	VLSGPGLVNLYR		4.69338e-05	0	1	1	1	A0A0M3F6Y3	0	1287.74	High	0	4.176e-06	57
High	GYEPAEKDPITFHAVPK		8.13025e-05	0	1	1	2	A0A0M3FA27	1	1898.96	High	0	7.508e-06	24
High	VLSGPQAKPAGDKAEFVEKVR		6.55265e-06	0	1	1	2	A0A0M3F7Q0	2	2226.22	High	0	5.074e-07	49
High	VLRTETTALTAITALQVR		3.4364e-05	0	1	1	6	A0A0M3EZC9	1	1957.14	High	0	2.99e-06	34
High	VLRAPHVSEK		7.69944e-05	0	1	1	42	A0A094ZRE8	1	1135.66	High	0	9.758e-06	63
High	GVSADQISIVSYGKEKPAVLGHDEAAYSKNR	1xDeamidated [Q6]	1.54366e-05	0	1	1	2	A0A0A6HGY3	2	3290.67	High	0	1.269e-06	55
High	GVSADQISIVSYGKEKPAVLGHDEAAYSK	1xDeamidated [Q6]	2.38058e-06	0	1	1	3	A0A0A6HGY3	1	3020.52	High	0	1.711e-07	42
High	VLTGGVDANALHRPKR		3.61775e-05	0	1	1	4	A0A094XUB6	1	1703.97	High	0	3.16e-06	49
High	TIAMGSSDGLR		0.000258599	0	1	1	7	A0A0M3F2K6	0	1107.55	High	0	2.556e-05	62
High	GVLAVMPEADKFPYTVR	1xOxidation [M6]	1.11334e-05	0	1	1	16	A0A0M3F2V0	1	1908.99	High	0	6.899e-06	66
High	GVLAVMPEADKFPYTVR		6.49583e-07	0	1	1	22	A0A0M3F2V0	1	1892.99	High	0	6.159e-08	83
High	QLINTVHVDMLIVPLRDEEDE		3.25695e-06	0	1	1	20	A0A094XUP2	1	2478.25	High	0	2.4e-07	79
High	QLINTVHVDMLIVPLRDEEDE	1xDeamidated [N4]	0.000377736	0	1	1	5	A0A094XUP2	1	2479.24	High	0	3.795e-05	34
High	QLINTVHVDMLIVPLRDEEDE	1xOxidation [M10]	0.000324823	0	1	1	13	A0A094XUP2	1	2494.25	High	0	3.245e-05	36
High	QILPEWLTIEEHPHLLK		0.000106304	0	1	1	3	A0A0M3F1D2	0	2096.15	High	0	1.444e-05	38
High	GVHEGHVAAEVIAGMKHYFDPK		2.3028e-07	0	1	1	16	A0A0M3F5N6	1	2392.19	High	0	1.403e-08	54
High	QLIQVNPDILMR		0.000275201	0	1	1	1	A0A094XFJ0	0	1439.8	High	0	2.737e-05	52
High	GVHEGHVAAEVIAGMK		2.51266e-08	0	1	1	6	A0A0M3F5N6	0	1604.82	High	0	4.627e-09	88
High	QLLREQDSLQLTELHPSDFPLLR		2.8025e-07	0	1	1	11	A0A0M3EYM2	1	2748.47	High	0	1.73e-08	73
High	GVEVVGVSFDSEFVHNAWR	1xDeamidated [N16]	1.26736e-06	0	1	1	6	A0A0M3FAJ9	0	2135.02	High	0	1.779e-07	74
High	GVEVVGVSFDSEFVHNAWR		1.22426e-09	0	1	1	31	A0A0M3FAJ9	0	2134.04	High	0	3.404e-10	127
High	GVELLSTGGTAR		0.000398726	0	1	1	6	A0A0M3EYV4	0	1160.63	High	0	4.015e-05	45
High	QLLREQDSLQLTELHPSDFPLLR	1xDeamidated [Q]	4.10231e-06	0	1	1	4	A0A0M3EYM2	1	2749.45	High	0	3.067e-07	48
High	VITQLTGGLAGMAK		2.13947e-06	0	1	1	4	A0A0M3F5N6	0	1359.77	High	0	1.529e-07	74
High	GVEHDFKEGDWAVAEMR	1xOxidation [M16]	5.02573e-05	0	1	1	1	A0A0M3F669	1	1991.89	High	0	4.49e-06	44
High	GVEHDFKEGDWAVAEMR		5.26457e-07	0	1	1	15	A0A0M3F669	1	1975.9	High	0	3.404e-08	79
High	GVEGKIATAR		0.000255226	0	1	1	1	A0A0M3F395	1	1001.57	High	0	2.522e-05	53
High	QLLREQDSLQLTELHPSDFPLLRSEFQK		4.66137e-05	0	1	1	4	A0A0M3EYM2	2	3367.76	High	0	4.139e-06	38
High	GVLLQDAALLESGAAIR		3.48186e-07	0	1	1	12	A0A0M3F5U2	0	1696.96	High	0	3.794e-08	92
High	GVLLQDAALLESGAAIR	1xDeamidated [Q5]	2.12515e-05	0	1	1	3	A0A0M3F5U2	0	1697.94	High	0	1.786e-06	58
High	GVLIVPVNTLMQR		6.33999e-05	0	1	1	4	A0A0M3F3A1	0	1439.84	High	0	5.751e-06	54
High	GVLMVGPPGTGKTLLAK		2.82801e-06	0	1	1	4	A0A0M3F2R9	1	1638.96	High	0	2.059e-07	58
High	GVSADQISIVSYGKEKPAVLGHDEAAYSK		1.74805e-07	0	1	1	9	A0A0A6HGY3	1	3019.54	High	0	1.046e-08	55
High	QILDRLNKELVHNVALR		0.000279734	0	1	1	3	A0A0M3F2G5	2	2031.18	High	0	2.779e-05	45
High	VITASDSSGTVVDEAGFTAEKLAR		1.12831e-10	0	1	1	8	A0A0M3F1F8	1	2424.23	High	0	4.014e-12	124
High	QLIESNIAEFAATQVTKQDIMK		1.05092e-08	0	1	1	1	A0A0M3F4M4	1	2478.29	High	0	5.158e-10	94
High	QLLEYDDVANDQR		3.09296e-06	0	1	1	4	A0A0M3F5F6	0	1578.74	High	0	2.268e-07	71
High	GVRPTVRGTAMNPVDHPHGGGEGR	1xDeamidated [N12]	0.000106664	0	1	1	6	A0A0M3EZD5	1	2455.2	High	2.555e-05	7.611e-05	40
High	GVRPTVRGTAMNPVDHPHGGGEGR		8.41148e-05	0	1	1	13	A0A0M3EZD5	1	2454.22	High	0	3.461e-05	44
High	VLTEAAVAGKR		4.89008e-05	0	1	1	20	A0A0M3EWW5	1	1114.66	High	0	6.305e-06	71
High	GVQLEDGPAAFKTIK		1.75308e-05	0	1	1	4	A0A0M3F6K6	1	1573.86	High	0	1.455e-06	47
High	QLLEYDDVANDQRR		0.000268971	0	1	1	14	A0A0M3F5F6	1	1734.84	High	0	2.664e-05	33
High	GVSADQISIVSYGKEKPAVLGHDEAAYSKNR		2.30791e-06	0	1	1	3	A0A0A6HGY3	2	3289.68	High	0	1.656e-07	54
High	VLTEAAVAGKRDELR		0.000331177	0	1	1	14	A0A0M3EWW5	2	1627.91	High	0	3.314e-05	39
High	GVNVLADAVKVTLGPKGR		2.32386e-06	0	1	1	8	A0A0M3F5J8	2	1794.06	High	0	1.667e-07	62
High	GVNVLADAVKVTLGPK	1xDeamidated [N3]	1.61854e-06	0	1	1	7	A0A0M3F5J8	1	1581.92	High	0	1.135e-07	60
High	GVNVLADAVKVTLGPK		1.11048e-08	0	1	1	68	A0A0M3F5J8	1	1580.94	High	0	5.544e-09	96
High	QLIGQVAADLRAYR		0.000221499	0	1	1	4	A0A0M3EZ19	1	1573.88	High	2.555e-05	0.0001352	26
High	GVNKVILVGNLGQDPEVR	1xDeamidated [N]	2.95499e-05	0	1	1	3	A0A0M3F425	1	1908.05	High	0	3.666e-06	32
High	GVNKVILVGNLGQDPEVR		2.32673e-07	0	1	1	26	A0A0M3F425	1	1907.07	High	0	1.42e-08	87
High	QLLKELQESFGGPTGEKNSPR		1.55281e-09	0	1	1	2	A0A0M3F5W2	2	2315.2	High	0	6.644e-11	94
High	GVNAIELMHDAIGR		4.09272e-05	0	1	1	2	A0A0M3F112	0	1495.77	High	0	3.602e-06	46
High	VLTGGVDANALHRPK		3.34447e-08	0	1	1	24	A0A094XUB6	0	1547.87	High	0	1.78e-09	104
High	GVISKINPIEDMPHDANGTPVDIVLNPLGVPSR	2xDeamidated [N7; N]	2.71201e-05	0	1	1	2	A0A0M3EX68	1	3466.79	High	0	2.318e-06	30
High	QLIGQVAADLR		1.984e-05	0	1	1	12	A0A0M3EZ19	0	1183.68	High	0	5.886e-06	72
High	GVDPALQYKAMER		2.45497e-05	0	1	1	10	A0A0M3F1J6	1	1477.75	High	0	2.082e-06	54
High	VLQVQTENLQAERNSR		0.000294711	0	1	1	16	A0A0M3EXK5	1	1884.99	High	1.494e-05	4.58e-05	33
High	HAEGSVLVEFGDTK		1.41183e-07	0	1	1	8	A0A0M3F0N0	0	1488.73	High	0	8.302e-09	83
High	HLNATVINEGDINTRR	1xDeamidated [N]	0.000133299	0	1	1	2	A0A0M3F755	1	1823.94	High	0	1.272e-05	40
High	HLNATVINEGDINTRR		1.43965e-06	0	1	1	31	A0A0M3F755	1	1822.95	High	0	1.831e-06	57
High	HLNATVINEGDINTR	1xDeamidated [N]	1.23865e-05	0	1	1	5	A0A0M3F755	0	1667.83	High	0	1.003e-06	73
High	HLNATVINEGDINTR		3.6579e-08	0	1	1	29	A0A0M3F755	0	1666.85	High	0	1.961e-09	98
High	VLPGQVMVELIKNDR		1.86498e-05	0	1	1	7	A0A0M3EYS3	1	1710.96	High	0	1.555e-06	55
High	VLPLHGVVSPR		2.63854e-05	0	1	1	4	A0A0M3F1B7	0	1173.71	High	0	2.251e-06	53
High	VIPSIAYTEPEVAWVGLTEK		4.16957e-08	0	1	1	11	A0A0M3F5N6	0	2202.17	High	0	2.25e-09	83
High	TLGADALEPK		0.000282486	0	1	1	5	A0A0M3F5Y4	0	1014.55	High	0	3.468e-05	57
High	VIPSIAYTEPEVAWVGLTEKEAK		1.46132e-07	0	1	1	18	A0A0M3F5N6	1	2530.34	High	0	1.167e-08	74
High	TLFEPGEMVRVNDGPFADFNGVVEEVDYEKSR	1xDeamidated [N]	6.20144e-06	0	1	1	2	A0A094XPE7	2	3646.7	High	0	4.933e-07	49
High	HIGESASDILR		0.000104874	0	1	1	4	A0A0M3EZJ3	0	1197.62	High	0	9.826e-06	58
High	VIPSIAYTEPEVAWVGLTEKEAKEK		2.32673e-07	0	1	1	20	A0A0M3F5N6	2	2787.48	High	0	1.418e-08	60
High	HIEVPVEYIAGK		2.36396e-05	0	1	1	7	A0A0M3EX68	0	1354.74	High	0	2.367e-06	52
High	VIPYAGNVVTSDIAYAFGTPPSDAEAIKVR		2.69487e-06	0	1	1	7	A0A0M3F7R6	1	3121.62	High	0	1.955e-07	49
High	HLDALVADEDLSRFIL		1.30277e-06	0	1	1	19	A0A0M3F0Z4	1	1826.96	High	0	8.972e-08	88
High	HLDALVADEDLSR		1.01658e-06	0	1	1	6	A0A0M3F0Z4	0	1453.73	High	0	6.898e-08	80
High	HLAVSSFAMENPQGFGLLQR	1xDeamidated [N/Q]; 1xOxidation [M9]	0.00011726	0	1	1	3	A0A0M3F338	0	2219.09	High	0	1.108e-05	68
High	HLAVSSFAMENPQGFGLLQR	1xOxidation [M9]	9.70164e-06	0	1	1	6	A0A0M3F338	0	2218.11	High	0	6.039e-06	64
High	HLAVSSFAMENPQGFGLLQR		2.06196e-10	0	1	1	10	A0A0M3F338	0	2202.11	High	0	7.644e-12	126
High	HLAKEVDFFSIGTNDLTQYTLAVDR		4.20829e-07	0	1	1	4	A0A0M3F8I2	1	2853.44	High	0	2.677e-08	64
High	TLFEPGEMVRVNDGPFADFNGVVEEVDYEKSR		1.00413e-05	0	1	1	2	A0A094XPE7	2	3645.72	High	0	7.995e-07	52
High	QIDDYGNFIKIYGAK		0.000329047	0	1	1	1	A0A0M3F4E7	1	1744.89	High	0	3.293e-05	30
High	TLGADALEPKR		0.000130631	0	1	1	20	A0A0M3F5Y4	1	1170.65	High	0	3.196e-05	61
High	VLPELNGKLTGMAFRVPTPNVSVVDLTVR	1xDeamidated [N]	2.3317e-05	0	1	1	12	A0A0M3F3E6	2	3123.72	High	0	3.064e-06	40
High	QLAYPINKLHK		0.000279734	0	1	1	43	A0A0M3EZL8	1	1324.77	High	1.494e-05	4.992e-05	44
High	QIASLGIYPAVDPLDSTSR	1xDeamidated [Q1]	0.000251068	0	1	1	1	A0A0M3F2K6	0	2004.03	High	0	2.481e-05	46
High	HNPFLSLVPEQGVK		0.000269853	0	1	1	2	A0A0M3EY23	0	1564.85	High	0	2.673e-05	25
High	HNIVAIADIDTR		2.87496e-05	0	1	1	1	A0A0M3F5V3	0	1337.72	High	0	2.471e-06	64
High	QIASLGIYPAVDPLDSTSRQLDPLVVGQEHYDTAR		1.0096e-06	0	1	1	8	A0A0M3F2K6	1	3824.95	High	0	6.828e-08	52
High	HNIDGVIATNTTLDR		1.57998e-06	0	1	1	12	A0A0M3EZA8	0	1639.84	High	0	1.102e-07	63
High	HMVNELVANLR	1xOxidation [M2]	0.000355464	0	1	1	3	A0A0M3F0M8	0	1311.68	High	0	3.57e-05	41
High	HMVNELVANLR		3.83479e-05	0	1	1	2	A0A0M3F0M8	0	1295.69	High	0	3.363e-06	58
High	QIASLGIYPAVDPLDSTSRQLDPLVVGQEHYDTAR	1xDeamidated [Q]	4.24606e-06	0	1	1	7	A0A0M3F2K6	1	3825.93	High	0	3.181e-07	63
High	QIASLGIYPAVDPLDSTSRQLDPLVVGQEHYDTAR	2xDeamidated [Q20; Q28]	0.000380152	0	1	1	1	A0A0M3F2K6	1	3826.91	High	0	3.828e-05	36
High	VLPELNGKLTGMAFR		4.85641e-06	0	1	1	19	A0A0M3F3E6	1	1645.91	High	0	4.632e-07	65
High	HIAETFLEDVREVNNVR		7.80583e-08	0	1	1	21	A0A0M3F5Q0	1	2041.05	High	0	4.404e-09	66
High	VLPELNGKLTGMAFR	1xDeamidated [N6]	3.64135e-07	0	1	1	35	A0A0M3F3E6	1	1646.89	High	0	2.616e-08	93
High	HMEWFEAADLIVK		6.80558e-06	0	1	1	10	A0A0M3F228	0	1588.78	High	0	5.266e-07	59
High	QLASVTVEDTRTLK		0.000242943	0	1	1	4	A0A0M3F5A1	1	1560.86	High	0	2.514e-05	39
High	HIYAQVIAPNGSEVLVAASTVEK	2xDeamidated [Q5; N10]	9.28231e-05	0	1	1	4	A0A0M3F1A8	0	2398.25	High	0	8.639e-06	38
High	HIYAQVIAPNGSEVLVAASTVEK	1xDeamidated [N/Q]	9.65221e-10	0	1	1	31	A0A0M3F1A8	0	2397.27	High	0	5.483e-11	102
High	HIYAQVIAPNGSEVLVAASTVEK		2.81828e-06	0	1	1	5	A0A0M3F1A8	0	2396.28	High	0	3.852e-07	34
High	HIVGAIANEGDISSRYIGNIK		5.33763e-07	0	1	1	1	A0A0M3F286	1	2227.18	High	0	3.459e-08	57
High	HIVGAIANEGDISSR		6.02832e-08	0	1	1	32	A0A0M3F286	0	1538.79	High	0	8.717e-08	97
High	HITAVMVADGDQLLGVVHMHDLLR	1xOxidation [M6]	5.29302e-06	0	1	1	1	A0A0M3F2Q1	0	2656.37	High	0	4.037e-07	65
High	HLSTEIIQAR		0.000297601	0	1	1	1	A0A0M3F5D2	0	1167.65	High	0	2.969e-05	37
High	VLPELNGKLTGMAFR	1xOxidation [M12]	2.01147e-05	0	1	1	9	A0A0M3F3E6	1	1661.9	High	0	7.492e-06	62
High	QLASVTVEDTR		4.84015e-05	0	1	1	19	A0A0M3F5A1	0	1218.63	High	0	1.086e-05	70
High	QLGEDPWVAIAK		0.000136478	0	1	1	3	A0A0M3EYB5	0	1326.71	High	0	1.304e-05	48
High	QLDPLVVGQEHYDTAR		6.24635e-09	0	1	1	28	A0A0M3F2K6	0	1840.92	High	0	2.964e-09	109
High	QIDQPLHLGITEAGGLR		1.67646e-05	0	1	1	3	A0A0M3F863	0	1817.99	High	0	1.387e-06	61
High	HFTLKSDVLFNFNK		0.000127155	0	1	1	4	A0A0M3EYZ5	1	1709.9	High	0	1.207e-05	31
High	QLEGQSDLGFAGFR		2.40829e-07	0	1	1	4	A0A0M3F6M4	0	1524.74	High	0	1.472e-08	97
High	TLEEVTGDQMGVAGLR	1xOxidation [M10]	7.15367e-07	0	1	1	10	A0A0M3EXL1	0	1691.83	High	0	4.73e-08	82
High	HFNNAPIIEVSGR		0.000118454	0	1	1	2	A0A0M3F6W7	0	1453.75	High	0	1.12e-05	52
High	HFESTPDTPEIIATIHGEGYR		1.48832e-08	0	1	1	11	A0A0M3F6A4	0	2370.14	High	0	7.475e-10	91
High	TLEEVTGDQMGVAGLR		9.83267e-08	0	1	1	7	A0A0M3EXL1	0	1675.83	High	0	5.643e-09	97
High	HFAALSTNGK		0.000105229	0	1	1	2	A0A0M3F454	0	1045.54	High	0	9.857e-06	57
High	HEQGAGFIAQGMAR		0.000406383	0	1	1	1	A0A0M3F050	0	1472.71	High	1.494e-05	4.099e-05	40
High	HEIIKTTLPKAK		9.52172e-07	0	1	1	24	A0A0M3F199	2	1378.84	High	0	6.413e-08	73
High	HEIIKTTLPK		8.79143e-05	0	1	1	39	A0A0M3F199	1	1179.71	High	0	8.964e-06	57
High	HEIGSAYPGDEVREIEVR		4.38285e-05	0	1	1	14	A0A0M3F3W6	1	2056.01	High	0	3.881e-06	44
High	VLQVQTENLQAER		7.00731e-07	0	1	1	16	A0A0M3EXK5	0	1527.81	High	0	1.56e-07	93
High	QLEQEQMKQDVPSFRPGDTVEVK		4.38285e-05	0	1	1	10	A0A097V0F7	1	2688.33	High	0	3.871e-06	50
High	QLEQEQMKQDVPSFRPGDTVEVKVWVVEGSK	2xDeamidated [Q9; Q]	7.88508e-05	0	1	1	4	A0A097V0F7	2	3574.77	High	0	7.26e-06	44
High	HDGEAEDVAVALNEQYQPR	1xDeamidated [N/Q]	1.89628e-09	0	1	1	5	A0A0M3EZU1	0	2141.97	High	0	1.021e-10	96
High	HDGEAEDVAVALNEQYQPR		2.27079e-10	0	1	1	21	A0A0M3EZU1	0	2140.99	High	0	1.087e-11	110
High	HASAARVDAALSKAPLVMVIDHQR		0.000103112	0	1	1	1	A0A0M3F8H1	2	2556.38	High	0	9.667e-06	34
High	QLEQVEILGK		8.9117e-05	0	1	1	4	A0A0M3F223	0	1156.66	High	0	8.272e-06	60
High	HAQEEMTHMQR		2.46401e-06	0	1	1	14	A0A0M3F3V9	0	1397.6	High	0	1.778e-07	73
High	HAPGDYSPSVKPSSK		7.52011e-06	0	1	1	13	A0A0M3F9W7	0	1556.77	High	0	1.371e-06	49
High	HAISEINADYQR		3.33197e-05	0	1	1	2	A0A0M3F8G4	0	1416.69	High	0	2.887e-06	56
High	HGANHLAEQLNKDGIR		1.54233e-06	0	1	1	15	A0A0M3EXY1	1	1772.92	High	0	1.076e-07	70
High	HGANHLAEQLNKDGIR	1xDeamidated [Q9]	7.51553e-08	0	1	1	1	A0A0M3EXY1	1	1773.9	High	0	4.236e-09	102
High	QIEEATSDYDREKLQER		2.09614e-05	0	1	1	55	A0A0M3F5J8	2	2110	High	0	1.761e-06	69
High	HGDFTIKEAQLLER		1.41183e-07	0	1	1	28	A0A0M3F0R5	1	1656.87	High	0	9.081e-09	91
High	HKANLTAQINK		3.13586e-06	0	1	1	29	A0A0M3F7V9	1	1237.7	High	0	2.908e-07	72
High	VLQLQFIDPDVR		2.17688e-05	0	1	1	5	A0A0M3F4Z7	0	1442.8	High	0	1.831e-06	72
High	HKAEYTPHVDTGDYIIVLNADKVAVTGNK	1xDeamidated [N]	0.000141148	0	1	1	4	A0A0M3F3Y2	2	3169.62	High	0	1.348e-05	34
High	HKAEYTPHVDTGDYIIVLNADKVAVTGNK		1.28781e-08	0	1	1	22	A0A0M3F3Y2	2	3168.63	High	0	6.394e-10	72
High	HKAEYTPHVDTGDYIIVLNADK		1.05008e-05	0	1	1	8	A0A0M3F3Y2	1	2499.25	High	0	1.033e-06	61
High	QLDQTTQRFNVGLVAITDVQNAR		9.96911e-08	0	1	1	5	A0A0M3F4D7	1	2587.36	High	0	6.91e-09	67
High	HHSLGEGNIGHDAFR		0.000187619	0	1	1	3	A0A0M3F723	0	1646.78	High	0	1.826e-05	41
High	HHITADGFYRGR		3.91445e-05	0	1	1	46	A0A0P8JBY6	1	1429.71	High	0	6.469e-06	45
High	HHITADGFYR		8.85137e-05	0	1	1	58	A0A0P8JBY6	0	1216.59	High	1.494e-05	5.132e-05	60
High	HGYAFNELDLGKR		2.12515e-05	0	1	1	2	A0A0M3F0R5	1	1519.77	High	0	1.784e-06	54
High	QLDPLVVGQEHYDTARGVQSLLQR		0.000269853	0	1	1	3	A0A0M3F2K6	1	2722.43	High	0	2.68e-05	33
High	HGSAHWSGDIKR		0.000207988	0	1	1	7	A0A0M3F5N5	1	1350.67	High	0	2.033e-05	34
High	QLDSGKLDEAMARFESFER		0.000143541	0	1	1	11	A0A0M3F4Y8	2	2229.06	High	0	1.376e-05	34
High	TLESGRAVAFMMDDALLAGERAK		0.00029857	0	1	1	1	A0A0M3F7S4	2	2452.23	High	0	2.979e-05	31
High	HGLHTDASHRYER		0.000117656	0	1	1	35	A0A0M3F1J6	1	1578.75	High	3.424e-05	0.0001982	30
High	HGLGMSDQIENR		4.72444e-06	0	1	1	5	A0A0M3F2H1	0	1356.63	High	0	3.565e-07	71
High	HGHNEADEPSATQPLMYQK	1xDeamidated [Q/N]	4.59606e-06	0	1	1	3	A0A0M3EZP3	0	2153.96	High	0	3.458e-07	69
High	HGHNEADEPSATQPLMYQK		6.64352e-06	0	1	1	7	A0A0M3EZP3	0	2152.97	High	0	5.71e-07	70
High	HGGGAFSGKDPSKVDR		3.95018e-09	0	1	1	40	A0A0M3EWW4	2	1614.8	High	0	1.805e-10	102
High	TLESGRAVAFMMDDALLAGER		4.99148e-05	0	1	1	2	A0A0M3F7S4	1	2253.1	High	0	4.458e-06	42
High	TLEFLGHKVIR		6.06483e-05	0	1	1	2	A0A0M3F3S0	1	1312.77	High	0	5.476e-06	55
High	QIEEATSDYDREK		4.74074e-06	0	1	1	14	A0A0M3F5J8	1	1583.72	High	0	3.574e-07	74
High	QLDSGKLDEAMAR		6.80558e-06	0	1	1	16	A0A0M3F4Y8	1	1433.71	High	0	5.272e-07	80
High	QLLREQDSLQLTELHPSDFPLLRSEFQK	1xDeamidated [Q1]	2.76844e-05	0	1	1	1	A0A0M3EYM2	2	3368.75	High	0	2.368e-06	39
High	VLVDKAVSMARPYNAK		1.63536e-06	0	1	1	32	A0A094XUP2	1	1761.97	High	0	1.145e-07	64
High	GVDGHDADSIKR		4.21691e-06	0	1	1	20	A0A0M3EWU4	1	1269.62	High	0	3.163e-07	75
High	QMLQEMGREPTPEELAER		7.56949e-05	0	1	1	13	A0A0M3F312	1	2144.01	High	0	8.26e-06	52
High	GQVLAKPGSIKPHTKFESEVYILSKDEGGR	1xDeamidated [Q2]	0.000133748	0	1	1	3	A0A0M3EWZ1	2	3271.73	High	0	1.276e-05	52
High	GQVLAKPGSIKPHTKFESEVYILSKDEGGR		1.76621e-07	0	1	1	26	A0A0M3EWZ1	2	3270.75	High	0	1.057e-08	85
High	GQVLAKPGSIKPHTKFESEVYILSK		1.95618e-06	0	1	1	15	A0A0M3EWZ1	1	2756.53	High	0	3.492e-06	42
High	QMNDEIHQNLVGVSNHR		1.65925e-05	0	1	1	3	A0A0M3EWG7	0	1990.95	High	0	1.368e-06	41
High	GQTVLDLAGGTGDLTAKFSR		4.24202e-08	0	1	1	2	A0A0M3F1G1	1	2007.05	High	0	2.292e-09	88
High	GQTVLDLAGGTGDLTAK		3.00612e-05	0	1	1	4	A0A0M3F1G1	0	1616.85	High	0	3.183e-06	58
High	VMDLAAFTLAR		4.44328e-05	0	1	1	10	A0A0M3F776	0	1207.65	High	0	1.843e-05	64
High	GQRELIIGDRQTGK		6.16923e-05	0	1	1	22	A0A0M3F280	2	1570.87	High	0	5.587e-06	43
High	QMQVGGKDPLVPEENDKTTVIALR		2.07416e-06	0	1	1	8	A0A0P8LGB8	2	2638.39	High	0	2.922e-07	66
High	QMQVGGKDPLVPEENDKTTVIALR	1xDeamidated [Q/N]	1.76411e-06	0	1	1	4	A0A0P8LGB8	2	2639.37	High	0	1.242e-07	59
High	QMQVGGKDPLVPEENDKTTVIALR	1xOxidation [M2]	7.49256e-05	0	1	1	3	A0A0P8LGB8	2	2654.38	High	0	6.878e-06	44
High	GQNVPIVFFNKEPSRK		7.83159e-05	0	1	1	11	A0A0M3F734	2	1860.01	High	0	7.206e-06	57
High	GQNVPIVFFNKEPSR		0.000101724	0	1	1	7	A0A0M3F734	1	1731.92	High	0	1.282e-05	54
High	QMQVGGKDPLVPEENDKTTVIALR	1xDeamidated [N15]; 1xOxidation [M2]	0.000326929	0	1	1	1	A0A0P8LGB8	2	2655.37	High	0	3.268e-05	36
High	QNAAMDKEQWNDTR		5.3435e-08	0	1	1	16	A0A0M3F360	1	1706.76	High	0	2.942e-09	98
High	GQLNDTLTEVADGFLRDAGHDVK		1.32687e-05	0	1	1	2	A0A0M3F4U0	1	2471.22	High	0	1.077e-06	35
High	GQIEGAVSSSDASTEKLK		3.67447e-09	0	1	1	3	A0A0M3EYQ9	1	1806.91	High	0	1.672e-10	131
High	GQIEGAVSSSDASTEK		1.49011e-06	0	1	1	2	A0A0M3EYQ9	0	1565.73	High	0	1.035e-07	81
High	QNAAMDKEQWNDTR	1xDeamidated [Q9]	2.00392e-06	0	1	1	1	A0A0M3F360	1	1707.74	High	0	1.426e-07	97
High	VMDSNDLEKER		1.38279e-05	0	1	1	19	A0A0M3F2G5	1	1335.62	High	0	2.255e-06	84
High	VMAGQTLAQQGVTKEIIPPYYSVK	1xOxidation [M2]	4.97443e-05	0	1	1	1	A0A0M3F7J6	1	2637.4	High	0	4.439e-06	27
High	GQYGHVVIDMYPLEPGSNPK		2.71693e-07	0	1	1	21	A0A0M3EZQ8	0	2201.07	High	0	3.35e-08	64
High	VMAGQTLAQQGVTKEIIPPYYSVK	1xDeamidated [Q]	0.000381366	0	1	1	2	A0A0M3F7J6	1	2622.38	High	0	3.836e-05	32
High	GQYGHVVIDMYPLEPGSNPK	1xOxidation [M10]	1.0414e-06	0	1	1	23	A0A0M3EZQ8	0	2217.06	High	0	8.49e-07	72
High	VMAGQTLAQQGVTK		1.22023e-06	0	1	1	9	A0A0M3F7J6	0	1431.76	High	0	8.362e-08	83
High	GREMAHQQIGMEVLNR	1xDeamidated [Q]; 1xOxidation [M]	0.000185753	0	1	1	5	A0A0P8LBF1	1	1885.9	High	3.424e-05	0.0002374	45
High	GREMAHQQIGMEVLNR	1xOxidation [M]	0.000188245	0	1	1	13	A0A0P8LBF1	1	1884.92	High	0	2.121e-05	70
High	VMAGQTLAQQGVTK	1xOxidation [M2]	0.000311441	0	1	1	1	A0A0M3F7J6	0	1447.76	High	0	3.106e-05	50
High	GREMAHQQIGMEVLNR		3.67052e-08	0	1	1	32	A0A0P8LBF1	1	1868.92	High	0	1.968e-09	94
High	GRDAQPAGNSAMMDALAAAMGK		0.00011726	0	1	1	4	A0A0M3EYL8	1	2133.98	High	0	2.064e-05	30
High	GRASYTMEFLKYDDAPNNVAQAVIEAR	1xDeamidated [N/Q]; 1xOxidation [M7]	5.82416e-08	0	1	1	10	A0A0M3EZQ8	2	3046.46	High	0	3.217e-09	76
High	GRASYTMEFLKYDDAPNNVAQAVIEAR	1xOxidation [M7]	1.36372e-10	0	1	1	11	A0A0M3EZQ8	2	3045.47	High	0	4.921e-12	122
High	GRASYTMEFLKYDDAPNNVAQAVIEAR	2xDeamidated [N17; N/Q]	1.86408e-06	0	1	1	5	A0A0M3EZQ8	2	3031.45	High	0	1.317e-07	43
High	GRASYTMEFLKYDDAPNNVAQAVIEAR	1xDeamidated [N/Q]	6.44307e-09	0	1	1	32	A0A0M3EZQ8	2	3030.46	High	0	4.063e-10	86
High	QNAAMDKEQWNDTR	1xOxidation [M5]	3.45335e-06	0	1	1	5	A0A0M3F360	1	1722.75	High	0	2.552e-07	70
High	GRASYTMEFLKYDDAPNNVAQAVIEAR		4.21195e-11	0	1	1	24	A0A0M3EZQ8	2	3029.48	High	0	1.397e-12	125
High	GRAPLNWVLVNGETETGVTLHR	1xDeamidated [N]	6.29686e-05	0	1	1	5	A0A0M3EY82	1	2420.27	High	0	9.435e-06	48
High	GRAPLNWVLVNGETETGVTLHR		1.22163e-07	0	1	1	5	A0A0M3EY82	1	2419.28	High	0	7.111e-09	84
High	GRALGVTFFLPEGDAISASR		8.70228e-05	0	1	1	7	A0A0M3F2R9	1	2064.09	High	0	8.072e-06	44
High	QMGNSEVGHVNLGAGR	1xOxidation [M2]	4.53318e-06	0	1	1	3	A0A0M3F089	0	1641.78	High	0	3.416e-07	63
High	TKVEDTRDLLDNVQYAPAR		4.62958e-05	0	1	1	4	A0A0M3F8P9	2	2204.13	High	0	4.115e-06	41
High	GQYGHVVIDMYPLEPGSNPKGYEFINDIKGGVIPGEYIPAVDK		2.37209e-05	0	1	1	3	A0A0M3EZQ8	2	4676.34	High	0	3.536e-06	27
High	VMAGQTLAQQGVTKEIIPPYYSVK		1.26736e-06	0	1	1	4	A0A0M3F7J6	1	2621.4	High	0	8.733e-08	59
High	GQYGHVVIDMYPLEPGSNPKGYEFINDIK	1xDeamidated [N]	0.000149447	0	1	1	4	A0A0M3EZQ8	1	3281.58	High	1.494e-05	4.354e-05	40
High	GQYGHVVIDMYPLEPGSNPKGYEFINDIK		1.86408e-06	0	1	1	4	A0A0M3EZQ8	1	3280.6	High	0	1.32e-07	45
High	TKSWTLVRVVEK		0.000369387	0	1	1	5	A0A0M3F0Z3	2	1445.85	High	4.397e-05	0.0005159	29
High	GRAPLYPDDILWNFEK		0.000207988	0	1	1	1	A0A0M3F288	1	1933.98	High	0	2.037e-05	36
High	GREPQLDAMLEHYGIKG		0.000152999	0	1	1	8	A0A0M3F058	2	1913.95	High	0	1.468e-05	38
High	QNEWSDLLR		0.000311441	0	1	1	5	A0A0M3F2Q6	0	1160.57	High	1.494e-05	4.47e-05	57
High	VMDSNDLEKER	1xOxidation [M2]	2.94735e-06	0	1	1	4	A0A0M3F2G5	1	1351.62	High	0	2.155e-07	81
High	TKNAVTEASPMVK	1xOxidation [M11]	3.89577e-06	0	1	1	47	A0A0M3EZL8	1	1391.72	High	0	2.899e-07	74
High	QPQDKDTMFAFSMEGNNQPSAPR		2.54477e-07	0	1	1	3	A0A0M3F8H1	1	2596.16	High	0	1.563e-08	84
High	QQAQVEQVLKTEEEQFAR		8.57603e-09	0	1	1	28	A0A0M3F0T9	1	2161.09	High	0	4.594e-10	105
High	GPAIAQAFDAEGKPSKAAEGWAR	1xDeamidated [Q6]	1.60743e-06	0	1	1	3	A0A0M3EZU1	1	2329.16	High	0	1.123e-07	64
High	GPAIAQAFDAEGKPSKAAEGWAR		1.8922e-07	0	1	1	19	A0A0M3EZU1	1	2328.17	High	0	3.172e-08	85
High	GPAIAQAFDAEGKPSK		5.71838e-07	0	1	1	9	A0A0M3EZU1	0	1586.82	High	0	3.718e-08	70
High	QQAQVEQVLKTEEEQFAR	1xDeamidated [Q]	6.41401e-08	0	1	1	2	A0A0M3F0T9	1	2162.07	High	0	3.576e-09	84
High	GNYSMGVREQIIFPEIDYDKVDR	1xDeamidated [Q/N]; 1xOxidation [M5]	3.88772e-05	0	1	1	6	A0A0M3EZN3	2	2761.31	High	0	3.412e-06	40
High	GNYSMGVREQIIFPEIDYDKVDR	1xOxidation [M5]	1.17891e-06	0	1	1	15	A0A0M3EZN3	2	2760.33	High	0	8.071e-08	70
High	GNYSMGVREQIIFPEIDYDKVDR	1xDeamidated [Q/N]	1.82691e-05	0	1	1	4	A0A0M3EZN3	2	2745.32	High	0	1.52e-06	37
High	GNYSMGVREQIIFPEIDYDKVDR		9.58755e-07	0	1	1	18	A0A0M3EZN3	2	2744.33	High	0	3.784e-07	58
High	QQASLEEQSNDALSPAIR		1.46447e-09	0	1	1	16	A0A0M3EXR4	0	1956.96	High	0	2.663e-10	120
High	QQASLEEQSNDALSPAIR	1xDeamidated [N10]	2.20194e-07	0	1	1	2	A0A0M3EXR4	0	1957.95	High	0	1.339e-08	106
High	GNVEYWVALIQPGK		2.70759e-07	0	1	1	12	A0A0M3EZP0	0	1573.84	High	0	1.672e-08	86
High	QQASLEEQSNDALSPAIRR		2.64885e-06	0	1	1	18	A0A0M3EXR4	1	2113.06	High	0	1.92e-07	54
High	QQASLEEQSNDALSPAIRR	1xDeamidated [N10]	6.51541e-05	0	1	1	1	A0A0M3EXR4	1	2114.05	High	0	5.928e-06	31
High	GNTGENLLALLEGR		1.38772e-07	0	1	1	9	A0A0M3F0X6	0	1456.78	High	0	8.165e-09	112
High	QQAVYAPLMEYIADNRIHALSIK		2.96514e-05	0	1	1	3	A0A0M3F241	1	2644.39	High	0	4.283e-06	41
High	GNQLAMATGLTTLK		3.36642e-05	0	1	1	5	A0A0M3F963	0	1418.77	High	0	7.263e-06	55
High	GNPTVEAEVHLEGGFVGMAAAPSGASTGSR	1xDeamidated [N2]; 1xOxidation [M18]	4.23146e-06	0	1	1	25	A0A0M3F1J7	0	2873.34	High	0	4.43e-07	69
High	GNPTVEAEVHLEGGFVGMAAAPSGASTGSR	1xOxidation [M18]	9.0095e-10	0	1	1	61	A0A0M3F1J7	0	2872.35	High	0	6.29e-10	90
High	QPEVKEEKPEFDPILLRPVDDLELTVR		8.24161e-05	0	1	1	23	A0A094ZRS5	1	3204.72	High	0	1.039e-05	38
High	GPGKSPDSPQWR		7.36605e-05	0	1	1	2	A0A0M3F6F6	1	1311.64	High	0	6.758e-06	57
High	GPGNPMEQPKDAK		0.000128882	0	1	1	11	A0A0M3F5M7	1	1368.66	High	0	1.615e-05	48
High	GPILTDSGGFQVFSLGDIRK		0.000259448	0	1	1	1	A0A0M3FA43	1	2107.12	High	0	2.57e-05	32
High	TKPEKLELKK		0.00032273	0	1	1	29	A0A0A6FN03	2	1213.75	High	2.555e-05	6.811e-05	46
High	GQGIVLNEPSVVAIR		4.17769e-05	0	1	1	1	A0A0M3F3W6	0	1551.89	High	0	3.684e-06	47
High	VMDSNDLEKERGITILAK		7.88508e-05	0	1	1	11	A0A0M3F2G5	2	2032.07	High	0	7.269e-06	48
High	QNLAQQERTPEQLANIAR		3.90921e-06	0	1	1	38	A0A0M3EWU4	1	2080.09	High	0	4.467e-07	64
High	GQESEVTGVKIHAEVPLSEMFGYATQLR	1xDeamidated [Q]; 1xOxidation [M20]	7.7257e-05	0	1	1	4	A0A0M3EZQ8	1	3093.52	High	0	1.492e-05	39
High	GQESEVTGVKIHAEVPLSEMFGYATQLR	1xOxidation [M20]	2.7322e-09	0	1	1	5	A0A0M3EZQ8	1	3092.54	High	0	1.217e-10	102
High	TKPASAIAEAIDAGQR		8.15428e-07	0	1	1	5	A0A0M3EWX4	0	1598.85	High	0	4.051e-07	79
High	GQESEVTGVKIHAEVPLSEMFGYATQLR		2.44435e-08	0	1	1	25	A0A0M3EZQ8	1	3076.54	High	0	1.423e-08	65
High	GQDSFTIEPGER		0.000305438	0	1	1	5	A0A0M3F000	0	1335.62	High	0	3.044e-05	61
High	GQDSEEVIAKR		0.000392446	0	1	1	1	A0A0M3F1Y8	1	1231.63	High	0	3.95e-05	45
High	GQGQGWITAEYGMLPR		2.94099e-07	0	1	1	9	A0A0M3F0N0	0	1763.85	High	0	1.826e-08	86
High	TKNNPVLIGEPGVGKTAIVEGLAQR	1xDeamidated [N]	5.91883e-07	0	1	1	8	A0A0M3F2N9	2	2562.42	High	0	4.113e-08	57
High	GQATDIEIEAREIIR		0.000193327	0	1	1	5	A0A0M3F1J2	1	1713.91	High	0	1.885e-05	35
High	GQATDIEIEAR		0.000261156	0	1	1	3	A0A0M3F1J2	0	1202.6	High	1.494e-05	4.958e-05	48
High	QNLNIDSVSELRG		0.000368208	0	1	1	1	A0A0M3F6L2	1	1444.74	High	0	3.701e-05	47
High	TKNNPVLIGEPGVGKTAIVEGLAQR		1.59999e-08	0	1	1	18	A0A0M3F2N9	2	2561.44	High	0	3.889e-09	82
High	TKNNPVLIGEPGVGK		4.20241e-06	0	1	1	7	A0A0M3F2N9	1	1522.86	High	0	3.147e-07	64
High	GPQLPAPNMLMMDRVVK		5.29022e-05	0	1	1	4	A0A0M3F0Y8	1	1896.99	High	0	4.743e-06	55
High	GPQLPAPNMLMMDR		8.54159e-06	0	1	1	7	A0A0M3F0Y8	0	1570.75	High	0	6.731e-07	83
High	TSQYLLSTLKETPADAEVISHQLMLR		3.07905e-08	0	1	1	3	A0A0M3F7H3	1	2944.54	High	0	1.627e-09	82
High	QPERSDLSADINEHLIVELYSK	1xDeamidated [N/Q]	1.8714e-05	0	1	1	21	A0A0M3F0X6	1	2557.28	High	0	1.555e-06	54
High	VMGFIGGTSDRPAPISDKEVDAIMNR	1xOxidation [M]	1.85858e-05	0	1	1	10	A0A094XPE7	1	2792.37	High	0	1.546e-06	46
High	VMGFIGGTSDRPAPISDKEVDAIMNR		2.44435e-08	0	1	1	18	A0A094XPE7	1	2776.38	High	0	1.273e-09	90
High	VIYSTYESNETMYAK		0.000116864	0	1	1	1	A0A0M3F4J2	0	1798.82	High	0	1.103e-05	34
High	VLYEMDGVPEELAR	1xOxidation [M5]	2.58474e-05	0	1	1	8	A0A0M3EZP0	0	1636.79	High	0	2.201e-06	58
High	QMGNSEVGHVNLGAGR		6.0975e-09	0	1	1	15	A0A0M3F089	0	1625.78	High	0	4.25e-10	120
High	VLVTRPAPDFTAAAVLGNGEIVENFNFK		1.78456e-07	0	1	1	13	A0A0M3FAJ9	0	2989.58	High	0	1.067e-08	62
High	QIQPGDKMAGR		8.13025e-05	0	1	1	7	A0A0M3EX68	1	1200.62	High	0	8.708e-06	62
High	VLVTRPAPDFTAAAVLGNGEIVENFNFK	1xDeamidated [N18]	2.20432e-08	0	1	1	17	A0A0M3FAJ9	0	2990.56	High	0	1.14e-09	70
High	GTDNEDFMFLNLGPNHPSAHGAFR	1xOxidation [M8]	3.2641e-05	0	1	1	4	A0A0M3F836	0	2660.19	High	0	2.831e-06	29
High	GTDNEDFMFLNLGPNHPSAHGAFR	1xDeamidated [N]	0.000289952	0	1	1	5	A0A0M3F836	0	2645.18	High	0	2.891e-05	51
High	GTDNEDFMFLNLGPNHPSAHGAFR		2.85119e-07	0	1	1	11	A0A0M3F836	0	2644.2	High	0	1.768e-08	63
High	GTDIMLGGSWQAEVAELENPTPEQIAQIK	1xDeamidated [Q11]; 1xOxidation [M5]	0.000252723	0	1	1	1	A0A0M3F5F6	0	3142.52	High	0	2.502e-05	27
High	TLAEGQRVEFEITNGAK		3.63645e-06	0	1	1	13	A0A0M3F9I2	1	1862.96	High	0	8.976e-07	65
High	VLVTRPAPDFTAAAVLGNGEIVENFNFK	2xDeamidated [N18; N24]	2.90702e-06	0	1	1	4	A0A0M3FAJ9	0	2991.55	High	0	2.12e-07	41
High	TLAEGQNVEFEIQDGQK		9.66831e-06	0	1	1	4	A0A094YN48	0	1905.92	High	0	7.672e-07	71
High	GTAYPDPVQAAFIAEQAGADGITVHLREDRR	1xDeamidated [Q16]	3.87442e-05	0	1	1	2	A0A0M3F7V2	2	3325.66	High	0	3.397e-06	39
High	GTAYPDPVQAAFIAEQAGADGITVHLREDRR		8.46886e-05	0	1	1	17	A0A0M3F7V2	2	3324.67	High	0	2.169e-05	33
High	GTAYPDPVQAAFIAEQAGADGITVHLREDR	1xDeamidated [Q16]	1.62973e-06	0	1	1	4	A0A0M3F7V2	1	3169.55	High	0	1.139e-07	72
High	GTAYPDPVQAAFIAEQAGADGITVHLREDR		1.46132e-07	0	1	1	3	A0A0M3F7V2	1	3168.57	High	0	8.634e-09	69
High	GTAYPDPVQAAFIAEQAGADGITVHLR	1xDeamidated [Q]	3.53196e-05	0	1	1	4	A0A0M3F7V2	0	2769.38	High	0	1.141e-05	44
High	GTAYPDPVQAAFIAEQAGADGITVHLR		5.891e-09	0	1	1	11	A0A0M3F7V2	0	2768.4	High	0	6.902e-10	104
High	QLSGGEGAEELKDFIPYGK		0.000106664	0	1	1	5	A0A0M3F880	1	2038.01	High	3.424e-05	0.0003521	36
High	GTAMNPVDHPHGGGEGRNFGK	1xOxidation [M4]	0.000221499	0	1	1	4	A0A0M3EZD5	1	2150.98	High	0	2.173e-05	33
High	GTAMNPVDHPHGGGEGRNFGK		0.000246163	0	1	1	18	A0A0M3EZD5	1	2134.98	High	0	2.429e-05	49
High	GTAMNPVDHPHGGGEGR	1xDeamidated [N5]; 1xOxidation [M4]	0.0001992	0	1	1	2	A0A0M3EZD5	0	1705.73	High	0	1.945e-05	35
High	GTAMNPVDHPHGGGEGR	1xOxidation [M4]	2.86414e-08	0	1	1	157	A0A0M3EZD5	0	1704.75	High	0	1.459e-08	96
High	QLPDKAIDLIDEAASSIR		1.76621e-07	0	1	1	24	A0A0M3F2N9	1	1955.04	High	0	1.055e-08	81
High	GTFIIDPAAVIR		0.000127584	0	1	1	19	Biognosys|iRT-Kit_WR_fusion	0	1272.73	High	0	1.441e-05	64
High	GTFIIDPGGVIR		0.000118055	0	1	1	23	Biognosys|iRT-Kit_WR_fusion	0	1244.7	High	1.494e-05	4.571e-05	59
High	GTGNETNYVMQK		0.000107753	0	1	1	4	A0A0M3F401	0	1341.61	High	0	1.012e-05	63
High	GVAEAIEAVAHGDETTSRVVGR		6.85736e-05	0	1	1	3	A0A0M3EYZ8	1	2224.13	High	0	6.248e-06	40
High	GVAEAIEAVAHGDETTSR		1.31777e-05	0	1	1	1	A0A0M3EYZ8	0	1812.87	High	0	1.069e-06	61
High	GVAASEQTLIQVQKTLQEEKITAK		1.45787e-08	0	1	1	6	A0A0M3FAJ7	2	2613.45	High	0	7.309e-10	79
High	GVAASEQTLIQVQK		2.58575e-06	0	1	1	10	A0A0M3FAJ7	0	1471.81	High	0	6.822e-07	78
High	TLAEGQRVEFEITNGAKGPSAANVIAL	1xDeamidated [Q/N]	0.000295671	0	1	1	33	A0A0M3F9I2	2	2757.44	High	0	2.942e-05	51
High	TLAEGQRVEFEITNGAKGPSAANVIAL		0.000182682	0	1	1	10	A0A0M3F9I2	2	2756.46	High	0	1.775e-05	57
High	GTVSTESGVLNQQPYGFNTR		1.21752e-05	0	1	1	1	A0A0M3F5N5	0	2155.04	High	0	9.816e-07	78
High	QLNSDLETARAEGLFKEER		0.00018026	0	1	1	6	A0A0M3F093	2	2206.11	High	0	2.51e-05	38
High	GTTSEQIIEMAR		0.000107753	0	1	1	1	A0A0M3F715	0	1335.66	High	0	1.012e-05	60
High	GTSANPDTYFQSR		0.000138794	0	1	1	4	A0A0M3F4C8	0	1443.65	High	0	1.327e-05	46
High	GTAMNPVDHPHGGGEGR		1.23698e-09	0	1	1	82	A0A0M3EZD5	0	1688.76	High	0	5.205e-11	122
High	GTQAQFIMEKYGIPQISTGDMLR	1xDeamidated [Q15]	1.69852e-06	0	1	1	2	A0A0M3FAE2	1	2585.27	High	0	1.192e-07	53
High	GTPGFSGADLANLVNEAALFAAR	1xDeamidated [N]	2.81522e-08	0	1	1	2	A0A0M3F2R9	0	2263.14	High	0	1.898e-09	103
High	GTPGFSGADLANLVNEAALFAAR		1.74598e-06	0	1	1	1	A0A0M3F2R9	0	2262.15	High	0	1.228e-07	73
High	VLVDKAVSMARPYNAK	1xOxidation [M9]	1.74707e-05	0	1	1	13	A0A094XUP2	1	1777.96	High	0	1.448e-06	40
High	QLNSTEISELIK		9.25086e-05	0	1	1	2	A0A0M3F280	0	1374.75	High	0	8.609e-06	51
High	GTLEDPNLFIKR		9.2135e-06	0	1	1	5	A0A0M3F821	1	1402.77	High	0	7.3e-07	81
High	QLNVFEGERVERGDVVSDGPEAPHDILR		6.53013e-06	0	1	1	25	A0A0M3EWW5	2	3133.57	High	0	5.043e-07	42
High	QLNVFEGERVERGDVVSDGPEAPHDILR	1xDeamidated [N/Q]	8.7319e-05	0	1	1	7	A0A0M3EWW5	2	3134.55	High	0.0001028	0.001246	34
High	GTIAEDLNDGLTGGFKGDNFLLIR		3.83368e-10	0	1	1	5	A0A0M3F1J3	1	2536.3	High	0	1.485e-11	111
High	GTKTAPPQISAEVLKK		2.55825e-05	0	1	1	4	A0A0M3F692	2	1667.97	High	0	2.18e-06	39
High	VLVLVAAPEGIAALEK		4.80715e-05	0	1	1	4	A0A0M3F6G7	0	1592.96	High	3.424e-05	0.0001759	34
High	GTQAQFIMEKYGIPQISTGDMLR		1.83952e-05	0	1	1	3	A0A0M3FAE2	1	2584.29	High	0	2.823e-06	53
High	TLAAVRDAKEAA		0.000355464	0	1	1	36	A0A0M3EWJ0	2	1215.67	High	1.494e-05	5.392e-05	51
High	GSYTGGSTYTVK		0.000225937	0	1	1	3	A0A0M3F374	0	1220.58	High	0	2.219e-05	40
High	VLVTRPAPDFTAAAVLGNGEIVENFNFKQHTNGK		1.29382e-06	0	1	1	5	A0A0M3FAJ9	1	3654.9	High	0	8.906e-08	45
High	GSASSTDLSPDAIAR		1.71228e-07	0	1	1	6	A0A0M3F1D2	0	1447.7	High	0	2.698e-08	105
High	GSALQQGFQKPAQAVNR	1xDeamidated [Q]	7.02295e-05	0	1	1	2	A0A0M3F4G7	0	1800.94	High	0	9.411e-06	48
High	GSALQQGFQKPAQAVNR		1.63905e-08	0	1	1	18	A0A0M3F4G7	0	1799.95	High	0	8.293e-10	84
High	QMEGAWLGSDLVDQGKER		2.31075e-07	0	1	1	23	A0A0M3F772	1	2018.96	High	0	8.618e-08	77
High	GRYQAFTQADLTNLR		4.10676e-05	0	1	1	4	A0A0M3F0L2	1	1753.9	High	0	3.931e-05	35
High	QMEGAWLGSDLVDQGKER	1xOxidation [M2]	2.03418e-07	0	1	1	9	A0A0M3F772	1	2034.95	High	0	6.907e-08	69
High	GRPIVNLLPLEANER		1.92278e-06	0	1	1	19	A0A0M3F8L8	0	1690.96	High	0	1.362e-07	71
High	GRNVVLDKSFGAPTITK		6.94762e-06	0	1	1	13	A0A0M3F5J8	2	1803.01	High	0	5.395e-07	50
High	GRNLAEGVPR		8.7319e-05	0	1	1	22	A0A0M3F3W6	1	1068.59	High	0	8.089e-06	62
High	VLYAMNVLGNDWNK		2.4166e-07	0	1	1	2	A0A0M3F8L8	0	1636.82	High	0	1.478e-08	98
High	GSELDRVLGLELGADDYLPKPFNDRELVAR		7.40443e-07	0	1	1	7	A0A0M3F2Y3	2	3357.74	High	0	4.91e-08	61
High	VLYAMNVLGNDWNKAYK		0.000127155	0	1	1	2	A0A0M3F8L8	1	1999.01	High	0	1.208e-05	27
High	VLYAMNVLGNDWNKAYKK		4.61192e-06	0	1	1	4	A0A0M3F8L8	2	2127.11	High	0	3.473e-07	48
High	GRILENGTVQPLDVKVGDIVIFNDGYGVK	2xDeamidated [N6; Q/N]	1.25432e-06	0	1	1	5	A0A0F1Q457	2	3117.65	High	0	8.635e-08	38
High	GRILENGTVQPLDVKVGDIVIFNDGYGVK	1xDeamidated [N/Q]	7.5317e-10	0	1	1	8	A0A0F1Q457	2	3116.66	High	0	3.067e-11	94
High	GRILENGTVQPLDVKVGDIVIFNDGYGVK		2.08609e-08	0	1	1	4	A0A0F1Q457	2	3115.68	High	0	1.073e-09	82
High	VLYEMDGVPEELAR		4.20241e-06	0	1	1	5	A0A0M3EZP0	0	1620.79	High	0	4.134e-07	83
High	GRILENGTVQPLDVK	1xDeamidated [N6]	2.17664e-06	0	1	1	12	A0A0F1Q457	1	1639.9	High	0	1.957e-05	61
High	GRILENGTVQPLDVK		1.23015e-05	0	1	1	15	A0A0F1Q457	1	1638.92	High	0	9.954e-07	70
High	QMEKSQREYYLNEQMK		4.92365e-05	0	1	1	3	A0A0M3F860	2	2104.98	High	0	4.39e-06	26
High	GRGQDSEEVIAKR		8.64334e-05	0	1	1	11	A0A0M3F1Y8	2	1444.75	High	0	1.741e-05	51
High	GRGQDSEEVIAK		0.000186995	0	1	1	7	A0A0M3F1Y8	1	1288.65	High	0	1.817e-05	54
High	TKVQRLPIEPVSQASANQR		7.54604e-06	0	1	1	2	A0A0M3F6W7	2	2122.17	High	0	5.897e-07	52
High	QIASLGIYPAVDPLDSTSR		6.01404e-09	0	1	1	24	A0A0M3F2K6	0	2003.04	High	0	2.115e-09	99
High	GSFLIDANGIVR		1.9772e-05	0	1	1	6	A0A0M3FAJ9	0	1261.69	High	0	3.055e-06	71
High	GSFLIDANGIVRHQVVNDLPLGR		4.87338e-05	0	1	1	10	A0A0M3FAJ9	1	2490.36	High	0	7.397e-06	47
High	GSYPGWQPDASSPVMALVRETYQR		0.000214287	0	1	1	4	A0A0M3EYS9	1	2695.29	High	0	2.099e-05	29
High	VLVTRPAPDFTAAAVLGNGEIVENFNFKQHTNGK	1xDeamidated [Q/N]	2.33993e-06	0	1	1	12	A0A0M3FAJ9	1	3655.89	High	0	1.684e-07	56
High	GSYPGWQPDASSPVMALVR		2.56705e-05	0	1	1	2	A0A0M3EYS9	0	2017.98	High	0	2.187e-06	40
High	GSWLDFEFDPKDNLFVR		1.0683e-05	0	1	1	2	A0A0M3EX68	1	2085.01	High	0	8.538e-07	55
High	QLVSHKAIMVNGR		2.76063e-06	0	1	1	17	A0A0M3F0X6	1	1452.81	High	0	2.009e-07	63
High	GSSQHAKSDWMEMEKQR	1xDeamidated [Q4]	3.07919e-05	0	1	1	3	A0A0M3F5R5	2	2035.9	High	0	5.679e-06	55
High	GSSQHAKSDWMEMEKQR		6.51824e-07	0	1	1	10	A0A0M3F5R5	2	2034.91	High	0	2.95e-07	63
High	GSSNQVVHHLR		0.000113746	0	1	1	5	A0A0M3F1R6	0	1233.64	High	0	1.073e-05	57
High	QLVSHKAIMVNGR	1xDeamidated [N11]	2.13947e-06	0	1	1	3	A0A0M3F0X6	1	1453.79	High	0	1.527e-07	61
High	GSSLMFLKPGMQVPVSQLIR		2.66716e-06	0	1	1	1	A0A0M3F881	0	2188.2	High	0	1.931e-07	48
High	GSFLIDANGIVR	1xDeamidated [N8]	9.73387e-05	0	1	1	6	A0A0M3FAJ9	0	1262.67	High	0	9.073e-06	69
High	VLVVEDNALLR		0.000235068	0	1	1	3	A0A0M3F560	0	1240.73	High	0	2.315e-05	58
High	GSSDRYFQTDNAADKLVPEGIEGR		5.60756e-08	0	1	1	37	A0A0M3F804	2	2625.25	High	0	7.683e-08	78
High	QIVTLTYPHIGNVGTNAADEESSQVHAQGLVIR		1.03899e-07	0	1	1	3	A0A0M3F5V3	0	3517.8	High	0	8.778e-09	65
High	GSLPIALDEVITDGHKR		1.27896e-08	0	1	1	65	A0A0M3F6I4	1	1820.99	High	0	6.347e-10	109
High	GSLPIALDEVITDGHK		4.8065e-06	0	1	1	12	A0A0M3F6I4	0	1664.89	High	0	5.416e-07	66
High	GSIEYIPFPDKLKGR		4.05088e-05	0	1	1	13	A0A0M3F0L2	2	1719.94	High	0	1.755e-05	39
High	TLAASGIKDFRK		9.06432e-05	0	1	1	11	A0A0M3F4Y3	2	1306.75	High	0	8.421e-06	47
High	TLAASGIKDFR		3.60537e-05	0	1	1	25	A0A0M3F4Y3	1	1178.65	High	0	5.71e-06	70
High	QLYTGYEQRDFK		5.94186e-05	0	1	1	5	A0A0M3F0T1	1	1547.75	High	0	5.36e-06	56
High	TKYALVGDVGGTNAR		0.000102416	0	1	1	8	A0A0M3F6Y3	1	1521.8	High	0	9.603e-06	55
High	GSFLIDANGIVRHQVVNDLPLGR	1xDeamidated [N/Q]	6.24429e-06	0	1	1	28	A0A0M3FAJ9	1	2491.34	High	0	1.878e-05	42
High	GSSDRYFQTDNAADKLVPEGIEGR	1xDeamidated [N11]	0.00032273	0	1	1	1	A0A0M3F804	2	2626.24	High	0	3.23e-05	57
High	NIQEMGGHVEIQSK	1xOxidation [M5]	1.57043e-05	0	1	1	1	A0A0M3F3Q1	0	1585.76	High	0	1.29e-06	53
High	VLPAVAMLEERAKK		3.82167e-05	0	1	1	22	A0A0M3EX60	2	1554.9	High	0	3.687e-06	47
High	HQAEAHAAIDTFTK		3.20902e-08	0	1	1	11	A0A0M3F2S4	0	1539.76	High	0	3.657e-09	89
High	KIGVLTSGGDAPGMNAAIR		9.43443e-08	0	1	1	19	A0A0M3F0X9	1	1827.97	High	0	5.408e-09	63
High	QFTTVVADTGDIAAMKLYQPQDATTNPSLILNAAQIPEYRK		8.71983e-06	0	1	1	3	A0A0M3F5M5	2	4493.3	High	0	9.82e-06	40
High	QFVDDLVEKGLLESVTR		1.23858e-07	0	1	1	11	A0A0M3F3X2	1	1948.04	High	0	7.229e-09	81
High	KLGMKPGEAIEHPWVTK		1.82594e-06	0	1	1	12	A0A0M3F5F6	1	1921.04	High	0	1.287e-07	51
High	VIGREIIDSRGNPTVEAEVHLEGGFVGMAAAPSGASTGSR	1xDeamidated [N12]; 1xOxidation [M28]	3.92788e-05	0	1	1	7	A0A0M3F1J7	2	4011.98	High	0	9.856e-06	52
High	QFVDDLVEKGLLESVTR	1xDeamidated [Q1]	6.3834e-05	0	1	1	2	A0A0M3F3X2	1	1949.02	High	0	5.782e-06	40
High	KLGHRVNIEIDPQTQAVVDTVER		6.10638e-05	0	1	1	5	A0A0M3F432	2	2617.41	High	0	5.527e-06	49
High	VLGRLPYGPDTVPVR		0.000106304	0	1	1	2	A0A0M3F206	1	1638.93	High	0	9.985e-06	39
High	KIFADLGAWQVAQLAR		3.52546e-06	0	1	1	10	A0A0M3F5V9	1	1787	High	0	9.44e-07	55
High	KIEWANLDEAGQKELESR	1xDeamidated [N6]	1.9502e-05	0	1	1	2	A0A0M3F6J9	2	2117.05	High	0	2.91e-06	51
High	KIEWANLDEAGQKELESR		3.35166e-10	0	1	1	5	A0A0M3F6J9	2	2116.07	High	0	1.288e-11	99
High	VLGRVTAEDILKPGTADILVPR		8.4205e-08	0	1	1	28	A0A0M3EWW5	1	2333.36	High	0	4.788e-09	69
High	KIEFVEIYEPFSEGQAKAQADR		5.24647e-07	0	1	1	2	A0A0M3F212	2	2555.28	High	0	3.391e-08	68
High	QGADRIVVELPGIQDTAR		8.63025e-06	0	1	1	11	A0A0M3FAJ7	1	1938.04	High	0	5.136e-06	58
High	KIEFVEIYEPFSEGQAK		0.000125875	0	1	1	4	A0A0M3F212	1	2014.02	High	0	1.196e-05	33
High	KLEDELGVMLLER		0.000196569	0	1	1	3	A0A0M3F2P4	1	1544.84	High	0	3.425e-05	48
High	KIDVIMSSLSITEKR		1.09034e-07	0	1	1	1	A0A0M3F8C7	2	1719.97	High	0	6.297e-09	77
High	KLDQAGVSELATNQK		2.31587e-06	0	1	1	5	A0A0M3F0D9	1	1601.85	High	0	1.665e-07	54
High	QGAPTDLPK		0.000186995	0	1	1	1	A0A0M3F799	0	926.494	High	0	1.821e-05	65
High	KIDFSLISSERAPR		5.18281e-05	0	1	1	5	A0A0M3F1J4	2	1618.89	High	0	4.637e-06	35
High	KIDAIISSLSITEKR		1.53883e-07	0	1	1	1	A0A0M3F6G4	2	1673.98	High	0	9.127e-09	70
High	KIGVLTSGGDAPGMNAAIR	1xOxidation [M14]	3.02682e-05	0	1	1	2	A0A0M3F0X9	1	1843.97	High	0	2.607e-06	60
High	QFTTVVADTGDIAAMKLYQPQDATTNPSLILNAAQIPEYR	2xDeamidated [Q/N]	3.03361e-07	0	1	1	15	A0A0M3F5M5	1	4367.18	High	0	2.186e-08	79
High	VIGREIIDSRGNPTVEAEVHLEGGFVGMAAAPSGASTGSR	1xOxidation [M28]	9.56535e-08	0	1	1	24	A0A0M3F1J7	2	4011	High	0	5.625e-08	54
High	KLHYALVDEVDSILIDEAR		7.17836e-07	0	1	1	9	A0A0M3F5F6	1	2199.17	High	0	9.64e-08	66
High	KIISSPTWSGLEDEHVSYNAGYTNVHELIPWR		6.517e-10	0	1	1	6	A0A0M3F612	1	3698.82	High	0	2.621e-11	74
High	QFLSLMEKPDVDHIEGLSPAISIEQK		0.000163607	0	1	1	4	A0A0M3F5R4	0	2924.51	High	0	1.904e-05	41
High	QFRNYYKEAAR		0.000269853	0	1	1	43	A0A0M3F0X6	2	1445.73	High	0	2.674e-05	47
High	TIIGFGSPNKAGTHDSHGAPLGDAEIALTR		2.87029e-10	0	1	1	55	A0A0M3EWU4	1	3003.53	High	0	5.082e-11	111
High	KILPDPKFGSELLAK		1.75912e-05	0	1	1	10	A0A0M3EY70	2	1655.97	High	1.494e-05	5.083e-05	44
High	QFTTVVADTGDIAAMK		5.83782e-07	0	1	1	10	A0A0M3F5M5	0	1667.83	High	0	3.797e-08	79
High	KIIHPMGEIDAMEFLINK		7.97333e-06	0	1	1	3	A0A094XUB6	1	2099.1	High	0	6.237e-07	55
High	QFTTVVADTGDIAAMK	1xOxidation [M15]	2.87713e-06	0	1	1	5	A0A0M3F5M5	0	1683.83	High	0	2.096e-07	68
High	KLIELVEESGISELEISEGEESVRISR		3.58691e-09	0	1	1	31	A0A0M3F1X6	2	3030.58	High	0	1.627e-10	85
High	KLIELVEESGISELEISEGEESVR		1.8511e-09	0	1	1	41	A0A0M3F1X6	1	2674.37	High	0	1.821e-10	112
High	VIGVGGGGGNAVEHMVR		9.78616e-10	0	1	1	29	A0A0M3F631	0	1608.83	High	0	4.058e-11	126
High	QFTTVVADTGDIAAMKLYQPQDATTNPSLILNAAQIPEYR		1.99017e-06	0	1	1	3	A0A0M3F5M5	1	4365.21	High	0	1.415e-07	62
High	KLLDNAAADLTAISGQKPLITKAR	1xDeamidated [N5]	7.44284e-06	0	1	1	1	A0A0M3EZN3	2	2509.43	High	0	5.797e-07	47
High	KLLDNAAADLTAISGQKPLITKAR		3.77686e-06	0	1	1	2	A0A0M3EZN3	2	2508.45	High	0	2.806e-07	49
High	KLLDNAAADLTAISGQKPLITK		2.85735e-09	0	1	1	13	A0A0M3EZN3	1	2281.31	High	0	1.277e-10	89
High	KLLDEGRAGENVGVLLR	1xDeamidated [N11]	6.65012e-05	0	1	1	3	A0A0M3EWZ1	2	1840.03	High	0	6.059e-06	60
High	KLLDEGRAGENVGVLLR		6.28954e-09	0	1	1	66	A0A0M3EWZ1	2	1839.04	High	0	2.971e-10	99
High	VIGREIIDSRGNPTVEAEVHLEGGFVGMAAAPSGASTGSR		1.14274e-09	0	1	1	49	A0A0M3F1J7	2	3995	High	0	4.785e-11	69
High	VIGREIIDSRGNPTVEAEVHLEGGFVGMAAAPSGASTGSR	1xDeamidated [N12]	2.67342e-08	0	1	1	34	A0A0M3F1J7	2	3995.99	High	0	1.4e-09	49
High	KLKVYAGNEHNHAAQQPQVLDI	1xDeamidated [N/Q]	0.000199864	0	1	1	39	A0A0M3F3Y2	2	2474.28	High	0	1.949e-05	75
High	KLKVYAGNEHNHAAQQPQVLDI		3.24179e-05	0	1	1	43	A0A0M3F3Y2	2	2473.29	High	0	2.803e-06	80
High	KLKELGATR		0.000402538	0	1	1	10	A0A0M3F1A8	2	1015.63	High	0	4.057e-05	48
High	QFTTVVADTGDIAAMKLYQPQDATTNPSLILNAAQIPEYR	1xDeamidated [N/Q]	1.10802e-06	0	1	1	10	A0A0M3F5M5	1	4366.19	High	0	3.477e-07	74
High	KIISSPTWSGLEDEHVSYNAGYTNVHELIPWR	1xDeamidated [N]	1.25982e-10	0	1	1	8	A0A0M3F612	1	3699.81	High	0	7.558e-09	91
High	QGEFQYPIYR		7.36605e-05	0	1	1	4	A0A0M3EWZ2	0	1300.63	High	0	6.757e-06	61
High	KIAEELDLITAK		2.41361e-06	0	1	1	10	A0A0M3F1D4	1	1343.78	High	0	1.74e-07	75
High	QGNALGWATAGGSGFR		1.14028e-07	0	1	1	10	A0A0M3EZB3	0	1549.75	High	0	6.603e-09	98
High	KGPLTLPNLTR		4.84015e-05	0	1	1	19	A0A0M3F7P6	1	1209.73	High	0	4.302e-06	51
High	KGPFIDLHLLKK		8.64334e-05	0	1	1	1	A0A0M2G8G4	2	1408.87	High	0	7.999e-06	29
High	KGPFIDLHLLK		2.45497e-05	0	1	1	26	A0A0M2G8G4	1	1280.77	High	0	3.454e-06	57
High	QGNALGWATAGGSGFRGSR		0.000113362	0	1	1	14	A0A0M3EZB3	1	1849.91	High	0	1.068e-05	38
High	QGNEFGATTGR		8.88149e-05	0	1	1	8	A0A0M3EZK8	0	1137.53	High	0	8.233e-06	59
High	TLKINVFDR		9.31387e-05	0	1	1	30	A0A0M3F5A1	1	1105.64	High	0	8.665e-06	76
High	QGPQIVVGTPGR		2.62949e-05	0	1	1	17	A0A0M3F286	0	1208.67	High	0	5.193e-06	66
High	KGNMATTETLLIR		5.3296e-06	0	1	1	4	A0A0M3F2Z4	1	1447.79	High	0	4.065e-07	49
High	KGIYKLETLEGSK		3.74311e-07	0	1	1	7	A0A0M3F7P0	2	1465.83	High	0	2.359e-08	75
High	TLKLGLDTLGIETVERM		1.78859e-06	0	1	1	5	A0A0M3F3S0	2	1889.04	High	0	4.535e-07	69
High	KGIAISLVEAHDYLLLQK		5.67039e-06	0	1	1	5	A0A0M3F6G2	1	2011.16	High	0	4.346e-07	53
High	KGLADTALKTANSGYLTR	1xDeamidated [N12]	7.76057e-09	0	1	1	14	A0A0M3EWW5	2	1881.01	High	0	3.718e-10	88
High	KGLADTALKTANSGYLTR		6.39052e-11	0	1	1	36	A0A0M3EWW5	2	1880.02	High	0	2.181e-12	126
High	KGLADTALK		6.00303e-05	0	1	1	7	A0A0M3EWW5	1	916.546	High	0	5.431e-06	69
High	KGHIAGAINLLPAEIK		0.00015611	0	1	1	4	A0A0M3F1V8	1	1644.98	High	0	1.501e-05	35
High	QGQDLMVQVVKDPLGTK		1.69468e-07	0	1	1	3	A0A0M3F1Z0	1	1855.99	High	0	1.012e-08	77
High	KGFIANTLTPFVGDANTQTPEFK		1.40535e-06	0	1	1	6	A0A0M3F165	1	2496.28	High	0	9.734e-08	54
High	VLHPATLLPAVR		0.000284336	0	1	1	5	A0A0M3F5U9	0	1286.79	High	2.555e-05	6.61e-05	37
High	KGEMNFDVVIASPDAMR	1xOxidation [M]	4.43634e-08	0	1	1	14	A0A0M3EYG2	1	1895.9	High	0	2.496e-09	93
High	KGEMNFDVVIASPDAMR	1xDeamidated [N5]	1.5194e-08	0	1	1	2	A0A0M3EYG2	1	1880.89	High	0	7.653e-10	117
High	VIGVGGGGGNAVEHMVRER		6.92785e-05	0	1	1	5	A0A0M3F631	1	1893.97	High	0	6.332e-06	41
High	KGSASSTDLSPDAIAR		1.03297e-08	0	1	1	15	A0A0M3F1D2	1	1575.8	High	0	5.06e-10	97
High	KGSFNGMVAR		0.000129317	0	1	1	6	A0A0M3F2J1	1	1066.55	High	0	2.633e-05	61
High	KGSFNGMVAR	1xDeamidated [N5]	3.29786e-05	0	1	1	1	A0A0M3F2J1	1	1067.53	High	0	2.855e-06	72
High	KLADSGLNIIAAK		7.42998e-07	0	1	1	8	A0A0M3F041	1	1313.78	High	0	4.915e-08	80
High	TIKVGINGFGR	1xDeamidated [N7]	0.000102416	0	1	1	43	A0A0M3F3E6	1	1162.66	High	0	2.389e-05	58
High	KKTVNVADIESVVAR		5.0049e-08	0	1	1	10	A0A0M3EXV7	2	1628.93	High	0	2.734e-09	78
High	KKTPEQIDQIAQGHVWTGQDAK	1xDeamidated [Q9]	1.60378e-07	0	1	1	2	A0A0M3F3F1	2	2479.26	High	0	9.538e-09	74
High	KKTPEQIDQIAQGHVWTGQDAK		3.68319e-08	0	1	1	3	A0A0M3F3F1	2	2478.27	High	0	1.974e-09	74
High	QGITSYSLVPFPGH		1.06463e-05	0	1	1	5	A0A0M3FAE7	0	1502.76	High	0	8.505e-07	76
High	QGIVLATGGGSVK		2.32371e-05	0	1	1	10	A0A0M3EYK3	0	1186.68	High	0	1.99e-06	71
High	KKAIDFSDGYYK		3.18666e-05	0	1	1	2	A0A0M3EXW7	2	1434.73	High	0	2.75e-06	59
High	KHYDEDEAFAERAR		0.000376533	0	1	1	4	A0A0M3F3S0	2	1736.8	High	0	3.781e-05	38
High	KHYDEDEAFAER		0.000207299	0	1	1	7	A0A0M3F3S0	1	1509.66	High	0	2.031e-05	37
High	KLAEGLDALVMDVK		0.000182682	0	1	1	5	A0A0M3F5Z2	1	1501.83	High	0	2.573e-05	51
High	KHVSWYLQEHAPDDQFRR		4.94052e-05	0	1	1	1	A0A0M3F1X1	2	2312.13	High	0	4.407e-06	35
High	KHQKPVPALNQPGGIVEKEAAIQVSNVAIFNAATGK	1xDeamidated [N/Q]	2.13702e-08	0	1	1	5	A0A0A6HDU1	2	3726.03	High	0	5.086e-09	71
High	KHQKPVPALNQPGGIVEKEAAIQVSNVAIFNAATGK		1.79476e-06	0	1	1	2	A0A0A6HDU1	2	3725.05	High	0	1.264e-07	42
High	KHQKPVPALNQPGGIVEK	1xDeamidated [N/Q]	0.000122937	0	1	1	7	A0A0A6HDU1	1	1941.09	High	4.397e-05	0.0005359	38
High	KHQKPVPALNQPGGIVEK		5.01667e-07	0	1	1	22	A0A0A6HDU1	1	1940.11	High	0	3.232e-08	61
High	KHQFAQSLNFEIAK		1.59639e-06	0	1	1	16	A0A0M3F755	1	1660.88	High	0	1.533e-06	67
High	TIKVGINGFGR		0.000100015	0	1	1	14	A0A0M3F3E6	1	1161.67	High	0	9.35e-06	58
High	KHFESTPDTPEIIATIHGEGYR		5.27603e-09	0	1	1	11	A0A0M3F6A4	1	2498.23	High	0	1.454e-09	83
High	KGVLEIVSGASR		0.000197224	0	1	1	4	A0A0M3F440	1	1215.71	High	0	2.982e-05	58
High	QGMISFTQQNEQEADRIGIQVLQR		3.06865e-05	0	1	1	3	A0A0M3F856	1	2789.4	High	0	2.641e-06	48
High	VIGVGGGGGNAVEHMVR	1xOxidation [M15]	3.3595e-06	0	1	1	7	A0A0M3F631	0	1624.82	High	0	2.476e-07	71
High	KHQKPVPALNQPGGIVEKEAAIQVSNVAIFNAATGK	2xDeamidated [Q23; N/Q]	1.18855e-05	0	1	1	2	A0A0A6HDU1	2	3727.02	High	0	9.565e-07	44
High	KGEMNFDVVIASPDAMR		2.55575e-11	0	1	1	14	A0A0M3EYG2	1	1879.9	High	0	8.192e-13	156
High	KIISSPTWSGLEDEHVSYNAGYTNVHELIPWR	2xDeamidated [N19; N24]	2.82605e-05	0	1	1	2	A0A0M3F612	1	3700.79	High	0	2.419e-06	54
High	QFEADNIDQMEWVAR		1.9765e-06	0	1	1	1	A0A0M3F2F5	0	1851.83	High	0	1.404e-07	71
High	KQLLEYDDVANDQRR		1.57455e-06	0	1	1	21	A0A0M3F5F6	2	1862.94	High	0	1.412e-06	60
High	KQIEEATSDYDREK		9.3914e-07	0	1	1	24	A0A0M3F5J8	2	1711.81	High	0	1.248e-07	87
High	VLESGPTQMTAAVDVSKAGISK		1.43965e-06	0	1	1	4	A0A0M3F0F1	1	2189.15	High	0	9.979e-08	63
High	KQIDDYGNFIKIYGAK		7.46392e-08	0	1	1	12	A0A0M3F4E7	2	1872.99	High	0	1.107e-07	69
High	KQFDAWAPGHHTGTFR		5.84126e-05	0	1	1	9	A0A0M3F963	1	1855.9	High	0	5.263e-06	57
High	KQEPFENVTLDVEEQHQGSVMQALGERK	1xDeamidated [Q]	7.44284e-06	0	1	1	2	A0A0M3F2G5	2	3227.56	High	0	7.613e-07	33
High	VLESGVDILIGTTGR		2.02474e-06	0	1	1	1	A0A0M3F0Q1	0	1529.85	High	0	1.441e-07	74
High	KQEPFENVTLDVEEQHQGSVMQALGER	1xOxidation [M21]	3.94136e-05	0	1	1	5	A0A0M3F2G5	1	3114.48	High	0	1.868e-05	57
High	KQEPFENVTLDVEEQHQGSVMQALGER	1xDeamidated [N/Q]	1.65235e-06	0	1	1	4	A0A0M3F2G5	1	3099.47	High	0	1.157e-07	60
High	KQEPFENVTLDVEEQHQGSVMQALGER		3.5052e-10	0	1	1	18	A0A0M3F2G5	1	3098.48	High	0	1.352e-11	117
High	KQEHELIENVFELESR		4.0007e-08	0	1	1	6	A0A0M3F1N8	1	2000.01	High	0	2.152e-09	89
High	KQDPDTLFFQR		7.39119e-05	0	1	1	3	A0A0M3F292	1	1394.71	High	0	6.777e-06	55
High	QATKDAGRIAGLEVK		1.18855e-05	0	1	1	15	A0A0M3F692	2	1556.88	High	0	9.582e-07	68
High	VLETILHSEQAK		3.30919e-05	0	1	1	16	A0A0M3F254	0	1367.75	High	0	2.871e-06	59
High	QAVETAKESLYSFDQLKTNK		4.28141e-07	0	1	1	4	A0A0M3F4C0	2	2300.18	High	0	2.732e-08	79
High	TLNAYMDKEGYSKK	1xOxidation [M6]	6.08557e-05	0	1	1	3	A0A0M3F255	2	1663.8	High	0	2.678e-05	51
High	QAVPTLRADKPLVGTGMER		9.3591e-07	0	1	1	43	A0A0M3EX68	1	2039.11	High	0	6.292e-08	68
High	KPELDAKLVADSITSQLERR		3.33643e-06	0	1	1	14	A0A094XDK4	2	2269.25	High	0	2.704e-07	53
High	KPELDAKLVADSITSQLER		5.39201e-10	0	1	1	12	A0A094XDK4	1	2113.15	High	0	2.142e-11	105
High	KPAAVILEAVQGEGGVNPAPAEWLQR		1.93173e-07	0	1	1	2	A0A0M3F963	0	2700.45	High	0	1.451e-08	73
High	TLNAYMDKEGYSKK		5.68995e-06	0	1	1	15	A0A0M3F255	2	1647.8	High	0	4.355e-07	60
High	KQLVAEQYK		0.000137863	0	1	1	2	A0A0M3EX05	1	1106.62	High	0	1.314e-05	55
High	KQLVAEQYKHVEMAR		9.83612e-06	0	1	1	2	A0A0M3EX05	2	1829.97	High	0	7.828e-07	66
High	QATDSALRGVIGK		1.17635e-05	0	1	1	9	A0A0M3EZ99	1	1315.73	High	0	9.471e-07	63
High	KQTEQALLK		0.000130631	0	1	1	5	A0A0M3EZQ1	1	1058.62	High	0	1.245e-05	56
High	VLESAIANAEHNDGADIDDLKVAK		3.10034e-08	0	1	1	68	A0A0F1PNH1	1	2508.26	High	0	1.935e-07	82
High	KSDQNVRGATVLPHGTGR	1xDeamidated [Q/N]	0.000207299	0	1	1	9	A0A0M3EYG2	2	1893.99	High	0	2.03e-05	49
High	KSDQNVRGATVLPHGTGR		6.07464e-06	0	1	1	46	A0A0M3EYG2	2	1893	High	0	4.672e-07	58
High	VLESAIANAEHNDGADIDDLKVAK	1xDeamidated [N]	7.97745e-09	0	1	1	30	A0A0F1PNH1	1	2509.24	High	0	7.346e-09	64
High	QASDTIDYSVGFTDMAR		1.73979e-09	0	1	1	10	A0A0M3F5Z2	0	1876.84	High	0	1.966e-10	119
High	KSATNSVLWFMGDDIPHVPNKR		7.65067e-06	0	1	1	3	A0A0M3F607	2	2512.28	High	0	5.973e-07	50
High	VLESAIANAEHNDGADIDDLKVAK	2xDeamidated [N8; N12]	1.47143e-07	0	1	1	6	A0A0F1PNH1	1	2510.23	High	0	8.677e-09	66
High	VLESAIANAEHNDGADIDDLKVAKIFVDEGPSMK		6.69563e-05	0	1	1	4	A0A0F1PNH1	2	3611.79	High	0	6.1e-06	55
High	VLESAIANAEHNDGADIDDLKVAKIFVDEGPSMK	1xDeamidated [N]	0.000225192	0	1	1	6	A0A0F1PNH1	2	3612.77	High	1.494e-05	5.928e-05	35
High	QASDTIDYSVGFTDMAR	1xOxidation [M15]	6.62748e-05	0	1	1	6	A0A0M3F5Z2	0	1892.83	High	0	6.027e-06	69
High	QAVPTLRADKPLVGTGMER	1xOxidation [M17]	5.56849e-05	0	1	1	15	A0A0M3EX68	1	2055.1	High	0	5.01e-06	50
High	KRPFYQVVVTDSR		5.95043e-06	0	1	1	80	A0A0M3F0Q8	1	1594.87	High	0	9.734e-07	66
High	TLNNGPENAAVR	1xDeamidated [N]	8.29785e-05	0	1	1	4	A0A0M3F5C2	0	1256.62	High	0	7.653e-06	50
High	QASHLALSASETAQKGGK		9.63149e-08	0	1	1	8	A0A0M3EZQ0	1	1783.93	High	0	3.614e-08	77
High	QASKGEVVSHIASDNVLGGK		1.74204e-07	0	1	1	14	A0A0M3F0Z6	1	1996.05	High	0	1.042e-08	95
High	VLESGPTQMTAAVDVSK		1.60171e-09	0	1	1	10	A0A0M3F0F1	0	1732.88	High	0	6.88e-11	126
High	QASKGEVVSHIASDNVLGGK	1xDeamidated [Q1]	3.62883e-07	0	1	1	1	A0A0M3F0Z6	1	1997.03	High	0	2.282e-08	84
High	KQVSDGVAHIHASFNNTIVTITDR	1xDeamidated [N]	0.000268092	0	1	1	3	A0A0M3EZB3	1	2624.34	High	0	2.655e-05	39
High	KQVSDGVAHIHASFNNTIVTITDR		9.70164e-06	0	1	1	13	A0A0M3EZB3	1	2623.36	High	0	1.636e-06	47
High	KQVAILAVAGAEKIIER		4.19382e-07	0	1	1	3	A0A0M3F0Y0	2	1809.1	High	0	2.67e-08	68
High	KQVAILAVAGAEK		0.000224449	0	1	1	1	A0A0M3F0Y0	1	1297.78	High	0	2.208e-05	54
High	VLESGPTQMTAAVDVSK	1xDeamidated [Q8]	1.43117e-05	0	1	1	2	A0A0M3F0F1	0	1733.86	High	0	1.17e-06	62
High	VLESAIANAEHNDGADIDDLKVAKIFVDEGPSMK	2xDeamidated [N8; N12]	0.000166926	0	1	1	1	A0A0F1PNH1	2	3613.76	High	0	1.611e-05	47
High	KIIVDTYGGMAR		1.40194e-05	0	1	1	16	A0A0M3EWW4	1	1323.71	High	0	1.142e-06	62
High	QAVTNPQNTLFAIK		3.80297e-06	0	1	1	14	A0A0M3F692	0	1544.84	High	0	1.137e-06	79
High	KNGIDTLKELR	1xDeamidated [N2]	4.38285e-05	0	1	1	2	A0A0M3F2Y3	2	1287.73	High	0	3.871e-06	56
High	KISNGEGVERVFQTHSPVVDSIAVK	1xDeamidated [N/Q]	0.000155587	0	1	1	10	A0A097V0F7	2	2697.42	High	0	1.875e-05	26
High	QDLVYEKEDLLISGPGKYPEYNFYR	1xDeamidated [N/Q]	2.03931e-05	0	1	1	3	A0A094XSR5	2	3037.48	High	0	1.708e-06	44
High	QDPQAGNPLSR		0.00018026	0	1	1	4	A0A0M3F8N9	0	1182.59	High	0	1.751e-05	52
High	QDVLGELMSR		0.000146958	0	1	1	14	A0A0M3F8S6	0	1147.58	High	1.494e-05	4.209e-05	59
High	TLLGQQGYGTLAEVPEKIDMVDVFR		4.12085e-05	0	1	1	3	A0A0M3F0X7	1	2779.43	High	0	3.627e-06	48
High	VLGDKIQLVGDDLFVTNTKILK		5.86904e-06	0	1	1	6	A0A0M3F1J7	2	2429.4	High	0	1.103e-05	36
High	VLGDTIKDALGENILDRVETIR		6.36293e-07	0	1	1	11	A0A0M3F2N8	2	2440.34	High	0	4.162e-08	56
High	QEEHIELIASENYTSPR		0.000253555	0	1	1	2	A0A0M3F7V8	0	2015.97	High	0	2.506e-05	39
High	KLQQYREMLIADGIDPNELLNSMAAAK	1xDeamidated [Q/N]	2.55356e-07	0	1	1	14	A0A0M3F4G0	2	3033.54	High	0	2.143e-08	66
High	KLQQYREMLIADGIDPNELLNSMAAAK		1.17619e-07	0	1	1	14	A0A0M3F4G0	2	3032.55	High	0	6.844e-09	59
High	KLQLVGVGYR		0.000123769	0	1	1	33	A0A0M3EZ19	1	1132.68	High	0	1.954e-05	53
High	QEKEDSDTFQGEGHFSVDEKAR		3.16487e-05	0	1	1	2	A0A0M3F5F6	2	2539.13	High	0	2.739e-06	37
High	QEKEDSDTFQGEGHFSVDEKAR	1xDeamidated [Q10]	0.000403816	0	1	1	1	A0A0M3F5F6	2	2540.12	High	0	4.075e-05	31
High	QEIVTDPLEQEVNK		0.000133299	0	1	1	1	A0A0M3F765	0	1641.83	High	0	1.269e-05	39
High	QEQQEQEAAELQAVTAIAEGRR		1.65216e-09	0	1	1	9	A0A0P8LGB8	1	2455.22	High	0	1.338e-10	109
High	QESEADDYSYDLLR		2.91705e-06	0	1	1	2	A0A0M3EYS1	0	1703.74	High	0	4.752e-07	65
High	KLNTEDTVQEWVDKIR		2.26347e-07	0	1	1	6	A0A0M3F244	2	1974.03	High	0	1.378e-08	78
High	VLGDTIKDALGENILDRVETIR	1xDeamidated [N13]	0.000186373	0	1	1	1	A0A0M3F2N8	2	2441.32	High	0	1.814e-05	40
High	KLNIKPGQTTFDGR		2.31574e-05	0	1	1	4	A0A0A5PRF7	1	1574.86	High	0	1.959e-06	55
High	KINGKIQPR	1xDeamidated [N3]	0.000214998	0	1	1	7	A0A0M3F4F1	2	1054.64	High	0	2.111e-05	46
High	TIIGFGSPNKAGTHDSHGAPLGDAEIALTR	1xDeamidated [N9]	1.37968e-08	0	1	1	7	A0A0M3EWU4	1	3004.51	High	0	6.895e-10	82
High	VLGDKIQLVGDDLFVTNTK	1xDeamidated [Q/N]	0.000301496	0	1	1	3	A0A0M3F1J7	1	2076.12	High	0	3.006e-05	23
High	QDLVYEKEDLLISGPGKYPEYNFYR		2.17664e-06	0	1	1	7	A0A094XSR5	2	3036.5	High	0	3.619e-07	60
High	VLGDKIQLVGDDLFVTNTK		2.95752e-09	0	1	1	32	A0A0M3F1J7	1	2075.14	High	0	1.703e-10	105
High	KLSYTGEVK		0.000277006	0	1	1	15	A0A0M3F5M5	1	1024.57	High	1.494e-05	4.563e-05	56
High	QAVTNPQNTLFAIKR	1xDeamidated [N8]	8.97245e-05	0	1	1	2	A0A0M3F692	1	1701.93	High	2.555e-05	9.853e-05	31
High	KNEVQLALDGGDNLTYIAPTMVNLNLTQERYPDVQFR	2xDeamidated [N23; N25]	4.24606e-06	0	1	1	1	A0A0M3F5R5	2	4238.11	High	0	3.184e-07	53
High	KNEVQLALDGGDNLTYIAPTMVNLNLTQERYPDVQFR	1xDeamidated [N]	0.000145974	0	1	1	2	A0A0M3F5R5	2	4237.12	High	0	1.436e-05	37
High	KNDPASYVEVEKGQLTFR	1xDeamidated [N/Q]	1.42626e-05	0	1	1	4	A0A0M3EZC3	2	2082.05	High	0	1.165e-06	45
High	KNDPASYVEVEKGQLTFR		1.99769e-05	0	1	1	5	A0A0M3EZC3	2	2081.07	High	0	1.671e-06	47
High	QAVVSAQSSLDAMEAGYSVGTR		4.11599e-12	0	1	1	20	A0A0M3F4D7	0	2227.07	High	0	1.159e-13	157
High	QAVVSAQSSLDAMEAGYSVGTR	1xDeamidated [Q]	2.80554e-08	0	1	1	5	A0A0M3F4D7	0	2228.05	High	0	1.472e-09	99
High	TLNAYMDKEGYSK	1xOxidation [M6]	0.000246974	0	1	1	4	A0A0M3F255	1	1535.7	High	0.0001028	0.001427	32
High	VIGAGQVYGISAR		3.56848e-05	0	1	1	5	A0A0M3F338	0	1290.72	High	0	3.115e-06	63
High	TLNAYMDKEGYSK		0.000179061	0	1	1	12	A0A0M3F255	1	1519.71	High	0	1.74e-05	39
High	QAVTNPQNTLFAIKR		3.94594e-08	0	1	1	30	A0A0M3F692	1	1700.94	High	0	2.123e-09	108
High	KMAGQLGNERVTVQSLDVVR		1.40194e-05	0	1	1	5	A0A0M3EZ36	2	2200.19	High	0	1.144e-06	54
High	KMAGQLGNER		8.10264e-05	0	1	1	8	A0A0M3EZ36	1	1103.56	High	0	8.516e-06	58
High	QDEKLDINIDEEVHRLR		0.00017551	0	1	1	3	A0A0M3F5V9	2	2122.09	High	0.0002066	0.003185	30
High	KLWSDQDVTTAAALLK		1.15984e-10	0	1	1	11	A0A0M3F1D1	1	1759.96	High	0	4.137e-12	128
High	QDGPTALILSR		6.55265e-06	0	1	1	6	A0A0M3EWU4	0	1170.65	High	0	1.035e-06	91
High	QDLEMEALTFKPEDWGMKR		9.70164e-06	0	1	1	5	A0A0M3F836	1	2324.1	High	0	7.716e-07	46
High	KITTDNAQINLVTQDVTSQDLVTLYGTTFNSSGLR	1xDeamidated [Q/N]	7.27662e-10	0	1	1	6	A0A0M3F414	1	3814.93	High	0	2.95e-11	115
High	KITTDNAQINLVTQDVTSQDLVTLYGTTFNSSGLR		8.02218e-11	0	1	1	4	A0A0M3F414	1	3813.95	High	0	2.782e-12	114
High	VLGDALPKYLNSPETDIFHKGR	1xDeamidated [N11]	0.000251068	0	1	1	1	A0A0M3F4Q2	2	2471.29	High	0	2.48e-05	45
High	TLLTQVAPPGVTAHVVDVAK		8.93247e-06	0	1	1	7	A0A0M3F463	0	2016.15	High	0	1.038e-06	38
High	KLSYTGEVKARPER		0.000206612	0	1	1	30	A0A0M3F5M5	2	1633.9	High	1.494e-05	5.177e-05	42
High	KMAGQLGNER	1xOxidation [M2]	5.70326e-05	0	1	1	8	A0A0M3EZ36	1	1119.56	High	0	5.139e-06	59
High	KGEDVEKLR		9.15712e-05	0	1	1	11	A0A094XDK4	2	1073.59	High	0	9.16e-06	71
High	KGDVLKAVVVR		2.52414e-06	0	1	1	26	A0A094XHP3	2	1183.75	High	0	2.19e-07	78
High	VLHVIPQEYAIDYQEGIKNPVGLSGVR		3.86521e-08	0	1	1	3	A0A0M3F7R6	1	2994.6	High	0	9.919e-09	69
High	QKVIQVKEIK		0.000158749	0	1	1	5	A0A0P8LBF1	2	1212.77	High	0	3.916e-05	46
High	QLAEDPFNNWVALNK		3.2166e-07	0	1	1	10	A0A0M3EYB5	0	1758.88	High	0	2.011e-08	91
High	HVVKVVNPELHK		3.66159e-06	0	1	1	60	A0A0M3EZD5	1	1398.82	High	0	2.716e-07	61
High	VLNNGDLGENK		1.37331e-05	0	1	1	10	A0A0M3F1M6	0	1172.59	High	0	1.12e-06	75
High	VLNNGDLGENKGVNLPGVSIALPALAEK		6.47111e-05	0	1	1	5	A0A0M3F1M6	1	2802.54	High	2.555e-05	9.147e-05	33
High	HVSDAFEQTSETISVR		1.76013e-07	0	1	1	9	A0A0M3EWC7	0	1805.87	High	0	4.78e-07	78
High	HVREAAQILAKDYGVGSDVYSVTSFTELAR	1xDeamidated [Q7]	5.41765e-08	0	1	1	5	A0A0M3F7P0	2	3283.66	High	0	2.987e-09	62
High	HVREAAQILAKDYGVGSDVYSVTSFTELAR		4.13642e-07	0	1	1	4	A0A0M3F7P0	2	3282.68	High	0	3.209e-08	71
High	QLAEDPFNNWVALNKK		3.04739e-08	0	1	1	23	A0A0M3EYB5	1	1886.98	High	0	1.608e-09	103
High	HVQVAEMVIEKAKR		6.47111e-05	0	1	1	2	A0A094XUB6	2	1637.92	High	0	2.84e-05	38
High	HVQVAEMVIEKAK	1xOxidation [M7]	3.86116e-05	0	1	1	7	A0A094XUB6	1	1497.81	High	0	3.385e-06	49
High	HVQVAEMVIEKAK		2.45554e-06	0	1	1	12	A0A094XUB6	1	1481.81	High	0	1.768e-07	60
High	HVQVAEMVIEK	1xOxidation [M7]	7.62121e-05	0	1	1	7	A0A094XUB6	0	1298.68	High	0	6.996e-06	45
High	HVQVAEMVIEK		2.03231e-05	0	1	1	19	A0A094XUB6	0	1282.68	High	0	1.701e-06	64
High	HVPGTPYWVITNTNTGRK		1.63097e-05	0	1	1	7	A0A0M3EZJ3	1	2041.06	High	0	2.092e-06	46
High	HVPGTPYWVITNTNTGR		2.63067e-06	0	1	1	4	A0A0M3EZJ3	0	1912.97	High	0	1.903e-07	69
High	HVNINTVEMMPVSQSFAGLSVHRG	2xOxidation [M9; M10]	3.2086e-05	0	1	1	2	A0A0M3F2W4	1	2642.28	High	0	2.774e-06	37
High	HVNINTVEMMPVSQSFAGLSVHRG	1xOxidation [M]	1.3438e-06	0	1	1	4	A0A0M3F2W4	1	2626.29	High	0	3.237e-07	69
High	HVNINTVEMMPVSQSFAGLSVHRG	1xDeamidated [Q14]	1.19526e-06	0	1	1	2	A0A0M3F2W4	1	2611.28	High	0	8.174e-08	59
High	HVNINTVEMMPVSQSFAGLSVHRG		6.09095e-08	0	1	1	5	A0A0M3F2W4	1	2610.29	High	0	3.382e-09	87
High	HVMVSTGTSDADFEKTK		5.81774e-07	0	1	1	4	A0A0M3F5F1	1	1852.87	High	0	3.784e-08	67
High	HYEIVFMVHPDQSEQVPGMIER		1.68885e-07	0	1	1	17	A0A0M3EZL8	0	2641.25	High	0	2.888e-07	66
High	HYEIVFMVHPDQSEQVPGMIER	1xDeamidated [Q]	8.7319e-05	0	1	1	3	A0A0M3EZL8	0	2642.24	High	2.555e-05	8.543e-05	44
High	HYEIVFMVHPDQSEQVPGMIER	1xOxidation [M]	1.46605e-05	0	1	1	7	A0A0M3EZL8	0	2657.25	High	0	1.201e-06	54
High	HYETPDSVETSQK		5.94581e-08	0	1	1	17	A0A0M3F6I9	0	1520.69	High	0	3.288e-09	91
High	QKESPDYWLEYGNPWEFKR	1xDeamidated [Q/N]	0.000277006	0	1	1	3	A0A0M3EY35	2	2473.15	High	0	3.267e-05	25
High	KADNPFDLLLPAAMAK		3.63017e-05	0	1	1	2	A0A0M3EX42	1	1714.92	High	0	3.163e-06	46
High	KADEIQIYKYVVHNVAHR		0.000166926	0	1	1	10	A0A0M3F0H2	2	2183.17	High	1.494e-05	4.102e-05	40
High	KADEIQIYK		0.000192044	0	1	1	6	A0A0M3F0H2	1	1107.6	High	0	1.97e-05	53
High	KAAVEQWSAGATGLGVR		2.93087e-07	0	1	1	3	A0A0M3F6J9	1	1700.91	High	0	1.817e-08	72
High	KAAVEAAIAR		0.000280648	0	1	2	3	A0A0M3EYG3	1	999.595	High	0	2.791e-05	38
High	QKLESQISTLYGGR		1.81557e-07	0	1	1	10	A0A0M3F2R9	1	1579.84	High	0	1.087e-08	96
High	KAAILLDTKGPEIR		2.94734e-09	0	1	1	49	A0A0M3F1M6	2	1524.91	High	0	6.368e-10	104
High	KAAILLDTK		4.70947e-05	0	1	1	2	A0A0M3F1M6	1	972.609	High	0	4.187e-06	67
High	KAAALANKELQTIPK		2.29206e-06	0	1	1	13	A0A0M3F3W7	2	1595.95	High	0	1.647e-07	83
High	HVMVSTGTSDADFEK		0.000130191	0	1	1	1	A0A0M3F5F1	0	1623.73	High	0	1.239e-05	26
High	QKQAAFSDTIFVVGTR		6.40692e-07	0	1	1	9	A0A0M3F7S4	1	1767.94	High	0	7.831e-08	85
High	HYMQKEIYEQPNAIKNTLTGR	1xDeamidated [N/Q]	5.58212e-07	0	1	1	6	A0A0M3F092	2	2535.27	High	0	3.625e-08	58
High	HYMQKEIYEQPNAIKNTLTGR		2.66423e-08	0	1	1	7	A0A0M3F092	2	2534.28	High	0	1.395e-09	71
High	QKQYAPMSVAQQGLVLFAAER		3.88237e-06	0	1	1	4	A0A0M3F280	1	2335.22	High	0	2.889e-07	68
High	HYMQKEIYEQPNAIK		1.04287e-05	0	1	1	11	A0A0M3F092	1	1891.94	High	0	8.339e-06	54
High	HYGALQGLNKAETAEKYGDEQVK	1xDeamidated [N9]	4.02322e-05	0	1	1	1	A0A0M3EZM1	2	2550.25	High	0	3.531e-06	39
High	HYGALQGLNKAETAEKYGDEQVK		1.50897e-08	0	1	1	11	A0A0M3EZM1	2	2549.26	High	0	7.594e-10	67
High	HYGALQGLNKAETAEK		4.11647e-06	0	1	1	9	A0A0M3EZM1	1	1729.89	High	0	3.487e-07	46
High	QKVDLNTFSDEEVLR		4.33806e-05	0	1	1	4	A0A0M3EX68	1	1792.91	High	0	3.826e-06	47
High	QKVDLNTFSDEEVLRLAENLR		0.000128015	0	1	1	7	A0A0M3EX68	2	2489.3	High	0	1.216e-05	38
High	HYETPDSVETSQKGSNDFVTNVDK		7.34101e-05	0	1	1	1	A0A0M3F6I9	1	2697.23	High	0	6.735e-06	33
High	HYMQKEIYEQPNAIKNTLTGR	1xOxidation [M3]	0.000130631	0	1	1	5	A0A0M3F092	2	2550.28	High	0	1.242e-05	35
High	KAEDTLALLRK		0.000365861	0	1	1	1	A0A0M3FAN2	2	1257.75	High	0	3.67e-05	36
High	QLAEDPFNNWVALNKK	1xDeamidated [N]	2.66709e-09	0	1	1	13	A0A0M3EYB5	1	1887.96	High	0	1.185e-10	126
High	HVEQALNETPEKLNR		1.19115e-06	0	1	1	2	A0A0M3F4R9	1	1777.92	High	0	8.163e-08	60
High	HRDLLGATNPDNALAGTLRADYADSFTENGTHGSDSVESAAR	2xDeamidated [N]	1.39551e-09	0	1	1	21	A0A0P8L7I3	2	4375.01	High	0	1.724e-09	90
High	HRDLLGATNPDNALAGTLRADYADSFTENGTHGSDSVESAAR	1xDeamidated [N]	3.67841e-10	0	1	1	25	A0A0P8L7I3	2	4374.03	High	0	1.483e-08	92
High	HRDLLGATNPDNALAGTLRADYADSFTENGTHGSDSVESAAR		6.73097e-08	0	1	1	13	A0A0P8L7I3	2	4373.04	High	0	3.755e-09	69
High	HRDLLGATNPDNALAGTLR		2.1718e-07	0	1	1	7	A0A0P8L7I3	1	2005.06	High	0	1.317e-08	62
High	QLAQQLNMEFYDSDQEIEKR	1xOxidation [M8]	4.51828e-09	0	1	1	13	A0A0M3EYK3	1	2501.16	High	0	2.084e-10	121
High	HQVVNDLPLGR	1xDeamidated [N5]	0.000100015	0	1	1	9	A0A0M3FAJ9	0	1248.67	High	0	2.526e-05	63
High	HQVVNDLPLGR		6.12726e-05	0	1	1	30	A0A0M3FAJ9	0	1247.69	High	0	1.333e-05	59
High	HQKVVEEAPAPGITPELRR		8.38215e-07	0	1	1	21	A0A0M3F482	2	2127.17	High	0	9.046e-07	49
High	HQKVVEEAPAPGITPELR	1xDeamidated [Q2]	8.7319e-05	0	1	1	1	A0A0M3F482	1	1972.05	High	0	8.086e-06	56
High	HQKVVEEAPAPGITPELR		1.24419e-08	0	1	1	21	A0A0M3F482	1	1971.07	High	0	6.164e-10	112
High	HQKPVPALNQPGGIVEKEAAIQVSNVAIFNAATGKADR	2xDeamidated [Q/N]	4.83971e-06	0	1	1	10	A0A0A6HDU1	2	3941.09	High	0	3.657e-07	50
High	HQKPVPALNQPGGIVEKEAAIQVSNVAIFNAATGKADR	1xDeamidated [N/Q]	1.0705e-06	0	1	1	9	A0A0A6HDU1	2	3940.1	High	0	8.71e-08	65
High	HQKPVPALNQPGGIVEKEAAIQVSNVAIFNAATGKADR		3.39453e-09	0	1	1	21	A0A0A6HDU1	2	3939.12	High	0	1.535e-10	92
High	HQKPVPALNQPGGIVEKEAAIQVSNVAIFNAATGK	2xDeamidated [Q/N]	1.03297e-08	0	1	1	7	A0A0A6HDU1	1	3598.92	High	0	6.148e-10	86
High	HQKPVPALNQPGGIVEKEAAIQVSNVAIFNAATGK	1xDeamidated [N/Q]	1.30119e-08	0	1	1	15	A0A0A6HDU1	1	3597.94	High	0	7.63e-10	85
High	HQKPVPALNQPGGIVEKEAAIQVSNVAIFNAATGK		2.62492e-07	0	1	1	13	A0A0A6HDU1	1	3596.95	High	0	1.402e-07	62
High	VLPAVAMLEER	1xOxidation [M7]	0.000125028	0	1	1	7	A0A0M3EX60	0	1243.67	High	0	1.184e-05	61
High	HQKPVPALNQPGGIVEK		6.40692e-07	0	1	1	18	A0A0A6HDU1	0	1812.01	High	0	4.718e-08	56
High	QLAQQLNMEFYDSDQEIEKR	1xDeamidated [Q/N]; 1xOxidation [M8]	4.29619e-07	0	1	1	4	A0A0M3EYK3	1	2502.15	High	0	3.293e-08	84
High	HQFAQSLNFEIAK		4.99942e-07	0	1	1	10	A0A0M3F755	0	1532.79	High	0	3.217e-08	80
High	HQEETYKQALDNVSTWVR		4.06057e-09	0	1	1	10	A0A0M3F1D1	1	2204.07	High	0	1.857e-10	98
High	HRDLLGATNPDNALAGTLRADYADSFTENGTHGSDSVESAAR	3xDeamidated [N9; N12; N29]	3.04408e-07	0	1	1	2	A0A0P8L7I3	2	4375.99	High	0	1.895e-08	45
High	HRSQGQEEAEKLR		2.50608e-05	0	1	1	21	A0A0M3F167	2	1567.79	High	0	1.323e-05	50
High	VLPAVAMLEER		5.62586e-05	0	1	1	23	A0A0M3EX60	0	1227.68	High	0	1.71e-05	62
High	QLAQQLNMEFYDSDQEIEKR	1xDeamidated [N/Q]	7.80583e-08	0	1	1	7	A0A0M3EYK3	1	2486.15	High	0	5.407e-09	87
High	HVDSLITIPNDKLLK		3.81609e-06	0	1	1	6	A0A0M3F631	1	1705.98	High	0	2.843e-07	54
High	HVDQVMEHGEYATR		2.81828e-06	0	1	1	4	A0A0M3F3A1	0	1671.75	High	0	1.266e-06	64
High	HVDPAAAIQQGKVESSKDFLIATLKPR		1.09906e-08	0	1	1	15	A0A0M3F363	2	2919.61	High	0	1.047e-08	88
High	HVDPAAAIQQGK		4.48914e-05	0	1	1	2	A0A0M3F363	0	1234.65	High	0	3.977e-06	54
High	HVAILGDLQGPK		0.000118454	0	1	1	4	A0A0M3F666	0	1247.71	High	0	1.12e-05	42
High	HTPVSDINALSVGQALKVK		1.21742e-07	0	1	1	4	A0A0M3F5S0	1	1977.11	High	0	7.108e-09	73
High	HTPVSDINALSVGQALK		2.41922e-08	0	1	1	8	A0A0M3F5S0	0	1749.95	High	0	1.259e-09	100
High	VLNQEVLAPGASFQPR		0.000287131	0	1	1	3	A0A0M3F2X3	0	1725.93	High	1.494e-05	4.213e-05	48
High	VLNQFDDAGIVTR		4.44047e-06	0	1	1	4	A0A0M3EZ92	0	1447.75	High	0	3.773e-07	83
High	QLAEDPFNNWVALNKKGAIVNGK	1xDeamidated [N]	1.80717e-06	0	1	1	15	A0A0M3EYB5	2	2527.33	High	0	5.624e-07	49
High	QLAEDPFNNWVALNKKGAIVNGK		1.21874e-08	0	1	1	9	A0A0M3EYB5	2	2526.35	High	0	6.04e-10	77
High	TLGGDLGAAIKGFKK		8.13972e-06	0	1	1	28	A0A0M3F8A0	2	1475.86	High	0	3.475e-06	56
High	HSQVFSTAEDNQSAVTIHVLQGERK	1xDeamidated [N/Q]	0.000207988	0	1	1	2	A0A0M3F692	1	2782.38	High	0	2.232e-05	30
High	HSQVFSTAEDNQSAVTIHVLQGERK		1.62413e-06	0	1	1	6	A0A0M3F692	1	2781.39	High	0	1.198e-07	69
High	HSQVFSTAEDNQSAVTIHVLQGER	2xDeamidated [N11; Q12]	0.000217865	0	1	1	1	A0A0M3F692	0	2655.26	High	0	2.135e-05	34
High	HSQVFSTAEDNQSAVTIHVLQGER	1xDeamidated [N/Q]	1.68086e-09	0	1	1	19	A0A0M3F692	0	2654.28	High	0	7.221e-11	101
High	HSQVFSTAEDNQSAVTIHVLQGER		2.06418e-11	0	1	1	45	A0A0M3F692	0	2653.3	High	0	2.356e-12	141
High	VLNQFDDAGIVTRHNFEGGK		4.58026e-06	0	1	1	2	A0A0M3EZ92	1	2217.1	High	0	3.454e-07	45
High	QLAQQLNMEFYDSDQEIEK		1.65235e-06	0	1	1	2	A0A0M3EYK3	0	2329.07	High	0	1.16e-07	60
High	HSFNEPHILAIAQAIAEERAK		5.23624e-05	0	1	1	3	A0A0M3EZ87	1	2345.24	High	0	4.68e-06	39
High	HSFNEPHILAIAQAIAEER		2.23249e-07	0	1	1	12	A0A0M3EZ87	0	2146.1	High	0	5.697e-08	62
High	QLAQQLNMEFYDSDQEIEKR		2.49809e-09	0	1	1	23	A0A0M3EYK3	1	2485.17	High	0	1.128e-10	127
High	TLGGDLGAAIKGFK		9.16763e-07	0	1	1	15	A0A0M3F8A0	1	1347.76	High	0	7.406e-08	76
High	QKESPDYWLEYGNPWEFKR		4.67735e-05	0	1	1	2	A0A0M3EY35	2	2472.16	High	0	5.469e-06	30
High	KAEQAAAEQALK		8.35448e-05	0	1	1	3	A0A0M3F6G9	1	1257.68	High	0	7.723e-06	47
High	KAEQAAAEQALKMLELE		0.000386255	0	1	1	5	A0A0M3F6G9	2	1872.97	High	0	3.886e-05	56
High	KEVETKSAGGIVLTGSAAAK		7.52192e-12	0	1	1	18	A0A0F1Q457	2	1917.07	High	0	2.206e-13	137
High	VIIAAHGNSLR		5.96218e-05	0	1	1	21	A0A0M3EZM1	0	1150.67	High	0	1.503e-05	51
High	KETLGDVTHR		4.33806e-05	0	1	1	11	A0A0M3F639	1	1155.61	High	0	6.575e-06	62
High	TIKLEGGNDVSLK	1xDeamidated [N8]	2.11786e-05	0	1	1	6	A0A0M3F1M6	1	1374.75	High	0	4.407e-06	57
High	VLLADEVGLGK		1.08311e-05	0	1	1	1	A0A0M3F667	0	1113.65	High	0	8.669e-07	74
High	TIKLEGGNDVSLK		1.59639e-06	0	1	1	29	A0A0M3F1M6	1	1373.76	High	0	6.076e-07	74
High	KEELLTTQEELQKMWILR		7.07098e-05	0	1	1	1	A0A094XUB6	2	2288.23	High	0	6.452e-06	35
High	KDVNPDEAVAIGAAVQGGVLTGEVK	1xDeamidated [N/Q]	1.37345e-07	0	1	1	6	A0A0M3F692	1	2438.28	High	0	3.233e-07	70
High	KDVNPDEAVAIGAAVQGGVLTGEVK		1.95811e-10	0	1	1	23	A0A0M3F692	1	2437.29	High	0	7.237e-12	112
High	VILAGEVSTPVTVR		8.10264e-05	0	1	1	8	A0A0A6GDF4	0	1440.84	High	0	2.852e-05	53
High	VLLDNATATINPGQK		9.12609e-05	0	1	1	4	A0A0M3F077	0	1554.85	High	0	8.487e-06	41
High	TIKEYAETIWHIDPVRL		0.000156634	0	1	1	5	A0A0M3EY35	2	2084.12	High	0	1.508e-05	38
High	VIIETGELKEEALIR		1.11568e-06	0	1	1	1	A0A0M3F6C2	1	1712.98	High	0	7.594e-08	65
High	QHVLYKEAK		0.000164706	0	1	1	25	A0A0A6FN03	1	1115.62	High	0	1.591e-05	53
High	KDMQEMFEAPVHLELWVK	1xOxidation [M]	6.88078e-05	0	1	1	5	A0A0M3F819	1	2246.1	High	0	6.265e-06	45
High	KDMQEMFEAPVHLELWVK		7.71696e-07	0	1	1	6	A0A0M3F819	1	2230.1	High	0	5.118e-08	49
High	QHVLYKEAKIK		8.61401e-05	0	1	1	9	A0A0A6FN03	2	1356.8	High	0	7.988e-06	49
High	KDLIVDSYIKWR		0.000406383	0	1	1	1	A0A0M3F167	2	1535.86	High	1.494e-05	4.102e-05	37
High	VIIETGELKEEALIRK		1.0096e-06	0	1	1	7	A0A0M3F6C2	2	1841.07	High	0	6.83e-08	65
High	KDLDLAQANATDQLKK		5.53675e-09	0	1	1	5	A0A0M3F0Y0	2	1771.95	High	0	2.592e-10	92
High	VLLHLIDIDPIDGSDPVENAR		4.11647e-06	0	1	1	6	A0A0M3F2F8	0	2301.21	High	0	3.075e-07	59
High	VLKPELLTEIAGER		0.000106664	0	1	1	3	A0A0M3EXV0	0	1567.91	High	0	4.001e-05	44
High	VIKNHFASEYIYNAYKDEK	1xDeamidated [N4]	8.66001e-06	0	1	1	2	A0A0M3F6I4	2	2333.14	High	0	6.822e-07	48
High	KFDPVVRQHVLYK		4.84015e-05	0	1	1	15	A0A0A6FN03	2	1628.93	High	1.494e-05	4.146e-05	36
High	TLKLGLDTLGIETVER		0.000148946	0	1	1	1	A0A0M3F3S0	1	1758	High	0	1.43e-05	26
High	KGDLKNMNPDGK		1.68802e-05	0	1	1	8	A0A0M3F2G5	2	1316.66	High	0	1.397e-06	52
High	VLHVIPQEYAIDYQEGIKNPVGLSGVR	2xDeamidated [Q7; Q14]	0.000133748	0	1	1	1	A0A0M3F7R6	1	2996.57	High	0	1.274e-05	42
High	KGDEIAAVVLQVDAERER		1.23565e-08	0	1	1	21	A0A0M3EYB5	2	1998.06	High	0	6.127e-10	69
High	QGQVKLQQAEQR		9.29484e-07	0	1	1	10	A0A0M3FAI6	1	1412.76	High	0	6.267e-08	88
High	QGRFEQADGGTLFLDEIGDMPLDVQTR		2.98504e-08	0	1	1	2	A0A0M3F145	1	3008.44	High	0	1.572e-09	79
High	KGAVSVLDNLSPIKADR		3.32496e-06	0	1	1	1	A0A0M3F2N1	2	1783.01	High	0	2.446e-07	77
High	KGAIVNGKVTAVDAK	1xDeamidated [N6]	7.67251e-08	0	1	1	29	A0A0M3EYB5	2	1471.85	High	0	4.322e-09	79
High	KGAIVNGKVTAVDAK		1.95853e-07	0	1	1	7	A0A0M3EYB5	2	1470.86	High	0	1.182e-08	72
High	KGAELANSFKPDVIIALGGGSPMDAAK	1xOxidation [M23]	0.000146958	0	1	1	3	A0A0M3F6I4	1	2673.39	High	0	2.58e-05	53
High	KGAELANSFKPDVIIALGGGSPMDAAK	1xDeamidated [N7]	7.96598e-05	0	1	1	7	A0A0M3F6I4	1	2658.38	High	3.424e-05	0.0001628	37
High	QHVPVFVTDEMVGHK		2.97796e-06	0	1	1	41	A0A0M2G8G4	0	1722.86	High	0	2.179e-07	62
High	KGAELANSFKPDVIIALGGGSPMDAAK		1.22444e-06	0	1	1	20	A0A0M3F6I4	1	2657.4	High	0	8.401e-08	69
High	VIKNHFASEYIYNAYKDEK		1.73604e-07	0	1	1	21	A0A0M3F6I4	2	2332.16	High	0	1.038e-08	73
High	KFTGEVSLTGQPFVMDPSK		0.000210765	0	1	1	4	A0A0F2ATN9	1	2068.04	High	0	2.853e-05	56
High	QGSVTEFLKPR		4.61192e-06	0	1	1	13	A0A094ZRS5	0	1261.69	High	0	3.481e-07	85
High	KFSEEAATWMQEQR	1xOxidation [M10]	3.65514e-05	0	1	1	1	A0A0M3F5U3	1	1756.8	High	0	3.188e-06	59
High	KFSEEAATWMQEQR	1xDeamidated [Q11]	0.000119661	0	1	1	2	A0A0M3F5U3	1	1741.79	High	0	1.132e-05	64
High	KFSEEAATWMQEQR		2.82494e-08	0	1	1	10	A0A0M3F5U3	1	1740.8	High	0	4.564e-09	103
High	KFQYGQHTVTLETGMMAR	1xDeamidated [Q3]	1.26448e-05	0	1	1	1	A0A0M3F2V0	1	2099	High	0	1.023e-06	65
High	KFQYGQHTVTLETGMMAR		4.20291e-09	0	1	1	7	A0A0M3F2V0	1	2098.02	High	0	1.93e-10	92
High	QHDVEAADKPFEFFMNR		0.000172026	0	1	1	1	A0A0M3EZB7	0	2080.95	High	0	1.662e-05	31
High	QHDVEAADKPFEFFMNRFR		0.000375333	0	1	1	3	A0A0M3EZB7	1	2384.12	High	0	3.775e-05	38
High	QGRGNADLMKQR	1xDeamidated [N5]	3.5867e-06	0	1	1	2	A0A0M3F7I7	2	1374.69	High	0	2.652e-07	76
High	KDDLYLSSEQMK		1.36859e-05	0	1	1	5	A0A0M3F1J4	1	1456.7	High	0	1.112e-06	52
High	QHVPVFVTDEMVGHK	1xOxidation [M11]	2.7971e-05	0	1	1	11	A0A0M2G8G4	0	1738.86	High	0	2.399e-06	46
High	VLLPAFPDIRR		8.24161e-05	0	1	1	4	A0A0M3EZZ9	1	1296.78	High	0	7.616e-06	47
High	KALTEANGDIELAIENMR	1xDeamidated [N7]	3.59848e-12	0	1	1	24	A0A0F2ATN9	1	1989	High	0	1.002e-13	167
High	KALTEANGDIELAIENMR		4.40489e-11	0	1	1	10	A0A0F2ATN9	1	1988.01	High	0	3.221e-12	150
High	KAIMQHYQAR		0.000293753	0	1	1	10	A0A0M3F6K4	1	1245.65	High	0	2.93e-05	46
High	VILVGNLGQDPEVR		0.000218587	0	1	1	2	A0A0M3F425	0	1508.84	High	1.494e-05	4.513e-05	46
High	KALFQLDPERAHEFTFQQLR		0.000122522	0	1	1	6	A0A0M3EZA8	2	2474.29	High	0	1.162e-05	29
High	KALELSGHDR		0.000274303	0	1	1	1	A0A0M3FAK4	1	1125.6	High	0	2.722e-05	41
High	KAKPVLLEPIMKVEVETPEENTGDVIGDLSR	1xDeamidated [N21]; 1xOxidation [M11]	6.36293e-07	0	1	1	3	A0A0M3EZQ8	2	3423.79	High	0	4.17e-08	73
High	KAKPVLLEPIMKVEVETPEENTGDVIGDLSR	1xOxidation [M11]	6.16085e-09	0	1	1	9	A0A0M3EZQ8	2	3422.81	High	0	2.906e-10	91
High	KAKPVLLEPIMKVEVETPEENTGDVIGDLSR	1xDeamidated [N21]	5.94448e-11	0	1	1	4	A0A0M3EZQ8	2	3407.8	High	0	2.018e-12	113
High	KAKPVLLEPIMKVEVETPEENTGDVIGDLSR		1.17063e-09	0	1	1	23	A0A0M3EZQ8	2	3406.81	High	0	4.912e-11	112
High	QHVPVFVTDEMVGHKLGEFAPTR	1xDeamidated [Q1]	1.36389e-05	0	1	1	8	A0A0M2G8G4	1	2595.3	High	0	2.77e-06	58
High	QHVPVFVTDEMVGHKLGEFAPTR	1xOxidation [M11]	6.36293e-07	0	1	1	23	A0A0M2G8G4	1	2610.31	High	0	4.366e-08	73
High	KAGVPTVPGSDGPLGDDMDVNRAHAK	1xOxidation [M18]	0.000209372	0	1	1	19	A0A0M3F482	2	2620.28	High	0	2.051e-05	38
High	KAGVPTVPGSDGPLGDDMDVNR	1xOxidation [M18]	0.000323775	0	1	1	7	A0A0M3F482	1	2213.05	High	0	3.236e-05	38
High	QKEIADGLASAER		2.35585e-05	0	1	1	6	A0A0M3F0Y0	1	1387.72	High	0	7.968e-06	68
High	KAGPTWTPTAK		2.207e-05	0	1	1	7	A0A0M3EXV5	1	1157.63	High	0	1.861e-06	75
High	VLNDIASDDTLSESVREK		0.000263737	0	1	1	5	A0A0M3F5V4	1	1990.99	High	0	3.475e-05	53
High	KAGNVIAKHYETPDSVETSQK		2.49541e-08	0	1	1	5	A0A0M3F6I9	2	2302.17	High	0	1.302e-09	67
High	KAGNVAADGVIITK		2.60074e-08	0	1	1	29	A0A0F2ATN9	1	1356.78	High	0	1.357e-09	102
High	VINDNFGIVEGLMTTVHATTATQKTVDGPSHKDWR	1xOxidation [M13]	3.75603e-07	0	1	1	5	A0A0M3F3E6	2	3854.91	High	0	2.371e-08	62
High	VINDNFGIVEGLMTTVHATTATQKTVDGPSHKDWR	1xDeamidated [Q/N]; 1xOxidation [M13]	1.96529e-07	0	1	1	7	A0A0M3F3E6	2	3855.9	High	0	1.186e-08	62
High	VINELTEKQGIVLATGGGSVK		1.37968e-08	0	1	1	3	A0A0M3EYK3	1	2113.19	High	0	6.897e-10	80
High	QHVPVFVTDEMVGHKLGEFAPTRTYR		6.44307e-09	0	1	1	6	A0A0M2G8G4	2	3014.53	High	0	3.046e-10	100
High	HPSEIVNVGDEITVK		6.23275e-07	0	1	1	6	A0A0M3EYB5	0	1636.85	High	0	4.084e-08	73
High	KALTEANGDIELAIENMR	1xDeamidated [N7]; 1xOxidation [M17]	0.000218587	0	1	1	6	A0A0F2ATN9	1	2004.99	High	1.494e-05	5.561e-05	45
High	KALTEANGDIELAIENMRK	1xDeamidated [N7]	9.14637e-08	0	1	1	15	A0A0F2ATN9	2	2117.09	High	0	5.226e-09	64
High	KDDGSTIMVVQK		1.39713e-05	0	1	1	4	A0A0M3F2G2	1	1320.68	High	0	1.137e-06	57
High	KDAAVTFEPTTNNKGLSAYAVK		2.58009e-07	0	1	1	5	A0A0M3FA65	2	2325.21	High	0	1.585e-08	48
High	KDAAVTFEPTTNNK		8.00083e-06	0	1	1	2	A0A0M3FA65	1	1535.77	High	0	6.262e-07	54
High	KAYVTLKEGQNLDFVGGAE		2.57685e-06	0	1	1	39	A0A094ZRE8	2	2039.04	High	0	1.863e-07	85
High	VILTGDHITDSTSSQDEYNQPQVNISLDSAGGNIMSNFTK		6.53248e-09	0	1	1	7	A0A0M3FAJ7	0	4297.02	High	0	3.095e-10	90
High	KAYHVVDDAELTK		0.000203211	0	1	1	1	A0A0M3F5U2	1	1488.77	High	0	1.986e-05	40
High	KAWLSGLSPKENR		4.74181e-05	0	1	1	3	A0A0M3F3Q3	2	1485.82	High	0	4.211e-06	54
High	TIHKHGSAHWSGDIKR		9.569e-06	0	1	1	22	A0A0M3F5N5	2	1829.95	High	0	7.61e-07	59
High	KAVDALAGQSAK		2.30791e-06	0	1	1	6	A0A0M3F8C1	1	1158.65	High	0	3.346e-07	69
High	KASGGKIEVLVER		5.95043e-06	0	1	1	5	A0A0M3F8K1	2	1385.81	High	0	4.567e-07	61
High	KALTEANGDIELAIENMRK		3.82546e-08	0	1	1	16	A0A0F2ATN9	2	2116.11	High	0	2.05e-09	71
High	KARVDDALHATR		3.51988e-05	0	1	1	31	A0A0M3F5J8	2	1352.74	High	0	3.069e-06	60
High	KANRVTKPEAGHFAK	1xDeamidated [N3]	2.19189e-05	0	1	1	26	A0A0M3EZ36	2	1654.9	High	0	1.844e-06	57
High	KANRVTKPEAGHFAK		6.36166e-05	0	1	1	25	A0A0M3EZ36	2	1653.92	High	0	5.761e-06	48
High	KAMLQDIATLTGGTVISEEIGMELEKATLEDLGQAK	1xDeamidated [Q]	3.39089e-08	0	1	1	3	A0A0M3F5J8	2	3804.95	High	0	6.295e-09	62
High	KAMLQDIATLTGGTVISEEIGMELEKATLEDLGQAK		8.02397e-08	0	1	1	1	A0A0M3F5J8	2	3803.97	High	0	4.536e-09	60
High	VILTGDHITDSTSSQDEYNQPQVNISLDSAGGNIMSNFTK	1xDeamidated [Q/N]	2.95752e-09	0	1	1	21	A0A0M3FAJ7	0	4298	High	0	1.697e-10	106
High	VILTGDHITDSTSSQDEYNQPQVNISLDSAGGNIMSNFTK	2xDeamidated [N/Q]	7.54147e-08	0	1	1	6	A0A0M3FAJ7	0	4298.99	High	0	5.344e-09	73
High	KALTEANGDIELAIENMRK	2xDeamidated [N7; N16]; 1xOxidation [M17]	3.88237e-06	0	1	1	1	A0A0F2ATN9	2	2134.07	High	0	2.888e-07	41
High	KALTEANGDIELAIENMRK	1xDeamidated [N7]; 1xOxidation [M17]	4.71501e-07	0	1	1	3	A0A0F2ATN9	2	2133.09	High	0	3.028e-08	47
High	KALTEANGDIELAIENMRK	1xOxidation [M17]	1.10041e-06	0	1	1	4	A0A0F2ATN9	2	2132.1	High	0	7.494e-08	57
High	KALTEANGDIELAIENMRK	2xDeamidated [N7; N16]	7.49256e-05	0	1	1	3	A0A0F2ATN9	2	2118.07	High	0	6.861e-06	44
High	QHVPVFVTDEMVGHKLGEFAPTR		1.12856e-07	0	1	1	45	A0A0M2G8G4	1	2594.32	High	0	2.828e-07	88
High	VGLFGGAGVGKTVNMMELIR		1.3468e-08	0	1	1	6	A0A0M3F2K6	1	2049.1	High	0	6.706e-10	89
High	NIQEMGGHVEIQSK		1.10951e-05	0	1	1	7	A0A0M3F3Q1	0	1569.77	High	0	8.897e-07	50
High	VGLFGGAGVGK		5.86125e-05	0	1	1	16	A0A0M3F2K6	0	961.547	High	0	1.033e-05	67
High	VAEFFGKEPR		0.000277006	0	1	1	35	A0A0M3F692	1	1179.62	High	1.494e-05	5.37e-05	58
High	IVTTLGPATDRDNNLEK		5.56292e-07	0	1	1	15	A0A0M3F666	1	1856.97	High	0	3.605e-08	66
High	IVTQAQAEIEAERKR		9.2733e-08	0	1	1	14	A0A0M3F0Y0	2	1741.96	High	0	5.297e-09	82
High	IVTQAQAEIEAERK		4.36467e-06	0	1	1	4	A0A0M3F0Y0	1	1585.85	High	0	4.346e-07	68
High	IVTQAQAEIEAER		7.24066e-06	0	1	1	7	A0A0M3F0Y0	0	1457.76	High	0	5.63e-07	73
High	IVTPGTISDEALLQER		4.71501e-07	0	1	1	1	A0A0M3F369	0	1741.93	High	0	3.025e-08	89
High	IVTLDIPGKPWDTPQLAHELER		5.59282e-06	0	1	1	2	A0A0M3F9W4	0	2528.35	High	0	4.282e-07	51
High	LVTDELVIALVKER		1.06682e-06	0	1	1	9	A0A0M3FAE2	1	1597.95	High	0	7.252e-08	63
High	LVTDELVIALVK		2.77972e-06	0	1	1	4	A0A0M3FAE2	0	1312.81	High	0	2.021e-07	72
High	TQTYNADAIEVLTGLEPVR		2.12005e-07	0	1	1	6	A0A0M3F4E3	0	2090.08	High	0	1.283e-08	92
High	LVSWYDNETGYSNK		3.32935e-07	0	1	1	11	A0A0M3F3E6	0	1675.76	High	0	2.085e-08	96
High	LVSSAGTGHFYTTTKNKR	1xDeamidated [N16]	0.000111085	0	1	1	2	A0A0A6FN03	2	1969.01	High	0	1.047e-05	34
High	TQTVQTTADIRK		0.000120065	0	1	1	5	A0A0M3F0S6	1	1361.74	High	0	1.136e-05	42
High	LVSSAGTGHFYTTTKNK		0.000118454	0	1	1	1	A0A0A6FN03	1	1811.93	High	0	1.12e-05	30
High	LVSSAGTGHFYTTTK		7.19407e-09	0	1	1	41	A0A0A6FN03	0	1569.79	High	0	3.428e-10	124
High	TQTLSQLENR		0.000387486	0	1	1	7	A0A0M3EYP9	0	1189.62	High	0	3.901e-05	57
High	IVSPMTGYVSR		0.000154547	0	1	1	2	A0A0M3F3J7	0	1209.63	High	0	1.487e-05	54
High	LVSNEFVAMMDLQK		0.000243745	0	1	1	2	A0A0M3F6X7	0	1624.81	High	0	2.408e-05	29
High	LVSEPGVGTIATGVAK		1.82691e-05	0	1	1	5	A0A0M3F3Z2	0	1498.85	High	0	1.885e-05	50
High	TQTILEAQGEVAR		8.02841e-06	0	1	1	10	A0A0M3EZ99	0	1415.75	High	0	6.289e-07	68
High	MRLNTLSPAEGSK		2.95752e-06	0	1	1	54	A0A0A6GDF4	1	1403.73	High	0	3.592e-07	72
High	IVTTLGPATDRDNNLEKIIAAGANVVR		2.22209e-06	0	1	1	16	A0A0M3F666	2	2821.55	High	0	1.593e-07	57
High	IVTTLGPATDRDNNLEKIIAAGANVVR	1xDeamidated [N]	3.57436e-06	0	1	1	9	A0A0M3F666	2	2822.54	High	0	2.643e-07	51
High	IVTVDGEEIGQHQGLMYHTLGQR		3.56207e-06	0	1	1	3	A0A0M3F1D4	0	2581.28	High	0	2.637e-07	52
High	IVTVDGEEIGQHQGLMYHTLGQR	1xDeamidated [Q]	3.13247e-05	0	1	1	2	A0A0M3F1D4	0	2582.27	High	0	3.244e-06	37
High	VAEADMATMEK		2.93477e-05	0	1	1	3	A0A0M3F9W1	0	1195.53	High	0	4.422e-06	71
High	IWHDGDDLYHIIFDQQTK		2.87496e-05	0	1	1	9	A0A0M3F0R6	0	2244.07	High	0	2.471e-06	39
High	LWDSVMEGVKLENRTHAPVDFDTSVASTITSHDAGYINK	2xDeamidated [N13; N38]	9.8668e-05	0	1	1	3	A0A0M3EYU9	2	4306.06	High	0	9.227e-06	35
High	MRHPLVMGNWKLNGSR	1xDeamidated [N13]	0.000277006	0	1	1	4	A0A0M3F0M8	2	1896.97	High	0	2.751e-05	28
High	LWDSVMEGVKLENRTHAPVDFDTSVASTITSHDAGYINK		2.75114e-06	0	1	1	3	A0A0M3EYU9	2	4304.09	High	0	1.997e-07	44
High	LWDSVMEGVKLENR	1xOxidation [M6]	2.19943e-05	0	1	1	8	A0A0M3EYU9	1	1691.84	High	0	7.629e-06	50
High	LWDSVMEGVKLENR		2.37533e-07	0	1	1	28	A0A0M3EYU9	1	1675.85	High	0	1.449e-08	89
High	MRHPLVMGNWKLNGSR	1xDeamidated [N13]; 1xOxidation [M]	0.000164706	0	1	1	7	A0A0M3F0M8	2	1912.96	High	0	1.591e-05	34
High	MRHYEIVFMVHPDQSEQVPGMIER		2.71988e-08	0	1	1	55	A0A0M3EZL8	1	2928.4	High	0	2.093e-09	69
High	VAEADMATMEK	1xOxidation [M]	0.000382583	0	1	1	3	A0A0M3F9W1	0	1211.53	High	0	3.85e-05	43
High	IVRVPYVGVDQSNLAEFIGK		6.68475e-08	0	1	1	10	A0A0M3F734	1	2204.21	High	0	2.662e-08	74
High	LVVPAPEKPVPQGAAKGDYVSK		6.33999e-05	0	1	1	2	A0A0M3F5M7	1	2250.25	High	0	5.751e-06	24
High	VAEADMATMEKK		2.21445e-06	0	1	1	9	A0A0M3F9W1	1	1323.63	High	0	1.983e-07	83
High	MRHYEIVFMVHPDQSEQVPGMIER	1xDeamidated [Q]	6.05376e-06	0	1	1	7	A0A0M3EZL8	1	2929.38	High	0	4.66e-07	41
High	MRHYEIVFMVHPDQSEQVPGMIER	1xOxidation [M]	1.74994e-08	0	1	1	90	A0A0M3EZL8	1	2944.39	High	0	8.88e-10	83
High	IVVELPGIQDTAR		2.19169e-06	0	1	1	4	A0A0M3FAJ7	0	1410.8	High	0	1.569e-07	82
High	LVVEGINLVKK		0.000148446	0	1	1	15	A0A0A6HDU1	1	1211.77	High	0	2.349e-05	50
High	MRHYEIVFMVHPDQSEQVPGMIER	1xDeamidated [Q]; 1xOxidation [M]	1.54898e-05	0	1	1	27	A0A0M3EZL8	1	2945.37	High	0	3.312e-05	57
High	MRHYEIVFMVHPDQSEQVPGMIER	2xOxidation [M]	2.20684e-06	0	1	1	53	A0A0M3EZL8	1	2960.39	High	0	2.101e-05	52
High	MRHYEIVFMVHPDQSEQVPGMIER	1xDeamidated [Q]; 2xOxidation [M]	2.16942e-05	0	1	1	30	A0A0M3EZL8	1	2961.37	High	0	4.076e-05	56
High	VAEETPHLIHK		0.000278821	0	1	1	2	A0A0M3F041	0	1273.69	High	0	2.767e-05	44
High	IVTYEWGEYLKR		9.47326e-05	0	1	2	5	A0A0M3F0F3	1	1556.81	High	0	8.823e-06	44
High	LVVPAPEKPVPQGAAK		0.000167486	0	1	1	1	A0A0M3F5M7	0	1600.94	High	0	1.618e-05	28
High	MRHPLVMGNWK	1xOxidation [M]	0.00010138	0	1	1	21	A0A0M3F0M8	1	1384.7	High	0	1.244e-05	48
High	MRLNTLSPAEGSK	1xDeamidated [N4]	1.36389e-05	0	1	1	12	A0A0A6GDF4	1	1404.72	High	0	1.109e-06	61
High	IVQVIGAVVDVEFPQDAVPR	1xDeamidated [Q]	1.54766e-06	0	1	1	4	A0A0M3F2K6	0	2152.16	High	0	1.08e-07	65
High	LVNSQFSQRQESEADDYSYDLLR		1.09286e-06	0	1	1	5	A0A0M3EYS1	1	2763.29	High	0	1.129e-07	67
High	LVNREQDEDFIFALLNHAR		0.000217865	0	1	1	7	A0A0M3F0T0	1	2300.18	High	0	3.351e-05	38
High	MSEKYVVTWDMLQIHAR		4.35294e-05	0	1	1	4	A0A0M3EZ21	1	2107.05	High	0	3.84e-06	52
High	IVNIPGSEITEQRGGIHNSVTR		6.65012e-05	0	1	1	18	A0A0M3F612	1	2377.26	High	0	1.751e-05	40
High	IVNIPGSEITEQR		2.37209e-05	0	1	1	2	A0A0M3F612	0	1455.78	High	0	2.01e-06	68
High	MSNLVTSVVK		0.000233522	0	1	1	5	A0A0M3F261	0	1077.6	High	0	2.301e-05	58
High	IVNKREESQSIEVHPR		0.000193327	0	1	1	4	A0A0M3F225	2	1921.03	High	3.424e-05	0.0001781	27
High	MSNLVTSVVKHDDER		3.86099e-07	0	1	1	6	A0A0M3F261	1	1729.85	High	0	2.443e-08	80
High	VAFMPWNGYNFEDSILVSER		5.41765e-08	0	1	1	5	A0A0M3EX68	0	2374.12	High	0	8.233e-09	116
High	IVNGEVPEGLKGR	1xDeamidated [N3]	3.8086e-05	0	1	1	9	A0A0M3F2N9	1	1368.75	High	0	3.336e-06	56
High	IVNGEVPEGLKGR		5.22061e-06	0	1	1	21	A0A0M3F2N9	1	1367.76	High	0	1.02e-06	65
High	VAFMPWNGYNFEDSILVSER	1xDeamidated [N]	2.7971e-05	0	1	1	3	A0A0M3EX68	0	2375.1	High	0	2.558e-06	55
High	IVNAYEAWEEADQKR		1.60317e-05	0	1	1	3	A0A0M3F862	1	1821.88	High	0	2.594e-06	55
High	LVIYEREAPEGTVK		9.63532e-05	0	1	1	3	A0A0M3EX68	1	1603.87	High	0	8.985e-06	33
High	IVIVGGGAGGLELATQLGKKLGR		0.000128015	0	1	1	1	A0A0M3F3A6	2	2207.32	High	0	1.217e-05	34
High	IVLVETSHTGNMGSVAR	1xOxidation [M12]	2.10336e-05	0	1	1	9	A0A0M3F840	0	1786.91	High	0	1.767e-06	71
High	IVLVETSHTGNMGSVAR		8.00498e-09	0	1	1	25	A0A0M3F840	0	1770.92	High	0	3.854e-10	95
High	MSNLVTSVVKHDDER	1xOxidation [M1]	8.82135e-05	0	1	1	1	A0A0M3F261	1	1745.85	High	0	8.188e-06	37
High	MSNLVTSVVKHDDERR		0.00011298	0	1	1	2	A0A0M3F261	2	1885.95	High	0	1.067e-05	46
High	TQQEIPNAETMKQTESHAVKIVVEAAR	1xDeamidated [Q13]	9.1361e-07	0	1	1	4	A0A0M3EZH0	2	3009.53	High	0	6.15e-08	68
High	LVIQELQQNEKPDVLIATTHMGHYDNGEHGSNAPGDVEMAR	2xDeamidated [N26; Q/N]	1.9772e-05	0	1	1	4	A0A0M3FAC6	0	4516.11	High	0	1.652e-06	47
High	LVNSQFSQRQESEADDYSYDLLR	1xDeamidated [Q]	1.14441e-05	0	1	1	2	A0A0M3EYS1	1	2764.27	High	0	9.199e-07	40
High	VAFENIEDAARNGLHYVELR	1xDeamidated [N12]	0.000110336	0	1	1	18	A0A0M3EYG7	1	2317.16	High	2.555e-05	0.0001583	34
High	LVNWDPKLR		0.000135562	0	1	1	9	A0A0M3F2C3	1	1140.65	High	1.494e-05	4.196e-05	52
High	LVPAAVEGGLHQIETASGAVLK		1.68304e-07	0	1	1	7	A0A0M3F8B2	0	2160.2	High	0	1.004e-08	61
High	IVQVIGAVVDVEFPQDAVPR		2.60633e-10	0	1	1	41	A0A0M3F2K6	0	2151.18	High	0	9.829e-12	122
High	TQTFIPGKDAALEDSIAR	1xDeamidated [Q2]	0.000219312	0	1	1	1	A0A0M3EWS7	1	1933.99	High	0	2.153e-05	39
High	LVQQDLTETLETLDKIER	1xDeamidated [Q3]	1.56913e-06	0	1	1	1	A0A0M3F8Q3	1	2145.13	High	0	1.094e-07	57
High	MRLNTLSPAEGSKK		3.13995e-07	0	1	1	62	A0A0A6GDF4	2	1531.83	High	0	1.956e-08	79
High	MRLNTLSPAEGSKK	1xOxidation [M1]	2.88706e-06	0	1	1	51	A0A0A6GDF4	2	1547.82	High	0	2.107e-07	60
High	TQTFIPGKDAALEDSIAR		6.56331e-07	0	1	1	3	A0A0M3EWS7	1	1933	High	0	4.311e-08	82
High	IVQAPFAELVKSK		6.00303e-05	0	1	1	5	A0A0M3EXK7	1	1429.84	High	1.494e-05	4.579e-05	43
High	IVQAPFAELVK		0.000314483	0	1	1	6	A0A0M3EXK7	0	1214.71	High	0	4.052e-05	49
High	VAFENIEDAAR		6.60491e-05	0	1	1	4	A0A0M3EYG7	0	1234.61	High	0	6.002e-06	66
High	MRTSQYLLSTLKETPADAEVISHQLMLR		1.13245e-07	0	1	1	2	A0A0M3F7H3	2	3231.69	High	0	6.575e-09	60
High	MRLNTLSPAEGSK	1xOxidation [M1]	1.10951e-05	0	1	1	56	A0A0A6GDF4	1	1419.73	High	0	2.447e-06	60
High	LVPIIADEAR		0.000149447	0	1	1	16	A0A0M3F7P0	0	1096.64	High	1.494e-05	5.596e-05	66
High	LVPGYEAPVMLAYSAR	1xOxidation [M10]	1.83952e-05	0	1	1	11	A0A0M3F0H2	0	1752.9	High	0	1.53e-06	59
High	LVPGYEAPVMLAYSAR		7.77031e-07	0	1	1	36	A0A0M3F0H2	0	1736.9	High	0	3.577e-07	79
High	VAFENIEDAARNGLHYVELR		6.29686e-05	0	1	1	12	A0A0M3EYG7	1	2316.17	High	0	5.716e-06	38
High	MRTSQYLLSTLKETPADAEVISHQLMLR	1xDeamidated [Q5]; 1xOxidation [M1]	2.52335e-05	0	1	1	1	A0A0M3F7H3	2	3248.67	High	0	2.148e-06	46
High	MRVLVVEDNALLR		1.05949e-06	0	1	1	9	A0A0M3F560	1	1527.87	High	0	7.205e-08	74
High	LVPELVTQQEPGQLFVIR		1.61835e-09	0	1	1	13	A0A0M3F3N2	0	2066.16	High	0	6.941e-11	118
High	IVPELTFFYDNSLVEGMR		7.06825e-06	0	1	1	2	A0A0M3F261	0	2130.06	High	0	5.502e-07	70
High	LVPEHDPVHKVTIIPR		1.98571e-07	0	1	1	48	A0A0M3F2R9	1	1850.06	High	0	1.2e-08	79
High	IVPDFAAAGASIITFHPEASEHVDR		5.89847e-07	0	1	1	6	A0A0M3F0C6	0	2650.33	High	0	3.84e-08	43
High	LVPAAVEGGLHQIETASGAVLKAR		1.89873e-07	0	1	1	3	A0A0M3F8B2	1	2387.34	High	0	1.492e-08	78
High	MRTSQYLLSTLKETPADAEVISHQLMLR	1xDeamidated [Q5]	5.84426e-08	0	1	1	1	A0A0M3F7H3	2	3232.67	High	0	3.228e-09	73
High	LVIQELQQNEKPDVLIATTHMGHYDNGEHGSNAPGDVEMAR	1xDeamidated [N]	2.74814e-08	0	1	1	8	A0A0M3FAC6	0	4515.13	High	0	1.439e-09	80
High	VADYPFTTLVPSLGVVR		8.65582e-08	0	1	1	12	A0A0M3F2F8	0	1834.01	High	0	4.926e-09	88
High	VADYADASADAQQSELLKGLKVALSK		4.99942e-07	0	1	1	2	A0A0M3F5V6	2	2691.42	High	0	3.221e-08	66
High	MAAEEFTQAMNGVR	1xDeamidated [N11]	5.38623e-09	0	1	1	2	A0A0M3F0R6	0	1555.69	High	0	2.522e-10	139
High	MAAEEFTQAMNGVR		1.19526e-06	0	1	1	1	A0A0M3F0R6	0	1554.7	High	0	8.196e-08	79
High	IYYITADSYAAAK		0.000133299	0	1	1	7	A0A0M3F821	0	1449.73	High	0	1.826e-05	48
High	TYVPADDYR		7.19248e-05	0	1	1	18	A0A0M3F7P0	0	1099.51	High	0	7.704e-06	79
High	MQQQLGDQFSELAANEGYMKTLR	1xDeamidated [N/Q]	3.16166e-07	0	1	1	3	A0A0M3F8S3	1	2659.25	High	0	1.974e-08	71
High	TYVVMEEVKQSNR		1.12877e-05	0	1	1	8	A0A0M3EZ48	1	1582.79	High	0	9.052e-07	71
High	IYVGNVPIGDGAPIAVQSMTNTR	1xDeamidated [Q/N]	7.12907e-07	0	1	1	5	A0A0M3F863	0	2374.21	High	0	4.703e-08	61
High	IYVGNVPIGDGAPIAVQSMTNTR		1.85549e-08	0	1	1	11	A0A0M3F863	0	2373.22	High	0	1.468e-09	90
High	MQQQLGDQFSELAANEGYMKTLREQTLNR		1.21185e-06	0	1	1	2	A0A0M3F8S3	2	3399.64	High	0	8.295e-08	55
High	MQSDEGEINPVDILR		1.27319e-07	0	1	1	5	A0A0M3F2B5	0	1715.83	High	0	7.454e-09	102
High	LYTSLGDAAVGRFSDGEVSVQINENVR		7.57206e-06	0	1	1	3	A0A0M3F5T1	1	2896.44	High	0	5.914e-07	78
High	LYTSLGDAAVGR		1.21334e-05	0	1	1	8	A0A0M3F5T1	0	1222.64	High	0	9.8e-07	74
High	LYTQVYSGYGESLIDYNFNQTR	1xDeamidated [Q/N]	9.23101e-07	0	1	1	5	A0A0M3EZR7	0	2632.22	High	0	6.218e-08	65
High	LYTQVYSGYGESLIDYNFNQTR		2.20684e-06	0	1	1	2	A0A0M3EZR7	0	2631.24	High	0	1.58e-07	59
High	MQSDEGEINPVDILR	1xOxidation [M1]	7.49256e-05	0	1	1	1	A0A0M3F2B5	0	1731.82	High	0	6.879e-06	48
High	MQTFQADLAIVGAGGAGLR		1.32998e-06	0	1	1	4	A0A0M3F5H7	0	1875.97	High	0	9.181e-08	76
High	IYTKDVSFEAPNAPHVFQKDWQPEVK		8.13972e-06	0	1	1	7	A0A0D9H451	2	3073.54	High	0	2.929e-06	41
High	TQVFTDSLNPAPLEALAAR		2.44709e-06	0	1	1	2	A0A0M3F7Y0	0	2014.06	High	0	1.764e-07	64
High	MQTPHILIVEDELVTR		7.89541e-09	0	1	1	17	A0A0M3F6A4	0	1894.01	High	0	3.797e-10	112
High	MQTPHILIVEDELVTR	1xOxidation [M1]	8.95924e-08	0	1	1	2	A0A0M3F6A4	0	1910.01	High	0	5.106e-09	88
High	IYTDYSLLTADAR		7.37896e-07	0	1	1	2	A0A0M3F6S2	0	1501.75	High	0	2.822e-07	92
High	MADEHGTDKIIAQK		5.39983e-05	0	1	1	2	A0A0M3F3G6	1	1556.77	High	0	4.847e-06	49
High	MQQQLGDQFSELAANEGYMKTLR		2.39434e-08	0	1	1	3	A0A0M3F8S3	1	2658.27	High	0	1.242e-09	85
High	MADEHGTDKIIAQKLAR		0.000111085	0	1	1	5	A0A0M3F3G6	2	1897	High	0	1.045e-05	33
High	MAEANKAFAHYR		3.92808e-07	0	1	1	34	A0A0M3EY70	1	1408.68	High	0	3.159e-08	96
High	MQQQLGDQFSELAANEGYMK		1.61106e-08	0	1	1	16	A0A0M3F8S3	0	2288.03	High	0	2.713e-09	95
High	MAFAEQGITELSKHVDSLITIPNDKLLK		3.67422e-06	0	1	1	7	A0A0M3F631	2	3111.68	High	0	2.729e-07	39
High	MAFAEQGITELSK	1xOxidation [M1]	2.22222e-05	0	1	1	2	A0A0M3F631	0	1440.7	High	0	1.878e-06	64
High	MAFAEQGITELSK		1.17635e-05	0	1	1	6	A0A0M3F631	0	1424.71	High	0	9.47e-07	73
High	MAERDVGDWLYAR		0.000188245	0	1	1	7	A0A0M3F669	1	1581.75	High	0	1.834e-05	34
High	MAEQQLYINGGYTSATSGR	2xDeamidated [Q5; N9]	7.91196e-05	0	1	1	1	A0A0M3F7S8	0	2048.92	High	0	7.297e-06	34
High	MAEQQLYINGGYTSATSGR	1xDeamidated [N9]	1.21752e-05	0	1	1	1	A0A0M3F7S8	0	2047.94	High	0	9.85e-07	63
High	MQQQLGDQFSELAANEGYMK	1xOxidation [M]	1.74204e-07	0	1	1	15	A0A0M3F8S3	0	2304.03	High	0	1.102e-08	76
High	MAENQYYGTGR		0.000107026	0	1	1	3	A0A0A6GJI9	0	1289.56	High	0	1.007e-05	52
High	MQQQLGDQFSELAANEGYMK	1xDeamidated [Q/N]; 1xOxidation [M]	2.91075e-07	0	1	1	5	A0A0M3F8S3	0	2305.01	High	0	1.802e-08	70
High	MQTPHILIVEDELVTRNTLK		1.63129e-10	0	1	1	19	A0A0M3F6A4	1	2350.28	High	0	5.949e-12	107
High	MAEGPFPEHYEPFETPLGTNPLHPNVVSNPAAR	1xOxidation [M1]	5.25669e-06	0	1	1	2	A0A0M3F165	0	3631.73	High	0	3.996e-07	52
High	MAEGPFPEHYEPFETPLGTNPLHPNVVSNPAAR		3.07571e-07	0	1	1	8	A0A0M3F165	0	3615.73	High	0	1.23e-07	62
High	MQQQLGDQFSELAANEGYMK	1xDeamidated [Q]; 2xOxidation [M1; M19]	0.000263737	0	1	1	2	A0A0M3F8S3	0	2321.01	High	0	3.031e-05	29
High	MAEENEKNGVNTAEQTEDTSDYHVTTSQHAR	4xDeamidated [N5; N8; N11; Q15]	5.11386e-06	0	1	1	10	A0A0M3F4G7	1	3496.46	High	0	3.882e-07	44
High	MAEENEKNGVNTAEQTEDTSDYHVTTSQHAR	3xDeamidated [N/Q]	2.56237e-07	0	1	1	57	A0A0M3F4G7	1	3495.47	High	0	1.821e-08	71
High	MAEDLTEYLEEHGEKVR		1.02862e-05	0	1	1	4	A0A0M3EZZ3	1	2048.96	High	0	8.205e-07	49
High	MAEANKAFAHYRW	1xDeamidated [N5]; 1xOxidation [M1]	6.51541e-05	0	1	1	2	A0A0M3EY70	2	1611.74	High	0	5.921e-06	61
High	MAEANKAFAHYRW	1xOxidation [M1]	3.20553e-07	0	1	1	52	A0A0M3EY70	2	1610.75	High	0	2.261e-08	102
High	MAEANKAFAHYRW	1xDeamidated [N5]	2.4804e-05	0	1	1	10	A0A0M3EY70	2	1595.74	High	0	2.105e-06	56
High	MAEANKAFAHYRW		5.85797e-07	0	1	1	54	A0A0M3EY70	2	1594.76	High	0	8.074e-08	96
High	MAEANKAFAHYR	1xOxidation [M1]	5.75792e-07	0	1	1	16	A0A0M3EY70	1	1424.67	High	0	3.744e-08	91
High	MAEGPFPEHYEPFETPLGTNPLHPNVVSNPAAR	1xDeamidated [N]	4.11647e-06	0	1	1	5	A0A0M3F165	0	3616.72	High	0	3.343e-07	53
High	MRHPLVMGNWK		0.000113362	0	1	1	17	A0A0M3F0M8	1	1368.7	High	0	1.068e-05	42
High	MQTPHILIVEDELVTRNTLK	2xDeamidated [Q2; N17]	4.23532e-05	0	1	1	1	A0A0M3F6A4	1	2352.25	High	0	3.734e-06	51
High	LYQSVWMEEGSPLMVYSR		9.63532e-05	0	1	1	4	A0A0M3F8P5	0	2175.02	High	0	8.98e-06	55
High	MQVILLDKVANLGSLGDQVNVKAGYAR	1xOxidation [M1]	7.72384e-11	0	1	1	18	A0A0M3EZB4	2	2888.57	High	0	1.154e-11	126
High	LYDWVLDNITIPVHPR		2.92711e-06	0	1	1	6	A0A0M3F184	0	1951.04	High	0	2.359e-07	63
High	MQVILLDKVANLGSLGDQVNVKAGYAR	1xDeamidated [Q/N]; 1xOxidation [M1]	2.38611e-08	0	1	1	2	A0A0M3EZB4	2	2889.55	High	0	1.238e-09	84
High	VADSQPGHIDQIKQTNAGAVYR		6.57525e-06	0	1	1	4	A0A0M3EYM6	1	2368.2	High	0	5.092e-07	65
High	MQVSVETTQGLGR		2.92711e-06	0	1	1	28	A0A0M3F8S6	0	1405.71	High	0	2.136e-07	93
High	VADYADASADAQQSELLK		3.70866e-08	0	1	1	3	A0A0M3F5V6	0	1894.9	High	0	1.983e-09	99
High	LYDLDIESPGHEQKKANIYK		8.88774e-07	0	1	1	2	A0A0M3F308	2	2361.21	High	0	5.965e-08	57
High	LYDLDIESPGHEQKK		0.000364692	0	1	1	1	A0A0M3F308	1	1771.89	High	0	3.668e-05	21
High	LYDLDIESPGHEQK		1.47617e-05	0	1	1	6	A0A0M3F308	0	1643.79	High	0	1.522e-05	53
High	IYAVLVAGGVEAEKLDKLPR		2.82797e-09	0	1	1	15	A0A0M3EX68	2	2141.23	High	0	1.262e-10	100
High	IYATFDNIGGLKAR		4.71501e-07	0	1	1	9	A0A0M3F2E6	1	1538.83	High	0	3.021e-08	80
High	IYATFDNIGGLK		2.65672e-05	0	1	1	4	A0A0M3F2E6	0	1311.69	High	0	6.343e-06	64
High	IYALAEMSEEDGYKVADLETQYGEMDGYSAEAR	1xDeamidated [Q21]	6.7185e-05	0	1	1	3	A0A0M3EZE1	1	3705.61	High	0	6.117e-06	36
High	IYALAEMSEEDGYKVADLETQYGEMDGYSAEAR		5.78876e-06	0	1	1	1	A0A0M3EZE1	1	3704.63	High	0	4.439e-07	46
High	MQVSVETTQGLGR	1xOxidation [M1]	3.94981e-06	0	1	1	25	A0A0M3F8S6	0	1421.71	High	0	7.588e-07	86
High	VADYADASADAQQSELLKGLK		2.62154e-09	0	1	1	15	A0A0M3F5V6	1	2193.1	High	0	1.164e-10	102
High	LWVTVYETDDEAYEIWEKEVGIPRER		2.07177e-08	0	1	1	13	A0A0M3F0T9	2	3225.57	High	0	1.207e-09	85
High	MQVSVETTQGLGRR		7.29068e-06	0	1	1	43	A0A0M3F8S6	1	1561.81	High	0	5.668e-07	67
High	LWSDQDVTTAAALLK		2.2685e-05	0	1	1	1	A0A0M3F1D1	0	1631.86	High	0	1.912e-06	48
High	IWQQDDLPAELEPYIGVVNHFNRNGQLR	1xDeamidated [Q/N]	0.000350931	0	1	1	9	A0A0M3EYM2	1	3322.66	High	0	3.526e-05	19
High	VADYADASADAQQSELLKGLK	1xDeamidated [Q]	1.63728e-07	0	1	1	4	A0A0M3F5V6	1	2194.09	High	0	9.743e-09	67
High	MQVILLDKVANLGSLGDQVNVKAGYAR	1xDeamidated [N11]	6.25426e-07	0	1	1	1	A0A0M3EZB4	2	2873.56	High	0	4.099e-08	60
High	VADGATVVSTSTR		1.55431e-05	0	1	1	4	A0A0M3F607	0	1263.65	High	0	1.529e-06	65
High	MQVILLDKVANLGSLGDQVNVKAGYAR		4.76815e-11	0	1	1	21	A0A0M3EZB4	2	2872.57	High	0	7.204e-12	115
High	MQVILLDKVANLGSLGDQVNVK	1xDeamidated [N/Q]; 1xOxidation [M1]	3.47739e-09	0	1	1	11	A0A0M3EZB4	1	2371.29	High	0	1.806e-10	94
High	IYQSTTNAHINTGDGVGMAIR	1xDeamidated [N11]	2.47251e-06	0	1	1	1	A0A0M3EYC5	0	2220.07	High	0	1.783e-07	54
High	IYQSTTNAHINTGDGVGMAIR		2.87402e-08	0	1	1	8	A0A0M3EYC5	0	2219.09	High	0	1.513e-09	93
High	LYQPQDATTNPSLILNAAQIPEYRK		6.56331e-07	0	1	1	9	A0A0M3F5M5	1	2844.49	High	0	4.314e-08	61
High	LYQPQDATTNPSLILNAAQIPEYR	1xDeamidated [N/Q]	5.27603e-09	0	1	1	4	A0A0M3F5M5	0	2717.38	High	0	2.462e-10	118
High	LYQPQDATTNPSLILNAAQIPEYR		1.85308e-10	0	1	1	14	A0A0M3F5M5	0	2716.39	High	0	6.814e-12	170
High	LYPDQPVEVLAADLRR		0.000273407	0	1	1	4	A0A0M3EYH6	1	1855.01	High	0	2.715e-05	28
High	LYNIIPYGIDESGKIDYEDMAKQAK	1xDeamidated [N3]	9.8334e-05	0	1	1	1	A0A0M3F7V8	2	2875.41	High	0	9.194e-06	34
High	LYNIIPYGIDESGKIDYEDMAKQAK		9.19927e-07	0	1	1	3	A0A0M3F7V8	2	2874.42	High	0	6.184e-08	55
High	VAALNGLNRLF		0.000303461	0	1	1	2	A0A0M3F117	1	1187.69	High	0	3.03e-05	44
High	VAALRVPGGAALSR		5.8015e-05	0	1	1	35	A0A0M3F4E7	1	1337.8	High	3.424e-05	0.0002642	56
High	MQTPHILIVEDELVTRNTLK	1xOxidation [M1]	0.000239764	0	1	1	3	A0A0M3F6A4	1	2366.27	High	0	2.682e-05	23
High	LYNIIPYGIDESGKIDYEDMAK		1.06682e-06	0	1	1	6	A0A0M3F7V8	1	2547.23	High	0	7.254e-08	64
High	MQVILLDKVANLGSLGDQVNVK		7.02106e-12	0	1	1	101	A0A0M3EZB4	1	2354.31	High	0	9.402e-13	139
High	LYLPDIKSSNAAR		0.000301496	0	1	1	3	A0A0M3F2S8	1	1447.79	High	0	3.007e-05	38
High	VAASGDLFVAVVGHQADGRR		2.292e-05	0	1	1	13	A0A0M3F642	1	2025.06	High	0	1.308e-05	47
High	VAASQGVELGAGIEIVDPEVVRESYVAR		5.19822e-08	0	1	1	33	A0A0M3F755	1	2913.53	High	0	2.853e-09	76
High	MQVILLDKVANLGSLGDQVNVK	1xDeamidated [N/Q]	2.67917e-10	0	1	1	31	A0A0M3EZB4	1	2355.3	High	0	1.013e-11	111
High	LYIETMEKVLSHTRK		5.8015e-05	0	1	1	3	A0A0M3EZ99	2	1848	High	0	5.22e-06	36
High	LYIETMEKVLSHTR		1.19676e-05	0	1	1	11	A0A0M3EZ99	1	1719.91	High	0	9.656e-07	63
High	VAATRTEIGTDVNYGEITR		3.00889e-06	0	1	1	3	A0A0M3F6Z9	1	2066.05	High	0	2.204e-07	47
High	MQVILLDKVANLGSLGDQVNVK	2xDeamidated [Q/N]	3.64135e-07	0	1	1	3	A0A0M3EZB4	1	2356.28	High	0	2.296e-08	78
High	MQVILLDKVANLGSLGDQVNVK	1xOxidation [M1]	1.49312e-11	0	1	1	54	A0A0M3EZB4	1	2370.31	High	0	4.595e-13	138
High	TQTYNADAIEVLTGLEPVR	1xDeamidated [N/Q]	7.67251e-08	0	1	1	5	A0A0M3F4E3	0	2091.06	High	0	4.33e-09	111
High	LVIQELQQNEKPDVLIATTHMGHYDNGEHGSNAPGDVEMAR		8.15795e-05	0	1	1	2	A0A0M3FAC6	0	4514.15	High	0	7.539e-06	38
High	LVLPLAIGKSEVR		6.41868e-06	0	1	1	3	A0A0M3EYD3	1	1394.87	High	0	4.955e-07	52
High	MSVHDQEMMIGR		5.25669e-06	0	1	1	10	A0A0M3F880	0	1433.63	High	0	1.13e-06	62
High	LTNGFEVTSYIGGEGHNLQEHSVILIRGGR	3xDeamidated [N3; N17; Q19]	1.54233e-06	0	1	1	1	A0A0M2G5R4	1	3256.62	High	0	1.076e-07	70
High	VAMLSYSTGTSGAGSDVEKVREATR	1xOxidation [M3]	7.05576e-07	0	1	1	11	A0A0M3F755	2	2588.26	High	0	8.34e-08	69
High	LTNGFEVTSYIGGEGHNLQEHSVILIRGGR	1xDeamidated [N/Q]	5.95043e-06	0	1	1	3	A0A0M2G5R4	1	3254.66	High	0	6.316e-07	51
High	LTNGFEVTSYIGGEGHNLQEHSVILIRGGR		1.90957e-06	0	1	1	4	A0A0M2G5R4	1	3253.67	High	0	1.351e-07	56
High	LTNGFEVTSYIGGEGHNLQEHSVILIR	2xDeamidated [N/Q]	1.82183e-07	0	1	1	14	A0A0M2G5R4	0	2985.5	High	0	1.091e-08	79
High	LTNGFEVTSYIGGEGHNLQEHSVILIR	1xDeamidated [N/Q]	6.87896e-09	0	1	1	43	A0A0M2G5R4	0	2984.51	High	0	4.563e-10	97
High	LTNGFEVTSYIGGEGHNLQEHSVILIR		1.04482e-09	0	1	1	46	A0A0M2G5R4	0	2983.53	High	0	4.35e-11	113
High	TQPDYDYQNGKSILK	1xDeamidated [N/Q]	0.000126727	0	1	1	12	A0A0M3EXL6	1	1770.85	High	0	1.205e-05	34
High	LTIYALLDSPR		1.12102e-05	0	1	1	1	A0A0M3F338	0	1261.72	High	0	8.988e-07	74
High	MVLVTRPAPDFTAAAVLGNGEIVENFNFKQHTNGK	1xOxidation [M1]	1.94351e-05	0	1	1	2	A0A0M3FAJ9	1	3801.94	High	0	4.249e-06	41
High	LTIPEADLPNAELLGKR		3.92269e-06	0	1	1	5	A0A0M3F286	1	1850.04	High	0	2.923e-07	57
High	VANLAASQPDREVEK		2.63974e-06	0	1	1	23	A0A0M3EZU1	1	1626.84	High	0	2.985e-06	76
High	ITLNMGVGEAIADKKLLDNAAADLTAISGQKPLITK	2xDeamidated [N19; Q/N]; 1xOxidation [M5]	0.000284336	0	1	1	2	A0A0M3EZN3	2	3712.01	High	0	2.823e-05	42
High	ITLNMGVGEAIADKKLLDNAAADLTAISGQKPLITK	1xDeamidated [N]; 1xOxidation [M5]	0.000305438	0	1	1	4	A0A0M3EZN3	2	3711.02	High	3.424e-05	0.0001941	29
High	ITLNMGVGEAIADKKLLDNAAADLTAISGQKPLITK	1xOxidation [M5]	3.06846e-08	0	1	1	36	A0A0M3EZN3	2	3710.04	High	0	1.794e-09	100
High	ITLNMGVGEAIADKKLLDNAAADLTAISGQKPLITK	3xDeamidated [N4; N19; Q30]	2.2685e-06	0	1	1	1	A0A0M3EZN3	2	3697	High	0	1.626e-07	42
High	ITLNMGVGEAIADKKLLDNAAADLTAISGQKPLITK	2xDeamidated [N4; N19]	2.19925e-06	0	1	1	1	A0A0M3EZN3	2	3696.01	High	0	1.572e-07	61
High	ITLNMGVGEAIADKKLLDNAAADLTAISGQKPLITK	1xDeamidated [N/Q]	1.09788e-07	0	1	1	7	A0A0M3EZN3	2	3695.03	High	0	6.355e-09	75
High	ITLNMGVGEAIADKKLLDNAAADLTAISGQKPLITK		1.94508e-07	0	1	1	6	A0A0M3EZN3	2	3694.05	High	0	1.215e-07	58
High	ITLNMGVGEAIADKK	1xOxidation [M5]	1.20491e-07	0	1	1	20	A0A0M3EZN3	1	1575.84	High	0	7.019e-09	100
High	ITLNMGVGEAIADKK	1xDeamidated [N4]	2.64761e-05	0	1	1	3	A0A0M3EZN3	1	1560.83	High	0	2.255e-06	53
High	LTNIHNTNLQR		4.06478e-05	0	1	1	5	A0A0M3EZ25	0	1323.71	High	0	3.576e-06	67
High	ITNTEGGSFNSHYGIK		3.14336e-08	0	1	1	17	A0A0M3F1D2	0	1724.82	High	0	1.665e-09	114
High	ITNTEGGSFNSHYGIK	1xDeamidated [N3]	0.000200529	0	1	1	1	A0A0M3F1D2	0	1725.81	High	0	1.957e-05	53
High	VAMLSYSTGTSGAGSDVEKVREATR		7.0712e-09	0	1	1	17	A0A0M3F755	2	2572.27	High	0	4.764e-10	95
High	ITTLSDDGEHFSAK		4.44328e-05	0	1	1	5	A0A0M3F860	0	1520.72	High	0	4.244e-06	68
High	MVLVTRPAPDFTAAAVLGNGEIVENFNFK	2xDeamidated [N19; N25]	1.01107e-05	0	1	1	5	A0A0M3FAJ9	0	3122.59	High	0	8.467e-07	55
High	MVLVTRPAPDFTAAAVLGNGEIVENFNFK	1xOxidation [M1]	5.3068e-08	0	1	1	8	A0A0M3FAJ9	0	3136.61	High	0	2.912e-09	71
High	LTTDIGPVIDAEAKANIENHIQAMR		1.85349e-07	0	1	1	2	A0A0M3F0E4	1	2720.4	High	0	1.112e-08	65
High	LTTDKGEWLLYR		1.9765e-06	0	1	1	11	A0A0M3EZU1	1	1494.8	High	0	4.209e-07	78
High	ITSTKTGSITSVQAVYVPADDLTDPSPATTFAHLDATVVLSR	1xDeamidated [Q13]	8.46923e-07	0	1	1	6	A0A0M3F2K6	1	4347.22	High	0	5.656e-08	58
High	ITSTKTGSITSVQAVYVPADDLTDPSPATTFAHLDATVVLSR		7.22665e-10	0	1	1	13	A0A0M3F2K6	1	4346.24	High	0	3.828e-11	91
High	MVLVTRPAPDFTAAAVLGNGEIVENFNFK	1xDeamidated [N19]; 1xOxidation [M1]	1.71616e-06	0	1	1	8	A0A0M3FAJ9	0	3137.6	High	0	1.205e-07	48
High	MVLVTRPAPDFTAAAVLGNGEIVENFNFK	2xDeamidated [N19; N25]; 1xOxidation [M1]	4.5176e-06	0	1	1	4	A0A0M3FAJ9	0	3138.58	High	0	3.407e-07	39
High	LTSADEFSKILLKVNQDGSQVR		7.69042e-07	0	1	1	5	A0A0M3F9Y8	2	2448.31	High	0	6.524e-07	61
High	ITLNMGVGEAIADKK		7.80583e-08	0	1	1	50	A0A0M3EZN3	1	1559.85	High	0	4.414e-09	109
High	LTSADEFSKILLK		1.15082e-06	0	1	1	6	A0A0M3F9Y8	1	1464.83	High	0	7.866e-08	82
High	ITRIEPSLEAAFVDYGAER		2.05992e-06	0	1	1	10	A0A0M3F308	1	2137.09	High	0	1.468e-07	54
High	MVLVTRPAPDFTAAAVLGNGEIVENFNFKQHTNGK	1xDeamidated [N/Q]	1.68304e-07	0	1	1	16	A0A0M3FAJ9	1	3786.93	High	0	1.003e-08	73
High	LTQGSQTWQDEVLMIR		1.05705e-07	0	1	1	1	A0A0M3EZP2	0	1904.95	High	0	6.093e-09	101
High	LTPPVAKPMPIVIPSYNGAR	1xDeamidated [N17]	7.35358e-07	0	1	1	3	A0A0M3EXX6	0	2122.17	High	0	4.873e-08	64
High	LTPPVAKPMPIVIPSYNGAR		4.46213e-07	0	1	1	4	A0A0M3EXX6	0	2121.19	High	0	2.847e-08	65
High	MVLVTRPAPDFTAAAVLGNGEIVENFNFKQHTNGK	2xDeamidated [N/Q]	2.67974e-07	0	1	1	21	A0A0M3FAJ9	1	3787.91	High	0	1.195e-07	67
High	VAMLSYSTGTSGAGSDVEKVR		7.36012e-11	0	1	1	19	A0A0M3F755	1	2115.04	High	0	2.536e-12	138
High	MVLVTRPAPDFTAAAVLGNGEIVENFNFKQHTNGK	3xDeamidated [N/Q]	6.38489e-07	0	1	1	11	A0A0M3FAJ9	1	3788.9	High	0	4.182e-08	69
High	VAMLSYSTGTSGAGSDVEKVR	1xOxidation [M3]	1.18815e-10	0	1	1	19	A0A0M3F755	1	2131.03	High	0	4.326e-12	126
High	ITPAHDFNDYEVGRR		8.55566e-05	0	1	1	18	A0A0M3F2C3	1	1789.86	High	2.555e-05	8.225e-05	40
High	MVLVTRPAPDFTAAAVLGNGEIVENFNFKQHTNGK		8.36267e-08	0	1	1	5	A0A0M3FAJ9	1	3785.94	High	0	4.753e-09	63
High	ITTLSDDGEHFSAKAEYLDSPQLDEREQEVLVR	1xDeamidated [Q]	5.60029e-10	0	1	1	40	A0A0M3F860	2	3791.82	High	0	5.574e-08	93
High	ITLNMGVGEAIADK	1xOxidation [M5]	5.88928e-06	0	1	1	5	A0A0M3EZN3	0	1447.75	High	0	4.511e-07	72
High	TQPDYDYQNGKSILK		2.17688e-05	0	1	1	5	A0A0M3EXL6	1	1769.87	High	0	1.831e-06	54
High	MVQAPIFHVNADDPEAVAFVTR	1xOxidation [M1]	8.38293e-05	0	1	1	1	A0A0M3EZP3	0	2443.21	High	0	7.747e-06	43
High	ITESEFLWQHNQDPMAVDKLADGIRK	1xDeamidated [Q/N]; 1xOxidation [M15]	0.000398726	0	1	1	8	A0A0M3F5M5	2	3058.49	High	0	4.02e-05	35
High	ITESEFLWQHNQDPMAVDKLADGIRK	1xOxidation [M15]	0.0001374	0	1	1	13	A0A0M3F5M5	2	3057.51	High	0	1.31e-05	32
High	ITESEFLWQHNQDPMAVDKLADGIRK	1xDeamidated [Q/N]	8.22422e-06	0	1	1	8	A0A0M3F5M5	2	3042.5	High	0	6.453e-07	50
High	ITESEFLWQHNQDPMAVDKLADGIRK		1.15213e-07	0	1	1	31	A0A0M3F5M5	2	3041.51	High	0	1.613e-07	70
High	ITESEFLWQHNQDPMAVDKLADGIR	1xDeamidated [N/Q]; 1xOxidation [M15]	0.00013285	0	1	1	12	A0A0M3F5M5	1	2930.4	High	0	2.222e-05	45
High	ITESEFLWQHNQDPMAVDKLADGIR	1xOxidation [M15]	1.99703e-06	0	1	1	10	A0A0M3F5M5	1	2929.41	High	0	9.267e-06	64
High	ITESEFLWQHNQDPMAVDKLADGIR	1xDeamidated [Q/N]	1.62604e-07	0	1	1	15	A0A0M3F5M5	1	2914.4	High	0	9.668e-09	80
High	ITESEFLWQHNQDPMAVDKLADGIR		1.96065e-08	0	1	1	21	A0A0M3F5M5	1	2913.42	High	0	1.005e-09	99
High	ITESEFLWQHNQDPMAVDK		6.66643e-06	0	1	1	3	A0A0M3F5M5	0	2288.07	High	0	5.151e-07	49
High	MVQLDRYSVSDMINR		1.61423e-05	0	1	1	10	A0A0M3F0X9	1	1826.89	High	0	1.331e-06	59
High	ITEQDAQEMIDHLVMKLR	1xOxidation [M9]	9.96766e-05	0	1	1	9	A0A0M3EYU9	1	2186.09	High	0	9.328e-06	42
High	ITEQDAQEMIDHLVMKLR		5.18478e-06	0	1	1	3	A0A0M3EYU9	1	2170.1	High	0	3.944e-07	56
High	ITEQDAQEMIDHLVMK	1xOxidation [M15]	2.77796e-05	0	1	1	3	A0A0M3EYU9	0	1916.91	High	0	2.376e-06	54
High	ITEQDAQEMIDHLVMK		2.19169e-06	0	1	1	14	A0A0M3EYU9	0	1900.91	High	0	1.565e-07	60
High	MVVTLIHPIAMDDGLR		1.60552e-08	0	1	1	152	A0A0M3EWZ1	0	1780.94	High	0	4.607e-08	111
High	LTEMGIILEDGPQGTTWR		2.80859e-06	0	1	1	6	A0A0M3F7Y9	0	2017.01	High	0	2.042e-07	58
High	MVVTLIHPIAMDDGLR	1xOxidation [M]	1.12977e-08	0	1	1	152	A0A0M3EWZ1	0	1796.94	High	0	6.712e-10	113
High	MVVTLIHPIAMDDGLR	2xOxidation [M1; M11]	7.94593e-06	0	1	1	53	A0A0M3EWZ1	0	1812.93	High	0	7.006e-06	68
High	LTEEQMNNFRQEVHGKGLSSYPHPK	1xDeamidated [N/Q]	3.30919e-05	0	1	1	2	A0A0M3F7P0	2	2927.41	High	0	2.871e-06	30
High	LTEEQMNNFRQEVHGKGLSSYPHPK		5.68381e-05	0	1	1	9	A0A0M3F7P0	2	2926.43	High	2.555e-05	7.599e-05	29
High	VAPMQTFSLGK		0.000292799	0	1	1	2	A0A0M3F6L0	0	1178.62	High	0	2.92e-05	54
High	ITFIDGDEGILLHR		9.48897e-07	0	1	1	14	A0A0M3EZP7	0	1598.85	High	0	1.641e-07	86
High	LTGLEPGELFVHR		0.000154547	0	1	1	2	A0A0M3F5C9	0	1467.8	High	0	1.484e-05	46
High	MVQAPIFHVNADDPEAVAFVTR	1xDeamidated [N10]	7.24381e-09	0	1	1	2	A0A0M3EZP3	0	2428.2	High	0	3.454e-10	111
High	MVNSGTEATMSAIR		3.87442e-05	0	1	1	4	A0A0M3F5B5	0	1467.69	High	0	5.485e-06	53
High	MVNSGTEATMSAIR	1xOxidation [M10]	2.64761e-05	0	1	1	1	A0A0M3F5B5	0	1483.69	High	0	2.262e-06	60
High	LTLDLGGEKR		0.000120879	0	1	1	11	A0A0M3F761	1	1101.63	High	0	1.143e-05	49
High	MVNSGTEATMSAIR	2xOxidation [M1; M10]	9.0563e-06	0	1	1	3	A0A0M3F5B5	0	1499.68	High	0	7.152e-07	60
High	VANLAASQPDREVEKR		4.61192e-06	0	1	1	22	A0A0M3EZU1	2	1782.95	High	0	3.475e-07	55
High	VANLGSLGDQVNVK		1.32998e-06	0	1	1	16	A0A0M3EZB4	0	1413.77	High	0	1.971e-07	90
High	MVPVVALVGRPNVGK		7.69944e-05	0	1	1	10	A0A0M3F6L4	0	1535.91	High	0	3.973e-05	30
High	MVPVVALVGRPNVGK	1xOxidation [M1]	0.000336559	0	1	1	4	A0A0M3F6L4	0	1551.9	High	3.424e-05	0.0003204	42
High	ITKGEDLREQNYMGIHTVGR	1xDeamidated [Q/N]	5.68381e-05	0	1	1	6	A0A0M3F6J9	2	2318.16	High	0	5.796e-06	41
High	ITKGEDLREQNYMGIHTVGR		1.62973e-06	0	1	1	31	A0A0M3F6J9	2	2317.17	High	0	1.141e-07	63
High	ITLNMGVGEAIADK		4.04619e-06	0	1	1	3	A0A0M3EZN3	0	1431.75	High	0	3.026e-07	69
High	VANLGSLGDQVNVKAGYAR		2.46125e-08	0	1	1	10	A0A0M3EZB4	1	1932.03	High	0	1.281e-09	104
High	ITKAMEMVAASK		0.00015716	0	1	1	2	A0A0M3F097	1	1279.67	High	0	1.514e-05	46
High	ITHFVSSMGTTGTITGVSR		2.63854e-05	0	1	1	1	A0A0M3F885	0	1951.99	High	0	2.251e-06	50
High	LTGPATQKEAMLALWPEVQR		3.12174e-05	0	1	1	1	A0A0M3F6M8	1	2239.19	High	0	2.691e-06	49
High	VANLGSLGDQVNVKAGYAR	1xDeamidated [N3]	0.000240555	0	1	1	1	A0A0M3EZB4	1	1933.01	High	0	2.376e-05	42
High	MVQAPIFHVNADDPEAVAFVTR		1.63536e-06	0	1	1	4	A0A0M3EZP3	0	2427.21	High	0	1.206e-07	68
High	LTGMAFRVPTPNVSVVDLTVR		0.000100015	0	1	1	2	A0A0M3F3E6	1	2272.25	High	0	9.351e-06	41
High	VANPDLIKKDAAVTFEPTTNNK		2.47189e-05	0	1	1	1	A0A0M3FA65	2	2386.26	High	0	2.098e-06	35
High	LTGIVTTTDNGGSTGR	1xDeamidated [N10]	1.71026e-06	0	1	1	4	A0A0M3EY87	0	1550.77	High	0	1.2e-07	85
High	LTGIVTTTDNGGSTGR		4.764e-07	0	1	1	9	A0A0M3EY87	0	1549.78	High	0	3.061e-08	85
High	VAPLTTGDVVLQSAR		8.239e-07	0	1	1	2	A0A0M3F4J7	0	1526.85	High	0	6.729e-08	81
High	LTKEQQASEQKWR	1xDeamidated [Q]	1.39731e-07	0	1	1	18	A0A0M3F4R9	2	1632.83	High	0	8.218e-09	85
High	ITTLSDDGEHFSAKAEYLDSPQLDEREQEVLVR	2xDeamidated [Q22; Q28]	2.53004e-08	0	1	1	9	A0A0M3F860	2	3792.81	High	0	1.319e-09	97
High	ITTQTAKQVIVQK		3.59907e-06	0	1	1	10	A0A0M3F2S4	1	1457.87	High	0	2.67e-07	65
High	MVLVTRPAPDFTAAAVLGNGEIVENFNFK	1xDeamidated [N]	2.50402e-08	0	1	1	18	A0A0M3FAJ9	0	3121.6	High	0	1.303e-09	79
High	LVHHDIIDAIENMK		9.40574e-06	0	1	1	6	A0A0M3F0X9	0	1647.85	High	0	7.446e-07	63
High	MTDLDLAGKR	1xOxidation [M1]	4.39788e-05	0	1	1	28	A0A0M3EX60	1	1135.58	High	0	7.882e-06	73
High	LVHGEEGLAAAKR		1.42976e-06	0	1	1	7	A0A0M3F244	1	1350.75	High	0	9.938e-08	73
High	LVHGEEGLAAAK		8.10264e-05	0	1	1	3	A0A0M3F244	0	1194.65	High	0	7.46e-06	43
High	LVGVIPEDQSVLR		0.000105945	0	1	1	4	A0A0M3F5U6	0	1424.81	High	0	2.867e-05	47
High	MTDLDLAGKRVFIR		0.000385027	0	1	1	31	A0A0M3EX60	2	1634.9	High	2.555e-05	9.186e-05	35
High	LVGLTGIDDAAR		5.5117e-05	0	1	1	4	A0A0M3F4S1	0	1200.66	High	0	5.136e-06	71
High	IVGLQTEAPLKR		7.09263e-06	0	1	1	48	A0A0M3EYU9	1	1324.79	High	0	5.519e-07	70
High	VAGIPGEFDKLR		0.000274303	0	1	1	6	A0A0M3F6F4	1	1301.72	High	0	2.725e-05	48
High	IVGIHTEGAYQAIYVDTPGLHMEEKR		2.68422e-05	0	1	1	3	A0A0M3F819	1	2927.47	High	0	2.292e-06	42
High	IVGIHTEGAYQAIYVDTPGLHMEEK		2.16942e-05	0	1	1	3	A0A0M3F819	0	2771.37	High	0	1.822e-06	31
High	TQQEIPNAETMKQTESHAVK	1xOxidation [M11]	1.06097e-05	0	1	1	10	A0A0M3EZH0	1	2286.1	High	0	8.5e-07	53
High	MTDLTASSLR	1xOxidation [M1]	0.000292799	0	1	1	6	A0A0M3F6C2	0	1110.55	High	0	2.92e-05	56
High	LVGETGRVVLADINDSMLK		4.40106e-07	0	1	1	10	A0A0M3F1G1	1	2030.1	High	0	6.162e-08	73
High	TQQEIPNAETMKQTESHAVK	1xDeamidated [N/Q]	7.36605e-05	0	1	1	5	A0A0M3EZH0	1	2271.09	High	0	7.366e-06	41
High	IVGDGIAIKPTGNKMVAPVDGTIGK		0.000143541	0	1	1	3	A0A094XU79	1	2451.36	High	0	1.376e-05	40
High	IVGDGIAIKPTGNK		6.73565e-06	0	1	1	21	A0A094XU79	0	1382.8	High	0	9.664e-07	71
High	IVGDDEADFKQNLISVNSPIAR		1.35465e-07	0	1	1	3	A0A0M3F434	1	2401.24	High	0	7.942e-09	91
High	LVGAPPGYVGYEEGGYLTEAVRR		8.30959e-06	0	1	1	15	A0A0M3F2N9	1	2453.25	High	0	8.479e-07	41
High	LVGAPPGYVGYEEGGYLTEAVR		1.28476e-09	0	1	1	22	A0A0M3F2N9	0	2297.14	High	0	5.417e-11	117
High	IVFTATDADVIKTYVR		7.82404e-07	0	1	1	2	A0A0M3F486	1	1811.99	High	0	5.211e-08	85
High	LVHTLNGSGLAVGR		1.33457e-06	0	1	1	24	A0A0M3EXK5	0	1393.79	High	0	2.069e-07	81
High	LVHTLNGSGLAVGR	1xDeamidated [N6]	3.21962e-05	0	1	1	34	A0A0M3EXK5	0	1394.78	High	0	2.786e-06	50
High	LVKPWVGGYTGKDPMDNIYVK		3.78989e-06	0	1	1	8	A0A0M3F627	1	2380.24	High	0	2.821e-07	49
High	MTDLDLAGKR		5.02573e-05	0	1	1	39	A0A0M3EX60	1	1119.58	High	0	2.892e-05	71
High	VAFMPWNGYNFEDSILVSER	1xOxidation [M4]	1.42159e-07	0	1	1	7	A0A0M3EX68	0	2390.11	High	0	8.382e-09	95
High	IVINNQVGFTTSNPLDAR	1xDeamidated [N4]	5.22061e-06	0	1	1	1	A0A0M3EZP3	0	1960.01	High	0	3.97e-07	75
High	IVINNQVGFTTSNPLDAR		1.53354e-07	0	1	1	10	A0A0M3EZP3	0	1959.03	High	0	9.071e-09	99
High	MSVHDQEMMIGR	1xOxidation [M]	3.49582e-05	0	1	1	20	A0A0M3F880	0	1449.63	High	0	3.036e-06	57
High	IVIKVNEDEMYPGEAGIDIYNLTKYTR	1xDeamidated [N]; 1xOxidation [M10]	2.51861e-07	0	1	1	6	A0A0M3EX68	2	3161.57	High	0	2.013e-08	69
High	IVIKVNEDEMYPGEAGIDIYNLTKYTR	1xOxidation [M10]	3.44163e-09	0	1	1	8	A0A0M3EX68	2	3160.59	High	0	1.56e-10	87
High	IVIKVNEDEMYPGEAGIDIYNLTKYTR	1xDeamidated [N]	3.39089e-08	0	1	1	2	A0A0M3EX68	2	3145.58	High	0	1.808e-09	70
High	IVIKVNEDEMYPGEAGIDIYNLTKYTR		6.16085e-09	0	1	1	9	A0A0M3EX68	2	3144.59	High	0	4.853e-10	86
High	IVIKVNEDEMYPGEAGIDIYNLTK	1xDeamidated [N]; 1xOxidation [M10]	0.000367033	0	1	1	6	A0A0M3EX68	1	2741.36	High	2.555e-05	6.675e-05	40
High	IVIKVNEDEMYPGEAGIDIYNLTK	1xOxidation [M10]	4.82308e-06	0	1	1	8	A0A0M3EX68	1	2740.37	High	0	3.641e-07	49
High	VAKAPVVIPAGVDVKINGQVITIK	1xDeamidated [Q/N]	1.263e-06	0	1	1	11	A0A0M3EZ19	2	2430.47	High	0	1.111e-07	56
High	IVIKVNEDEMYPGEAGIDIYNLTK	1xDeamidated [N]	1.82064e-05	0	1	1	5	A0A0M3EX68	1	2725.36	High	0	2.734e-06	36
High	VAFMPWNGYNFEDSILVSER	1xDeamidated [N]; 1xOxidation [M4]	3.41433e-08	0	1	1	5	A0A0M3EX68	0	2391.1	High	0	1.818e-09	111
High	IVLGGEALEGFSSR		8.63025e-06	0	1	1	4	A0A0M3F2P5	0	1434.76	High	0	6.805e-07	78
High	MSVIRDKVDATK		2.65672e-05	0	1	1	4	A0A0M3EYG2	2	1362.74	High	0	2.266e-06	50
High	MTDEAGEDAKLVAVPHTK	1xOxidation [M1]	2.40001e-07	0	1	1	39	A0A0M3EZR3	1	1927.94	High	0	1.469e-08	95
High	MTDEAGEDAKLVAVPHTKLSK	1xOxidation [M1]	7.83277e-08	0	1	1	13	A0A0M3EZR3	2	2256.15	High	0	4.426e-09	81
High	TQQEIPNAETMKQTESHAVKIVVEAAR		2.06702e-06	0	1	1	7	A0A0M3EZH0	2	3008.55	High	0	1.47e-07	61
High	IVLATNVAETSLTVPGIKYVIDPGTAR		1.23865e-05	0	1	1	1	A0A0M3F6W7	1	2798.57	High	0	1.003e-06	44
High	VAFTPDEEVGKGAK		1.83952e-05	0	1	1	15	A0A0M3F391	1	1447.74	High	0	3.965e-06	60
High	LVLADEPTGNLDAR		2.84756e-06	0	1	1	8	A0A0M3F2M0	0	1483.78	High	0	2.074e-07	78
High	VAGKTLLGQQGYGTLAEVPEKIDMVDVFR		7.91196e-05	0	1	1	1	A0A0M3F0X7	2	3134.66	High	0	7.276e-06	39
High	IVIKVNEDEMYPGEAGIDIYNLTK		2.77669e-08	0	1	1	24	A0A0M3EX68	1	2724.38	High	0	1.46e-09	83
High	TQQEIPNAETMKQTESHAVK		1.39731e-07	0	1	1	23	A0A0M3EZH0	1	2270.11	High	0	8.234e-09	72
High	LVFDRGVVETPAFMPVGTYGTVK		7.02295e-05	0	1	1	9	A0A0M3FA43	1	2483.3	High	6.519e-05	0.0008061	40
High	VAKLAGGVAVIK		8.16779e-06	0	1	1	21	A0A0M3F5J8	1	1125.74	High	0	1.419e-05	60
High	MVAAQKGPTDFVENYAK		1.75408e-07	0	1	1	4	A0A0M3F5Z2	1	1868.92	High	0	1.049e-08	83
High	VAIDPLAGPMPYQGR		1.08535e-06	0	1	1	6	A0A0M3F041	0	1584.82	High	0	7.39e-08	74
High	TQPDYDYQNGKSILKGYR	2xDeamidated [Q2; N9]	9.18184e-06	0	1	1	2	A0A0M3EXL6	2	2148.02	High	0	7.278e-07	69
High	LVDEAESHELNLTYR		0.000392446	0	1	1	1	A0A0M3F9V5	0	1788.88	High	0	3.947e-05	25
High	VALEINNSSFVHSR		3.34341e-05	0	1	1	7	A0A0M3F2U4	0	1572.81	High	0	4.522e-06	52
High	LVAFYDDNGISIDGHVEGWFTDDTAAR		5.78172e-05	0	1	1	4	A0A0M3EWU4	0	2984.37	High	0	5.203e-06	33
[truncated: 9,408 more rows]

## Sheet: Eco
Confidence	Sequence	Modifications	Qvality PEP	Qvality q-value	# Protein Groups	# Proteins	# PSMs	Master Protein Accessions	# Missed Cleavages	Theo. MH+ [Da]	Confidence (by Search Engine): Mascot	Percolator q-Value (by Search Engine): Mascot	Percolator PEP (by Search Engine): Mascot	Ions Score (by Search Engine): Mascot
High	KFDPVVRQHVIYK		2.99963e-06	0	1	1	12	P0A7N9	2	1628.93	High	0	2.994e-07	42
High	ILLINPTDSDAVGNAVK		5.78427e-11	0	1	1	11	P02925	0	1739.95	High	0	2.025e-12	101
High	ILLINPTDSDAVGNAVKMANQANIPVITLDR		3.95458e-09	0	1	1	1	P02925	1	3276.76	High	0	2.078e-10	74
High	ILLINPTDSDAVGNAVKMANQANIPVITLDR	1xDeamidated [Q/N]	3.53435e-05	0	1	1	3	P02925	1	3277.75	High	0	4.439e-06	26
High	LLLISSSEVGQR		0.000116081	0	1	1	1	P39315	0	1301.74	High	0	1.572e-05	42
High	STSNILSAANALIENNNGR		4.8719e-08	0	1	1	4	P03018	0	1958.99	High	0	3.272e-09	72
High	STSDSIVSSQTK		2.92249e-07	0	1	1	2	P0AAD8	0	1239.61	High	0	2.333e-08	72
High	STRGEVLAVGNGRILENGEVKPLDVK	2xDeamidated [N11; N17]	4.6829e-05	0	1	1	18	P0A6F9	2	2752.48	High	6.034e-06	8.373e-05	41
High	STRGEVLAVGNGRILENGEVKPLDVK	1xDeamidated [N]	9.52266e-06	0	1	1	17	P0A6F9	2	2751.5	High	0	1.065e-06	39
High	STRGEVLAVGNGR	1xDeamidated [N11]	2.45556e-06	0	1	1	44	P0A6F9	1	1316.69	High	0	5.938e-07	69
High	STRGEVLAVGNGR		5.88646e-08	0	1	1	33	P0A6F9	1	1315.71	High	0	6.856e-08	70
High	ILINTPASQGGIGDLYNFK		2.14052e-11	0	1	1	29	P0A9Q7	0	2021.07	High	0	6.813e-13	97
High	ILINTPASQGGIGDLYNFK	1xDeamidated [N/Q]	4.73124e-06	0	1	1	4	P0A9Q7	0	2022.05	High	0	1.034e-06	37
High	STQYETQGYTINNAGRR		5.84308e-06	0	1	1	10	P0ACD8	1	1958.93	High	0	6.232e-07	34
High	ILILHADHEQNASTSTVR		5.00521e-11	0	1	1	15	P0ABH7	0	2005.05	High	0	1.724e-12	87
High	LILPLAIGKSEVR		1.07422e-06	0	1	1	5	P07639	1	1408.89	High	0	2.178e-07	49
High	LLIQAKDGTVYSITR		4.25051e-07	0	1	1	7	P77774	1	1677.95	High	0	3.831e-08	55
High	STQYETQGYTINNAGR	1xDeamidated [N]	1.84505e-07	0	1	1	5	P0ACD8	0	1803.81	High	0	1.411e-08	56
High	ILLSNDDGVHAPGIQTLAK		9.20917e-05	0	1	1	2	P0A840	0	1962.07	High	1.131e-05	0.0001649	35
High	STQYETQGYTINNAGR		3.1161e-10	0	1	1	11	P0ACD8	0	1802.83	High	0	1.282e-11	94
High	LILSQLGEEGR		4.31404e-07	0	1	1	3	P60390	0	1214.67	High	0	3.582e-08	72
High	LILSQLGEEGRLLAIDRDPQAIAVAK		3.91678e-06	0	1	1	6	P60390	2	2789.59	High	0	4.02e-07	39
High	STQVYGQDVWLPAETLDLIREYR		3.96056e-06	0	1	1	3	P08200	1	2752.39	High	0	4.07e-07	32
High	LLLTNPLGSTELELNAQPGNVQLVDNKGQR		7.21226e-09	0	1	1	2	P61320	1	3231.73	High	0	4.019e-10	68
High	STQVYGQDVWLPAETLDLIR		4.56193e-11	0	1	1	7	P08200	0	2304.19	High	0	1.559e-12	90
High	LLIVDATDMGLNPGEIR		1.32139e-07	0	1	1	1	P0AEV9	0	1826.97	High	0	9.76e-09	75
High	ILIVEDEPKLGQLLIDYLR		3.97601e-07	0	1	1	3	P69228	1	2240.29	High	0	3.265e-08	46
High	LLLVKDIDIQSPTAR		1.40492e-09	0	1	1	8	P0A6N8	1	1681.98	High	0	6.685e-11	102
High	STQRNETSNYEVDR		8.61775e-06	0	1	1	6	P25798	1	1698.77	High	0	9.536e-07	46
High	IILPVNDGR		5.26171e-05	0	1	1	1	P15877	0	996.584	High	0	6.822e-06	52
High	LLMAIGEPVMVDTAQEPR		1.5048e-11	0	1	1	2	P0ACY3	0	1970.01	High	0	4.614e-13	97
High	LLILGSGPAGYTAAVYAAR		2.47147e-12	0	1	1	19	P0A9P4	0	1864.03	High	0	6.375e-14	111
High	STTHNVPQGDLVLR		4.66166e-06	0	1	1	8	P0A8Z0	0	1536.81	High	0	4.86e-07	50
High	STWVTPSAEAAAEVNAHLTAPLSR		1.46361e-13	0	1	1	6	P0A6U3	0	2479.26	High	0	3.795e-15	120
High	LLKQGFELDATHGTAIVLGEAGINPR		1.9706e-05	0	1	1	1	P00968	1	2720.47	High	0	2.35e-06	37
High	STVTTLVGEMAK		9.4525e-06	0	1	1	1	P14900	0	1236.65	High	0	1.054e-06	49
High	LLKVLRAPHVSEK		9.84894e-09	0	1	1	26	P0ADZ0	2	1489.92	High	0	5.662e-10	75
High	LIKYSDNGSTLSAVNFPEVSLPLHGGR		1.58553e-06	0	1	1	2	P0A9T0	1	2871.5	High	0	1.491e-07	53
High	STVLAPTTVVTRQDIDRWQSTSVNDVLR		4.50882e-06	0	1	1	8	P06129	2	3157.66	High	0	6.183e-07	39
High	STVLAPTTVVTR		1.02535e-05	0	1	1	4	P06129	0	1244.72	High	0	1.151e-06	55
High	IIIDDAAEVAR		2.02507e-06	0	1	1	3	P0ADR8	0	1185.65	High	0	1.95e-07	68
High	LLLDPGFGFGK		1.99985e-05	0	1	1	6	P0AC13	0	1163.65	High	0	2.389e-06	48
High	LLLDPGFGFGKNLSHNYSLLAR	1xDeamidated [N12]	1.60302e-05	0	1	1	1	P0AC13	1	2433.29	High	0	1.877e-06	29
High	ILLDTELTAEQEKYLK		3.51777e-06	0	1	1	1	P0AEC3	1	1907.04	High	0	3.563e-07	20
High	LIIEELLEDGSDPDALYTIEHHLSADDLETLEK		2.3221e-07	0	1	1	2	P0AF90	0	3736.83	High	0	7.001e-06	37
High	LLLEKPDMLLLDEPTNHLDAESVAWLER	1xDeamidated [N16]	4.58709e-09	0	1	1	3	P0A9W3	0	3261.67	High	0	2.454e-10	62
High	STTDDLYLVHDR		1.1231e-06	0	1	1	1	P63389	0	1434.69	High	0	1.019e-07	59
High	LLIEPTGLGHPK		5.90834e-06	0	1	1	1	P33030	0	1274.75	High	0	6.309e-07	45
High	STVGTITEIHDYLR		1.66382e-06	0	1	1	5	P0A698	0	1604.83	High	0	1.571e-07	57
High	ILIGEVTVVDESEPFAHEK		2.79079e-13	0	1	1	38	P0A9Q7	0	2112.09	High	0	7.576e-14	116
High	ILIGEVTVVDESEPFAHEKLSPTLAMYR		8.97783e-13	0	1	1	64	P0A9Q7	1	3144.63	High	0	2.095e-14	110
High	ILIGEVTVVDESEPFAHEKLSPTLAMYR	1xOxidation [M26]	2.39002e-08	0	1	1	26	P0A9Q7	1	3160.62	High	0	3.109e-08	58
High	LLIGPEGGLSADEIAMTAR		5.32145e-13	0	1	1	2	P0AGL7	0	1914	High	0	1.181e-14	116
High	LLLLDESLSALDYK		4.16907e-08	0	1	1	3	P69874	0	1592.88	High	0	2.762e-09	72
High	LLLLDESLSALDYKLR		2.29446e-08	0	1	1	4	P69874	1	1862.06	High	0	1.429e-09	63
High	STTWFVGADWLAEHIDDPEIQIIDAR		4.48212e-10	0	1	1	10	P31142	0	2998.46	High	0	1.912e-11	83
High	IILLGAPGAGKGTQAQFIMEK		7.81149e-11	0	1	1	7	P69441	1	2143.19	High	0	2.81e-12	76
High	IILLGAPGAGKGTQAQFIMEKYGIPQISTGDMLR		3.52816e-08	0	1	1	6	P69441	2	3574.91	High	0	2.3e-09	58
High	IILLGAPGAGKGTQAQFIMEKYGIPQISTGDMLR	1xDeamidated [Q]	9.55794e-06	0	1	1	7	P69441	2	3575.9	High	0	1.069e-06	29
High	IILLGAPGAGKGTQAQFIMEKYGIPQISTGDMLR	1xOxidation [M]	2.72362e-07	0	1	1	9	P69441	2	3590.91	High	0	2.162e-08	48
High	IILLGAPGAGKGTQAQFIMEKYGIPQISTGDMLR	1xDeamidated [Q]; 1xOxidation [M]	2.49165e-07	0	1	1	12	P69441	2	3591.89	High	0	1.956e-08	49
High	LLIERDDAASAAGRPSLLDDEFIQTHTVGFDELRR	1xDeamidated [Q24]	8.21316e-06	0	1	1	1	P77561	2	3927.98	High	0	9.038e-07	48
High	LIKPWLKGYPINNPEDVAYSR	1xDeamidated [N12]	1.03446e-07	0	1	1	3	P77348	1	2474.31	High	0	7.474e-09	59
High	LLMAIGEPVMVDTAQEPR	1xOxidation [M10]	2.83704e-07	0	1	1	2	P0ACY3	0	1986	High	0	2.257e-08	62
High	STPQEIIESVEYGIYAPNFGGGQVDITSGK		5.16685e-05	0	1	1	1	P0AGG8	0	3156.54	High	0	6.695e-06	11
High	LLNGIPIDEEDFFGR	1xDeamidated [N3]	1.92903e-07	0	1	1	3	P08390	0	1735.85	High	0	2.629e-08	58
High	STLTPVVISNMDEIKELIK	1xDeamidated [N10]	2.83704e-07	0	1	1	3	P69783	1	2131.16	High	0	2.254e-08	43
High	LLNGIPIDEEDFFGRQLAFNMLPLLPDSEGSVREER	1xDeamidated [N]	4.01721e-05	0	1	1	2	P08390	2	4118.05	High	0	5.102e-06	23
High	STLTPVVISNMDEIKELIK		2.50585e-09	0	1	1	13	P69783	1	2130.17	High	0	1.264e-10	56
High	LINKEDAVVVDLR		1.01274e-10	0	1	1	12	P0AG27	1	1483.85	High	0	3.745e-12	107
High	LINKEDAVVVDLRQR		1.43504e-05	0	1	1	3	P0AG27	2	1768.01	High	0	1.666e-06	39
High	STLPWIDEGAKSR		5.43675e-05	0	1	1	2	P0ADS9	1	1459.75	High	1.131e-05	0.0001499	41
High	ILNKPMNMQLLGDAQPHTGGER		1.51175e-10	0	1	1	17	P0A9P6	0	2420.22	High	0	5.808e-12	86
High	ILNKPMNMQLLGDAQPHTGGER	1xDeamidated [Q/N]	1.19e-08	0	1	1	9	P0A9P6	0	2421.2	High	0	6.977e-10	68
High	ILNKPMNMQLLGDAQPHTGGER	1xOxidation [M]	6.38697e-08	0	1	1	7	P0A9P6	0	2436.21	High	0	4.405e-09	64
High	ILNKPMNMQLLGDAQPHTGGER	1xDeamidated [N/Q]; 1xOxidation [M]	7.71704e-08	0	1	1	7	P0A9P6	0	2437.2	High	0	5.413e-09	74
High	ILNKPMNMQLLGDAQPHTGGERR		2.79526e-07	0	1	1	13	P0A9P6	1	2576.32	High	0	2.221e-08	36
High	ILNKPMNMQLLGDAQPHTGGERR	1xOxidation [M]	3.6261e-05	0	1	1	3	P0A9P6	1	2592.31	High	0.0001129	0.001948	21
High	LLNGIPIDEEDFFGR		1.37642e-07	0	1	1	3	P08390	0	1734.87	High	0	1.023e-08	59
High	LLNLEQAGKPVADAASMQR		7.00227e-13	0	1	1	21	P0A903	0	2012.06	High	0	1.728e-14	111
High	LLNLEQAGKPVADAASMQR	1xOxidation [M17]	1.31535e-08	0	1	1	20	P0A903	0	2028.05	High	0	5.392e-09	73
High	LLNLEQAGKPVADAASMQRYSTEMMNVISAGLDKSATDAANAAQNR	2xDeamidated [Q18; N26]	7.00508e-06	0	1	1	1	P0A903	2	4824.32	High	0	7.61e-07	27
High	STLNIPGTGGK		6.54153e-05	0	1	1	9	P0A705	0	1044.57	High	6.034e-06	2.279e-05	49
High	ILNINVPDLPLDQIKGIR		2.51741e-08	0	1	1	4	P0A840	1	2031.2	High	0	1.584e-09	65
High	STLINDTLFPIAQR		1.58786e-09	0	1	1	3	P0A698	0	1588.87	High	0	7.648e-11	91
High	STLLHLLGGLDTPTSGDVIFNGQPMSK	1xDeamidated [Q/N]	1.75246e-06	0	1	1	2	P75957	0	2799.42	High	0	1.665e-07	41
High	STLLHLLGGLDTPTSGDVIFNGQPMSK		1.23497e-08	0	1	1	4	P75957	0	2798.44	High	0	1.555e-07	73
High	STIIGDAAVRTLEFLGHKVIR		1.26573e-05	0	1	1	5	P11875	2	2296.31	High	0	1.453e-06	31
High	STIGRQLAQQLNMEFYDSDQEIEKR		1.79806e-11	0	1	1	5	P0A6D7	2	2999.45	High	0	5.613e-13	87
High	STLGHQYDNSLVSNAFGFLR	1xDeamidated [N]	1.46134e-06	0	1	1	5	P60651	0	2227.08	High	0	1.362e-07	53
High	ILNQTMPQVAAK		0.000110066	0	1	1	7	P17443	0	1313.72	High	0	1.488e-05	30
High	ILNREQGLDDGRIIYEQDLIVAR		6.6023e-06	0	1	1	1	P43672	2	2699.45	High	0	7.113e-07	30
High	ILNREQGLDDGRIIYEQDLIVAR	1xDeamidated [Q6]	3.6394e-05	0	1	1	1	P43672	2	2700.43	High	0	4.588e-06	24
High	LLNLEQAGKPVADAASMQR	1xDeamidated [Q/N]	1.71802e-08	0	1	1	2	P0A903	0	2013.04	High	0	1.043e-09	63
High	STQLDPTQLAIEFLR		9.66796e-09	0	1	1	4	P64476	0	1731.93	High	0	5.554e-10	72
High	STLTPVVISNMDEIKELIK	1xOxidation [M11]	2.97491e-05	0	1	1	2	P69783	1	2146.17	High	0	3.685e-06	17
High	IINGEVPEGLKGR	1xDeamidated [N3]	4.41111e-07	0	2	2	10	P63284; P63284-2	1	1382.76	High	0	1.65e-06	59
High	IIMEYLDERFPHPPLMPVYPVAR		1.15093e-08	0	1	1	15	P0ACA3	1	2783.44	High	0	1.328e-08	60
High	STPFAAQVAAER		7.24232e-06	0	1	1	21	P0A7R9	0	1247.64	High	0	6.751e-06	61
High	LLNALSQASYIHVR		3.18011e-08	0	1	1	4	P28629	0	1584.89	High	0	3.84e-09	68
High	ILNASKGPAVR		1.44517e-06	0	1	1	13	P0A6U3	1	1125.67	High	0	2.394e-07	62
High	LLNATPNGVIR		3.21315e-05	0	1	1	5	P15288	0	1167.68	High	0	1.322e-05	63
High	LLNATPNGVIR	1xDeamidated [N7]	1.37793e-05	0	1	1	3	P15288	0	1168.67	High	0	1.594e-06	63
High	LLNATPNGVIRNSDVAK		2.56844e-05	0	1	1	7	P15288	1	1781.99	High	0	3.138e-06	42
High	STMDHYAASNPLNKEVVR	1xDeamidated [N10]	8.32941e-05	0	1	1	1	P0ABK2	1	2032.98	High	0	1.113e-05	24
High	LINAVQDVYLDSK		2.00192e-07	0	1	1	1	P0A991	0	1477.79	High	0	1.538e-08	65
High	IINDEDKTVPLAVER		1.21461e-10	0	1	1	7	P76535	1	1711.92	High	0	4.561e-12	97
High	STMDHYAASNPLNKEVVR		1.74059e-10	0	1	1	3	P0ABK2	1	2031.99	High	0	6.774e-12	91
High	LLNDTDMAIIDK		1.52783e-06	0	1	1	2	P0A717	0	1361.7	High	0	1.433e-07	59
High	LLNDTDMAIIDKR		9.35053e-09	0	1	1	9	P0A717	1	1517.8	High	0	1.39e-09	88
[truncated: 24,616 more rows]

## Sheet: Kae
Confidence	Sequence	Modifications	Qvality PEP	Qvality q-value	# Protein Groups	# Proteins	# PSMs	Master Protein Accessions	# Missed Cleavages	Theo. MH+ [Da]	Confidence (by Search Engine): Mascot	Percolator q-Value (by Search Engine): Mascot	Percolator PEP (by Search Engine): Mascot	Ions Score (by Search Engine): Mascot
[truncated: 10,686 more rows]

[truncated: 3 more sheets: Kox, Kpn, Pae]
