# Supplementary material for: Fast and Accurate Bacterial Species Identification in Urine Specimens Using LC-MS/MS Mass Spectrometry and Machine Learning
Source: Mol Cell Proteomics. 2019 Oct 4;18(12):2492–505. doi: 10.1074/mcp.TIR119.001559 (PMC6885708; doi:10.1074/mcp.TIR119.001559)
Supplement: Supp_Tab_2_part2 [file 152789_2_supp_402455_py28d5.xlsx]

## Sheet: Pmi
Confidence	Sequence	Modifications	Qvality PEP	Qvality q-value	# Protein Groups	# Proteins	# PSMs	Master Protein Accessions	# Missed Cleavages	Theo. MH+ [Da]	Confidence (by Search Engine): Mascot	Percolator q-Value (by Search Engine): Mascot	Percolator PEP (by Search Engine): Mascot	Ions Score (by Search Engine): Mascot
High	TAVGQTIQIGNAITK		2.43556e-07	0	1	1	17	B4F106	0	1514.85	High	0	2.35e-08	62
High	KLVPNYSIEEFVDSLEKPR	1xDeamidated [N5]	1.41941e-05	0	1	1	2	B4ESZ4	1	2264.18	High	0	2.276e-06	51
High	KLVPNYSIEEFVDSLEKPR		1.33482e-10	0	1	1	7	B4ESZ4	1	2263.2	High	0	5.044e-12	101
High	VLPSLSVYGEAYASPEGLTSGSK		2.13227e-08	0	1	1	12	B4EZ36	0	2312.17	High	0	1.514e-09	73
High	KLVEPFSQKFTTEEIFPSVGFTSK		4.1879e-07	0	1	1	2	B4EZT9	2	2746.43	High	0	4.316e-08	41
High	NHFASEYIYNAYKDEK		6.53926e-05	0	1	1	2	B4EXR9	1	1991.91	High	0	1.297e-05	28
High	VLPTTMEFVDIAGLVK		1.15277e-07	0	1	1	15	B4EVR0	0	1732.96	High	0	1.012e-08	62
High	KLVDITMQQNQLTYQR	1xOxidation [M7]	4.20129e-05	0	1	1	3	B4ETN5	1	1995.03	High	0	7.814e-06	46
High	VLPTTMEFVDIAGLVK	1xOxidation [M6]	4.00144e-09	0	1	1	16	B4EVR0	0	1748.95	High	0	2.308e-10	79
High	KLVDITMQQNQLTYQR		0.000117284	0	1	1	3	B4ETN5	1	1979.04	High	0	2.562e-05	30
High	KLVDEKQGHVVSIGK		8.77455e-05	0	1	1	10	B4EWA2	2	1636.94	High	0	2.696e-05	40
High	VIPVIDSTNQYMIQR		1.66286e-09	0	1	1	6	B4F1H8	0	1776.93	High	0	8.59e-11	105
High	KLVPNYSIEEFVDSLEKPRR		4.8427e-05	0	1	1	4	B4ESZ4	2	2419.3	High	0	9.176e-06	30
High	KLTTVVADTGDIAAMK	1xOxidation [M15]	3.28019e-09	0	1	1	23	B4F2V2	1	1649.88	High	0	1.85e-10	78
High	KLTTAAGAPVVDNNNVITAGPR	1xDeamidated [N]	2.34655e-06	0	1	1	10	B4EZ37	1	2180.17	High	0	3.004e-07	49
High	KLTTAAGAPVVDNNNVITAGPR		9.40137e-11	0	1	1	9	B4EZ37	1	2179.18	High	0	3.398e-12	94
High	VLPVIIDEVDEEGAIGR		1.03204e-09	0	1	1	7	B4F137	0	1823.97	High	0	5.031e-11	100
High	KITDLADLPDGAQVAIPNDPTNLGR		1.42256e-08	0	1	1	7	B4F246	1	2604.36	High	0	9.622e-10	60
High	NHFDGTEHDPYTNGLNGNEPWRPISVFR	1xDeamidated [N]	9.11664e-05	0	1	1	2	B4ET72	0	3270.5	High	0	1.904e-05	31
High	NHKDTELEILQLSEIFKQFR		7.34176e-06	0	1	1	4	B4EW60	2	2488.32	High	0	1.083e-06	36
High	TTIVDKLLQQSGTFGERETVAER		2.80714e-05	0	1	1	4	B4EZC1	2	2578.35	High	0	4.931e-06	44
High	NHVELDDTQLGEATEGLVISR		9.69199e-08	0	1	1	2	B4F1Z6	0	2296.14	High	0	8.334e-09	66
High	VLQLLNLPYR		0.000128612	0	1	1	3	B4EV93	0	1228.74	High	0	4.013e-05	42
High	KIQSDEVDTQIERFK		1.55854e-05	0	1	1	3	B4EZR7	2	1835.95	High	0	2.533e-06	36
High	KIQSDEVDTQIER		1.10291e-06	0	1	1	17	B4EZR7	1	1560.79	High	0	1.281e-07	59
High	KLTTVVADTGDIAAMK		8.65158e-11	0	1	1	13	B4F2V2	1	1633.88	High	0	3.091e-12	107
High	KIVQQSLEFGKQQGFSR		1.94746e-05	0	1	1	5	B4F2M8	2	1980.07	High	0	3.255e-06	46
High	KLWNDQDVVTAVSLLK		0.00016668	0	1	1	5	B4F1X1	1	1829.02	High	0	3.903e-05	32
High	KMAGQLGNEQVTVQSLEVVR		5.92895e-08	0	1	1	10	B4F1I4	1	2186.16	High	0	4.795e-09	71
High	VIPSIAYTEPEVAWVGMTEK		0.00011333	0	1	1	6	B4F0Y6	0	2220.13	High	0.000102	0.0009146	23
High	KNEQHLALDGGDNLTYIAPTMVNLNLTR	1xOxidation [M21]	1.75937e-07	0	1	1	4	B4EWB0	1	3127.58	High	0	1.625e-08	47
High	KNEQHLALDGGDNLTYIAPTMVNLNLTR	1xDeamidated [N13]	0.000142382	0	1	1	1	B4EWB0	1	3112.57	High	0	3.217e-05	27
High	TTPSIVAYAQDGEILVGQPAKR	1xDeamidated [Q]	1.72909e-08	0	1	1	2	B4F2V5	1	2315.22	High	0	1.2e-09	89
High	KNEGYLQSQLGNPEGADKPNKK	1xDeamidated [N/Q]	1.06806e-05	0	1	1	2	B4EUH9	2	2416.21	High	0	1.652e-06	53
High	KNEGYLQSQLGNPEGADKPNKK		4.40003e-05	0	1	1	7	B4EUH9	2	2415.23	High	3.257e-05	0.0003974	40
High	NGQVVIGGDGQATMGNTVMKGNVR		1.59432e-06	0	1	1	4	B4F172	1	2403.19	High	0	1.94e-07	45
High	KNEGNTGQGSFYAAGPLIDNVLGLK		9.57957e-07	0	1	1	1	B4ETB0	1	2563.32	High	0	1.095e-07	41
High	KNDIDVELHTAGEYKR		5.29124e-05	0	1	1	6	B4EW27	2	1887.96	High	0	1.015e-05	37
High	KNAPADFVEVEKGDLTFR	1xDeamidated [N2]	5.82118e-05	0	1	1	3	B4F2Y1	2	2037.03	High	0	1.134e-05	50
High	KNAPADFVEVEKGDLTFR		4.43056e-10	0	1	1	25	B4F2Y1	2	2036.04	High	0	1.946e-11	90
High	VIPSIAYTEPEVAWVGMTEK	1xOxidation [M17]	4.30411e-06	0	1	1	6	B4F0Y6	0	2236.12	High	0	5.936e-07	34
High	KMVPATLELGGK	1xOxidation [M2]	1.83872e-05	0	1	1	6	B4F1C3	1	1259.7	High	0	3.06e-06	39
High	KMVPATLELGGK		2.01141e-05	0	1	1	2	B4F1C3	1	1243.71	High	0	4.539e-06	54
High	VIPSIAYTEPEVAWVGMTEKEAK		1.01864e-06	0	1	1	7	B4F0Y6	1	2548.3	High	0	4.526e-06	43
High	KMQLGENMGGSEPNDVTPSIQMHGK	1xDeamidated [N14]	0.00010616	0	1	1	1	B4EW92	1	2686.23	High	0	2.276e-05	27
High	NGQVVIGGDGQATMGNTVMKGNVR	1xOxidation [M]	8.15525e-05	0	1	1	3	B4F172	1	2419.18	High	6.154e-05	0.0005016	30
High	TTPSIVAYAQDGEILVGQPAKR		1.23727e-10	0	1	1	8	B4F2V5	1	2314.24	High	0	4.634e-12	107
High	NGTNSNSDITSIQNEVKER		1.39205e-08	0	1	1	2	B4EYK5	1	2106.01	High	0	9.398e-10	74
High	NGTNSNSDITSIQNEVKERLDEINR	1xDeamidated [N/Q]	8.35935e-06	0	1	1	6	B4EYK5	2	2847.37	High	0	2.378e-06	37
High	VIPSIAYTEPEVAWVGMTEKEAK	1xOxidation [M17]	1.42027e-06	0	1	1	4	B4F0Y6	1	2564.3	High	0	1.702e-07	34
High	TTPLAPTVAQVTAGSSAAAAGAALAK		1.06422e-05	0	1	1	3	B4EZQ1	0	2296.25	High	0	1.951e-05	21
High	VIPSIAYTEPEVAWVGMTEKEAKEK		5.40296e-06	0	1	1	9	B4F0Y6	2	2805.44	High	0	2.315e-06	34
High	VIPSIAYTEPEVAWVGMTEKEAKEK	1xOxidation [M17]	9.4833e-06	0	1	1	6	B4F0Y6	2	2821.43	High	0	1.23e-05	26
High	KMAGQLGNEQVTVQSLEVVR	1xOxidation [M2]	5.13677e-06	0	1	1	2	B4F1I4	1	2202.15	High	0	7.256e-07	49
High	KIQMVYADSIEHGK		0.000146276	0	1	1	3	B4EX56	1	1618.83	High	0	3.329e-05	39
High	KLQLVGVGYR		0.000172308	0	1	1	18	B4F1J9	1	1132.68	High	1.667e-05	0.0003796	55
High	TTLTATGYPAVINHPTAYQR	1xDeamidated [N13]	7.82481e-07	0	1	1	1	B4F188	0	2176.1	High	0	8.726e-08	53
High	TTLTATGYPAVINHPTAYQR		3.52848e-10	0	1	1	29	B4F188	0	2175.12	High	0	1.504e-11	89
High	KLLLHVSDLMNKEDDIPR	1xDeamidated [N11]	5.42249e-06	0	1	1	1	B4EXK3	2	2137.13	High	0	7.692e-07	35
High	KLLLHVSDLMNKEDDIPR		3.20416e-05	0	1	1	2	B4EXK3	2	2136.15	High	0	5.735e-06	36
High	NKSAQQLEIIK		2.18302e-06	0	1	1	16	B4EZR7	1	1271.73	High	0	2.765e-07	60
High	KLIELVEESGISELEISEGEESVR		7.32156e-10	0	1	1	11	B4EX27	1	2674.37	High	0	3.413e-11	89
High	NKSAQQLEIIKAR		2.58987e-07	0	1	1	23	B4EZR7	2	1498.87	High	0	2.51e-08	76
High	KLLDNAAADLAAISGQKPLITK		1.30347e-07	0	1	1	13	B4F1J6	1	2251.3	High	0	8.04e-07	66
High	KLIDIGEEIGLATVYR		5.08146e-06	0	1	1	4	B4EV74	1	1790.01	High	0	5.547e-06	48
High	KLLDEGRAGENVGVLLR		2.31867e-09	0	2	2	45	B4EYV6; B4F1I0	2	1839.04	High	0	1.248e-10	89
High	KLIDEAIEWAR		2.64142e-05	0	1	1	10	B4F2V2	1	1343.73	High	0	4.61e-06	53
High	VLRTETTALTAITALQVR		2.96741e-06	0	1	1	6	B4EUS3	1	1957.14	High	0	3.902e-07	42
High	VLSGPFNKEQANTLSR		3.30883e-05	0	1	1	7	B4F173	1	1760.93	High	0	5.952e-06	47
High	NKSDLTGEPAEITSQGDYPMIR		1.06853e-07	0	1	1	6	B4F0U0	1	2422.16	High	0	7.453e-08	60
High	NKSDLTGEPAEITSQGDYPMIR	1xOxidation [M20]	2.39795e-06	0	1	1	6	B4F0U0	1	2438.15	High	0	3.071e-07	65
High	NKSEISDDEYKEFYK		0.000109501	0	1	1	11	B4F1Q3	2	1894.87	High	1.667e-05	5.443e-05	29
High	TTINGQPALRETDTFDTFMESSWYYAR		0.00012905	0	1	1	1	B4EV14	1	3200.46	High	0	2.865e-05	23
High	NKSVAIEVR		8.38607e-05	0	1	1	9	B4F2B9	1	1015.59	High	0	1.726e-05	51
High	KLGMNETEAIEHPWVTK		0.000122617	0	1	1	8	B4F102	1	1983	High	0	2.694e-05	27
High	VISHEQQMRFDK		3.08066e-05	0	1	1	7	B4EWX7	1	1517.75	High	0	1.715e-05	43
High	TTLGHISDAYRQWLQAPLEGEHADGR		3.52837e-05	0	1	1	2	B4EYX0	1	2921.43	High	0	6.395e-06	21
High	TTIGFGSPHKAGTADSHGSPLGDAEIAETRK		1.48456e-07	0	1	1	13	B4EUH6	2	3108.53	High	0	3.788e-08	53
High	KIGDELYVFEDTTGAINVEIDQKR		4.73534e-07	0	1	1	3	B4F0Q7	2	2753.4	High	0	4.947e-08	54
High	NKVHIINLEK		6.05158e-05	0	1	1	21	B4F2D3	1	1207.72	High	0	1.186e-05	53
High	VLSLDMGSLLAGAK		3.5236e-08	0	1	1	11	B4EUX6	0	1374.77	High	0	2.668e-09	80
High	NKVHIINLEKTVPMFNEALVELNK	1xOxidation [M14]	6.58543e-05	0	1	1	8	B4F2D3	2	2809.53	High	0	1.309e-05	46
High	KIFSDLGAWQVAQLAR	1xDeamidated [Q10]	6.9301e-06	0	1	1	1	B4F254	1	1803.98	High	0	1.016e-06	46
High	NKQFDAYMKESLR	1xOxidation [M8]	3.77568e-05	0	1	1	12	B4EXB0	2	1645.8	High	0	1.83e-05	46
High	KNFITLFTGNETNDTWFTAAR		2.23483e-08	0	1	1	8	B4EW60	1	2447.2	High	0	1.601e-09	74
High	KILPDPKFGSELLAK		1.31176e-06	0	1	1	6	B4EYV8	2	1655.97	High	0	4.536e-07	41
High	KLIPSLYQLEKAGYIHPDTR		0.000111784	0	1	1	3	B4EVU4	2	2342.29	High	1.667e-05	6.253e-05	40
High	VLQLQFIDPDVR		1.27875e-05	0	1	1	5	B4EVE8	0	1442.8	High	0	6.459e-06	53
High	NKAAADNMLNEFNLR		2.96035e-07	0	1	1	9	B4ET72	1	1720.84	High	0	2.919e-08	57
High	KLPAVAMLEER	1xOxidation [M7]	7.74981e-06	0	1	1	37	B4EUH8	1	1272.7	High	0	1.15e-06	62
High	KLPAVAMLEER		8.95193e-06	0	1	1	32	B4EUH8	1	1256.7	High	0	2.439e-06	69
High	NKAAAMGGNVIFNVGTGAGSIVDSFAPLDSK	1xDeamidated [N13]; 1xOxidation [M6]	3.13621e-05	0	1	1	1	B4EXE0	1	3025.49	High	0	5.593e-06	26
High	VLQVETESLQAER		1.9467e-07	0	1	1	17	B4EV93	0	1501.79	High	0	4.276e-08	75
High	KLNTQDTVHEWVEKIR		9.63697e-05	0	1	1	6	B4EWL6	2	1996.06	High	0	2.033e-05	32
High	VLQVETESLQAER	1xDeamidated [Q]	3.67197e-06	0	1	1	3	B4EV93	0	1502.77	High	0	4.96e-07	51
High	VLQVETESLQAERNSR		3.50329e-05	0	1	1	12	B4EV93	1	1858.96	High	1.667e-05	4.312e-05	32
High	NKAELTESVAEKADLTK		4.46934e-07	0	1	1	6	B4EYT5	2	1846.98	High	0	4.654e-08	51
High	KLNHAQKAYQMDLER		1.01188e-05	0	1	1	18	B4F1Q0	2	1844.94	High	0	6.217e-06	45
High	NKGVQAMLDAVIEYLPAPTDVPAIK		2.47279e-08	0	1	1	13	B4EYV7	1	2653.43	High	0	9.834e-09	73
High	NKGVQAMLDAVIEYLPAPTDVPAIK	1xOxidation [M7]	7.85939e-08	0	1	1	11	B4EYV7	1	2669.42	High	0	6.579e-09	65
High	TTLTAAITTVLAKTYGGAAR		1.53578e-09	0	2	2	20	B4EYV6; B4F1I0	1	1980.11	High	0	7.851e-11	102
High	NKIAPANSNYTKR		3.42851e-06	0	1	1	5	B4EX12	2	1476.79	High	0	4.591e-07	48
High	NKLLTEHGLQLLGYAR		8.1486e-08	0	1	1	13	B4EZD2	1	1826.03	High	0	6.841e-09	57
High	KLMESIGKGDEVLTTGGLIGR	1xOxidation [M3]	1.53129e-10	0	1	1	15	B4EU14	2	2190.18	High	0	1.804e-11	92
High	KLMESIGKGDEVLTTGGLIGR		1.88835e-10	0	1	1	15	B4EU14	2	2174.18	High	0	7.455e-12	81
High	TTLTAAITTVLAK		1.15197e-05	0	2	2	19	B4EYV6; B4F1I0	0	1303.78	High	0	1.811e-06	49
High	NKQFDAYMKESLR		1.95446e-05	0	1	1	23	B4EXB0	2	1629.81	High	0	1.988e-05	44
High	KIIVDTYGGMAR	1xOxidation [M10]	2.34688e-05	0	1	1	13	B4F1A5	1	1339.7	High	0	1.988e-05	61
High	KIIVDTYGGMAR		6.80624e-06	0	1	1	10	B4F1A5	1	1323.71	High	0	7.846e-06	61
High	VLRDNVVIYEGELESLR		8.15104e-06	0	1	1	1	B4F2B9	1	2004.08	High	0	1.221e-06	31
High	KLISNKLLEK		6.8451e-05	0	1	1	15	B4EXC9	2	1185.76	High	0	1.73e-05	45
High	KLLPWIDGLLDAGEKHYAK		9.83927e-05	0	1	1	8	B4EUH9	2	2167.19	High	1.667e-05	5.621e-05	46
High	VLRDNVVIYEGELESLRR		5.50132e-06	0	1	1	12	B4F2B9	2	2160.18	High	0	7.835e-07	40
High	NGQVVIGGDGQATMGNTVMK		1.19415e-06	0	1	1	6	B4F172	0	1976.95	High	0	1.402e-07	42
High	TTQSKDSQYQSMVVELAKPVVVTER		6.92025e-07	0	1	1	7	B4F202	1	2823.46	High	0	7.606e-08	54
High	KNHVELDDTQLGEATEGLVISR		4.06889e-05	0	1	1	3	B4F1Z6	1	2424.24	High	0	7.518e-06	44
High	KSVAGFKIR		0.000161217	0	1	1	11	B4F1J6	2	1005.62	High	0	3.742e-05	53
High	KSTPFAAQVAAER		3.70374e-07	0	1	1	26	B4F1K7	1	1375.73	High	0	5.392e-07	83
High	KSTAESIVYNALETLAQR	1xDeamidated [N10]	0.000151788	0	1	1	1	B4EYV8	1	1995.04	High	0	3.482e-05	31
High	KSTAESIVYNALETLAQR		1.97781e-09	0	1	1	17	B4EYV8	1	1994.06	High	0	1.166e-08	69
High	KSSVEQWAAGATGYGVR		1.96855e-05	0	1	1	4	B4EZU1	1	1766.88	High	3.257e-05	0.0004395	35
High	KSPESLGVK		0.000162839	0	1	1	1	B4EXB1	1	944.541	High	0	3.791e-05	50
High	KSLTEIKDVLASR		3.32565e-08	0	1	1	9	B4F1K9	2	1459.85	High	0	2.495e-09	80
High	KSIILHDAR		1.63899e-05	0	1	1	7	B4EZ95	1	1052.62	High	0	3.787e-06	64
High	VIPGFMIQGGGFTADLQQKQTR	1xDeamidated [Q8]	0.000121366	0	1	1	1	B4EZ63	1	2393.23	High	0	2.662e-05	18
High	KSGILTGLPDAYGRGR		4.092e-06	0	1	1	25	B4EV98	2	1660.91	High	1.667e-05	0.0001778	40
High	KSGILTGLPDAYGR		1.10462e-08	0	1	1	42	B4EV98	1	1447.79	High	0	7.248e-10	89
High	KSGEKIPIIILTAR		0.000137648	0	1	1	6	B4EYZ3	2	1538.96	High	1.667e-05	0.0001417	34
High	KSFVTAEIR		4.8599e-05	0	1	1	10	B4F1K3	1	1050.59	High	0	9.208e-06	61
High	NFHDAEQLNELVR		1.62725e-05	0	1	1	6	B4EVE7	0	1584.78	High	0	2.655e-06	45
High	VLPGMQAAFIDIGLEK		3.76595e-06	0	1	1	4	B4EX34	0	1701.92	High	0	5.106e-07	37
High	KSEPVGLALDIRPPTQALNLLSGSR		1.80599e-05	0	1	1	6	B4EY77	1	2632.48	High	0	2.99e-06	45
High	NFIAVHEMVDGFRDTINEHTDEFAER		2.32126e-06	0	1	1	4	B4ESX1	1	3092.42	High	0	2.967e-07	45
High	VLPGQVMVELIR		8.85566e-06	0	1	1	5	B4F1W0	0	1353.79	High	0	1.338e-06	64
High	KSDQNVRGATVLPHGTGR		4.8599e-05	0	1	1	14	B4EYV2	2	1893	High	1.667e-05	8.293e-05	27
High	VLPGQVMVELIR	1xOxidation [M7]	3.25027e-05	0	1	1	3	B4F1W0	0	1369.79	High	0	5.823e-06	50
High	KSDGVTLWTQEDLLHR		1.05278e-05	0	1	1	2	B4EZT0	1	1897.98	High	0	5.71e-06	41
High	TTTSTPTTSATTSNNTTATSKPAAATGK		5.98788e-05	0	1	1	7	B4F222	0	2670.31	High	0	1.171e-05	44
High	NFIAVHEMVDGFRDTINEHTDEFAER	1xOxidation [M8]	0.000158017	0	1	1	1	B4ESX1	1	3108.41	High	0	3.654e-05	34
High	KSATNSVLWFMGDDIPYVPNKR		0.000146769	0	1	1	4	B4F0Y3	2	2538.28	High	0	3.339e-05	31
High	TTTSGGGSIVVEGVGNLMHHIAR	1xDeamidated [N16]	6.07617e-07	0	1	1	1	B4EUF3	0	2294.16	High	0	6.568e-08	53
High	KTAEAAVQSVIEDQATALEALDDEYLKER		4.81454e-10	0	1	1	12	B4EZR7	2	3206.61	High	0	2.137e-11	88
High	NFIQYVEDGYYNGTTFHR		4.95233e-09	0	1	1	6	B4EZ63	0	2224.01	High	0	2.937e-10	83
High	KTAEAAVQSVIEDQATALEALDDEYLKER	1xDeamidated [Q]	7.10729e-06	0	1	1	5	B4EZR7	2	3207.59	High	0	1.043e-06	48
High	KTAEDYLGEPVTEAVITVPAYFNDAQR	1xDeamidated [N/Q]	2.68516e-07	0	1	1	16	B4F2V5	1	2998.47	High	0	2.624e-08	55
High	NELGKEVQSAGPSMPVEILGLSNVPSAGDEATVVRDEK	1xOxidation [M14]	9.87338e-05	0	1	1	2	B4F2B9	2	3938.97	High	0	2.088e-05	41
High	NEPSGALHGLMR		0.000142863	0	1	1	3	B4ETK6	0	1281.64	High	0	3.239e-05	32
High	KVDLIAANFTITEERAK		0.000160144	0	1	1	2	B4EZK0	2	1919.06	High	1.667e-05	0.0001561	25
High	KVATLGDYLPDSFGPK		7.79659e-07	0	1	1	3	B4ESY3	1	1707.9	High	0	8.679e-08	47
High	VIPELNGKLTGMSFRVPTPNVSVVDLTAR	2xDeamidated [N6; N20]; 1xOxidation [M12]	7.93052e-05	0	1	1	5	B4EXT7	2	3128.67	High	0	3.519e-05	44
High	NETSELFIPPGPR		2.55764e-05	0	1	1	8	B4EY48	0	1456.74	High	0	7.439e-06	42
High	KVANLTGEQVVNIGSQDMNDQVWLK		2.96454e-09	0	1	1	3	B4EVA1	1	2786.41	High	0	1.648e-10	64
High	KVADDAPLIERVEYVLQSQINPQLASHGGR	1xDeamidated [Q/N]	4.83109e-06	0	1	1	4	B4EZM8	2	3304.73	High	0	6.775e-07	45
High	KVADDAPLIERVEYVLQSQINPQLASHGGR		1.43481e-05	0	1	1	5	B4EZM8	2	3303.74	High	0	2.305e-06	45
High	NFDKDAWHFAGTMEWR		1.39913e-05	0	1	1	6	B4ETI9	1	2010.89	High	0	2.247e-06	51
High	TTTSTPTTSATTSNNTTATSKPAAATGKWVWPAQGK		0.000130818	0	1	1	3	B4F222	1	3622.8	High	0	2.916e-05	20
High	NFDKYTDTPVGQALTK		1.78969e-06	0	1	1	9	B4F025	1	1797.9	High	0	2.213e-07	45
High	KTISDTQSGQGFKEVNEINTNLR	1xDeamidated [Q/N]	4.1278e-07	0	1	1	12	B4F2D7	2	2580.29	High	0	4.242e-08	63
High	KTISDTQSGQGFKEVNEINTNLR		3.92707e-08	0	1	1	16	B4F2D7	2	2579.31	High	0	3.012e-09	76
High	VIPGFMIQGGGFTADLQQK		0.000161217	0	1	1	3	B4EZ63	0	2007.04	High	0	3.737e-05	17
High	KTLGSLPVVPLNFNESVESK		3.12502e-05	0	1	1	3	B4F2X9	1	2158.18	High	0	5.571e-06	37
High	KTHNQGVFDVYTPDILK		2.03297e-07	0	1	1	24	B4EV98	1	1975.03	High	0	1.914e-08	66
High	VIPGFMIQGGGFTADLQQKQTR		2.25104e-08	0	1	1	3	B4EZ63	1	2392.24	High	0	1.612e-09	61
High	NFESYGHLIGNISEMQR		3.24258e-08	0	1	1	7	B4EXT0	0	1994.94	High	0	3.659e-07	62
High	KTENNALGIVIEAAR		1.75035e-10	0	1	1	20	B4EWC5	1	1598.89	High	0	6.826e-12	109
High	KTDNYGVEIR		2.83132e-06	0	1	1	10	B4EU15	1	1194.61	High	0	3.708e-07	75
High	KTDMVIAGEAAGSKLAK		7.36858e-05	0	1	1	2	B4EZR2	2	1689.92	High	0	1.489e-05	19
High	NFESYGHLIGNISEMQRK		8.38954e-06	0	1	1	2	B4EXT0	1	2123.03	High	0	1.259e-06	28
High	KTAVGQTIQIGNAITK		6.30897e-09	0	1	1	6	B4F106	1	1642.95	High	0	3.86e-10	95
High	NFGKHPVTPWGVQTK		2.87252e-06	0	1	1	34	B4F1I7	1	1695.9	High	0	3.762e-07	50
High	KTAEDYLGEPVTEAVITVPAYFNDAQR		1.74284e-09	0	1	1	37	B4F2V5	1	2997.48	High	0	9.071e-11	90
High	KIFSDLGAWQVAQLAR		1.93772e-06	0	1	1	4	B4F254	1	1802.99	High	0	2.422e-07	63
High	NFIQYVEDGYYNGTTFHR	1xDeamidated [N12]	2.64142e-05	0	1	1	6	B4EZ63	0	2224.99	High	0	4.601e-06	44
High	KRPFYQVVVTDSR		2.75395e-07	0	1	1	44	B4EUW4	1	1594.87	High	0	2.695e-08	73
High	KPQFVSPGQMGNIVEK	1xOxidation [M10]	5.80066e-05	0	1	1	3	B4EVS0	0	1774.92	High	1.667e-05	0.0001303	44
High	NGFLLDGFPR		9.97637e-05	0	1	1	8	B4F1Q2	0	1135.59	High	0	2.116e-05	53
High	NGFLLDGFPR	1xDeamidated [N1]	4.62438e-05	0	1	1	14	B4F1Q2	0	1136.57	High	0	8.72e-06	51
High	NGHDVVLWGHDPKHVAALEQAR		5.46244e-05	0	1	1	3	B4F140	1	2449.25	High	0	1.843e-05	35
High	TTTLGQIFGKEEQAKK		8.98426e-06	0	1	1	3	B4EZW8	2	1778.96	High	0	1.359e-06	26
High	KPFQQLIEEKTAELR		2.30197e-09	0	1	1	6	B4ESY7	1	1830.01	High	0	1.24e-10	89
High	KPELDAKLVADSITSQLERR		1.04146e-05	0	1	1	12	B4F1J0	2	2269.25	High	0	1.634e-06	37
High	NGIIFSPHPR		4.75756e-05	0	1	1	15	B4EXR9	0	1137.62	High	0	1.327e-05	62
High	KPELDAKLVADSITSQLER		4.55421e-08	0	1	1	13	B4F1J0	1	2113.15	High	0	3.562e-09	69
High	NGIIFSPHPR	1xDeamidated [N1]	3.30883e-05	0	1	1	9	B4EXR9	0	1138.6	High	0	5.952e-06	62
High	TTSSAAISTGLAQKGHK		9.83126e-06	0	1	1	5	B4EVV6	1	1657.89	High	0	1.506e-06	37
High	VLPIWGDEAR		7.86239e-06	0	1	1	11	B4EY32	0	1155.62	High	0	2.423e-06	77
High	KNVADIAGVPAQINIAEVRKPELDAK	1xDeamidated [N/Q]	0.000119309	0	1	1	2	B4F1J0	2	2760.53	High	0	2.626e-05	34
High	KNVADIAGVPAQINIAEVRKPELDAK		2.15551e-08	0	1	1	23	B4F1J0	2	2759.54	High	0	8.8e-07	61
High	VLPIWGDEARAR		1.78022e-05	0	1	1	3	B4EY32	1	1382.75	High	0	2.939e-06	46
High	KNVADIAGVPAQINIAEVR		1.17886e-08	0	1	1	16	B4F1J0	1	1978.11	High	0	9.191e-10	74
High	NGLVTWETQQTDYPR		1.93073e-06	0	1	1	2	B4EWG3	0	1807.86	High	0	2.407e-07	57
High	NGMKAYDLLTELR		6.74955e-05	0	1	1	4	B4ESR3	1	1523.79	High	0	1.343e-05	44
High	NGMKAYDLLTELR	1xOxidation [M3]	4.15774e-07	0	1	1	3	B4ESR3	1	1539.78	High	0	4.274e-08	72
High	TTSSAAISTGLAQK		9.68396e-07	0	1	1	3	B4EVV6	0	1335.71	High	0	1.109e-07	53
High	NGQAANKVAVTMPSSK		8.26724e-08	0	1	1	16	B4F1J8	1	1602.83	High	0	6.949e-09	65
High	NGQAANKVAVTMPSSK	1xDeamidated [N/Q]	1.79617e-06	0	1	1	8	B4F1J8	1	1603.81	High	0	2.217e-07	41
High	VLPLYDVTNVYISQEDLAHR		9.94027e-08	0	1	1	2	B4EYW1	0	2345.21	High	0	8.56e-09	63
High	NGQAANKVAVTMPSSK	1xOxidation [M12]	3.94691e-06	0	1	1	10	B4F1J8	1	1618.82	High	0	5.379e-07	58
High	NGQAANKVAVTMPSSK	1xDeamidated [N/Q]; 1xOxidation [M12]	4.0834e-05	0	1	1	23	B4F1J8	1	1619.81	High	0.0006713	0.00496	42
High	KPSEGPNKQTPAQMAK		0.000121366	0	1	1	9	B4EWY6	1	1711.88	High	1.667e-05	6.945e-05	45
High	NFNDEPGPYELSLVGTPVADPNKPLEVVR		4.95233e-09	0	1	1	18	B4F2X0	0	3166.61	High	0	7.902e-09	68
High	NGFAGYPVVTKDNELVGIITGRDVR		1.08747e-05	0	1	1	6	B4EY60	2	2690.43	High	0	1.689e-06	48
High	KPVVMVGAMRPATALGADGPLNLYNAVVVASDKASENR		1.53629e-05	0	1	1	3	B4EVA1	1	3882.04	High	0	5.39e-06	39
High	KRIVLPEGDEPR		0.000148259	0	1	1	7	B4EZE0	2	1408.79	High	0.0003162	0.002365	38
High	NFRNEGVSPR		5.52069e-05	0	1	1	16	B4F0M6	1	1175.59	High	0	1.066e-05	42
High	KRLAEGIEAEHAALGLAEAR		1.6098e-05	0	1	1	1	B4EY15	2	2105.15	High	0	2.629e-06	66
High	VIPHLVPQEKEDSDTFQGEGDYSVDEKTR		1.44748e-07	0	1	1	18	B4F102	2	3318.58	High	0	1.355e-07	53
High	NFVPAPNYASAFLER		1.01949e-07	0	1	1	5	B4ETS2	0	1695.85	High	0	8.793e-09	75
High	KQVSDGVAHIHASFNNTIVTITDRQGNALGWATAGGSGFR	1xDeamidated [N/Q]	7.95829e-05	0	1	1	2	B4F1K7	2	4155.08	High	0	2.668e-05	34
High	VIPHLVPQEKEDSDTFQGEGDYSVDEKTR	1xDeamidated [Q]	1.59253e-05	0	1	1	4	B4F102	2	3319.56	High	0	2.599e-06	31
High	KQVSDGVAHIHASFNNTIVTITDR		1.40496e-06	0	1	1	3	B4F1K7	1	2623.36	High	0	4.24e-07	54
High	NGAVAATKVGALSK		5.13677e-06	0	1	1	2	B4F1V4	1	1286.74	High	0	9.198e-07	49
High	VLPLGDDYLFIPGHGPMSNLGHER		2.58527e-05	0	1	1	2	B4ET44	0	2634.31	High	0	4.485e-06	19
High	NGDDGAALAGGVGLNWR		4.20129e-05	0	1	1	1	B4EZ36	0	1642.79	High	0	7.813e-06	38
High	NGDDGAALAGGVGLNWR	1xDeamidated [N1]	1.45038e-05	0	1	1	4	B4EZ36	0	1643.78	High	0	2.333e-06	48
High	NGDKADGVELGKSNILLIGPTGSGK		2.72791e-05	0	1	1	2	B4EU54	2	2440.3	High	0	4.784e-06	25
High	NGDNNSLKAIFTDERLR		4.20129e-05	0	1	1	5	B4EU15	2	1963	High	0	7.792e-06	33
High	KQGFSFDDEEHALGLR		6.51753e-09	0	1	1	10	B4EYS3	1	1848.89	High	0	3.999e-10	85
High	KQGANMLVSIHADSAPNR		7.47687e-09	0	1	1	7	B4F202	1	1908.97	High	0	4.659e-10	81
High	KQEPFEQVTIDIEEQHQGDVMQAMGER	1xOxidation [M]	7.7778e-06	0	1	1	8	B4EZC1	1	3188.46	High	1.667e-05	6.244e-05	48
High	KQEPFEQVTIDIEEQHQGDVMQAMGER	1xDeamidated [Q]	1.90992e-06	0	1	1	7	B4EZC1	1	3173.45	High	0	2.376e-07	52
High	KQEPFEQVTIDIEEQHQGDVMQAMGER		2.81431e-07	0	1	1	8	B4EZC1	1	3172.47	High	0	1.498e-05	46
High	TTTSGGGSIVVEGVGNLMHHIAR		2.94115e-08	0	1	1	4	B4EUF3	0	2293.17	High	0	2.173e-09	78
High	KQEHELIENVFELESR		3.49081e-05	0	1	1	1	B4F289	1	2000.01	High	0	6.312e-06	40
High	NGFAGYPVVTKDNELVGIITGR		1.18741e-08	0	1	1	10	B4EY60	1	2320.23	High	0	7.861e-10	66
High	NGFAGYPVVTKDNELVGIITGR	1xDeamidated [N]	1.36712e-08	0	1	1	8	B4EY60	1	2321.21	High	0	6.757e-09	65
High	KPYPDMDMVSIGPTIR	2xOxidation [M6; M8]	0.000122199	0	1	1	3	B4EUU6	0	1851.9	High	0	2.692e-05	38
High	KPYPDMDMVSIGPTIR		4.57649e-06	0	1	1	4	B4EUU6	0	1819.91	High	0	6.364e-07	41
High	NGFAGYPVVTKDNELVGIITGR	2xDeamidated [N1; N13]	1.21153e-06	0	1	1	2	B4EY60	1	2322.2	High	0	2.304e-06	47
High	KIEWMEVYTGEK		2.0552e-05	0	1	1	3	B4EVG5	1	1512.74	High	1.667e-05	0.0002073	36
High	VLSLDMGSLLAGAK	1xOxidation [M6]	1.35943e-05	0	1	1	4	B4EUX6	0	1390.76	High	1.667e-05	4.189e-05	45
High	TTIGFGSPHKAGTADSHGSPLGDAEIAETR		5.82187e-13	0	1	1	35	B4EUH6	1	2980.44	High	0	1.118e-14	109
High	KAQFAINLK		2.13028e-05	0	1	1	9	B4EU52	1	1032.62	High	0	3.603e-06	65
High	KAPVPYSAEVATPK		3.35642e-05	0	1	1	1	B4EZ66	1	1457.8	High	0	6.037e-06	32
High	NILMIGPTGVGKTEIARR		1.91969e-05	0	1	1	8	B4F171	2	1926.1	High	0	3.201e-06	35
High	TSSMGDVLHTLPALTDAR		7.0308e-06	0	1	1	3	B4F130	0	1884.95	High	0	1.031e-06	36
High	KAPDFTAAAVLGNGEIVNDFNLHSFIK	2xDeamidated [N18; N]	4.90134e-06	0	1	1	2	B4EU10	1	2890.46	High	0	6.867e-07	37
High	KAPDFTAAAVLGNGEIVNDFNLHSFIK	1xDeamidated [N]	2.52518e-07	0	1	1	9	B4EU10	1	2889.48	High	0	1.056e-07	52
High	KAPDFTAAAVLGNGEIVNDFNLHSFIK		1.9836e-08	0	1	1	16	B4EU10	1	2888.49	High	0	1.396e-09	64
High	KAPAFAFDTETDSLNNIDAR		5.48179e-05	0	1	1	2	B4EZ66	1	2196.06	High	0	1.058e-05	20
High	KAPAEPQRYDAVLVAIGR		1.66273e-05	0	1	1	7	B4F0Y6	2	1954.09	High	0	2.725e-06	43
High	KANVEVLGISTDKSEK		3.24776e-06	0	1	1	7	B4EY80	2	1717.93	High	0	4.333e-07	51
High	KANGVGQFAR	1xDeamidated [N3]	6.21932e-06	0	1	1	10	B4ETI9	1	1048.55	High	0	9.004e-07	70
High	TSMLANVSVHEQRQPK	1xOxidation [M3]	6.33531e-05	0	1	1	2	B4EZC5	1	1840.93	High	0	1.25e-05	33
High	NILNELQKDGR		7.11466e-05	0	1	1	8	B4EV89	1	1299.7	High	0	1.428e-05	44
High	KAMVIGETKR		0.000150772	0	1	1	10	B4EWA3	2	1132.65	High	0	3.451e-05	46
High	TSMLANVSVHEQRQPK		1.14371e-05	0	1	1	1	B4EZC5	1	1824.94	High	0	1.787e-06	33
High	NIMGVPAVFLNGNEFGQGR	1xDeamidated [N]	2.14562e-05	0	1	1	5	B4ETU4	0	2020.99	High	0	3.631e-06	30
High	KALVEANGDIELAIDNMRK	1xDeamidated [N7]; 1xOxidation [M17]	1.78499e-07	0	1	1	10	B4F2D2	2	2117.09	High	0	1.653e-08	61
High	TSMLANVSVHEQR	1xOxidation [M3]	3.88485e-05	0	1	1	3	B4EZC5	0	1487.73	High	0	3.487e-05	38
High	KALVEANGDIELAIDNMRK	2xDeamidated [N7; N16]	0.000145293	0	1	1	1	B4F2D2	2	2102.08	High	0	3.296e-05	36
High	KALVEANGDIELAIDNMRK	1xDeamidated [N]	2.41802e-07	0	1	1	15	B4F2D2	2	2101.1	High	0	3.517e-08	66
High	KALVEANGDIELAIDNMRK		8.56328e-05	0	1	1	4	B4F2D2	2	2100.11	High	0	1.769e-05	39
High	KALVEANGDIELAIDNMR	1xDeamidated [N7]; 1xOxidation [M17]	0.000133511	0	1	1	4	B4F2D2	1	1989	High	0	2.984e-05	48
High	NLNPNATPSNKGEEKPVATTSQGEGKVPNVLR		3.82617e-07	0	1	1	9	B4EWI5	2	3346.73	High	0	3.899e-08	42
High	KALVEANGDIELAIDNMR	1xDeamidated [N7]	1.41743e-08	0	1	1	11	B4F2D2	1	1973	High	0	9.595e-10	77
High	TSMLANVSVHEQR		7.89079e-06	0	1	1	1	B4EZC5	0	1471.73	High	0	1.177e-06	60
High	VLVPTQEAVQKLVAAR		6.40142e-06	0	1	1	1	B4EYS7	1	1722.03	High	0	9.279e-07	47
High	NIPNSTFPIVAVIPAAGIGSR		0.000150267	0	1	1	2	B4F227	0	2094.17	High	0	3.434e-05	27
High	NILMIGPTGVGKTEIAR	1xOxidation [M4]	2.4373e-08	0	1	1	7	B4F171	1	1785.99	High	0	1.764e-09	74
High	KAQQAGVSATDYTINALKSGEIR		9.45649e-09	0	1	1	4	B4EWG3	2	2421.27	High	0	6.085e-10	71
High	KDLDLAKADAGEQLAK		1.57145e-06	0	1	1	9	B4F0E3	2	1685.91	High	0	1.908e-07	61
High	KDLDALAQPSERELIHPQYLAR		6.51792e-06	0	1	1	6	B4F191	2	2563.36	High	0	9.477e-07	35
High	VIVGLLLGEVINSNELKAEDERVK	2xDeamidated [N12; N14]	2.10558e-06	0	1	1	2	B4EU52	2	2639.45	High	0	2.66e-07	45
High	NILAVSSGKGGVGK		7.42162e-06	0	1	1	9	B4ESY7	1	1286.74	High	0	1.096e-06	49
High	KDGPTALIFSR		3.30693e-06	0	1	1	22	B4EUH6	1	1204.67	High	0	3.75e-06	67
High	KDFIADSIIAK		1.66273e-05	0	1	1	5	B4F145	1	1220.69	High	0	2.723e-06	52
High	NILDVAGLLVPK		9.5519e-06	0	1	1	12	B4EUT6	0	1251.77	High	0	4.044e-06	52
High	NILDVAGLLVPKMSASEVLKVYDTR	1xOxidation [M13]	8.21238e-05	0	1	1	1	B4EUT6	2	2747.5	High	0	1.688e-05	40
High	NILEMPIIDLSAISEK		5.25848e-07	0	1	1	9	B4EZR7	0	1785.97	High	0	5.573e-08	54
High	KDELPQVMAGLGIAVVSTSK	1xOxidation [M8]	7.8028e-08	0	1	1	5	B4F1J8	1	2059.11	High	0	6.519e-09	70
High	KDELPQVMAGLGIAVVSTSK		1.01949e-07	0	1	1	5	B4F1J8	1	2043.12	High	0	9.877e-08	57
High	NILEMPIIDLSAISEK	1xOxidation [M5]	2.25515e-06	0	1	1	12	B4EZR7	0	1801.96	High	0	2.864e-07	67
High	NLILEENALADHSR		1.26979e-06	0	1	1	2	B4F118	0	1594.82	High	0	1.501e-07	50
High	VLVLVAAPEGIK		0.000161217	0	1	1	2	B4EY88	0	1208.76	High	0.0004381	0.002926	30
High	KAYHVVEEEEMVKAAR		1.22469e-05	0	1	1	8	B4EUY2	2	1888.96	High	0	1.925e-05	43
High	KAWLSGLSPKENR		3.90439e-06	0	1	1	3	B4EYI4	2	1485.82	High	0	5.324e-07	52
High	KATEFEDILKMGR	1xOxidation [M11]	7.46577e-07	0	1	1	13	B4EXE5	2	1553.8	High	0	8.272e-08	63
High	KATEFEDILKMGR		3.26373e-07	0	1	1	12	B4EXE5	2	1537.8	High	0	3.26e-08	76
High	KATEFEDILK		7.5251e-05	0	1	1	4	B4EXE5	1	1193.64	High	0	1.524e-05	46
High	KATASKEQSIYFPR		9.86674e-06	0	1	1	3	B4F2N4	2	1625.86	High	0	1.515e-06	52
High	VIVPQNQGPSVGFK		1.40496e-06	0	1	1	10	B4EW99	0	1469.81	High	0	1.688e-07	55
High	KASQNTLEAFGK		5.09022e-07	0	1	1	24	B4EUH6	1	1293.68	High	0	1.163e-07	76
High	KASGGKIEVLVER		3.11387e-05	0	1	1	7	B4EU12	2	1385.81	High	0	5.56e-06	52
High	NILMIGPTGVGKTEIAR		3.48561e-08	0	1	1	4	B4F171	1	1769.99	High	0	2.633e-09	66
High	KAQQAGVSATDYTINALKSGEIR	1xDeamidated [N/Q]	1.11588e-07	0	1	1	4	B4EWG3	2	2422.26	High	0	9.738e-09	77
High	KAQQAGVSATDYTINALK		5.44209e-06	0	1	1	8	B4EWG3	1	1878.99	High	0	7.744e-07	45
High	KDLGYGLLLKR		0.000114503	0	1	1	11	B4ESR3	2	1275.78	High	0	2.486e-05	46
High	KAIQVAHATVAAR		3.2169e-07	0	1	1	14	B4EX12	1	1335.79	High	0	3.203e-08	65
High	KALEGTDGVESAQVELTHATVTGTANTER		3.58784e-08	0	1	1	6	B4F1P1	1	2985.48	High	0	2.717e-09	69
High	HYGALQGLNKAETAEK		1.15178e-06	0	1	1	9	B4EST0	1	1729.89	High	0	2.278e-06	47
High	VMAESGLTPKAER		2.95672e-06	0	1	1	2	B4F094	1	1388.72	High	0	3.898e-07	67
High	NIQLVELEAPQLPR		1.84883e-06	0	1	1	4	B4F246	0	1619.91	High	0	2.292e-07	55
High	HWVSPAEAIVERDEKNR		0.000110637	0	1	1	3	B4EV14	2	2036.03	High	0	2.393e-05	24
High	HVVKVVNPELHK		5.90396e-05	0	1	1	20	B4F1I7	1	1398.82	High	0	1.151e-05	54
High	VMGFIGGTSDRPAPISDKEVDAIMNR		3.1479e-07	0	1	1	14	B4EYV4	1	2776.38	High	0	3.132e-08	60
High	HVQVAEMVIEK	1xOxidation [M7]	0.000102915	0	1	1	2	B4F1V5	0	1298.68	High	1.667e-05	9.9e-05	49
High	HVQVAEMVIEK		1.98986e-05	0	1	1	7	B4F1V5	0	1282.68	High	0	3.337e-06	40
High	HVLGYLQDFLFPPKR		0.000161217	0	1	1	5	B4EVC7	1	1830.01	High	1.667e-05	0.0001585	35
High	VMGFIGGTSDRPAPISDKEVDAIMNR	1xOxidation [M]	2.33848e-05	0	1	1	15	B4EYV4	1	2792.37	High	0	3.874e-05	40
High	HVHIYDVNGEEVNRDIIESNVQYDAGDKGIYR	1xDeamidated [N]	1.55295e-05	0	1	1	9	B4F0F0	2	3718.77	High	1.667e-05	0.0003565	30
High	HVHIYDVNGEEVNRDIIESNVQYDAGDKGIYR		8.56452e-07	0	1	1	8	B4F0F0	2	3717.79	High	0	9.642e-08	35
High	HVGVAIIGQTNSLAPADKR		5.13677e-06	0	1	1	7	B4EWA3	1	1947.08	High	0	7.252e-07	48
High	TSHYLLSTLKETPADAEIVSHQLMLR	1xOxidation [M24]	1.06467e-07	0	1	1	3	B4F249	1	2969.54	High	0	9.251e-09	67
High	NISVNDGGNQEVTAYIYKK		1.20822e-07	0	1	1	12	B4ETS9	1	2113.06	High	0	1.065e-08	57
High	HVDPAAAIQQGKAASAQDFVIAMLKPR	1xOxidation [M23]	5.46176e-06	0	1	1	5	B4EWY6	1	2849.51	High	0	7.765e-07	56
High	HVDPAAAIQQGKAASAQDFVIAMLKPR		1.8254e-08	0	1	1	9	B4EWY6	1	2833.51	High	0	4.438e-09	74
High	HVDPAAAIQQGK		1.20281e-06	0	1	1	23	B4EWY6	0	1234.65	High	0	1.412e-07	70
High	TSHYLLSTLKETPADAEIVSHQLMLR		3.33254e-05	0	1	1	2	B4F249	1	2953.55	High	0	5.999e-06	43
High	NISVNDGGNQEVTAYIYKKDAPK		2.17663e-05	0	1	1	4	B4ETS9	2	2524.27	High	0	3.697e-06	22
High	NIVDGNHQMEPGMPESFNVLLK		2.47649e-05	0	1	1	4	B4EYU9	0	2469.19	High	0	4.271e-06	21
High	VMGHAKPELVDQVVEVIQR		1.51435e-05	0	1	1	9	B4EV03	0	2147.16	High	3.257e-05	0.0004232	37
High	HTVIALTSIYGIGK		0.000126872	0	1	1	3	B4F1K6	0	1472.85	High	0	2.813e-05	41
High	VMGHAKPELVDQVVEVIQR	1xOxidation [M2]	3.24776e-06	0	1	1	16	B4EV03	0	2163.16	High	0	4.324e-07	50
High	HTGHVGGIKQATFEEMIARSPER		2.48538e-05	0	1	1	16	B4EXL9	2	2551.28	High	0	1.475e-05	39
High	HYGALQGLNKAETAEKYGDEQVK		6.42518e-05	0	1	1	11	B4EST0	2	2549.26	High	1.667e-05	0.0001781	34
High	NLPSSQGYSDSKGLFSAR		1.14114e-08	0	1	1	3	B4EZD3	1	1913.94	High	0	7.497e-10	66
High	NIQDTNETLFYR		2.79072e-06	0	1	1	4	B4ESY2	0	1513.73	High	0	8.447e-07	73
High	HYMQKEIYEQPLAIKNTLEGR	1xOxidation [M3]	2.53145e-06	0	1	1	3	B4F0F0	2	2577.31	High	0	3.261e-07	46
High	KAIASTTLTEGAIGYYQFPVR		0.000136256	0	1	1	2	P53514	1	2286.21	High	0	3.054e-05	25
High	NIPVGSTVHNVEMKPGK		2.58053e-07	0	1	1	22	B4F1I7	0	1806.95	High	0	2.507e-08	49
High	VIYSTYESNESMYTK		1.08356e-05	0	1	1	3	B4EYH9	0	1814.82	High	0	2.769e-06	34
High	NIPVGSTVHNVEMKPGK	1xOxidation [M13]	1.03772e-05	0	1	1	25	B4F1I7	0	1822.95	High	6.154e-05	0.0005263	43
High	NIPVGSTVHNVEMKPGKGGQLAR		2.39366e-08	0	1	1	39	B4F1I7	1	2389.28	High	0	5.322e-08	55
High	KAGAEQTLVASQQR		1.07537e-06	0	1	1	8	B4EZ72	1	1486.8	High	0	1.245e-07	73
High	VMADAEQLTENLTNQLFTLK		8.30295e-09	0	1	1	9	B4ET72	0	2279.16	High	0	5.246e-10	79
High	KAFPHLINK		1.00824e-05	0	1	1	9	B4EZD9	1	1067.64	High	0	1.547e-06	61
High	VMADAEQLTENLTNQLFTLK	1xOxidation [M2]	2.876e-07	0	1	1	9	B4ET72	0	2295.15	High	0	7.261e-08	59
High	NIPVGSTVHNVEMKPGKGGQLAR	1xOxidation [M13]	1.56578e-06	0	1	1	40	B4F1I7	1	2405.27	High	0	5.196e-06	52
High	VMADAEQLTENLTNQLFTLKTK		2.74402e-07	0	1	1	3	B4ET72	1	2508.3	High	0	2.683e-08	49
High	KAEGDGEGFIVVDDLVDTGGTAKVIR		2.5691e-11	0	1	1	6	B4EUU7	2	2661.37	High	0	7.91e-13	87
High	KAEGDGEGFIVVDDLVDTGGTAK		5.96277e-11	0	1	1	22	B4EUU7	1	2293.12	High	0	3.021e-10	90
High	NIPVGSTVHNVEMKPGKGGQLAR	1xDeamidated [Q/N]; 1xOxidation [M13]	3.52837e-05	0	1	1	3	B4F1I7	1	2406.26	High	0	6.385e-06	38
High	KAEEHIQSSHGDVDYAQASAELAK	1xDeamidated [Q]	8.35688e-05	0	1	1	5	B4F0E8	1	2585.21	High	0	2.61e-05	46
High	KAEEHIQSSHGDVDYAQASAELAK		7.16452e-10	0	1	1	10	B4F0E8	1	2584.23	High	0	3.332e-11	76
High	KADGDNATYALNRK		4.61707e-07	0	1	1	13	B4EXT2	2	1536.78	High	0	4.817e-08	50
High	KADETQIYKYVVQNVANVFGK		6.24179e-06	0	1	1	12	B4EZI4	2	2414.27	High	0	9.038e-07	44
High	KADENQIQLPDEVAFFIAKR		8.15104e-06	0	1	1	4	B4F0U5	2	2332.23	High	0	1.221e-06	45
High	KAAILLDTKGPEIR		9.18703e-09	0	1	1	27	B4EWN5	2	1524.91	High	0	5.888e-10	94
High	KAAALANKELHTIPR		4.57386e-09	0	1	1	31	B4EXE5	2	1632.95	High	0	8.23e-10	87
High	NIQDEIFFANQSK		0.000161756	0	1	1	1	B4ET72	0	1553.76	High	0	3.753e-05	30
High	NIQDEIFFANQSKKD		1.06377e-06	0	1	1	15	B4ET72	2	1796.88	High	0	1.232e-07	64
High	VMADAEQLTENLTNQLFTLKTK	1xOxidation [M2]	5.78085e-08	0	1	1	2	B4ET72	1	2524.3	High	0	4.661e-09	60
High	VMAESGLTPK		9.87338e-05	0	1	1	2	B4F094	0	1032.54	High	0	2.087e-05	51
High	HYMQKEIYEQPLAIKNTLEGR		0.000100456	0	1	1	2	B4F0F0	2	2561.32	High	0	2.136e-05	12
High	NELGKEVQSAGPSMPVEILGLSNVPSAGDEATVVRDEK		1.05701e-07	0	1	1	2	B4F2B9	2	3922.97	High	0	9.178e-09	61
High	VIVGLLLGEVINSNELKAEDERVK	1xDeamidated [N]	1.95883e-06	0	1	1	20	B4EU52	2	2638.47	High	0	2.451e-07	62
High	VIVGLLLGEVINSNELKAEDER	1xDeamidated [N]	3.88485e-05	0	1	1	3	B4EU52	1	2411.3	High	0	7.129e-06	54
High	KHPFAQSLNYEIAK		0.00014926	0	1	1	7	B4EZE0	1	1645.87	High	0	3.415e-05	32
High	KHFESTPDTPEIIATIHGEGYR		1.14861e-07	0	1	1	15	B4EY55	1	2498.23	High	0	1.008e-08	74
High	TTGPEIWNDTDGKVDVVIAGVGTGGTITGIGR		2.15333e-05	0	1	1	3	B4EZR5	1	3156.62	High	0	3.658e-06	43
High	NIDEYTQFVSIYGAK		1.33039e-05	0	1	1	5	B4ETP3	0	1747.85	High	0	2.115e-06	35
High	KHESGVVTDPITVTPETSLR		1.4767e-05	0	1	1	1	B4EY60	1	2166.14	High	0	2.38e-06	41
High	NIDLPASIDHFR		1.67473e-05	0	1	1	9	B4F1C3	0	1397.72	High	0	2.747e-06	50
High	VLTGGVDANALHRPK		1.03506e-08	0	1	1	22	B4F1V5	0	1547.87	High	0	6.713e-10	80
High	KGVIEIVSGASR		1.71739e-05	0	1	1	4	B4EYR3	1	1215.71	High	0	3.463e-05	45
High	TTETFLVEIGTEELPPKALR		3.87339e-09	0	1	1	40	B4EZ95	1	2244.21	High	0	2.224e-10	68
High	KGTAISLVEAHDYPLLGK		3.83163e-09	0	1	1	11	B4F056	1	1912.05	High	0	2.195e-10	79
High	KGSQVYIEGQLQTR		4.79144e-05	0	1	1	10	B4EYJ2	1	1606.85	High	0	9.056e-06	37
High	NIDVVIPKNPGGGTDTSAR		2.53145e-06	0	1	1	6	B4EZN9	1	1910.99	High	0	2.82e-06	36
High	KGSDNAAFFSANSVQKPK		2.53938e-05	0	1	1	3	B4ET60	1	1895.96	High	0	4.4e-06	31
High	KGSASSTDLSPDAIKR		4.90232e-10	0	1	1	13	B4EX41	2	1632.86	High	0	2.181e-11	99
High	NLDYDGQYSSEQVSR		1.02974e-06	0	1	1	7	B4ETC4	0	1760.77	High	0	1.188e-07	51
High	NIEALDKVEEVNYLSRQDSLVEFR		0.000162297	0	1	1	1	B4EX06	2	2866.46	High	0	3.771e-05	25
High	KGQLTSINMR		2.16884e-05	0	1	1	9	B4EUM3	1	1147.63	High	0	3.675e-06	57
High	KGNADLQDKLNK		9.69057e-06	0	1	1	10	B4ET20	2	1343.73	High	0	1.48e-06	50
High	KGIYKLESLEGAK		5.80178e-08	0	1	1	11	B4F0Y8	2	1435.82	High	0	4.665e-09	69
High	TTDVVLIDTSKGLTSGLDNLAADGIYNGSER	1xDeamidated [N]	3.80269e-05	0	1	1	3	B4F012	1	3196.59	High	0	6.974e-06	36
High	KGIGYLPQEASIFR		3.30883e-05	0	1	1	7	B4EXJ9	1	1578.86	High	0	5.955e-06	45
High	KGLDLPIAGAPAQVIEDGPAIR		1.44616e-06	0	1	1	13	B4EUT4	1	2201.23	High	0	2.306e-07	56
High	KGLADTALKTANSGYLTR	1xDeamidated [N12]	2.63709e-07	0	1	1	5	B4EYU8	2	1881.01	High	0	2.564e-08	80
High	KGLADTALKTANSGYLTR		9.02876e-10	0	1	1	15	B4EYU8	2	1880.02	High	0	6.433e-10	101
High	KGLADTALK		3.02609e-05	0	1	1	9	B4EYU8	1	916.546	High	0	5.382e-06	60
High	KHQKPVPALNQPGGIVEK		1.279e-06	0	1	1	11	B4F1J5	1	1940.11	High	0	1.513e-07	43
High	TTDVEATVNQIKSLER		1.31768e-07	0	1	1	6	B4EZT3	1	1803.94	High	0	1.176e-08	74
High	VLTEAAVAGKR		1.93073e-06	0	1	1	21	B4EYU8	1	1114.66	High	0	2.405e-07	73
High	NLAVAVTPVSSQLDLKR		2.45002e-05	0	1	1	3	B4F1P4	1	1811.04	High	0	5.018e-06	32
High	KIESSSYYGKGYQDVEHR		5.13811e-10	0	1	1	14	B4ETL7	2	2146.02	High	0	2.292e-11	84
High	KIESSSYYGK		1.71123e-05	0	1	1	8	B4ETL7	1	1161.58	High	0	2.812e-06	56
High	KIEIDDELYR		3.94059e-05	0	1	1	7	B4ESN7	1	1293.67	High	0	7.248e-06	55
High	VISYDDTPLAFAALR		3.06544e-06	0	1	1	5	B4EZK0	0	1651.87	High	0	4.058e-07	60
High	VITAIQDAGYDAK		2.90938e-05	0	1	1	4	B4F1P1	0	1364.71	High	0	7.485e-06	42
High	NKVTDAEIAEILAR		6.07617e-07	0	1	1	10	B4EUX6	1	1542.85	High	0	2.759e-06	61
High	NKVTDAEIAEILARWTGIPVSR		4.97261e-06	0	1	1	2	B4EUX6	2	2439.34	High	0	1.974e-06	43
High	NLAFDHNELIAQAR		5.40296e-06	0	1	1	1	B4EW83	0	1611.82	High	0	7.679e-07	36
High	TTIGFGSPHK		5.29124e-05	0	1	1	8	B4EUH6	0	1044.55	High	0	1.016e-05	59
High	KLDRFSVSDMINR		0.000116084	0	1	1	7	B4F159	2	1580.82	High	0.0002278	0.001548	36
High	TTLENRNQGNYQVAR		7.36828e-06	0	1	1	14	B4EXB1	1	1763.88	High	0	2.828e-06	52
High	VITDIAGSSDYYHR		3.88485e-05	0	1	1	1	B4EUV5	0	1596.77	High	0	7.149e-06	32
High	NIAIEHSGYSVFAGVGER		1.63308e-09	0	1	1	15	B4F0E7	0	1905.95	High	0	8.411e-11	97
High	KLAPSALNITLVEAGERILPALPVR		1.29729e-05	0	1	1	2	B4EVE9	2	2641.58	High	0	2.061e-06	41
High	NLALNIESR		0.000108377	0	1	1	9	B4ESZ4	0	1029.57	High	0	2.328e-05	53
High	KLALLGFEVDHQR		0.000144317	0	1	1	2	B4EZD9	1	1525.85	High	0	3.278e-05	28
High	NLATAAGAIAGGMAGQQAQGALNTTK		1.4706e-09	0	1	1	7	B4EWL9	0	2386.21	High	0	7.48e-11	75
High	KLAEGLDALVMDVK	1xOxidation [M11]	1.58681e-05	0	1	1	10	B4EWA3	1	1517.82	High	0	4.139e-06	50
High	KLAEGLDALVMDVK		2.21479e-06	0	1	1	3	B4EWA3	1	1501.83	High	0	2.812e-07	65
High	KLADSGLNIIAAK		3.30883e-05	0	1	1	8	B4ESR1	1	1313.78	High	0	5.952e-06	51
High	VLTEAAVAGK		0.00010616	0	1	1	9	B4EYU8	0	958.557	High	1.667e-05	6.448e-05	48
High	NLATAAGAIAGGMAGQQAQGALNTTK	1xOxidation [M13]	2.20119e-07	0	1	1	6	B4EWL9	0	2402.21	High	0	2.097e-08	57
High	KKPQDNDFIQSHDQLIAR		5.63903e-05	0	1	1	3	B4EVD9	1	2153.11	High	0	2.519e-05	38
High	KKLTTAAGAPVVDNNNVITAGPR		3.17073e-07	0	1	1	16	B4EZ37	2	2307.28	High	0	2.026e-07	57
High	KKLESLTQIER		3.91262e-05	0	1	1	10	B4EZW1	2	1344.78	High	0	7.195e-06	45
High	NIDDVVEKAQQR		2.71125e-06	0	1	1	5	B4ETD6	1	1414.73	High	0	3.53e-07	58
High	VIVGLLLGEVINSNELKAEDERVK		1.03952e-09	0	1	1	25	B4EU52	2	2637.48	High	0	5.065e-11	97
High	NLEVMVKGPGPGR		3.99711e-05	0	1	1	14	B4F1K7	1	1353.73	High	0	1.202e-05	61
High	KGHVPMSMVK		0.000102915	0	1	1	21	B4EU52	1	1113.59	High	1.667e-05	0.0001034	39
High	KFAVDQEKLEK		4.36887e-05	0	1	1	15	B4F2V2	2	1334.73	High	0	1.776e-05	51
High	NIGISAHIDAGKTTTSER		4.1458e-08	0	1	1	31	B4EYV7	1	1870.96	High	0	3.196e-09	75
High	NIGPYQNVPVKTVTILSAEVVKE		3.41686e-05	0	1	1	6	B4EZ63	2	2498.39	High	1.667e-05	0.0001163	23
High	TSVDHGTALELAGTKSADAGSFR		2.52126e-05	0	1	1	3	B4F2I1	1	2291.13	High	0	4.371e-06	38
High	KEPIIGGGAGTGLSAK		5.88316e-05	0	1	1	1	B4EU89	1	1455.82	High	0	1.15e-05	24
High	TSVDHGTALELAGTK		7.74661e-08	0	1	1	3	B4F2I1	0	1499.77	High	0	6.464e-09	56
High	KENDAQADAALLDELINNIQFTPADEKK		9.73762e-05	0	1	1	1	B4F1V8	2	3114.56	High	0	2.06e-05	46
High	TSTSILINQR		0.000116483	0	1	1	3	B4EZ80	0	1132.63	High	0	2.539e-05	48
High	KEGYDVILDANTVPYFADGKDITAQVQK	1xDeamidated [N11]	2.07e-05	0	1	1	2	B4F261	2	3099.55	High	0	3.489e-06	38
High	KEGYDVILDANTVPYFADGKDITAQVQK		2.91997e-08	0	1	1	5	B4F261	2	3098.57	High	0	3.42e-09	58
High	VIVESMRIDGKPVDMKANYR		2.0259e-05	0	1	1	5	B4F2Y3	2	2321.21	High	0	3.511e-05	33
High	NLKEAYAWFAVAVENGEGDEAMLKR		6.75732e-06	0	1	1	1	B4F2V3	2	2811.38	High	0	9.857e-07	23
High	KEEAPSNLSIVGR		0.000106526	0	1	1	4	B4EXS3	1	1399.75	High	0	2.288e-05	53
High	VIVGIDQTTVQHK		5.4323e-07	0	1	1	6	B4F0S5	0	1437.81	High	0	5.789e-08	62
High	KEDPDTLFFQR		5.82118e-05	0	1	1	2	B4F2L0	1	1395.69	High	0	1.134e-05	49
High	VIVGLLLGEVINSNELK		2.02356e-06	0	1	1	15	B4EU52	0	1810.07	High	0	3.363e-06	48
High	NLKEAYAWFAVAVENGEGDEAMLKR	1xDeamidated [N15]	4.72392e-05	0	1	1	1	B4F2V3	2	2812.36	High	0	8.925e-06	6
High	NLKGTIAMAR		0.000127739	0	1	1	5	B4EZ63	1	1074.61	High	0	2.834e-05	42
High	TSSQVEQAQYGFTSASEQLESVYR	1xDeamidated [Q]	1.46855e-07	0	1	1	4	B4EW37	0	2696.23	High	0	1.326e-08	90
High	NIKVDEEGFELAMEEQR		1.86541e-08	0	1	1	4	B4EUV7	1	2036.96	High	0	1.305e-09	73
High	NIKVDEEGFELAMEEQR	1xOxidation [M13]	2.48538e-05	0	1	1	6	B4EUV7	1	2052.95	High	0	4.291e-06	36
High	NIKVDEEGFELAMEEQRK		2.77393e-07	0	1	1	7	B4EUV7	2	2165.05	High	0	2.713e-08	51
High	VIVGLLLGEVINSNELKAEDER		3.34231e-10	0	1	1	17	B4EU52	1	2410.32	High	0	1.413e-11	93
High	TSSQVEQAQYGFTSASEQLESVYR		2.82023e-10	0	1	1	10	B4EW37	0	2695.25	High	0	1.167e-11	105
High	KDRAEELLEEFNVSHLR		1.32561e-05	0	1	1	3	B4EXJ9	2	2085.07	High	0	2.109e-06	44
High	NIGISAHIDAGK		0.000164475	0	1	1	5	B4EYV7	0	1195.64	High	0	3.833e-05	28
High	NLEVMVKGPGPGR	1xOxidation [M5]	7.05621e-06	0	1	1	14	B4F1K7	1	1369.73	High	0	2.745e-05	68
High	VIVEGINLVKK		0.00010616	0	1	1	9	B4F1J5	1	1211.77	High	0	2.277e-05	40
High	NIGINLDSKQLLAGVQDAFNNKSK		1.13142e-05	0	1	1	2	B4EYW5	2	2587.38	High	0	1.766e-06	28
High	VITLTGKDGGK		1.05278e-05	0	1	1	10	B4EUT1	1	1088.63	High	0	3.322e-06	61
High	VITWAAEGLENVSVSQVELR		2.63898e-08	0	1	1	7	B4EZ31	0	2200.16	High	0	1.93e-09	70
High	KGFEEGQVVSRDALGNIEYR		2.83472e-07	0	1	1	19	B4F057	2	2267.14	High	0	2.778e-08	55
High	KGFEEGQVVSR		3.6243e-07	0	1	1	18	B4F057	1	1235.64	High	0	3.673e-08	78
High	TTDVEATVNQIK		6.06422e-06	0	1	1	7	B4EZT3	0	1318.68	High	0	8.733e-07	55
High	NIFLVGPMGAGK		0.000136718	0	1	1	6	B4F0B0	0	1203.66	High	0	3.072e-05	38
High	KGEEISSLSYNLAQYHETQLNEAEDEAVPER		0.000154874	0	1	1	1	B4ETC0	1	3549.66	High	0	3.561e-05	33
High	KGEDVEKLR		5.01747e-05	0	1	1	9	B4F1J0	2	1073.59	High	1.667e-05	4.517e-05	55
High	NLGAEVSLENQEWKTFLDTR		3.13655e-07	0	1	1	2	B4EXB0	1	2350.17	High	0	3.124e-08	60
High	KGEDDMGRVYGVQGR		0.000172308	0	1	1	3	B4F2G6	2	1666.8	High	0	4.049e-05	38
High	KGDVLKAVVVR		1.04473e-06	0	1	1	21	B4F1J4	2	1183.75	High	0	1.206e-07	66
High	KGDRFEVNNPTPYYVTLVDGLTSLK		7.05621e-06	0	1	1	3	B4EUK2	2	2826.47	High	0	1.035e-06	37
High	NLGAEVSLENQEWKTFLDTRHQGNYDVAR		1.22474e-06	0	1	1	2	B4EXB0	2	3390.65	High	0	1.442e-07	40
High	KGDLIILESTSPVGTTEQMSQWLAQAR		4.22712e-06	0	1	1	1	B4F1W0	1	2959.52	High	0	5.823e-07	35
High	KGDEIAAVVLQVDAERER		2.41534e-06	0	1	1	14	B4ET27	2	1998.06	High	0	7.406e-07	44
High	KGAVIGGGLLGLEAAGALK		0.000156963	0	1	1	1	B4EXR2	1	1695.02	High	0	3.63e-05	31
High	KGAIVSGKVTAVDAK		2.74599e-08	0	1	1	21	B4ET27	2	1443.85	High	0	2.013e-09	71
High	KGAEQMNSFKPDVIIALGGGSPMDAAK	1xOxidation [M]	0.000172308	0	1	1	6	B4EXR9	1	2748.37	High	1.667e-05	4.062e-05	32
High	KGAEQMNSFKPDVIIALGGGSPMDAAK		1.43481e-05	0	1	1	7	B4EXR9	1	2732.37	High	0	5.012e-06	40
High	TTAQPITLTIR		0.000139996	0	1	1	2	B4EYX5	0	1214.71	High	0	3.155e-05	46
High	VIVAPVVKESFTYGYK		5.28723e-06	0	1	1	5	B4F1F9	1	1799.99	High	0	7.479e-07	49
High	NLGLMTMELVPALR		4.67669e-06	0	1	1	2	B4F0P1	0	1557.85	High	0	6.522e-07	65
High	VIVATDNLDVVR		1.02974e-06	0	1	1	8	B4ET34	0	1313.74	High	0	1.255e-07	80
High	VLVATDVAAR		9.08502e-05	0	1	1	3	B4EU48	0	1014.59	High	0	2.383e-05	50
High	TTADYIDGGYWAK		1.52668e-06	0	1	1	2	B4ET24	0	1460.67	High	0	1.849e-07	61
High	KFFPGYVLVQMVMNDATWHLVR	1xOxidation [M]	1.82555e-05	0	1	1	7	B4EYV4	1	2667.36	High	0	3.024e-06	32
High	HTGHVGGIKQATFEEMIAR	1xDeamidated [Q10]; 1xOxidation [M16]	0.000150772	0	1	1	2	B4EXL9	1	2099.03	High	0	3.445e-05	55
High	VIPELNGKLTGMSFRVPTPNVSVVDLTAR	1xDeamidated [N]; 1xOxidation [M12]	8.69748e-06	0	1	1	15	B4EXT7	2	3127.68	High	0	8.919e-06	44
High	NEKMAPPQVSAEVLKK	1xDeamidated [Q8]; 1xOxidation [M4]	6.47058e-05	0	1	1	1	B4F2V5	2	1785.94	High	0	1.28e-05	44
High	VIGVGGGGGNAVEHMVR	1xOxidation [M15]	1.64858e-07	0	1	1	8	B4F106	0	1624.82	High	0	1.512e-08	101
High	LATGANALDTATAVR	1xDeamidated [N6]	1.03027e-05	0	1	1	1	B4EU69	0	1445.76	High	0	1.585e-06	31
High	LATGANALDTATAVR		2.83873e-09	0	1	1	7	B4EU69	0	1444.78	High	0	1.568e-10	100
High	LATEMGIVTDVR	1xOxidation [M5]	7.25306e-07	0	1	1	1	B4ETL7	0	1320.68	High	0	7.995e-08	83
High	LATEMGIVTDVR		4.16652e-06	0	1	1	2	B4ETL7	0	1304.69	High	0	5.727e-07	83
High	MVEGQDKIYYITADSYAAAK	1xOxidation [M1]	3.53636e-08	0	1	1	7	B4F1Q3	1	2253.07	High	0	2.683e-09	66
High	MVEGQDKIYYITADSYAAAKNSPHLELFR		2.00175e-06	0	1	1	2	B4F1Q3	2	3330.65	High	0	2.511e-07	41
High	IATDPFVGNLTFFR	1xDeamidated [N9]	7.0308e-06	0	1	1	7	B4EYV7	0	1598.82	High	0	1.032e-06	42
High	IATDPFVGNLTFFR		1.2047e-08	0	1	1	41	B4EYV7	0	1597.84	High	0	1.417e-09	105
High	MVEGQDKIYYITADSYAAAKNSPHLELFR	1xDeamidated [Q5]	9.48411e-08	0	1	1	2	B4F1Q3	2	3331.63	High	0	8.129e-09	78
High	VIGVGGGGGNAVEHMVRER		2.20018e-05	0	1	1	3	B4F106	1	1893.97	High	0	3.741e-06	31
High	LATLPTYEEAIAR		2.57122e-07	0	1	1	16	B4EYV1	0	1447.78	High	0	3.654e-07	72
High	IASVQNTQKITK		1.07149e-06	0	1	1	14	B4F0E6	1	1330.77	High	0	1.24e-07	60
High	LASVDQFRDSMDDSKTVWEEVSGGQDIMR	1xDeamidated [Q6]	1.81249e-05	0	1	1	3	B4EY48	2	3302.49	High	0	3.009e-06	45
High	MVEHRPFVVGFAAETQNVEEYAR		2.06043e-06	0	1	1	1	B4F0W7	0	2679.3	High	0	2.595e-07	29
High	MVENTLLEIPHGLIEASR		2.78712e-05	0	1	1	2	B4F245	0	2022.07	High	0	4.891e-06	31
High	TVHGLDSEGQYTTAQDMALLTAAMIR	1xOxidation [M]	8.04213e-05	0	1	1	7	B4ET08	0	2809.35	High	0	2.117e-05	51
High	IASTDDFYR		0.00011333	0	1	1	8	B4EWN5	0	1087.51	High	1.667e-05	6.689e-05	55
High	VIGVIPTLLEGR		9.7959e-06	0	1	1	1	B4ESX3	0	1266.78	High	0	1.498e-06	47
High	LASGLYDWMPTGVR		1.06762e-06	0	1	1	2	B4F249	0	1565.78	High	0	1.237e-07	62
High	IASDVGGVVLDEERK		2.53145e-06	0	1	1	8	B4EZR3	1	1586.84	High	0	3.272e-07	40
High	IASANQLTAGVTSR		1.68309e-06	0	1	1	2	B4F2H9	0	1388.75	High	0	2.06e-07	66
High	TVHGLDSEGQYTTAQDMALLTAAMIR		2.37807e-09	0	1	1	9	B4ET08	0	2793.35	High	0	1.285e-10	70
High	LARFEELNSVDYQKR		0.000123036	0	1	1	8	B4EY48	2	1867.97	High	0	2.706e-05	35
High	MVEGQDKIYYITADSYAAAKNSPHLELFR	1xOxidation [M1]	4.51089e-06	0	1	1	2	B4F1Q3	2	3346.64	High	0	6.273e-07	46
High	TVIDEIPTAPLAQTLPLASQPNQQRVETSAPQVR		6.28699e-06	0	1	1	4	B4EU77	1	3668.96	High	0	9.112e-07	46
High	IATIQTLGGSGALK		3.00453e-05	0	1	1	1	B4EYI8	0	1329.77	High	0	5.329e-06	36
High	LATVWNIPVATNR		9.62099e-06	0	1	1	5	B4EVE1	0	1454.81	High	0	1.472e-06	46
High	MVDSEIYDILR		2.04783e-05	0	1	1	2	B4EVE2	0	1353.67	High	0	3.455e-06	50
High	IAYVVVTNGGAYPYELR		7.83409e-06	0	1	1	4	B4ESS4	0	1884.99	High	0	1.167e-06	53
High	IAYTVEAARVEQR		2.25612e-05	0	1	1	25	B4F1K9	1	1505.81	High	1.667e-05	0.0001494	41
High	MVDSEIYDILR	1xOxidation [M1]	0.000143346	0	1	1	2	B4EVE2	0	1369.67	High	0	3.247e-05	35
High	MVDTSDEWIVTR		1.68681e-05	0	1	1	1	B4ETC7	0	1451.68	High	0	2.77e-06	43
High	VLGRVTAEDILKPGTADILVPR		9.72707e-08	0	1	1	28	B4EYU8	1	2333.36	High	0	3.623e-07	46
High	IAYEAASLSAVR		2.65089e-05	0	1	1	4	B4EZD2	0	1250.67	High	0	8.26e-06	53
High	VIGSTTYQEFSQIFEKDR		8.82285e-08	0	1	1	4	B4EV83	1	2148.06	High	0	3.513e-08	70
High	MVEERDFDGINPVFFTTSQLGEAAPAYGNHR		3.25432e-08	0	1	1	7	B4F0U9	1	3468.63	High	0	2.435e-09	61
High	VLGTDGFGR		0.000141902	0	1	1	9	B4F0Y8	0	921.479	High	1.667e-05	5.689e-05	57
High	LAVVIPTNEELVIAQDASRLTA		2.60865e-07	0	1	1	12	B4EZD9	1	2323.29	High	0	2.533e-08	62
High	LAVVIPTNEELVIAQDASR	1xDeamidated [N8]	8.51565e-09	0	1	1	1	B4EZD9	0	2039.1	High	0	5.403e-10	96
High	LAVVIPTNEELVIAQDASR		7.47687e-09	0	1	1	18	B4EZD9	0	2038.12	High	0	4.656e-10	98
High	MVEERDFDGINPVFFTTSQLGEAAPAYGNHR	1xOxidation [M1]	3.05821e-07	0	1	1	2	B4F0U9	1	3484.62	High	0	3.025e-08	62
High	IAVLGLTTDDTVRIGNPANFPDTEFRKPADEAK	1xDeamidated [N]	7.04014e-05	0	1	1	3	B4F1P5	2	3572.82	High	0	1.409e-05	36
High	IAVLGLTTDDTVRIGNPANFPDTEFRKPADEAK		1.25594e-05	0	1	1	4	B4F1P5	2	3571.84	High	1.667e-05	9.062e-05	26
High	IAVLGLTTDDTVR		3.88472e-08	0	1	1	10	B4F1P5	0	1373.76	High	0	5.751e-09	93
High	IAVIENEFGEVPIDDEIIGDRATQIK		8.04213e-05	0	1	1	6	B4EU82	1	2884.49	High	0	1.853e-05	33
High	MVEGQDKIYYITADSYAAAK		3.76041e-08	0	1	1	10	B4F1Q3	1	2237.08	High	0	2.87e-09	69
High	IAVGEDVTVR		1.82555e-05	0	1	1	10	B4EVB9	0	1058.58	High	0	3.03e-06	64
High	LAVEESGMGIVEDKVIK	1xOxidation [M8]	5.95581e-06	0	1	1	5	B4EXR9	1	1832.97	High	0	8.561e-07	43
High	LAVEESGMGIVEDKVIK		1.98017e-06	0	1	1	5	B4EXR9	1	1816.97	High	0	1.408e-05	46
High	LAVEESGMGIVEDK	1xOxidation [M8]	9.01669e-06	0	1	1	7	B4EXR9	0	1492.72	High	0	2.56e-05	49
High	LAVEESGMGIVEDK		9.41581e-08	0	1	1	8	B4EXR9	0	1476.73	High	0	8.053e-09	75
High	VIGVGGGGGNAVEHMVR		4.31691e-09	0	1	1	12	B4F106	0	1608.83	High	0	3.348e-10	84
High	MVNSGTEATMSAIR		1.75427e-08	0	1	1	7	B4EUE1	0	1467.69	High	0	1.216e-09	97
High	IAREFADNAEKTHGR		4.18637e-05	0	1	1	3	B4EWG3	2	1714.86	High	0	3.515e-05	32
High	MVNSGTEATMSAIR	1xOxidation [M]	1.12804e-07	0	1	1	9	B4EUE1	0	1483.69	High	0	9.881e-09	79
High	VLKESFNEIVAR		1.3161e-05	0	1	1	1	B4F188	1	1404.78	High	0	2.091e-06	51
High	LAPQGEEALDMETLAAVLLK	1xOxidation [M11]	1.94473e-06	0	1	1	7	B4F2C5	0	2128.12	High	0	2.431e-07	42
High	VLLADEVGLGK		0.000115687	0	1	1	2	B4F2H6	0	1113.65	High	0	2.522e-05	38
High	VLIALQDTVSPKNPYSR		5.65899e-05	0	1	1	1	B4EYG4	1	1901.05	High	0	1.099e-05	19
High	IAPETAEPISQLAPLLR		7.05193e-08	0	1	1	13	B4EUD5	0	1819.03	High	0	1.073e-08	87
High	MVTATGNVSYDDPQIILKGPR		8.67091e-09	0	1	1	3	B4F2H9	1	2275.18	High	0	5.519e-10	69
High	MVVSGSVEKPILGLR		2.21602e-05	0	1	1	2	B4ET17	0	1584.91	High	0	3.772e-06	38
High	MVYSYTEKKR		0.000141902	0	1	1	8	B4EYU9	2	1304.67	High	1.667e-05	9.183e-05	49
High	IAPDLTHEELIQVADSLVR		3.43559e-08	0	1	1	14	B4EVC3	0	2119.14	High	0	2.591e-09	70
High	IAPANSNYTKR		9.28045e-06	0	1	1	5	B4EX12	1	1234.65	High	0	1.409e-06	65
High	IAPANSNYTK		9.94193e-05	0	1	1	2	B4EX12	0	1078.55	High	0	2.11e-05	50
High	LANPAWRVEIEVIAVRPAK		1.45038e-05	0	1	1	7	B4EZ73	1	2132.23	High	1.667e-05	0.0001447	30
High	MWSEYSLEVVDAVAR		3.80696e-06	0	1	1	1	B4EWN0	0	1754.84	High	0	5.163e-07	43
High	LANELSDAAENKGAAVKK		6.54113e-09	0	1	1	27	B4EYV8	2	1828.98	High	0	1.184e-09	73
High	LANELSDAAENKGAAVK	1xDeamidated [N]	1.67982e-08	0	1	1	21	B4EYV8	1	1701.87	High	0	5.964e-07	59
High	LANELSDAAENKGAAVK		9.49729e-10	0	1	1	63	B4EYV8	1	1700.88	High	0	1.19e-10	95
High	LANELSDAAENK		1.85197e-05	0	1	1	5	B4EYV8	0	1274.62	High	0	3.075e-06	48
High	MYAVFQSGGKQHR		2.18302e-06	0	1	1	28	B4F2A6	1	1508.74	High	0	2.765e-07	58
High	MYAVFQSGGKQHR	1xOxidation [M1]	2.84499e-07	0	1	1	46	B4F2A6	1	1524.74	High	0	2.792e-08	71
High	VLLDNASATINPGQK		4.11256e-05	0	1	1	2	B4EYX1	0	1540.83	High	0	7.63e-06	19
High	LANAPFIKVEATK		0.000129931	0	1	1	3	B4F171	1	1401.81	High	0	2.893e-05	31
High	IAMGSGTQVQDVNR	1xOxidation [M3]	8.62663e-07	0	1	1	6	B4EUW3	0	1491.72	High	0	9.748e-08	63
High	IAMGSGTQVQDVNR		1.20118e-09	0	1	1	4	B4EUW3	0	1475.73	High	0	5.967e-11	112
High	MYFSDGNGVR	1xDeamidated [N7]; 1xOxidation [M1]	0.000171169	0	1	1	3	B4ETI9	0	1162.48	High	0	4.023e-05	38
High	TVGDLLKENNAEIINFVR		2.76165e-11	0	1	1	15	B4F2D2	1	2045.1	High	0	8.581e-13	118
High	IALTMRLDEVAADSDHKR		1.06422e-05	0	1	1	9	B4EZJ1	2	2041.05	High	0	1.65e-06	38
High	LAPQGEEALDMETLAAVLLKMAQGER	1xOxidation [M]	2.62257e-05	0	1	1	6	B4F2C5	1	2800.42	High	0	4.862e-06	41
High	LDAAEFGIIPGVTDKGYYTNSFHLDVEK		3.28313e-06	0	1	1	1	B4F2L8	1	3099.53	High	0	4.373e-07	29
High	LAPQGEEALDMETLAAVLLKMAQGER	2xOxidation [M11; M21]	0.000133965	0	1	1	3	B4F2C5	1	2816.42	High	0	2.996e-05	25
High	LAPSALNITLVEAGERILPALPVR		1.49272e-05	0	1	1	4	B4EVE9	1	2513.48	High	0	2.41e-06	38
High	IAQTLLNLAK		1.70509e-05	0	1	1	4	B4EZ60	0	1084.67	High	0	2.806e-06	53
High	LAQSPYLGGNDYSIADIATYTWAR		1.67473e-05	0	1	1	1	B4EZE8	0	2646.28	High	0	2.751e-06	22
High	LAQSGHLPTVNLNASTGVSNSHNHGSALPPETPANSR	2xDeamidated [N/Q]	0.00015128	0	1	1	12	B4EW37	0	3734.81	High	1.667e-05	5.641e-05	32
High	MVNSGTEATMSAIR	2xOxidation [M1; M10]	3.05439e-06	0	1	1	3	B4EUE1	0	1499.68	High	0	4.032e-07	42
High	LAQSGHLPTVNLNASTGVSNSHNHGSALPPETPANSR		5.79735e-07	0	1	1	23	B4EW37	0	3732.84	High	0	6.224e-08	38
High	LAQQALSEITGEFTSDDLLGR		6.51629e-05	0	1	1	1	B4F0U0	0	2264.14	High	0	1.289e-05	25
High	MVQAPIFHVNADDPEAVAFVTR		4.0188e-06	0	1	1	3	B4ESQ9	0	2427.21	High	0	5.508e-07	44
High	IAQPELIHFIR		7.68482e-05	0	1	1	8	B4ESZ5	0	1336.77	High	0	1.56e-05	59
High	IAQMVIVPVVQAEFNIVEDFTATERGTGGFGHSGRQ	1xOxidation [M4]	1.10723e-05	0	1	1	1	B4F0W6	2	3876.93	High	0	1.719e-06	19
High	LAQLVPEAR		4.77447e-05	0	1	1	3	B4EVF1	0	996.584	High	0	9.02e-06	67
High	LAQLDNIVAIKEATGNLSR		4.93447e-09	0	1	1	11	B4EY78	1	2026.13	High	0	2.923e-10	85
High	MVQAPIFHVNADDPEAVAFVTR	1xOxidation [M1]	3.42851e-06	0	1	1	3	B4ESQ9	0	2443.21	High	0	4.591e-07	28
High	IAQLAQTR		8.38607e-05	0	1	1	7	B4F2C3	0	900.526	High	0	2.883e-05	60
High	MVQAPIFHVNADDPEAVAFVTR	1xDeamidated [N10]; 1xOxidation [M1]	2.99261e-07	0	1	1	1	B4ESQ9	0	2444.19	High	0	2.961e-08	58
High	IAQIAKDEGATGYKVIGATGDDYLTVNAEIYR	1xDeamidated [N/Q]	7.8204e-05	0	1	1	11	B4F2L3	2	3416.72	High	1.667e-05	0.0001416	44
High	IAQIAKDEGATGYKVIGATGDDYLTVNAEIYR		5.69356e-07	0	1	1	12	B4F2L3	2	3415.74	High	0	6.108e-08	49
High	IAQIAKDEGATGYK		2.30871e-08	0	1	1	18	B4F2L3	1	1464.77	High	0	1.661e-09	88
High	IAQFNVVSEAHNEGTIVSVSDGIIR	1xDeamidated [N12]	2.36356e-06	0	1	1	1	B4F0E5	0	2656.36	High	0	3.029e-07	68
High	IAQFNVVSEAHNEGTIVSVSDGIIR		5.15315e-09	0	1	1	5	B4F0E5	0	2655.37	High	0	8.488e-10	74
High	VLKPEAGHFAK		1.32561e-05	0	1	1	32	B4F1I4	0	1196.68	High	0	1.035e-05	51
High	LAQEKRPDLIIDGPLQYDAAVMADVAK	1xOxidation [M22]	2.43556e-07	0	1	1	6	B4EZE0	1	2956.54	High	0	2.348e-08	51
High	LAQEKRPDLIIDGPLQYDAAVMADVAK		3.53378e-07	0	1	1	11	B4EZE0	1	2940.55	High	0	8.17e-08	56
High	LAQEDPSFR		0.000166126	0	1	1	8	B4EYV7	0	1062.52	High	0	3.885e-05	55
High	IAQAQAEAEDIVALR		2.67925e-09	0	1	1	1	B4EX04	0	1597.85	High	0	1.471e-10	104
High	VLKTEEEQFAR		2.77064e-06	0	1	1	20	B4EUV7	1	1349.71	High	0	3.62e-07	67
High	LAPSALNITLVEAGER		2.48346e-09	0	1	1	7	B4EVE9	0	1653.92	High	0	1.351e-10	111
High	TVLDSGPTETTFTQK		4.74469e-06	0	1	1	3	B4ETJ8	0	1624.81	High	0	6.633e-07	59
High	MVAAQNGPTDFVENYNKYLPTAVLSKPVFAEK	1xDeamidated [N/Q]; 1xOxidation [M1]	0.000158017	0	1	1	6	B4EWA3	1	3558.78	High	0.0007643	0.005524	28
High	VLGREIIDSRGNPTVEAEVHLEGGFVGMAAAPSGASTGSR	1xDeamidated [N12]	4.51084e-05	0	1	1	3	B4EUF7	2	3995.99	High	0	8.456e-06	28
High	MTDESGEDAKLVAVPHTKLSK	1xOxidation [M1]	3.55457e-06	0	1	1	9	B4F297	2	2272.15	High	0	4.788e-07	36
High	IDVNPDLVFEANPHLLKLDGR	1xDeamidated [N12]	5.57956e-05	0	1	1	1	B4F292	1	2376.26	High	0	1.082e-05	34
High	IDVNPDLVFEANPHLLKLDGR		5.90396e-05	0	1	1	1	B4F292	1	2375.27	High	0	1.152e-05	40
High	IDVNPDLVFEANPHLLK		3.52899e-06	0	1	1	4	B4F292	0	1934.04	High	0	4.753e-07	33
High	VIGATGDDYLTVNAEIYR		8.39345e-09	0	1	1	8	B4F2L3	0	1969.99	High	0	5.31e-10	88
High	VIGATGDDYLTVNAEIYR	1xDeamidated [N13]	4.02567e-05	0	1	1	1	B4F2L3	0	1970.97	High	0	7.437e-06	39
High	LDVDRVEHWVAQGATVSER		4.23128e-05	0	1	1	10	B4EUW4	1	2167.09	High	0.0002347	0.001893	30
High	MTDETVKSLAEEIQTPVER		1.21344e-08	0	1	1	8	B4F2B9	1	2176.08	High	0	1.668e-09	69
High	IDTQLPLTDLHR		9.11664e-05	0	1	1	6	B4EVZ1	0	1421.77	High	0	3.044e-05	37
High	MTDETVKSLAEEIQTPVER	1xDeamidated [Q14]	1.76114e-05	0	1	1	2	B4F2B9	1	2177.06	High	0	2.913e-06	47
High	IDSLTAVSQHDEKIDINIDEEVAR		9.30855e-05	0	1	1	1	B4F254	1	2710.35	High	0	1.951e-05	36
High	VIGDGAYGVLK		0.000105431	0	1	1	3	B4EVR7	0	1091.61	High	0	2.254e-05	36
High	IDSHPGYVNTGFVDAEVLKGYIEK		1.001e-05	0	1	1	4	B4F1P5	1	2651.34	High	0	1.539e-06	31
High	MTDETVKSLAEEIQTPVER	1xOxidation [M1]	1.9467e-07	0	1	1	5	B4F2B9	1	2192.08	High	0	5.895e-08	70
High	MTDETVKSLAEEIQTPVER	1xDeamidated [Q14]; 1xOxidation [M1]	5.71929e-05	0	1	1	1	B4F2B9	1	2193.06	High	0	1.111e-05	50
High	VLGDKIQLVGDDLFVTNTK		1.9424e-09	0	1	1	34	B4EUF7	1	2075.14	High	0	1.024e-10	73
High	LDPVQVAGVIVSNATLHNADEIERLGLR		2.10778e-07	0	1	1	3	B4EZR2	1	2999.63	High	0	1.991e-08	65
High	IDPNGENDRYPLQSQEIVSDPLDAHVHR	2xDeamidated [Q/N]	7.14899e-07	0	1	1	8	B4EZC9	1	3216.52	High	0	8.914e-08	68
High	IDPNGENDRYPLQSQEIVSDPLDAHVHR	1xDeamidated [N/Q]	2.76065e-06	0	1	1	16	B4EZC9	1	3215.54	High	0	6.775e-07	48
High	IDPNGENDRYPLQSQEIVSDPLDAHVHR		4.31968e-06	0	1	1	9	B4EZC9	1	3214.55	High	0	5.96e-07	47
High	MTDLDLAGKR		3.6958e-05	0	1	1	22	B4EUH8	1	1119.58	High	0	8.438e-06	64
High	LDPASLTKIMSSYVVGQAIKEGR		7.7778e-06	0	1	1	1	B4ET08	2	2463.33	High	0	1.157e-06	37
High	MTDLDLAGKR	1xOxidation [M1]	9.7959e-06	0	1	1	26	B4EUH8	1	1135.58	High	0	2.339e-06	72
High	LDNSNMIDLLEAKIR		4.64305e-06	0	1	1	6	B4EZT3	1	1744.93	High	0	1.132e-06	51
High	LDNSNMIDLLEAK		2.23892e-06	0	1	1	2	B4EZT3	0	1475.74	High	0	2.85e-07	57
High	IEAEEEKFDFSILDSVVENAK		4.24636e-05	0	1	1	1	B4EU34	1	2412.18	High	0	7.89e-06	26
High	LDNQVTTYKK		1.76747e-05	0	1	1	33	B4EWN9	1	1209.65	High	0	2.915e-06	58
High	MTDESGEDAKLVAVPHTKLSK		3.10276e-05	0	1	1	10	B4F297	2	2256.15	High	1.667e-05	8.615e-05	32
High	MTDESGEDAKLVAVPHTK		7.50394e-09	0	1	1	38	B4F297	1	1927.94	High	0	4.683e-10	85
High	LEKGEDLEMTIQLREEIAEQHAALGQIQEMAAK	1xDeamidated [Q]; 1xOxidation [M]	9.60364e-05	0	1	1	4	B4EV98	2	3739.85	High	0	2.024e-05	41
High	LEKGEDLEMTIQLREEIAEQHAALGQIQEMAAK	1xOxidation [M9]	0.000132608	0	1	1	2	B4EV98	2	3738.87	High	0	2.965e-05	40
High	VIETDPSEKNLNR		7.86239e-06	0	1	1	8	B4EVC7	1	1514.78	High	0	1.418e-06	51
High	LEKGEDLEMTIQLREEIAEQHAALGQIQEMAAK		8.29879e-05	0	1	1	1	B4EV98	2	3722.87	High	0	1.706e-05	24
High	MSPDDIVIVGR		4.15669e-05	0	1	1	2	B4ET08	0	1201.62	High	0	7.695e-06	58
High	MSPDDIVIVGR	1xOxidation [M1]	4.87423e-07	0	1	1	5	B4ET08	0	1217.62	High	0	5.12e-08	88
High	IEKDSMGQIEVPADQLWGAQTQR	1xOxidation [M6]	6.51629e-05	0	1	1	2	B4EVY7	1	2616.27	High	0	1.288e-05	22
High	IEKDSMGQIEVPADQLWGAQTQR		4.31392e-08	0	1	1	6	B4EVY7	1	2600.28	High	0	3.345e-09	73
High	IEGVDFFAVNTDAQALRK	1xDeamidated [N10]	0.000112554	0	1	1	3	B4F106	1	1995.02	High	1.667e-05	0.0001404	41
High	IEGVDFFAVNTDAQALRK		5.91299e-06	0	1	1	6	B4F106	1	1994.03	High	0	8.498e-07	44
High	IEGVDFFAVNTDAQALR		1.16615e-08	0	1	1	4	B4F106	0	1865.94	High	0	7.69e-10	87
High	MSVNQIITDSR		1.46855e-07	0	1	1	10	B4F269	0	1263.64	High	0	1.328e-08	88
High	MSVNQIITDSR	1xOxidation [M1]	2.15398e-07	0	1	1	10	B4F269	0	1279.63	High	0	2.04e-08	89
High	IEGEDRTELKEALSSLDIPDGMGLIVR		6.63193e-05	0	1	1	5	B4ETC0	2	2956.53	High	0	1.316e-05	35
High	LEFYNVDDLQHIVAR		2.83743e-05	0	1	1	1	B4ETP8	0	1831.93	High	0	4.986e-06	27
High	LEEVNAELEQPDVWNEPEKAQALGKER		1.73871e-06	0	1	1	5	B4F0M7	2	3121.54	High	0	2.137e-07	50
High	VLEVDLPR		0.000162839	0	1	1	8	B4EZJ1	0	940.546	High	1.667e-05	4.595e-05	59
High	IEEDLLGKREVPADAYYGVHTLR		8.08344e-07	0	1	1	9	B4EXE5	2	2644.37	High	0	2.965e-05	47
High	IEEDLLGKR		3.76225e-05	0	1	1	31	B4EXE5	1	1072.6	High	0	7.614e-06	66
High	IEEALGSKAPFNGLKEVK	1xDeamidated [N12]	8.66619e-06	0	1	1	9	B4EUF7	2	1931.05	High	0	1.27e-05	34
High	IEEALGSKAPFNGLKEVK		4.97261e-06	0	1	1	11	B4EUF7	2	1930.06	High	0	1.407e-06	50
High	IEEALGSKAPFNGLK		3.22714e-05	0	1	1	4	B4EUF7	1	1573.86	High	0	5.778e-06	30
High	VLFAMNVLGNDWNKPYKK		1.29729e-05	0	1	1	5	B4EZ29	1	2137.13	High	0	4.576e-06	26
High	VIFLTADAFGVLPPVAR		5.05357e-07	0	1	1	3	B4F025	0	1786.03	High	0	5.337e-08	53
High	IEDNIIIHDNKIENMTR		9.57042e-05	0	1	1	2	B4EWE3	1	2068.05	High	0	2.018e-05	33
High	MTDESGEDAKLVAVPHTK	1xOxidation [M1]	3.68231e-09	0	1	1	35	B4F297	1	1943.94	High	0	2.107e-10	73
High	LAITEAITDPTTVSSELKNR		6.45171e-10	0	1	1	12	B4F1Q0	1	2159.16	High	0	5.124e-11	79
High	LDNNNAQKEYYITDIIALAHQEGR	1xDeamidated [N/Q]	3.5036e-06	0	1	1	4	B4F0E9	1	2790.37	High	0	4.702e-07	44
High	MTESFAQLFEESLK		1.54332e-06	0	1	1	9	B4ET27	0	1659.79	High	0	1.87e-07	53
High	MTIYQTSGNPYGHIIMR	1xDeamidated [N9]	7.52944e-06	0	1	1	1	B4EX58	0	1982.95	High	0	1.114e-06	49
High	IDGNKISFDLVKETLR		6.21932e-06	0	1	1	5	B4EWN3	2	1848.02	High	0	8.987e-07	55
High	LDGMPISEAVEINAGNNLVFLSGKVPTKK	1xOxidation [M4]	5.52121e-06	0	1	1	6	B4EZ73	2	3057.63	High	0	7.848e-07	44
High	VLGNNKVDVIQGFAR		1.41643e-07	0	1	1	16	B4EZ75	1	1629.91	High	0	1.274e-08	68
High	IDGKPVDMKANYR		2.94606e-06	0	1	1	10	B4F2Y3	1	1506.77	High	0	3.871e-07	57
High	VIGQDEAVNAVSNAIR		7.50913e-10	0	1	1	6	B4EUX6	0	1655.87	High	0	3.514e-11	94
High	LDGEDERLATIPGNPPNLLRLPK		3.25027e-05	0	1	1	4	B4EXA7	2	2528.38	High	0	5.833e-06	28
High	MTSEQHILAR	1xOxidation [M1]	0.000168911	0	1	1	2	B4F2E2	0	1201.6	High	0	3.964e-05	31
High	MTTADTNGKYVEFELVPR	1xDeamidated [N7]	2.04033e-07	0	1	1	3	B4EVP6	1	2072	High	0	5.156e-08	69
High	VIGQDEAVNAVSNAIRR		7.13297e-06	0	1	1	13	B4EUX6	1	1811.97	High	0	1.051e-06	39
High	MTTADTNGKYVEFELVPR	1xOxidation [M1]	2.86805e-05	0	1	1	2	B4EVP6	1	2087.01	High	0	5.051e-06	30
High	IDEFSATYSVTPR		2.52518e-07	0	1	1	3	B4EU92	0	1485.72	High	0	3.762e-08	77
High	IDEFQELGFSVK		1.17702e-06	0	1	1	4	B4EUR0	0	1411.71	High	0	1.379e-07	69
High	LDEFETVGNTIR		1.64701e-06	0	1	1	1	B4F106	0	1393.7	High	0	2.014e-07	73
High	MTTIEKIER		0.000100109	0	1	1	15	B4EWM4	1	1120.6	High	0	2.124e-05	57
High	MTTIEKIER	1xOxidation [M1]	0.000133511	0	1	1	13	B4EWM4	1	1136.6	High	0	2.986e-05	54
High	MTYEMDKELVTLTGK		6.22469e-05	0	1	1	5	B4EXK0	1	1758.87	High	0	1.226e-05	24
High	IDDIDLNLEDFVQR		4.65733e-05	0	1	1	1	B4ESY6	0	1704.84	High	0	8.788e-06	27
High	MVAAQNGPTDFVENYNK		6.29084e-05	0	1	1	1	B4EWA3	0	1897.87	High	0	1.241e-05	27
High	LDAVSAEVVKVR		7.71175e-05	0	1	1	2	B4F0W2	1	1285.75	High	0	1.568e-05	50
High	LDATEADFSNGTVEVVK	1xDeamidated [N10]	0.000144804	0	1	1	2	B4EX89	0	1795.86	High	0	3.292e-05	14
High	MVAAQNGPTDFVENYNKYLPTAVLSKPVFAEK		9.2763e-05	0	1	1	4	B4EWA3	1	3541.8	High	0	1.943e-05	33
High	MVAAQNGPTDFVENYNKYLPTAVLSKPVFAEK	1xOxidation [M1]	5.50121e-05	0	1	1	3	B4EWA3	1	3557.8	High	0	1.061e-05	36
High	LDAPLIVVATYGGK		0.000101854	0	1	1	1	B4EWN5	0	1416.81	High	0	2.17e-05	27
High	VLGREIIDSRGNPTVEAEVHLEGGFVGMAAAPSGASTGSR		9.8331e-08	0	1	1	4	B4EUF7	2	3995	High	0	8.46e-09	42
High	MTIYQTSGNPYGHIIMR		5.74476e-06	0	1	1	2	B4EX58	0	1981.96	High	0	8.205e-07	37
High	LDNNNAQKEYYITDIIALAHQEGR		5.02095e-08	0	1	1	7	B4F0E9	1	2789.39	High	0	1.226e-08	61
High	MTLKELVTGFGTQVR		5.2303e-06	0	1	1	5	B4EZC3	1	1679.91	High	0	7.39e-07	53
High	MTIGDIIAEPLKTYHPK		5.75983e-05	0	1	1	8	B4EXA6	1	1927.04	High	0	1.121e-05	38
High	MTESFAQLFEESLK	1xOxidation [M1]	3.4207e-07	0	1	1	7	B4ET27	0	1675.79	High	0	3.436e-08	59
High	VLGDKIQLVGDDLFVTNTKILK		2.12852e-06	0	1	1	4	B4EUF7	2	2429.4	High	0	2.692e-07	36
High	IDNDGTILQLNQLANQVDNLR		1.87084e-07	0	1	1	4	B4F1X1	0	2367.23	High	0	1.743e-08	48
High	MTESFAQLFEESLKTIETRPGAIVR		3.42851e-06	0	1	1	9	B4ET27	1	2853.48	High	0	2.22e-06	45
High	MTESFAQLFEESLKTIETRPGAIVR	1xOxidation [M1]	9.20631e-07	0	1	1	12	B4ET27	1	2869.48	High	0	1.047e-07	53
High	MTESFAQLFEESLKTIETRPGAIVR	1xDeamidated [Q7]; 1xOxidation [M1]	3.00453e-05	0	1	1	1	B4ET27	1	2870.46	High	0	5.334e-06	30
High	VIGETDKSGTFVR		1.16013e-06	0	1	1	12	B4F0U8	1	1408.74	High	0	1.359e-07	58
High	IDLTEWETSPDSLRYLTFLKGR		0.000107633	0	1	1	1	B4ET92	2	2640.37	High	0	2.312e-05	31
High	IDLTEWETSPDSLR		1.33039e-05	0	1	1	3	B4ET92	0	1661.8	High	0	2.122e-06	50
High	TVNMMELIRNIAIEHSGYSVFAGVGER	1xOxidation [M]	3.24776e-06	0	1	1	6	B4F0E7	1	3009.49	High	0	4.327e-07	57
High	MTGPVTVGETVVMQIKK		4.41153e-09	0	1	1	26	B4EZR8	1	1817.99	High	0	2.574e-10	82
High	MTGPVTVGETVVMQIKK	1xOxidation [M]	4.77657e-09	0	1	1	55	B4EZR8	1	1833.98	High	0	6.476e-09	81
High	MTGPVTVGETVVMQIKK	2xOxidation [M1; M13]	2.10558e-06	0	1	1	18	B4EZR8	1	1849.98	High	0	1.963e-06	63
High	VIGLPGDKIVYDMTSK		3.63742e-07	0	1	1	4	B4F048	1	1735.93	High	0	3.681e-08	63
High	IDLGKEVSYALDEAEKNAILQR		5.80982e-10	0	1	1	5	B4F2J3	2	2475.31	High	0	2.637e-11	84
High	VIGLPGDKIVYDMTSK	1xOxidation [M13]	0.000123879	0	1	1	1	B4F048	1	1751.92	High	0	2.73e-05	25
High	LDLDTSSNTLAENVYEVILR		3.98424e-08	0	1	1	9	B4F139	0	2265.16	High	0	3.058e-09	64
High	LDLAYDGKGPAK		3.54175e-06	0	1	1	4	B4EW39	1	1247.66	High	0	4.764e-07	67
High	LDKTTKDVVDVEAR		1.01286e-08	0	1	1	7	B4F2Y3	2	1588.85	High	0	6.555e-10	89
High	IDKQGDMPSFSNQTSKD		0.000137182	0	1	1	5	B4F062	2	1897.86	High	0	3.083e-05	42
High	LDKLAEIVKPQR		5.61186e-07	0	1	1	13	B4EVR0	1	1409.85	High	0	5.992e-08	78
High	IDKEWTSTEIDVK		4.72392e-05	0	1	1	10	B4F0Q7	1	1563.79	High	0	8.916e-06	33
High	TVNMMELIR		0.000138115	0	1	1	14	B4F0E7	0	1106.57	High	0	3.114e-05	48
High	MTLAEIVSKVDSNAEKR		7.15874e-06	0	1	1	3	B4ETU4	2	1891	High	0	1.055e-06	56
High	TVNLEPGMNYSQKEMVSLLEGMQYR		5.46176e-06	0	1	1	2	B4EUE0	1	2917.39	High	0	7.758e-07	46
High	IDHIAFDEAAEMATFGAK		0.000169473	0	1	1	1	B4EYR9	0	1936.91	High	0	3.971e-05	25
High	LALSLMDLTTLNDDDTDEKVTK	1xDeamidated [N12]; 1xOxidation [M6]	6.3554e-06	0	1	1	2	B4EWA4	1	2468.2	High	0	9.203e-07	42
High	LALSLMDLTTLNDDDTDEKVTK	1xOxidation [M6]	1.07315e-08	0	1	1	11	B4EWA4	1	2467.21	High	0	6.999e-10	66
High	LALSLMDLTTLNDDDTDEKVTK	1xDeamidated [N12]	4.47266e-08	0	1	1	5	B4EWA4	1	2452.2	High	0	3.488e-09	70
High	TVALNNGTLFHPIKGTHTGSR		8.06635e-09	0	1	1	25	B4F1K1	1	2221.18	High	0	5.084e-10	64
High	NAQFDDATKTLDTLGLR		8.9285e-05	0	1	1	1	B4EWZ6	1	1878.96	High	0	1.863e-05	40
High	NAVNAELTMAR		7.13297e-06	0	1	1	9	B4F2F8	0	1189.6	High	0	2.5e-06	64
High	LADAEFFFKTDRK		1.80599e-05	0	1	1	11	B4EZ95	2	1587.82	High	0	4.701e-06	44
High	LADAEFFFKTDR		2.92486e-06	0	1	1	9	B4EZ95	1	1459.72	High	0	3.85e-07	66
High	NAVNVLDVNKLIQK		1.76114e-05	0	1	1	2	B4EUH7	1	1567.92	High	0	2.913e-06	39
High	NAVPTQSILTITSNVVYGK		3.58784e-08	0	1	1	23	B4EV98	0	2005.1	High	0	2.726e-09	69
High	IAATSGEQAKQAIAR		9.49073e-09	0	1	1	5	B4F2C3	1	1514.83	High	0	6.107e-10	90
High	NAVPTQSILTITSNVVYGKK		6.54565e-10	0	1	1	39	B4EV98	1	2133.19	High	0	3.134e-11	95
High	IAASMAFKEGFMK	1xOxidation [M]	2.33387e-08	0	1	1	32	B4EYV7	1	1446.71	High	0	1.675e-09	90
High	IAASMAFKEGFMK		1.40496e-06	0	1	1	11	B4EYV7	1	1430.72	High	0	2.146e-07	68
High	VLNQFDDAGIVTR		1.08801e-07	0	1	1	10	B4EV74	0	1447.75	High	0	3.061e-08	85
High	NAVPTQSILTITSNVVYGKK	1xDeamidated [Q/N]	3.82617e-07	0	1	1	21	B4EV98	1	2134.18	High	0	1.01e-07	86
High	VLNQFDDAGIVTRHNFEGGK		2.9518e-08	0	1	1	4	B4EV74	1	2217.1	High	0	2.188e-09	66
High	NAVPTQSILTITSNVVYGKKTGNTPDGR		4.91326e-08	0	1	1	11	B4EV98	2	2931.55	High	0	3.881e-09	61
High	LAANPVPLQIPVGAEEDFTGVVDLIKMK	1xOxidation [M27]	8.72065e-07	0	1	1	5	B4EYV7	1	2980.61	High	0	9.849e-08	71
High	NAVPTQSILTITSNVVYGKKTGNTPDGR	1xDeamidated [Q/N]	1.53221e-06	0	1	1	6	B4EV98	2	2932.54	High	0	1.856e-07	64
High	TVALNNGTLFHPIK		0.000107263	0	1	1	4	B4F1K1	0	1524.85	High	0	2.306e-05	30
High	LAANPVPLQIPVGAEEDFTGVVDLIK		1.93772e-06	0	1	1	4	B4EYV7	0	2705.48	High	0.003471	0.04156	17
High	LAAMNNTLVNNETTKDLFK	1xDeamidated [N]; 1xOxidation [M4]	3.35945e-07	0	1	1	4	B4EVY8	1	2154.07	High	0	3.37e-08	65
High	LAAMNNTLVNNETTKDLFK	1xOxidation [M4]	4.87788e-08	0	1	1	7	B4EVY8	1	2153.09	High	0	3.84e-09	67
High	LAAMNNTLVNNETTKDLFK		3.52103e-07	0	1	1	7	B4EVY8	1	2137.1	High	0	3.552e-08	60
High	LAAMNNTLVNNETTK		4.97261e-06	0	1	1	2	B4EVY8	0	1633.82	High	0	6.976e-07	46
High	IAALPELYELNIGHAIIGR		7.42816e-10	0	1	1	20	B4F044	0	2063.16	High	0	8.108e-11	97
High	LAAEVLEVVAPYVKPGVSTAELDR		2.11541e-07	0	1	1	5	B4F2D4	0	2526.38	High	0	2.005e-08	54
High	LADLPTSGQITLFDGR		1.04329e-09	0	1	1	16	B4EYU9	0	1703.9	High	0	5.088e-11	108
High	LAAEKIDVSLPGRR		3.0917e-05	0	1	1	9	B4ETL0	2	1524.89	High	0	5.508e-06	40
High	LADIRPLAEGEEAPLSVTK		4.74469e-06	0	1	1	18	B4F2M9	0	2009.09	High	0	6.629e-07	61
High	NAPTQLMKEMGLGAEYR		9.7895e-07	0	1	1	1	B4EV92	1	1908.93	High	0	1.122e-07	48
High	LAEGLDALVMDVK		1.8289e-06	0	1	1	3	B4EWA3	0	1373.73	High	0	2.262e-07	59
High	LAEFGQSQMDIIGR		1.08747e-05	0	1	1	1	B4EY16	0	1564.78	High	0	1.687e-06	43
High	LAEENAEKWTSDTSSETEGTDYHVTTSR	1xDeamidated [N5]	1.48202e-05	0	1	1	2	B4F2B9	1	3145.37	High	0	2.663e-06	37
High	LAEENAEKWTSDTSSETEGTDYHVTTSR		2.23637e-09	0	1	1	15	B4F2B9	1	3144.39	High	0	1.199e-10	72
High	VLNLLEMPR		4.44719e-05	0	1	1	5	B4ET21	0	1084.62	High	0	9.579e-06	59
High	LAEEIIYGPEHVSTGASNDIKVATNIAR		3.06928e-07	0	1	1	4	B4F2B3	1	2968.54	High	0	3.04e-08	57
High	TVALNNGTLFHPIKGTHTGSR	1xDeamidated [N]	2.11691e-08	0	1	1	80	B4F1K1	1	2222.17	High	0	1.504e-09	51
High	LAEEIIYGPEHVSTGASNDIK		1.05393e-08	0	1	1	10	B4F2B3	0	2243.12	High	0	2.909e-07	64
High	IAEEGQQVKVGDTVLEFDLAVLEEKAK	1xDeamidated [Q]	1.5171e-07	0	1	1	4	B4EZR8	2	2959.55	High	0	1.38e-08	54
High	IAEEGQQVKVGDTVLEFDLAVLEEKAK		1.20553e-09	0	1	1	21	B4EZR8	2	2958.57	High	0	4.843e-10	80
High	LAEEDIYQIAR		2.62257e-05	0	1	1	1	B4ESP1	0	1320.68	High	0	4.575e-06	50
High	IADYEGVDRSEHPQLPLIAINTTAGTASEMTR	1xDeamidated [Q/N]; 1xOxidation [M30]	1.98734e-06	0	1	1	14	B4ESZ6	1	3473.69	High	0	1.56e-05	51
High	IADYEGVDRSEHPQLPLIAINTTAGTASEMTR	1xOxidation [M30]	2.80416e-07	0	1	1	16	B4ESZ6	1	3472.7	High	0	2.753e-08	55
High	IADYEGVDRSEHPQLPLIAINTTAGTASEMTR	2xDeamidated [Q14; N21]	3.23868e-05	0	1	1	2	B4ESZ6	1	3458.67	High	0	5.809e-06	44
High	IADYEGVDRSEHPQLPLIAINTTAGTASEMTR	1xDeamidated [Q/N]	6.58543e-05	0	1	1	9	B4ESZ6	1	3457.69	High	0	1.308e-05	47
High	IADYEGVDRSEHPQLPLIAINTTAGTASEMTR		2.45668e-09	0	1	1	19	B4ESZ6	1	3456.71	High	0	5.001e-09	74
High	IADVIPTAQQDWK		2.44125e-05	0	1	1	3	B4F144	0	1484.77	High	0	4.203e-06	40
High	IADTTISLDELVADPVKEINK		1.32085e-05	0	1	1	1	B4EYK1	1	2284.23	High	0	2.102e-06	43
High	NANFDDAKALAEQALAQPTAK		2.5485e-05	0	1	1	5	B4EZR7	1	2187.1	High	0	4.424e-06	22
High	IADQLIVGGGIANTFIAAEGHSVGR		1.49305e-10	0	1	1	22	B4EUH8	0	2466.31	High	0	5.707e-12	75
High	NAPADFVEVEKGDLTFR		1.5627e-08	0	1	1	20	B4F2Y1	1	1907.95	High	0	1.067e-09	77
High	NAPADFVEVEKGDLTFR	1xDeamidated [N1]	5.60148e-06	0	1	1	1	B4F2Y1	1	1908.93	High	0	7.978e-07	65
High	LADPNTASPYESYLQYAHIVNIDDIIAGKKKPTELGVK		3.87103e-05	0	1	1	5	B4EXB0	2	4172.19	High	1.667e-05	0.0001232	40
High	NAPEGSLPTARPR		1.29729e-05	0	1	1	2	B4EWG4	0	1365.72	High	0	2.058e-06	40
High	LADPNTASPYESYLQYAHIVNIDDIIAGK		3.02148e-06	0	1	1	2	B4EXB0	0	3191.59	High	0	3.986e-07	54
High	IADIYANVGITK		3.09883e-06	0	1	1	8	B4EWA2	0	1277.71	High	0	4.484e-07	69
High	LAEGLDALVMDVK	1xOxidation [M10]	4.2886e-06	0	1	1	4	B4EWA3	0	1389.73	High	0	5.907e-07	49
High	LAAEKIDVSLPGR		6.29973e-07	0	1	1	14	B4ETL0	1	1368.78	High	0	1.432e-07	69
High	LAAEADVVALGETGLDYYYQQENASLQR		2.65313e-06	0	1	1	1	B4ETD6	0	3087.49	High	0	3.442e-07	37
High	TVAAMDVLAPGIGEIIGGSQREER		9.38133e-06	0	1	1	3	B4EVB9	1	2469.28	High	0	1.427e-06	46
High	VIPELNGKLTGMSFR	1xDeamidated [N6]; 1xOxidation [M12]	7.72191e-06	0	1	1	14	B4EXT7	1	1678.88	High	0	1.148e-06	58
High	KVSQALETLTYTNKK		9.19338e-10	0	1	1	16	B4F1I9	2	1723.96	High	0	4.42e-11	83
High	KVSQALETLTYTNK		3.98131e-07	0	1	1	5	B4F1I9	1	1595.86	High	0	4.074e-08	59
High	KVSDFFMDFLGAQEGLNTK		0.000145784	0	1	1	2	B4ET92	1	2147.05	High	0	3.318e-05	36
High	TTVNQYQVAIKGQEGITNVLLPR		1.79272e-08	0	1	1	7	B4EYY0	1	2542.4	High	0	1.249e-09	64
High	KVPGYLDEEGANKASNTETFVAIR	1xDeamidated [N]	3.85392e-07	0	1	1	3	B4EVU4	2	2610.3	High	0	3.928e-08	50
High	KVPGYLDEEGANKASNTETFVAIR		4.73888e-08	0	1	1	8	B4EVU4	2	2609.32	High	0	4.691e-09	65
High	KVNVVNGEAR		2.80714e-05	0	1	1	8	B4F0Y6	1	1085.61	High	0	2.822e-05	65
High	NDYGVPEALQFWSVADNVR		2.77393e-07	0	1	1	5	B4EZF8	0	2180.04	High	0	2.714e-08	63
High	KVLREQGTPEIR		5.55987e-05	0	1	1	24	B4EWA4	2	1425.82	High	0	4.014e-05	55
High	TTVFVKDLNDFGTINAAYEAFFKEHNAAFPAR		1.65297e-06	0	1	1	4	B4F2L9	2	3604.79	High	0	2.025e-07	35
High	KVLQVETESLQAER		8.81568e-07	0	1	1	12	B4EV93	1	1629.88	High	0	9.146e-07	76
High	NEAQEAGKLLK		5.71417e-07	0	1	1	11	B4EST0	1	1200.66	High	0	6.117e-08	77
High	NEEVINVANIQTR		2.62257e-05	0	1	1	1	B4EU15	0	1499.78	High	0	4.559e-06	44
High	KVIFLTADAFGVLPPVAR		1.88575e-08	0	1	1	9	B4F025	1	1914.12	High	0	1.318e-09	78
High	NEGYLQSQLGNPEGADKPNKK		2.58238e-08	0	1	1	13	B4EUH9	1	2287.13	High	0	1.877e-09	70
High	TTVDLTYEAIPANHIVKK		2.20809e-05	0	1	1	13	B4EUU6	1	2013.1	High	0	3.755e-06	53
High	KVLESAIANAEHNDGADIDDLKVAK		4.20617e-08	0	1	1	36	B4F1I9	2	2636.35	High	0	8.012e-09	67
High	KVLESAIANAEHNDGADIDDLK		1.6156e-05	0	1	1	7	B4F1I9	1	2338.15	High	0	2.636e-06	48
High	VIPELNGKLTGMSFRVPTPNVSVVDLTAR	1xDeamidated [N]	1.62925e-06	0	1	1	8	B4EXT7	2	3111.69	High	0	1.992e-07	41
High	NEKMAPPQVSAEVLKK		5.25848e-07	0	1	1	18	B4F2V5	2	1768.96	High	0	5.582e-08	44
High	NEKMAPPQVSAEVLKK	1xOxidation [M4]	1.00486e-07	0	1	1	24	B4F2V5	2	1784.96	High	0	8.676e-09	58
High	KVIANDKGNSMLVLPLEQMLR	1xOxidation [M]	8.23967e-06	0	1	1	8	B4F268	2	2385.3	High	0	1.232e-06	51
High	KVIANDKGNSMLVLPLEQMLR		0.000106526	0	1	1	5	B4F268	2	2369.3	High	8.85e-05	0.0007991	24
High	KVTIENAGSSEFLEGEQVEYAR		1.49305e-10	0	1	1	17	B4EYU8	1	2456.19	High	0	1.649e-11	103
High	VLPEFMGGSADLAPSNLTMWSGSK		9.10706e-07	0	1	1	5	B4EUH6	0	2495.19	High	0	1.036e-07	42
High	KVTIENAGSSEFLEGEQVEYAR	1xDeamidated [Q/N]	7.88156e-07	0	1	1	6	B4EYU8	1	2457.18	High	0	8.791e-08	66
High	KVVLTGPSK		4.23128e-05	0	1	1	11	B4EXT7	1	928.583	High	0	8.585e-06	65
High	NDAGIWSGEETEAVMKPEQFAETLQATTGR	1xDeamidated [Q]	0.000106894	0	1	1	2	B4EVV1	0	3267.51	High	0	2.297e-05	17
High	VLPEFMGGSADLAPSNLTMWSGSK	1xOxidation [M]	3.63241e-06	0	1	1	13	B4EUH6	0	2511.19	High	0	4.905e-07	47
High	VLPEFMGGSADLAPSNLTMWSGSK	2xOxidation [M6; M19]	2.13028e-05	0	1	1	2	B4EUH6	0	2527.18	High	0	3.609e-06	19
High	IAADFIAQQTNAKR		3.12523e-07	0	1	1	10	B4EVB7	1	1546.83	High	0	3.102e-08	64
High	IAADFIAQQTNAK		1.15694e-07	0	1	1	11	B4EVB7	0	1390.73	High	0	1.016e-08	76
High	IAAAQKQTHEKDALVVMK	1xOxidation [M17]	3.00453e-05	0	1	1	4	B4EZF5	2	1997.08	High	0	5.337e-06	26
High	IAAAQKQTHEKDALVVMK		0.00011809	0	1	1	7	B4EZF5	2	1981.09	High	0	2.578e-05	22
High	IAAANVPAFTAGKALKDAVK		1.58545e-08	0	1	1	20	B4EYT5	2	1956.13	High	0	1.088e-09	69
High	IAAANVPAFTAGK	1xDeamidated [N5]	8.80514e-05	0	1	1	2	B4EYT5	0	1231.67	High	0	1.826e-05	37
High	IAAANVPAFTAGK		1.70143e-06	0	1	1	24	B4EYT5	0	1230.68	High	0	3.674e-07	70
High	NDDNPFITDRFEFFIGGR		0.000107263	0	1	1	2	B4F0M6	1	2160.01	High	0	2.303e-05	44
High	TVAEFFGKEPR		5.3835e-06	0	1	1	31	B4F2V5	1	1280.66	High	0	1.881e-06	70
High	KYFPTAPILALTNNEETARQLLLVK		1.02603e-06	0	1	1	2	B4EWN5	2	2843.6	High	0	1.185e-07	28
High	KYFPTAPILALTNNEETAR		1.59007e-07	0	1	1	10	B4EWN5	1	2149.13	High	0	1.536e-08	55
High	NDEIPEEAKEIMR		6.44784e-05	0	1	1	12	B4F178	1	1573.75	High	0	1.276e-05	47
High	VIPELNGKLTGMSFR		6.48449e-07	0	1	1	9	B4EXT7	1	1661.9	High	0	7.698e-08	59
High	VIPELNGKLTGMSFR	1xDeamidated [N6]	2.43285e-06	0	1	1	20	B4EXT7	1	1662.89	High	0	4.696e-07	54
High	KYEAPLNVYGYSK		1.15613e-05	0	1	1	4	B4F132	1	1531.78	High	0	1.807e-06	35
High	VIPELNGKLTGMSFR	1xOxidation [M12]	2.91431e-06	0	1	1	14	B4EXT7	1	1677.9	High	0	3.83e-07	52
High	KVYVQAESQFR		2.17663e-05	0	1	1	4	B4EU69	1	1354.71	High	0	3.696e-06	46
High	KVYAAVASGDKEAAQK		1.11743e-09	0	1	1	20	B4F2T3	2	1635.87	High	0	5.51e-11	85
High	KVVLTGPSKDSTPMFVMGVNHK	2xOxidation [M14; M17]	1.48736e-05	0	1	1	21	B4EXT7	2	2404.24	High	0	2.4e-06	41
High	KVVLTGPSKDSTPMFVMGVNHK	1xOxidation [M]	4.08631e-08	0	1	1	61	B4EXT7	2	2388.24	High	0	3.154e-09	68
High	KVVLTGPSKDSTPMFVMGVNHK	1xDeamidated [N20]	1.36987e-06	0	1	1	6	B4EXT7	2	2373.23	High	0	1.636e-07	42
High	KVVLTGPSKDSTPMFVMGVNHK		2.12605e-09	0	1	1	42	B4EXT7	2	2372.25	High	0	6.017e-10	70
High	KVVAQINQLEPEFEKLTDDELK		1.1603e-05	0	1	1	2	B4F102	2	2586.37	High	0	1.814e-06	35
High	NELDAVAEKLAR		5.70345e-06	0	1	1	3	B4EV93	1	1328.72	High	0	1.335e-06	59
High	LAEGIEAEHAALGLAEAR		1.13702e-08	0	1	1	13	B4EY15	0	1820.95	High	0	7.461e-10	72
High	NANDGISIAQTTEGALNEINNNLQR	1xDeamidated [N/Q]	3.42851e-06	0	1	1	15	B4EYK5	0	2671.29	High	0	4.679e-06	41
High	VLLRPEDLRVEEIHDLENLPGLIGYVR		5.59931e-05	0	1	1	1	B4EYI2	1	3157.74	High	0	1.085e-05	16
High	MYKTILVPIDIVEEELTSKAVR	1xOxidation [M1]	1.58681e-05	0	1	1	2	B4EX86	2	2563.41	High	0	2.586e-06	36
High	TVEEAVKEMLDHMADTLADGERIEVR	1xOxidation [M]	7.96746e-07	0	1	1	14	B4ET28	2	2973.43	High	0	8.897e-08	61
High	MYPDILNYDQVVK		2.24702e-06	0	1	1	4	B4F2L8	0	1597.79	High	0	2.863e-07	51
High	IALASPDMIR		0.000134421	0	1	1	5	B4EYU8	0	1086.6	High	0	3.006e-05	55
High	LALAMPASELVDVYSR		4.05688e-08	0	1	1	3	B4F117	0	1734.91	High	0	3.123e-09	89
High	LAIAAGVDDEAHPIGTDAVK		1.81574e-06	0	1	1	4	B4EW92	0	1963.01	High	0	3.977e-07	52
High	MYPDILNYDQVVK	1xOxidation [M1]	5.55987e-05	0	1	1	3	B4F2L8	0	1613.79	High	0	1.077e-05	32
High	IAKPGEFSERAFLNDKLDLAQAEAIADLIDASSEQAAR		4.23128e-05	0	1	1	1	B4F0U0	2	4074.08	High	0	7.854e-06	24
High	IAKPGEFSER		0.000127739	0	1	1	10	B4F0U0	0	1133.59	High	0	2.837e-05	47
High	LAKPGAIAQAANVGVIIER		8.95193e-06	0	1	1	1	B4EW51	0	1891.11	High	0	1.353e-06	29
High	IAKEPISMETPIGDDEDSHLGDFIEDTTLELPLDSATSESLR	1xOxidation [M8]	5.61186e-07	0	1	1	4	B4EW60	1	4603.18	High	0	6.003e-08	52
High	IAKEPISMETPIGDDEDSHLGDFIEDTTLELPLDSATSESLR		4.36887e-05	0	1	1	4	B4EW60	1	4587.18	High	1.667e-05	4.483e-05	33
High	MYQDLIRGELTEAADTLSR		5.18302e-07	0	1	1	9	B4EUT1	1	2182.08	High	0	5.477e-08	57
High	LAKEPEFANKEIVVILPSSGER		2.79711e-05	0	1	1	9	B4EZR5	2	2426.33	High	1.667e-05	7.762e-05	51
High	MYQDLIRGELTEAADTLSR	1xOxidation [M1]	2.09798e-06	0	1	1	12	B4EUT1	1	2198.08	High	0	3.953e-07	43
High	MYQQEVTITAPNGLHTRPAAQLVK		6.78182e-09	0	1	1	21	B4EZR6	0	2666.41	High	0	4.177e-10	54
High	MYQQEVTITAPNGLHTRPAAQLVK	1xDeamidated [N/Q]	1.95649e-09	0	1	1	36	B4EZR6	0	2667.39	High	0	1.032e-10	60
High	MYQQEVTITAPNGLHTRPAAQLVK	1xOxidation [M1]	5.78487e-09	0	1	1	13	B4EZR6	0	2682.4	High	0	3.499e-10	57
High	MYQQEVTITAPNGLHTRPAAQLVK	1xDeamidated [N/Q]; 1xOxidation [M1]	8.82901e-09	0	1	1	50	B4EZR6	0	2683.39	High	0	5.616e-10	64
High	IAHGVPVGGELEMVDGTTLSHSIAGR		3.98989e-06	0	1	1	1	B4EU79	0	2603.32	High	0	5.445e-07	39
High	TVEEAVKEMLDHMADTLADGERIEVR		3.5982e-07	0	1	1	6	B4ET28	2	2957.43	High	0	3.636e-08	72
High	MYSTIEQANEAVIER		9.34801e-08	0	1	1	4	B4F1R8	0	1753.84	High	0	7.994e-09	77
High	MYSTIEQANEAVIER	1xOxidation [M1]	6.09442e-05	0	1	1	4	B4F1R8	0	1769.84	High	0	1.194e-05	32
High	IAHELNTTLGESVGYKVR		2.09042e-06	0	1	1	2	B4ETS2	1	1987.06	High	0	2.638e-07	39
High	MYKTILVPIDIVEEELTSKAVR		6.19692e-06	0	1	1	1	B4EX86	2	2547.41	High	0	8.959e-07	44
High	MYVMPDASPIAR		0.000137648	0	1	1	2	B4EVM1	0	1350.65	High	0	3.101e-05	34
High	MYKTILVPIDIVEEELTSK		1.001e-05	0	1	1	3	B4EX86	1	2221.2	High	0	1.54e-06	23
High	MYKNIVDGNHQMEPGMPESFNVLLKEIR	3xOxidation [M1; M12; M16]	2.82112e-06	0	1	1	1	B4EYU9	2	3337.6	High	0	3.685e-07	51
High	LALSLMDLTTLNDDDTDEKVTK		1.75156e-11	0	1	1	8	B4EWA4	1	2451.22	High	0	5.137e-13	117
High	LALQPFSAFKVDTR		1.09987e-07	0	1	1	4	B4EV11	1	1592.88	High	0	9.601e-09	73
High	MYGDKQENVYYYITTLNENYHMPAMPAGAEEGIRK		8.56452e-07	0	1	1	4	B4F0Y8	2	4096.89	High	0	1.226e-06	37
High	LALPLHPEYR		8.59316e-05	0	1	1	9	B4EWG4	0	1208.68	High	0	2.262e-05	51
High	VIIETGELKDPALIR		3.55457e-06	0	1	1	9	B4EWA4	1	1666.97	High	0	8.179e-07	58
High	MYGDKQENVYYYITTLNENYHMPAMPAGAEEGIRK	1xOxidation [M]	9.86674e-06	0	1	1	7	B4F0Y8	2	4112.88	High	1.667e-05	0.0001013	37
High	IALLLPLTGQAK		4.01137e-05	0	1	1	11	B4EXP2	0	1237.79	High	0	7.436e-06	49
High	VIIETGELKDPALIRK		9.2138e-06	0	1	1	8	B4EWA4	2	1795.07	High	0	1.397e-06	40
High	IALILGEDEINAGTVAVKDLR		1.68707e-09	0	1	1	2	B4EZT2	1	2210.24	High	0	8.728e-11	91
High	LALLGFEVDHQR		3.98291e-05	0	1	1	4	B4EZD9	0	1397.75	High	0	7.34e-06	51
High	VLLLDESLSALDYKLR		6.89529e-07	0	1	1	2	B4EYI2	1	1848.05	High	0	7.554e-08	54
High	IALGLTQSELATLAGTTQQSIEQLESGKTKRPR	1xDeamidated [Q]	4.69051e-05	0	1	1	10	B4EXW9	2	3526.91	High	0	8.864e-06	31
High	IALGLTQSELATLAGTTQQSIEQLESGKTKRPR		1.57713e-06	0	1	1	2	B4EXW9	2	3525.92	High	0	1.922e-07	45
High	IALGAQDTGVNLSGAFTGETSPEMLKNVDVKYVIIGHSER	2xDeamidated [Q6; N27]; 1xOxidation [M24]	5.40478e-05	0	1	1	1	B4F161	2	4235.12	High	0	1.04e-05	27
High	VLLLDESLSALDYKLRK		7.21056e-06	0	1	1	2	B4EYI2	2	1976.14	High	0	1.062e-06	50
High	VILIGNLGQDPEIR		4.27315e-06	0	1	1	6	B4EYJ2	0	1536.87	High	0	9.342e-06	64
High	IALGAQDTGVNLSGAFTGETSPEMLKNVDVK	1xOxidation [M24]	1.20035e-08	0	1	1	11	B4F161	1	3178.59	High	0	7.936e-10	66
High	IALGAQDTGVNLSGAFTGETSPEMLKNVDVK	1xDeamidated [N11]	3.24023e-07	0	1	1	1	B4F161	1	3163.58	High	0	3.236e-08	48
High	IALGAQDTGVNLSGAFTGETSPEMLKNVDVK		3.96103e-10	0	1	1	9	B4F161	1	3162.6	High	0	5.806e-09	76
High	IALGAQDTGVNLSGAFTGETSPEMLK	1xOxidation [M24]	1.2159e-05	0	1	1	7	B4F161	0	2623.29	High	0	1.914e-06	48
High	MYKNIVDGNHQMEPGMPESFNVLLKEIR	1xDeamidated [N/Q]; 1xOxidation [M]	5.65899e-05	0	1	1	14	B4EYU9	2	3306.6	High	1.667e-05	0.0001392	28
High	IALGAQDTGVNLSGAFTGETSPEMLK		1.24089e-09	0	1	1	12	B4F161	0	2607.3	High	0	6.176e-11	83
High	VLILGVNGFIGNHLTER		1.42156e-07	0	1	1	2	B4ETL7	0	1852.04	High	0	1.911e-08	76
High	MYKNIVDGNHQMEPGMPESFNVLLKEIR	2xOxidation [M]	0.000133059	0	1	1	3	B4EYU9	2	3321.61	High	0	2.97e-05	28
High	LALFDGSNQVFDADIIESSKK		5.69356e-07	0	1	1	4	B4EUS3	1	2297.17	High	0	6.095e-08	52
High	MYKNIVDGNHQMEPGMPESFNVLLKEIR	1xDeamidated [N/Q]; 3xOxidation [M1; M12; M16]	0.000137648	0	1	1	3	B4EYU9	2	3338.59	High	0	3.549e-05	33
High	LAEKEINVMAMDSVPR		2.69877e-05	0	1	1	1	B4ETT0	1	1802.91	High	0	4.727e-06	44
High	IAGINIPDHKHTVIALTSIYGIGKTR	1xDeamidated [N5]	8.82285e-08	0	1	1	4	B4F1K6	2	2789.57	High	0	7.48e-09	68
High	IAGINIPDHKHTVIALTSIYGIGK		2.2715e-06	0	1	1	13	B4F1K6	1	2531.43	High	0	2.894e-07	30
High	IAEVRPQVGGIILKR		2.20018e-05	0	1	1	29	B4EU70	1	1649.02	High	0	2.958e-05	40
High	NAIAAVQAVNSAR		6.25437e-07	0	1	1	14	B4ET10	0	1284.7	High	0	6.768e-08	72
High	LAETLAAAEAR		5.5813e-06	0	1	1	7	B4F278	0	1115.61	High	0	2.694e-06	68
High	VINGFMIQGGGFEPGMK	1xOxidation [M]	3.89592e-07	0	1	1	5	B4F1M7	0	1797.87	High	0	3.973e-08	56
High	IAESAWRVNETTENIGAR		2.07744e-05	0	1	1	6	B4F171	1	2017.01	High	0	3.51e-06	40
High	VINGFMIQGGGFEPGMK	1xDeamidated [N/Q]; 1xOxidation [M6]	1.001e-05	0	1	1	4	B4F1M7	0	1798.85	High	0	1.539e-06	49
High	VINGFMIQGGGFEPGMKQK		6.98027e-06	0	1	1	1	B4F1M7	1	2038.02	High	0	1.023e-06	29
High	IAEQNVIHTR		9.86049e-07	0	1	1	6	B4EUC1	0	1180.64	High	0	1.131e-07	75
High	NALAMRWIVEAAR		9.30855e-05	0	1	1	2	B4EYV8	1	1500.81	High	0	1.955e-05	40
High	IAEQAELKR		1.34968e-05	0	1	1	13	B4F2B9	1	1057.6	High	0	2.155e-06	71
High	NALKENELTIHDSAIMGIIR		2.3979e-05	0	1	1	2	B4EU55	1	2238.19	High	0	4.118e-06	28
High	NAILGNFHLANPEIPR		7.3171e-05	0	1	1	1	B4ET36	0	1775.96	High	0	1.478e-05	23
High	IAEMAGIEVPVNTK	1xOxidation [M4]	6.12494e-08	0	1	1	6	B4EXR9	0	1487.78	High	0	7.595e-09	75
High	VINGFMIQGGGFEPGMKQK	1xDeamidated [N/Q]	3.23868e-05	0	1	1	3	B4F1M7	1	2039.01	High	0	8.183e-06	26
High	IAEMAGIEVPVNTK		4.07157e-08	0	1	1	7	B4EXR9	0	1471.78	High	0	3.141e-09	85
High	NALNEGTPSRDKSDADDAIAIAAK		3.52899e-06	0	1	1	27	B4F269	2	2443.21	High	0	2.512e-05	35
High	TVAVTPDYAEIAK		8.5335e-05	0	1	1	1	B4EWG3	0	1377.73	High	0	1.762e-05	36
High	IAELMGVDPQPLDGDEEALNPVRK		1.89123e-07	0	1	1	2	B4EVZ6	1	2606.31	High	0	1.767e-08	64
High	LAEILKNAK		9.24416e-05	0	1	1	8	B4EUH8	1	999.62	High	1.667e-05	0.0001439	49
High	IAEIKQADFVDGSDKLLK		4.94519e-07	0	1	1	11	B4ESY6	2	1990.09	High	0	1.939e-07	59
High	NAIQQASSVAK		0.000159077	0	1	1	3	B4F0Q4	0	1116.6	High	1.667e-05	8.717e-05	31
High	NAISAVPIMPWKE		0.00011333	0	1	1	1	B4EY54	1	1455.77	High	0	2.457e-05	58
High	LAEIEKETFALAGQEFNLSSPK		6.40142e-06	0	1	1	1	B4EZ66	1	2422.25	High	0	9.302e-07	46
High	IAEIEADLEKLTRR		9.24707e-06	0	1	1	2	B4F2D7	2	1656.93	High	0	1.407e-06	39
High	NANDGISIAQTTEGALNEINNNLQR		3.4056e-11	0	1	1	11	B4EYK5	0	2670.31	High	0	1.085e-12	113
High	VINGFMIQGGGFEPGMK	1xDeamidated [Q/N]	5.86502e-08	0	1	1	10	B4F1M7	0	1782.86	High	0	8.372e-09	75
High	IAGINIPDHKHTVIALTSIYGIGKTR		3.74685e-08	0	1	1	21	B4F1K6	2	2788.58	High	0	2.855e-09	74
High	VINGFMIQGGGFEPGMK		2.55902e-06	0	1	1	8	B4F1M7	0	1781.87	High	0	3.302e-07	54
High	TVDFRNTVVIMTSNLGSDLIQER		2.83132e-06	0	1	1	1	B4EUX6	1	2608.34	High	0	3.706e-07	31
High	NAADLYLYPNTLVVVK		4.97261e-06	0	1	1	11	B4F2Y1	0	1792.98	High	1.667e-05	0.0002964	36
High	NAAIQVAHPK		0.000150267	0	1	1	8	B4F1C2	0	1048.59	High	1.667e-05	0.0001293	39
High	LAGIDVAPELAKPTVK		1.33519e-05	0	1	1	8	B4EZI1	0	1621.95	High	1.667e-05	4.45e-05	53
High	NAAVVITDAGGK		4.88368e-06	0	1	1	8	Q03011	0	1115.61	High	0	6.208e-06	62
High	LAGGVAVIKVGAATEVEMKEK	1xOxidation [M18]	4.93447e-09	0	1	1	7	B4EXE2	2	2116.17	High	0	2.923e-10	62
High	NAAVVITDAGGKQIK		1.05612e-06	0	1	1	16	Q03011	1	1484.84	High	0	1.223e-07	55
High	NADDRSKASDYLAR		2.35531e-05	0	1	1	15	B4EU15	2	1581.76	High	0	9.446e-06	54
High	NADKQVMEDNKSDIGWGSQIR		3.69858e-06	0	1	1	8	B4F0M7	2	2391.14	High	0	5.003e-07	34
High	IAGELSQASKETQQR		1.93539e-09	0	1	1	27	B4EZ37	1	1645.85	High	0	3.819e-10	105
High	LAGEEAVRRAQEATPANASALDAQTR	1xDeamidated [Q11]	4.40003e-05	0	1	1	2	B4EWY7	2	2697.36	High	0	8.22e-06	43
High	LAGEEAVRRAQEATPANASALDAQTR		4.82555e-05	0	1	1	11	B4EWY7	2	2696.37	High	0	3.226e-05	34
High	NADKQVMEDNKSDIGWGSQIR	1xDeamidated [Q/N]	2.53145e-06	0	1	1	9	B4F0M7	2	2392.12	High	0	3.272e-07	45
High	VINDKFGIVEGLMTTVHATTATQR		3.01186e-11	0	1	1	28	B4EXT7	1	2602.37	High	0	1.179e-10	89
High	VINDKFGIVEGLMTTVHATTATQR	1xDeamidated [N/Q]	8.15427e-09	0	1	1	26	B4EXT7	1	2603.35	High	0	5.146e-10	63
High	NAERLLDWKPTIETR		6.05158e-05	0	1	1	5	B4ETL7	1	1841.99	High	0	1.184e-05	36
High	TVDGPSMKDWR	1xOxidation [M7]	5.10865e-07	0	1	1	35	B4EXT7	1	1307.6	High	0	5.402e-08	90
High	NAFSRWDAAQSLLGR		6.11594e-05	0	1	1	3	B4EVC1	1	1691.86	High	0	1.198e-05	31
High	IAGADLWEALMER		5.99894e-06	0	1	1	3	B4F1W8	0	1474.74	High	0.0001926	0.00128	39
High	NAGLKVTLPR		0.00010256	0	1	1	10	B4EV74	1	1068.65	High	0	2.185e-05	47
High	IAFVNKMDR		0.000130818	0	1	1	27	B4EYV7	1	1093.58	High	1.667e-05	0.0001372	54
High	LAFTPTDNQTILLEAGRNSLQR		4.67669e-06	0	1	1	1	B4F0A2	1	2458.3	High	0	6.509e-07	50
High	LAFTPTDNQTILLEAGR		1.18558e-11	0	1	1	12	B4F0A2	0	1859.99	High	0	3.308e-13	140
High	VINDKFGIVEGLMTTVHATTATQR	1xOxidation [M13]	1.66286e-09	0	1	1	37	B4EXT7	1	2618.36	High	0	8.046e-09	84
High	VINDKFGIVEGLMTTVHATTATQR	1xDeamidated [N/Q]; 1xOxidation [M13]	7.8365e-09	0	1	1	16	B4EXT7	1	2619.34	High	0	6.422e-07	68
High	TVDGPSMKDWR		5.44209e-06	0	1	1	34	B4EXT7	1	1291.61	High	0	7.733e-07	71
High	VLNEKLGYQGSETPEDMTLFIR		6.60271e-07	0	1	1	4	B4F094	1	2540.27	High	0	7.198e-08	47
High	MSNLVSNVVKDDEKR	1xOxidation [M1]	2.30706e-07	0	1	1	11	B4F2C0	2	1749.88	High	0	2.208e-08	63
High	HTGHVGGIKQATFEEMIAR	1xOxidation [M16]	3.02523e-07	0	1	1	22	B4EXL9	1	2098.05	High	0	2.995e-08	72
High	HTGHVGGIKQATFEEMIAR		3.77664e-09	0	1	1	23	B4EXL9	1	2082.05	High	0	3.793e-10	90
High	GINSYYLTSDGSTMSYR	1xDeamidated [N3]	0.000134421	0	1	1	1	B4EZC8	0	1915.84	High	0	3.005e-05	33
High	QAIVAEVSEVAK		8.95193e-06	0	1	1	4	B4EYV1	0	1243.69	High	0	4.22e-06	49
High	QAIVAEVSEVAKGALSAVVADSR		4.35123e-10	0	1	1	15	B4EYV1	1	2270.24	High	0	1.902e-11	94
High	QAIVLEANPLSPTGAPK		2.11505e-05	0	1	1	8	B4EXR3	0	1705.95	High	1.667e-05	4.428e-05	34
High	QANELPGAPSQDNAIVSFGK		2.46825e-06	0	1	1	4	B4EZJ3	0	2043.01	High	0	3.176e-07	52
High	VRNEMGLTNVEVMIPFVR		3.17815e-06	0	1	1	2	B4EX56	1	2104.1	High	0	4.216e-07	46
High	VRNEMGLTNVEVMIPFVR	1xOxidation [M5]	1.83212e-05	0	1	1	1	B4EX56	1	2120.1	High	0	3.039e-06	30
High	QANELPGAPSQDNAIVSFGK	1xDeamidated [N13]	3.38047e-05	0	1	1	2	B4EZJ3	0	2044	High	0	6.081e-06	37
High	GLMPNPKVGTVTPNVAEAVKNAK		0.000105068	0	1	1	4	B4EYV2	2	2335.28	High	1.667e-05	6.907e-05	28
High	QANKYHVPR		2.33011e-05	0	1	1	24	B4EYV7	1	1112.6	High	0	5.054e-06	68
High	QANVLQMAMQSR		7.91009e-07	0	1	1	3	P53520	0	1376.68	High	0	8.815e-08	65
High	QALSTLAQQAPEHPYSR		3.08066e-05	0	1	1	6	B4EWZ2	0	1896.96	High	0	5.493e-06	37
High	QAQNVTYGTIVSVR		3.1593e-07	0	1	1	8	B4EWL9	0	1535.82	High	0	3.143e-08	70
High	GLMAKPDGSIIETPITANFR	1xOxidation [M3]	3.00453e-05	0	1	1	3	B4EYU8	0	2147.12	High	0	5.334e-06	31
High	GLMAKPDGSIIETPITANFR		0.000135795	0	1	1	3	B4EYU8	0	2131.12	High	0	3.049e-05	23
High	QAQQMQEKMQQMQEEIANLEVTGESGAGLVK	1xOxidation [M]	7.41201e-07	0	1	1	20	B4EU78	1	3449.63	High	1.667e-05	5.489e-05	41
High	GIIWPDAIAPFQVAILPMNMHR		1.37913e-05	0	1	1	2	B4F249	0	2490.31	High	0	1.862e-05	25
High	QAQQMQEKMQQMQEEIANLEVTGESGAGLVK	1xDeamidated [Q/N]; 1xOxidation [M]	2.60565e-06	0	1	1	17	B4EU78	1	3450.62	High	0	3.374e-07	45
High	TPRGEATTMVVNKDNVVEVR		3.28019e-09	0	1	1	17	B4EU70	2	2215.15	High	0	1.848e-10	77
High	GLLTEEQLDDIFSVENLKHPAYKAK	1xDeamidated [Q7]	5.07109e-05	0	1	1	2	B4EXE5	2	2859.48	High	0	9.687e-06	50
High	GLLTEEQLDDIFSVENLKHPAYKAK		1.80572e-08	0	1	1	16	B4EXE5	2	2858.49	High	0	1.259e-09	49
High	GLLTEEQLDDIFSVENLKHPAYK	1xDeamidated [N/Q]	1.93772e-06	0	1	1	15	B4EXE5	1	2660.35	High	0	1.685e-06	50
High	GLLTEEQLDDIFSVENLKHPAYK		2.17115e-08	0	1	1	41	B4EXE5	1	2659.36	High	0	3.907e-09	64
High	GLLTEEQLDDIFSVENLK		4.78696e-07	0	1	1	5	B4EXE5	0	2063.05	High	0	5.009e-08	49
High	QAQQMQEKMQQMQEEIANLEVTGESGAGLVK		1.82411e-07	0	1	1	5	B4EU78	1	3433.64	High	0	8.626e-08	40
High	GIPANSISAEGR		2.72791e-05	0	1	1	23	B4EVD6	0	1171.61	High	0	2.273e-05	63
High	QAISSFEEALEWLTKESR	1xDeamidated [Q1]	6.24179e-06	0	1	1	1	B4F0U8	1	2125.04	High	0	9.023e-07	51
High	QAISSFEEALEWLTKESR		4.03927e-07	0	1	1	5	B4F0U8	1	2124.06	High	0	4.151e-08	50
High	QAIARIEEITAEVEVGR	1xDeamidated [Q1]	3.05872e-05	0	1	1	2	B4F2C3	1	1885	High	0	5.437e-06	45
High	GIRYADEVVR		0.000112554	0	1	1	19	B4F1J9	1	1177.63	High	7.549e-05	0.0006918	39
High	QALASEHDALYNDAASPR		2.36616e-07	0	1	1	9	B4EV21	0	1928.91	High	0	5.241e-06	61
High	QALASEHDALYNDAASPR	1xDeamidated [N/Q]	6.73299e-06	0	1	1	2	B4EV21	0	1929.89	High	0	9.823e-07	39
High	GLRGVGPYMVTR		0.000122199	0	1	1	12	B4EZG2	1	1305.71	High	0	2.688e-05	37
High	GIRDATSATTTTSLGGLFK		3.54098e-05	0	1	1	5	B4ESX9	1	1897	High	0.0003605	0.00264	31
High	QALEYAVDKEGIAQGILAGSEK		3.8014e-08	0	1	1	2	B4EZP9	1	2290.19	High	0	2.904e-09	62
High	VRFEQTNMAR		2.87833e-05	0	1	1	15	B4F1P5	1	1251.63	High	0	5.067e-06	60
High	QALLAQMKPASAAIFFAAPEAQR		1.22581e-07	0	1	1	3	B4F0P2	0	2430.3	High	0	2.194e-07	67
High	QALLAQMKPASAAIFFAAPEAQR	1xDeamidated [Q6]	1.40417e-05	0	1	1	1	B4F0P2	0	2431.28	High	0	2.249e-06	48
High	GIQEQLKSGPLAGYPVVDIKAR		1.04146e-05	0	1	1	3	B4EYV7	2	2339.31	High	0	1.604e-06	43
High	GIQEQLKSGPLAGYPVVDIK		2.16731e-06	0	1	1	5	B4EYV7	1	2112.17	High	0	2.749e-07	30
High	QALLAQMKPASAAIFFAAPEAQR	1xOxidation [M7]	8.56328e-05	0	1	1	4	B4F0P2	0	2446.29	High	0	3.407e-05	54
High	TPRGEATTMVVNKDNVVEVR	1xOxidation [M9]	2.6181e-07	0	1	1	15	B4EU70	2	2231.14	High	0	2.547e-08	79
High	VRKGEEISSLSYNLAQYHETQLNEAEDEAVPER		6.4026e-05	0	1	1	3	B4ETC0	2	3804.83	High	0	1.265e-05	37
High	GLPWDQTEAAFKDGDIEK		6.24666e-05	0	1	1	2	B4EXB5	1	2019.97	High	0	1.23e-05	46
High	VRKGEEISSLSYNLAQYHETQLNEAEDEAVPER	1xDeamidated [Q/N]	3.52837e-05	0	1	1	4	B4ETC0	2	3805.82	High	0	6.405e-06	37
High	QALQLPRELFEEQAK		0.000110257	0	1	1	3	B4EU52	1	1799.97	High	0	2.38e-05	37
High	VRKGEEISSLSYNLAQYHETQLNEAEDEAVPER	2xDeamidated [Q16; N23]	0.000121782	0	1	1	1	B4ETC0	2	3806.8	High	0	2.675e-05	34
High	GIPTLILFKNGAVAATKVGALSK	1xDeamidated [N10]	5.50132e-06	0	1	1	10	B4F1V4	2	2270.35	High	0	1.891e-06	29
High	GIPTLILFKNGAVAATK	1xDeamidated [N10]	5.07568e-08	0	1	1	16	B4F1V4	1	1715.01	High	0	4.025e-09	62
High	GIPTLILFKNGAVAATK		1.89617e-06	0	1	1	10	B4F1V4	1	1714.03	High	0	2.36e-07	45
High	QAISDKIAQAPQFLK		6.02062e-06	0	1	1	2	B4EVV7	1	1657.93	High	0	2.486e-06	37
High	GLPIPVVITVYADR		7.52944e-06	0	1	1	5	B4EYV3	0	1512.88	High	0	1.116e-06	70
High	GLPGEYTLILVDGR		3.3619e-08	0	1	1	2	B4F0A2	0	1502.82	High	0	2.526e-09	88
High	QAQQMQEKMQQMQEEIANLEVTGESGAGLVK	1xDeamidated [Q/N]; 2xOxidation [M]	0.000146276	0	1	1	11	B4EU78	1	3466.61	High	0	3.335e-05	17
High	VRQATAEAEEKEGLVQANITAEQLLAQAR		8.09555e-09	0	1	1	8	B4EY15	2	3137.65	High	0	5.096e-10	74
High	GILPDGKDTPAERHSSDEEPFSALAFK		5.73485e-07	0	1	1	54	B4EYV7	2	2914.42	High	0	6.16e-08	50
High	GILPDGKDTPAER		1.11896e-06	0	1	1	23	B4EYV7	1	1368.71	High	0	4.273e-06	69
High	GIGPAYEDKVAR		4.59304e-06	0	1	1	18	B4F271	1	1275.67	High	0	6.402e-07	74
High	GIGLAAPQVNVSKR		2.45002e-05	0	1	1	6	B4EZ65	1	1409.82	High	0	4.674e-06	40
High	VRSPVIVQFSNGGAAFIAGK		6.04238e-06	0	1	1	14	B4EUH9	1	2018.12	High	0	8.706e-07	43
High	GIGGNKVAVIK		0.000144804	0	1	1	13	B4EYV0	1	1055.66	High	6.154e-05	0.0006053	37
High	QDLHKIPELSGEEYKTSK		0.000109125	0	1	1	4	B4F188	2	2102.08	High	0	2.353e-05	36
High	TPIVLNQTEQMLSGISSYDELSADQR		1.51163e-07	0	1	1	5	B4F021	0	2895.4	High	0	1.372e-08	48
High	VRSPVIVQFSNGGAAFIAGK	1xDeamidated [N11]	1.51435e-05	0	1	1	8	B4EUH9	1	2019.1	High	0	3.679e-06	42
High	QEAEKDPANTISSIKR		3.35945e-07	0	1	1	9	B4EZU4	2	1786.93	High	0	3.374e-08	56
High	TPITLDEKK		3.54098e-05	0	1	1	6	B4EXK8	1	1044.59	High	0	6.436e-06	64
High	TPLIISGPAEDSSELYIKMNK		4.0188e-06	0	1	1	2	B4F102	1	2306.19	High	0	5.507e-07	33
High	GLGEAVASDNDKITAQYLYPR		7.7659e-05	0	1	1	1	B4ETB4	1	2281.15	High	0	1.579e-05	18
High	GLGAGANPEVGR		2.8476e-05	0	1	1	7	B4F106	0	1097.57	High	0	5.019e-06	57
High	GIFQSGGDADASQLLVNQQDAAR	1xDeamidated [Q]	8.89751e-05	0	1	1	3	B4EVF2	0	2362.13	High	0	1.852e-05	46
High	GIFQSGGDADASQLLVNQQDAAR		7.97661e-06	0	1	1	3	B4EVF2	0	2361.14	High	0	2.929e-06	57
High	GIFQLANVYQPTPK		2.83743e-05	0	1	1	13	B4F2Z1	0	1575.85	High	0	4.991e-06	45
High	TPLIISGPAEDSSELYIK		6.12024e-07	0	1	1	6	B4F102	0	1933.02	High	0	4.24e-06	51
High	GIFDLPVTANELKTRLEK		8.32779e-05	0	1	1	2	B4ESP6	2	2044.14	High	0	1.717e-05	32
High	QEQQEQEAAELQAVSAIAEGRR		1.26439e-10	0	1	1	13	B4EZA3	1	2441.2	High	0	6.789e-12	97
High	GLFDKLKSLVSEEK		0.000157489	0	1	1	4	B4EZR8	2	1592.89	High	0.0006202	0.004619	19
High	QEQQEQEAAELQAVSAIAEGRR	1xDeamidated [Q]	7.58046e-08	0	1	1	3	B4EZA3	1	2442.19	High	0	6.305e-09	82
High	GIEVVIYEPEMKEETFFNSK	1xOxidation [M11]	2.55764e-05	0	1	1	3	B4F145	1	2405.16	High	0	4.437e-06	32
High	GIEVVIYEPEMKEETFFNSK		9.71902e-07	0	1	1	3	B4F145	1	2389.16	High	0	1.113e-07	34
High	GIEVGHIFQLGK		1.98986e-05	0	1	1	3	B4F249	0	1297.73	High	0	3.342e-06	41
High	GLETQAGVISDVVTEKGPIKTSR	1xDeamidated [Q5]	0.000122199	0	1	1	1	B4F1F9	2	2386.28	High	0	2.683e-05	27
High	GLETQAGVISDVVTEKGPIKTSR		5.31981e-08	0	1	1	9	B4F1F9	2	2385.3	High	0	4.237e-09	60
High	QDLHKIPELSGEEYK		5.18002e-05	0	1	1	5	B4F188	1	1785.9	High	0.0001685	0.001143	26
High	GLSEAQVMEAKAQAQQQQGFAEAK		2.13794e-05	0	1	1	3	B4EY15	1	2548.25	High	0	3.618e-06	24
High	QDLEQLQAGAR		4.80847e-05	0	1	1	6	B4F1M6	0	1228.63	High	0	1.14e-05	51
High	GLKAGDKVQSGVDAAIK		3.40836e-07	0	1	1	21	B4F1I7	2	1656.93	High	0	3.431e-08	69
High	GILNGDYDHLPEQAFYMVGTIEEAVEKAK	1xDeamidated [Q/N]; 1xOxidation [M17]	5.21146e-06	0	1	1	5	B4F0E7	1	3254.56	High	0	7.353e-07	29
High	QATAEAEEKEGLVQANITAEQLLAQAR		1.96082e-07	0	1	1	3	B4EY15	1	2882.49	High	0	1.842e-08	70
High	VRQATAEAEEKEGLVQANITAEQLLAQAR	1xDeamidated [Q/N]	4.74071e-05	0	1	1	4	B4EY15	2	3138.64	High	0	8.952e-06	30
High	GILMVGPPGTGKTLLAK		4.49464e-06	0	1	1	7	B4F2B3	1	1652.98	High	0	6.236e-07	34
High	VRQETLTLTFDNNGILTK		3.66954e-05	0	1	1	4	B4F062	1	2063.11	High	0	9.673e-06	33
High	GILLSGNNAYFDIKGR		6.73299e-06	0	1	1	1	B4EZT9	1	1737.93	High	0	9.816e-07	54
High	GIIKVGDEVEIVGIKETAK		1.92974e-10	0	1	1	90	B4F1I0	2	1998.15	High	0	7.64e-12	96
High	GIIKVGDEVEIVGIK		1.77855e-07	0	2	2	14	B4EYV6; B4F1I0	1	1568.93	High	0	1.645e-08	72
High	GILKPGVELVEPTSGNTGIALAYVAAAR		5.8394e-07	0	1	1	2	B4EZR5	0	2767.54	High	0	6.264e-08	44
High	QATFEEMIAR		1.07966e-05	0	1	1	11	B4EXL9	0	1195.58	High	0	1.987e-06	65
High	GILGIRGTEMNADLAK		0.000101153	0	1	1	10	B4EXL6	1	1658.89	High	0	2.151e-05	58
High	GLIEQSDVSILHENANKDSK	1xDeamidated [Q5]	3.51581e-05	0	1	1	2	B4F2L8	1	2198.09	High	4.83e-05	0.0004589	36
High	GLIEQSDVSILHENANKDSK		6.55516e-07	0	1	1	8	B4F2L8	1	2197.11	High	0	7.156e-08	58
High	GILELSYELAEVSKKAR		3.5982e-07	0	1	1	6	B4F0Y7	2	1906.06	High	0	3.64e-08	78
High	GILELSYELAEVSKK		5.47965e-09	0	1	1	10	B4F0Y7	1	1678.93	High	0	3.284e-10	91
High	GILELSYELAEVSK		9.38133e-06	0	1	1	8	B4F0Y7	0	1550.83	High	0	1.426e-06	47
High	GLIAQVTDEAALVER		1.51163e-07	0	1	1	5	B4EWL6	0	1584.86	High	0	1.37e-08	73
High	GLKVNAGHGLHYHNVQR		7.0817e-06	0	1	1	14	B4F044	1	1900	High	0	2.625e-06	47
High	QATNDYPVLGSDTIVVQAGR		3.88485e-05	0	1	1	2	B4EX33	0	2104.07	High	0	7.148e-06	29
High	GLKVEDLGHPIEVPVGKATLGR		1.81753e-07	0	1	1	10	B4F0E7	2	2285.3	High	0	1.689e-08	51
High	GLKVEDLGHPIEVPVGK		3.76595e-06	0	1	1	40	B4F0E7	1	1787.01	High	0	4.347e-06	50
High	QAVASLPAAVQAK		9.69057e-06	0	1	1	3	B4F0B2	0	1253.72	High	0	1.485e-06	47
High	QAVPTLRGDKPLVGTGMER		4.4789e-05	0	1	1	31	B4EYU9	1	2025.09	High	0	1.51e-05	44
High	GLKSGDIAEIYNER		4.0188e-06	0	1	1	1	B4EZ02	1	1564.8	High	0	5.49e-07	50
High	VRQETLTLTFDNNGILTK	1xDeamidated [N/Q]	2.01864e-05	0	1	1	3	B4F062	1	2064.1	High	0	3.396e-06	41
High	TPIVLNQTEQMLSGISSYDELSADQR	1xDeamidated [Q]	7.3949e-06	0	1	1	2	B4F021	0	2896.39	High	0	1.092e-06	49
High	QAIARIEEITAEVEVGR		1.93073e-06	0	1	1	5	B4F2C3	1	1884.02	High	0	4.616e-07	52
High	GISEILHVAKEIEGSQVSIAR		2.02564e-07	0	1	1	4	B4EY16	1	2236.23	High	0	1.909e-08	48
High	TPSGDTITVFDLR		4.9489e-08	0	1	1	3	B4EUW0	0	1421.73	High	0	3.904e-09	96
High	GMPGDLLSHFTR		1.66495e-06	0	1	1	6	B4F2C5	0	1330.66	High	0	2.041e-07	55
High	GMNTAVGDEGGYAPNLESNAAALAAIK	1xDeamidated [N]	2.42408e-06	0	1	1	2	B4EUF7	0	2606.24	High	0	3.111e-07	38
High	GMNTAVGDEGGYAPNLESNAAALAAIK		5.33503e-07	0	1	1	2	B4EUF7	0	2605.26	High	0	5.661e-08	42
High	NYGITAPIDVHLMVKPVDR		1.96149e-05	0	1	1	2	B4F0B4	0	2138.14	High	0	3.288e-06	43
High	GMNLVGYDAMALGNHEFDNPLEVLR	1xOxidation [M]	0.000133059	0	1	1	4	B4F1P5	0	2791.32	High	0	2.973e-05	22
High	NYGSLIGEATAER		7.47534e-06	0	1	1	6	B4EX30	0	1380.68	High	0	1.104e-06	54
High	NYGYTVLDIQQDGPTIR		1.09139e-05	0	1	1	4	B4F2X8	0	1952.97	High	0	1.695e-06	54
High	GMNLVGYDAMALGNHEFDNPLEVLR		2.51224e-05	0	1	1	2	B4F1P5	0	2775.32	High	0.0005228	0.004292	33
High	VQLSGFVSSQADANR		9.51059e-07	0	1	1	2	B4EWH9	0	1578.79	High	0	1.088e-07	68
High	NYGYTVLDIQQDGPTIR	1xDeamidated [Q/N]	2.34655e-06	0	1	1	6	B4F2X8	0	1953.96	High	0	9.263e-07	78
High	VQLSNITTEEVAPDGR		0.000164475	0	1	1	3	B4F291	0	1728.88	High	0	3.837e-05	45
High	VQMLAEEAEKTQVIGGTGIAHTR	1xOxidation [M3]	4.69051e-05	0	1	1	4	B4F0F0	1	2455.26	High	0	8.93e-06	28
High	GMINLVSYMVK	1xOxidation [M]	8.12683e-05	0	1	1	6	B4F1K2	0	1270.65	High	0	1.668e-05	37
High	TQDEQNAYALGASMGR	1xOxidation [M14]	1.03808e-07	0	1	1	8	B4EYW5	0	1727.77	High	0	7.603e-07	86
High	NYLLSETPSTINTR		3.06967e-05	0	1	1	2	B4EVC6	0	1608.82	High	0	5.458e-06	51
High	VQMLAEEAEKTQVIGGTGIAHTR	1xDeamidated [Q12]; 1xOxidation [M3]	6.79717e-05	0	1	1	1	B4F0F0	1	2456.24	High	0	1.355e-05	59
High	NYITESGKIVPSR		2.24702e-06	0	1	1	12	B4F277	1	1463.79	High	0	2.863e-07	58
High	VQQALDTITLLQMEIEELKEKNDALNQEVQGAR	2xDeamidated [N22; Q/N]	3.61757e-05	0	1	1	2	B4F168	2	3769.92	High	0	6.572e-06	44
High	GMKLVDDDKVVSLIIPR	1xOxidation [M2]	1.02603e-06	0	1	1	10	B4EZ29	2	1914.07	High	0	1.182e-07	55
High	GMKLVDDDKVVSLIIPR		5.00863e-06	0	1	1	7	B4EZ29	2	1898.08	High	0	7.031e-07	38
High	TQDEQNAYALGASMGR		3.90149e-09	0	1	1	11	B4EYW5	0	1711.77	High	0	5.123e-10	85
High	GMDVVDKISQVQTR	1xOxidation [M2]	9.40806e-07	0	1	1	14	B4EZ63	1	1591.81	High	0	2.492e-07	59
High	GMDVVDKISQVQTR		6.4611e-07	0	1	1	17	B4EZ63	1	1575.82	High	0	7.029e-08	67
High	VQQALDTITLLQMEIEELKEKNDALNQEVQGAR	1xOxidation [M13]	9.7895e-07	0	1	1	1	B4F168	2	3783.94	High	0	1.122e-07	43
High	GMDIGTAKPDETEQSLAPHR	1xOxidation [M2]	3.92658e-05	0	1	1	4	B4F265	0	2169.02	High	0	7.237e-06	45
High	GMPGDLLSHFTR	1xOxidation [M2]	1.34e-05	0	1	1	7	B4F2C5	0	1346.65	High	0	3.358e-06	53
High	VQSGTQGNATQTSIEGVFAAGDVMDHIYR		5.19412e-10	0	1	1	9	B4EV88	0	3052.44	High	0	2.323e-11	82
High	GMPTATPVFDGAEEMEIK		5.32882e-05	0	1	1	1	B4EYU9	0	1922.89	High	0	1.025e-05	16
High	GMPTATPVFDGAEEMEIKEMLK		2.4745e-09	0	1	1	10	B4EYU9	1	2424.15	High	0	5.852e-10	74
High	GNLAAGGRGEARPLTESDWAIAR		0.000165574	0	1	1	8	B4EUS2	1	2368.21	High	1.667e-05	0.0001197	33
High	VQFGDYQANGVMGAAKK	1xDeamidated [N9]	2.56682e-05	0	1	1	7	B4ETN5	1	1784.86	High	1.667e-05	0.0003017	36
High	GNGITVDQAER		6.47058e-05	0	1	1	4	B4EZ95	0	1159.57	High	0	1.278e-05	43
High	GNEEIYLLLR		0.000139524	0	1	1	2	B4EXL6	0	1219.67	High	0	3.147e-05	53
High	GNDVYLIEVNPR		7.57798e-05	0	1	1	3	B4F2U1	0	1388.72	High	0	1.534e-05	45
High	NVVLDKSFGAPVITK		1.40116e-07	0	1	1	40	B4EXE2	1	1587.91	High	0	3.022e-08	74
High	GNDETFTLKNIAGSVEGTK		2.14562e-05	0	1	1	2	B4EVY8	1	1980.99	High	0	3.637e-06	37
High	NVVLDKSFGAPVITKDGVSVAR		1.47797e-11	0	1	1	78	B4EXE2	2	2272.27	High	0	4.243e-13	107
High	GMVLTGGGALLR		5.63903e-05	0	1	1	4	B4EX30	0	1144.65	High	0	1.094e-05	52
High	VQLALDKTDAALISLEQVK		3.45799e-07	0	1	1	1	B4EZT1	1	2055.17	High	0	3.475e-08	41
High	NVVLDKSFGAPVITKDGVSVAR	1xDeamidated [N1]	4.05688e-08	0	1	1	10	B4EXE2	2	2273.25	High	0	3.123e-09	65
High	TQGRVEVPLDEEDLENVRK	1xDeamidated [Q2]	2.95672e-06	0	1	1	1	B4F1F9	2	2227.12	High	0	3.896e-07	50
High	NWVMIPHVNLFDEADITEVEEFRK		1.88934e-06	0	1	1	2	B4F0Y7	1	2931.43	High	0	2.355e-07	53
High	GMVEGMDDLPTGKIIR	2xOxidation [M2; M6]	6.28699e-06	0	1	1	23	B4EYV7	1	1763.87	High	0	9.097e-07	61
High	GMVEGMDDLPTGKIIR	1xOxidation [M]	2.66583e-07	0	1	1	37	B4EYV7	1	1747.87	High	0	1.962e-06	80
High	GMVEGMDDLPTGKIIR		4.95575e-10	0	1	1	18	B4EYV7	1	1731.88	High	0	2.201e-11	112
High	GMVEGMDDLPTGK	2xOxidation [M2; M6]	3.08766e-06	0	1	1	30	B4EYV7	0	1381.6	High	0	5.197e-07	65
High	GMVEGMDDLPTGK	1xOxidation [M]	2.47997e-07	0	1	1	28	B4EYV7	0	1365.6	High	0	1.158e-07	81
High	GMVEGMDDLPTGK		1.84216e-06	0	1	1	18	B4EYV7	0	1349.61	High	0	2.284e-07	77
High	NWVMIPHVNLFDEADITEVEEFRK	1xOxidation [M4]	7.74045e-07	0	1	1	3	B4F0Y7	1	2947.43	High	0	8.609e-08	50
High	VQLDPIVQNNR		3.1587e-05	0	1	1	7	B4EXP2	0	1295.71	High	0	5.64e-06	55
High	NWVMIPHVNLFDEADITEVEEFRK	1xDeamidated [N]; 1xOxidation [M4]	1.78969e-06	0	1	1	3	B4F0Y7	1	2948.41	High	0	2.214e-07	65
High	VQLLGSGSILR		0.000167235	0	1	1	8	B4F0Y8	0	1142.69	High	0	3.919e-05	52
High	GMPTATPVFDGAEEMEIKEMLK	2xOxidation [M]	0.000121782	0	1	1	9	B4EYU9	1	2456.14	High	0	2.682e-05	40
High	GMPTATPVFDGAEEMEIKEMLK	1xOxidation [M]	1.20035e-08	0	1	1	13	B4EYU9	1	2440.14	High	0	7.94e-10	65
High	NYENPESVETSQK		4.02567e-05	0	1	1	3	B4EZV1	0	1524.68	High	0	7.442e-06	30
High	GLETQAGVISDVVTEKGPIK		3.83455e-06	0	1	1	1	B4F1F9	1	2041.12	High	0	5.204e-07	33
High	GMDKGGVNDLESVVK		9.7959e-06	0	1	1	2	B4F107	1	1547.77	High	0	1.5e-06	31
High	GMAISYNNKLLLVKDIDIQAPSAR	1xOxidation [M2]	2.29874e-07	0	1	1	7	B4ETA2	2	2646.43	High	0	2.2e-08	70
High	GITYTNFGPGMSMGHSVAAK		1.05994e-06	0	1	1	1	B4EU88	0	2025.95	High	0	1.229e-07	35
High	GITVNVVAPGFIETDMTR	1xOxidation [M16]	0.000105431	0	1	1	4	B4ETC9	0	1935.98	High	1.667e-05	0.0002661	40
High	GITVNVVAPGFIETDMTR		3.36717e-06	0	1	1	3	B4ETC9	0	1919.99	High	0	4.506e-07	48
High	PSFDIVSEVDLHEVR		5.93307e-09	0	1	1	13	B4EU40	0	1741.88	High	0	3.593e-10	88
High	VQTGSSGIASFDSNYLGTTGSVDR		4.57538e-05	0	1	1	1	P53522	0	2419.14	High	0	8.593e-06	15
High	GITQLLEIGPGKVLTGLTK		1.33039e-05	0	1	1	3	B4ETC8	1	1938.16	High	0	2.121e-06	40
High	GITQLLEIGPGK		4.84856e-06	0	1	1	4	B4ETC8	0	1225.72	High	0	6.779e-07	61
High	GITITSAATTAFWSGMAK	1xOxidation [M16]	1.39989e-06	0	1	1	5	B4EYV7	0	1829.91	High	0	1.675e-07	48
High	GITITSAATTAFWSGMAK		1.38605e-07	0	1	1	6	B4EYV7	0	1813.92	High	0	2.761e-08	61
High	GITISTSHVEYDTPTR		4.30728e-11	0	2	2	60	B4EYV6; B4F1I0	0	1776.88	High	0	1.414e-12	128
High	VQVRLPEEVEELER		2.74751e-05	0	1	1	3	B4F102	1	1724.92	High	0	4.812e-06	45
High	PSFDIVSEVDLHEVRNAVENAQR		2.44125e-05	0	1	1	5	B4EU40	1	2624.31	High	0	4.667e-06	38
High	GITLPAVVPAGPDNPMGAYALR		1.14349e-06	0	1	1	2	B4EX45	0	2180.15	High	0	1.338e-07	51
High	TPVISGGPYEYR		4.87788e-08	0	1	1	63	Biognosys|iRT-Kit_WR_fusion	0	1338.67	High	0	3.846e-09	91
High	GLTGSQGVIIPLANVR		4.46231e-06	0	1	1	4	B4EVD4	0	1594.93	High	0	6.175e-07	63
High	GITFDSGGYSIKPSSSMNSMK		8.2905e-07	0	1	1	3	B4EZU1	0	2194.02	High	0	9.313e-08	39
High	QAALAEAGKVFLAENVKK		5.08909e-05	0	1	1	2	B4F285	2	1887.07	High	0	9.735e-06	16
High	VRELAFEQMNNPEYVEVEPEQK	1xDeamidated [N/Q]	1.42452e-05	0	1	1	3	B4F1V3	1	2679.26	High	0	2.285e-06	34
High	GLTAQALDDSALQGFFGIDR		1.38105e-07	0	1	1	7	B4EUX3	0	2095.05	High	0	1.237e-08	57
High	QADVVASYASSSTLAR		6.87578e-08	0	1	1	3	B4EST7	0	1625.81	High	0	5.665e-09	65
High	QAEAYKNEVLPLAK		8.69624e-08	0	1	1	18	B4F268	1	1573.86	High	0	7.356e-09	62
High	GISPIEIEEVLSR		1.53221e-06	0	1	1	4	B4EUU8	0	1441.79	High	0	1.86e-07	71
High	GISLLDAFGAANDVLK		4.91188e-05	0	1	1	2	B4F106	0	1603.87	High	0	9.325e-06	28
High	QAGELQEKLIAVNR		7.1232e-07	0	1	1	4	B4F1K1	1	1568.88	High	0	7.857e-08	57
High	VRENEPFDVALR		4.43021e-06	0	1	1	9	B4EW58	1	1444.75	High	0	6.131e-07	56
High	PNIKPFSLFPTLSDNLLSNRFDQIDR	1xDeamidated [N]	0.000112168	0	1	1	2	B4EVJ7	1	3048.58	High	1.667e-05	4.912e-05	16
High	GMAISYNNKLLLVKDIDIQAPSAR	1xDeamidated [N]; 1xOxidation [M2]	4.36671e-06	0	1	1	5	B4ETA2	2	2647.41	High	0	7.711e-07	56
High	TPVITGAPYEYR		1.71377e-06	0	1	1	65	Biognosys|iRT-Kit_WR_fusion	0	1366.7	High	1.667e-05	4.243e-05	79
High	GLVDSNDLPLNVSR	1xDeamidated [N6]	9.60364e-05	0	1	1	5	B4F1Q3	0	1499.77	High	0	2.021e-05	51
High	NYSSGGEGGATLINDPALINR		2.0042e-05	0	1	1	3	B4F1W4	0	2119.04	High	0	3.37e-06	45
High	GMAISYNNKLLLVKDIDIQAPSAR		2.48538e-05	0	1	1	4	B4ETA2	2	2630.43	High	0	4.3e-06	43
High	NYSSGGEGGATLINDPALINRAEVIR		6.78174e-06	0	1	1	2	B4F1W4	1	2687.37	High	0	9.901e-07	43
High	NYSSGGEGGATLINDPALINRAEVIREK		9.9076e-05	0	1	1	3	B4F1W4	2	2944.51	High	0	2.1e-05	24
High	GMAFTIEPMVNTGDYR	1xOxidation [M]	1.16955e-07	0	1	1	13	B4F2D4	0	1817.82	High	0	1.788e-07	69
High	GMAFTIEPMVNTGDYR		3.22854e-07	0	1	1	9	B4F2D4	0	1801.82	High	0	3.217e-08	75
High	NYTPYEGDESFLAGSTK		1.67258e-07	0	1	1	34	B4EV98	0	1878.84	High	0	1.538e-08	58
High	GIYKLESLEGAK		1.28363e-06	0	1	1	16	B4F0Y8	1	1307.72	High	0	3.078e-07	70
High	GLYGWDFLNDNKLLTAR		1.22032e-06	0	1	1	3	B4EZZ0	1	1996.03	High	0	6.6e-07	37
High	GLYDPATDGEFNFSK		3.08039e-07	0	1	1	5	B4ET72	0	1660.75	High	0	6.184e-08	61
High	GIVYIDEIDKITRK		3.41616e-06	0	1	1	10	B4EU54	2	1662.94	High	0	4.575e-07	57
High	GIVYIDEIDKITR		9.96795e-07	0	1	1	17	B4EU54	1	1534.85	High	0	7.202e-07	75
High	VQSGTQGNATQTSIEGVFAAGDVMDHIYR	1xDeamidated [Q11]	1.00824e-05	0	1	1	1	B4EV88	0	3053.43	High	0	1.549e-06	38
High	NYTPYEGDESFLAGSTK	1xDeamidated [N1]	6.58884e-06	0	1	1	6	B4EV98	0	1879.82	High	0	9.577e-07	30
High	VQSGTQGNATQTSIEGVFAAGDVMDHIYR	1xOxidation [M24]	8.00269e-08	0	1	1	8	B4EV88	0	3068.44	High	0	1.2e-08	64
High	TQAQIDAANGIFEDKDVLNR	1xDeamidated [N]	4.5344e-07	0	1	1	3	B4F281	1	2219.09	High	0	4.73e-08	51
High	TQAQIDAANGIFEDKDVLNR		7.26884e-10	0	1	1	6	B4F281	1	2218.11	High	0	3.394e-11	85
High	GIVSAGVGNGNLYSDILNTLADGVKK		6.19692e-06	0	1	1	3	B4EVA1	1	2575.37	High	0	8.958e-07	34
High	PLLDSFTVDHTR		4.52141e-08	0	1	1	38	B4EUW0	0	1400.72	High	0	1.752e-08	95
High	GLVLDEADEMLR	1xOxidation [M10]	4.79144e-05	0	1	1	2	B4F2C5	0	1376.67	High	0	9.085e-06	55
High	GIVKVAAVKAPGFGDR		2.03823e-06	0	1	1	15	B4EXE2	2	1584.92	High	0	2.557e-07	61
High	PIITLPDGSQR		3.47838e-05	0	1	1	22	B4ETK6	0	1196.66	High	1.667e-05	0.0002697	59
High	VQSGVDAAIKTGNTLPMR		8.51139e-06	0	1	1	3	B4F1I7	1	1857.99	High	0	1.281e-06	39
High	GIVDYTELPLVSTDFNHDPHSAIVDGTQTR		0.000105795	0	1	1	4	B4EUH7	0	3297.6	High	0	2.269e-05	34
High	VQSGVDAAIKTGNTLPMR	1xOxidation [M17]	8.72889e-06	0	1	1	11	B4F1I7	1	1873.98	High	0	2.275e-06	69
High	GLVDSNDLPLNVSR		2.1696e-07	0	1	1	14	B4F1Q3	0	1498.79	High	0	3.694e-08	82
High	GIETAVAFPVADNWR		9.08192e-06	0	1	1	2	B4F0A2	0	1645.83	High	0	1.376e-06	36
High	GIESVLADLRAR		1.07966e-05	0	1	1	7	B4F0W9	1	1299.74	High	0	1.677e-06	57
High	GIESVLADLR		4.04003e-05	0	1	1	7	B4F0W9	0	1072.6	High	0	1.511e-05	61
High	VSEINAELK		0.000147264	0	1	1	4	B4F1Q2	0	1002.55	High	0	3.357e-05	42
High	GFSEGEWQNNVNVR		8.45025e-06	0	1	1	1	B4EV98	0	1635.75	High	0	1.269e-06	37
High	TNYSEFSYSGERLK		0.000135795	0	1	1	1	B4ETI9	1	1680.79	High	0	3.041e-05	37
High	GFPLAYVGDVVGTGSSR		1.00124e-07	0	1	1	6	B4F0Y3	0	1681.85	High	0	7.389e-08	80
High	QKEDLEMESLTFKPEEWGMKR		0.000118901	0	1	1	4	B4EZC8	2	2611.25	High	0	2.6e-05	45
High	VSEVNDVILVGGQTR		8.03166e-08	0	1	1	12	B4F2V5	0	1585.85	High	0	6.738e-09	87
High	GFKTEIIEESDGDVAGLKSATIK		0.000139053	0	1	1	2	B4F0M7	2	2408.26	High	0	3.136e-05	21
High	GFKGILNGDYDHLPEQAFYMVGTIEEAVEKAK	1xOxidation [M20]	6.13021e-06	0	1	1	1	B4F0E7	2	3585.76	High	0	8.855e-07	40
High	TNYSEFSYSGER		1.52528e-05	0	1	1	11	B4ETI9	0	1439.61	High	0	3.544e-06	61
High	QKIDSLKADNK		8.85566e-06	0	1	1	12	B4EUI6	2	1259.7	High	0	1.34e-06	62
High	QKLESQISTLYGGR		8.59552e-07	0	1	1	12	B4F2B3	1	1579.84	High	0	2.958e-06	64
High	QKLLLTLQNLSNDELLPVAR		2.00899e-06	0	1	1	1	B4F183	1	2278.31	High	0	2.515e-07	37
High	GFGHTLGNALR		2.04783e-05	0	1	1	12	B4F1K9	0	1142.61	High	0	3.448e-06	50
High	QKLPVDLISVDSALIYR		0.000156963	0	1	1	2	B4F265	1	1930.1	High	1.667e-05	0.0001217	39
High	QKLQDVLDNGKAAEVFAR		3.21923e-08	0	1	1	9	B4EWA3	2	2002.07	High	0	2.406e-09	77
High	QKLQDVLDNGKAAEVFAR	1xDeamidated [N9]	4.67088e-08	0	1	1	11	B4EWA3	2	2003.06	High	0	3.659e-09	87
High	VSFPNDDLAVMDYNDELIVLK		4.90134e-06	0	1	1	9	B4ET74	0	2410.18	High	0	6.886e-07	39
High	GFEGGQMPLYR	1xOxidation [M7]	5.42393e-05	0	1	1	9	B4F1K3	0	1270.59	High	0	1.045e-05	59
High	GFEGGQMPLYR		3.54098e-05	0	1	1	6	B4F1K3	0	1254.59	High	0	6.432e-06	58
High	QKQSSFEYSR		0.000164475	0	1	1	6	B4EXE7	1	1259.6	High	0	3.835e-05	34
High	GFEEGQVVSRDALGNIEYREVPVESKPVVR		0.000135335	0	1	1	10	B4F057	2	3358.74	High	0	3.035e-05	26
High	QKQYEPMSVAQQSLSLFAAER		1.60273e-08	0	1	1	5	B4F0E5	1	2411.2	High	0	1.101e-09	66
High	QKQYEPMSVAQQSLSLFAAER	1xOxidation [M7]	4.11291e-07	0	1	1	4	B4F0E5	1	2427.2	High	0	4.236e-08	58
High	QKQYEPMSVAQQSLSLFAAER	1xDeamidated [Q]; 1xOxidation [M7]	2.26422e-05	0	1	1	2	B4F0E5	1	2428.18	High	0	4.584e-06	42
High	QKVDLDTFSDEEVLR		8.75932e-08	0	1	1	10	B4EYU9	1	1793.89	High	0	7.429e-09	76
High	GFSEGEWQNNVNVRDFIQKNYTPYEGDESFLAGSTK		3.55364e-05	0	1	1	2	B4EV98	2	4126.91	High	0	6.451e-06	14
High	VSFPNDDLAVMDYNDELIVLKSAVAASGAR		1.55144e-08	0	1	1	6	B4ET74	1	3180.59	High	0	1.06e-09	55
High	QHVPVYVSDEMVGHKLGEFAPTR	1xOxidation [M11]	7.46577e-07	0	1	1	12	B4F1I8	1	2612.29	High	0	8.282e-08	61
High	QHVPVYVSDEMVGHKLGEFAPTR		5.55943e-09	0	1	1	19	B4F1I8	1	2596.3	High	0	3.344e-10	63
High	VSDYLTMGQEVPVKVLEIDR	1xDeamidated [Q9]	2.83743e-05	0	1	1	2	B4F2C3	1	2292.18	High	0	4.993e-06	30
High	GGKVGLFGGAGVGKTVNMMELIR	1xOxidation [M]	6.44784e-05	0	1	1	3	B4F0E7	2	2307.23	High	0	1.274e-05	32
High	GGKVGLFGGAGVGKTVNMMELIR		1.88253e-06	0	1	1	3	B4F0E7	2	2291.24	High	0	2.345e-07	42
High	GGKVGLFGGAGVGK		3.59328e-06	0	1	1	10	B4F0E7	1	1203.68	High	0	4.852e-07	56
High	GGGISGQAGAIR		5.13677e-06	0	1	1	14	B4EXM0	0	1043.56	High	0	7.262e-07	61
High	VSDYLTMGQEVPVKVLEIDR	1xOxidation [M7]	1.50724e-08	0	1	1	5	B4F2C3	1	2307.19	High	0	1.025e-09	101
High	VSDYLTMGQEVPVKVLEIDRQGR		5.66244e-06	0	1	1	8	B4F2C3	2	2632.38	High	0	8.09e-07	36
High	GGFTVELNGIR	1xDeamidated [N8]	2.73769e-05	0	1	1	8	B4ET27	0	1163.61	High	0	4.789e-06	55
High	GGFTVELNGIR		4.26149e-05	0	1	1	2	B4ET27	0	1162.62	High	0	7.918e-06	64
High	TPATQSTAQGGPVQSLSR		1.98634e-10	0	1	1	8	B4EYS3	0	1785.91	High	0	7.888e-12	109
High	GGEQLNVKVGEVVGKLEGDR	1xDeamidated [Q4]	0.000134421	0	1	1	1	B4F1P5	2	2084.1	High	0	3.009e-05	47
High	GGEQLNVKVGEVVGKLEGDR		8.97639e-07	0	1	1	2	B4F1P5	2	2083.11	High	0	1.017e-07	61
High	GGEQLNVKVGEVVGK		2.45048e-06	0	1	1	3	B4F1P5	1	1512.84	High	0	1.134e-05	50
High	VSDYLTMGQEVPVKVLEIDRQGR	1xOxidation [M7]	4.03333e-06	0	1	1	10	B4F2C3	2	2648.37	High	0	5.523e-07	48
High	GGDILVGKVTPKGETQLTPEEK		1.78022e-05	0	1	1	7	B4EYU9	2	2296.24	High	0.0006293	0.004792	27
High	QHDMPVLTIEDLVAYR	1xOxidation [M4]	7.65797e-05	0	1	1	1	B4EW41	0	1915.96	High	0	1.556e-05	28
High	QHLDELVADEDLSRFIL		2.23198e-05	0	1	1	5	B4F171	1	2013.03	High	0	3.806e-06	48
High	GGDIEETAFNTNLEAADEIAR	1xDeamidated [N12]	1.36433e-05	0	1	1	1	B4ETC0	0	2237.02	High	0	2.179e-06	38
High	GGDIEETAFNTNLEAADEIAR		9.53825e-11	0	1	1	13	B4ETC0	0	2236.04	High	0	3.458e-12	109
High	QHVPVYVSDEMVGHK		3.1667e-06	0	1	1	27	B4F1I8	0	1724.84	High	0	2.065e-05	51
High	GGDEEFYKKLNSAVFPGSQGGPLMHVIAGK	1xOxidation [M24]	5.54025e-05	0	1	1	7	B4EZV5	2	3149.57	High	0	1.069e-05	39
High	GGDEEFYKKLNSAVFPGSQGGPLMHVIAGK		1.0085e-07	0	1	1	3	B4EZV5	2	3133.58	High	0	8.713e-09	48
High	GGAIGYFTDGLLSR		1.57544e-05	0	1	1	4	B4EY51	0	1426.73	High	0	2.569e-06	49
High	VSEGQTIRLEK		8.06335e-06	0	1	1	11	B4F2A6	1	1259.7	High	0	1.202e-06	58
High	QHVPVYVSDEMVGHK	1xOxidation [M11]	2.35504e-06	0	1	1	19	B4F1I8	0	1740.84	High	0	1.692e-06	50
High	QHVPVYVSDEMVGHKLGEFAPTR	1xDeamidated [Q1]	4.31392e-08	0	1	1	7	B4F1I8	1	2597.28	High	0	3.347e-09	54
High	QGTMSDAMGALR	1xOxidation [M]	1.33085e-06	0	1	1	10	B4ETP3	0	1253.56	High	0	9.597e-07	68
High	QKVDLDTFSDEEVLR	1xDeamidated [Q1]	1.53629e-05	0	1	1	2	B4EYU9	1	1794.88	High	0	2.494e-06	37
High	QKVEQAVLDVGYYPHNLSK		5.71417e-07	0	1	1	4	B4F174	1	2188.14	High	0	6.112e-08	38
High	TNLTIALDAMGGDFGPR		0.000124727	0	1	1	1	B4ETC6	0	1748.86	High	0	2.756e-05	31
High	GEGKTFTSQEFTHYLEELTK		3.6638e-07	0	1	1	7	B4EUF7	1	2345.13	High	0	1.034e-06	48
High	GEGGILVNKDGYR		3.45336e-06	0	1	1	9	B4EWY7	1	1377.71	High	0	4.633e-07	73
High	GEGDILTVTENGYGKR	1xDeamidated [N11]	1.54476e-07	0	1	1	28	B4EZ29	1	1709.83	High	0	8.899e-07	76
High	GEGDILTVTENGYGKR		2.55902e-06	0	1	1	11	B4EZ29	1	1708.85	High	0	3.802e-07	76
High	GEGDILTVTENGYGK		0.00010616	0	1	1	2	B4EZ29	0	1552.75	High	0	2.275e-05	32
High	GEDRAEEAAEMAISSPLLEDIDLSGAR	1xOxidation [M11]	1.42966e-05	0	1	1	1	B4F106	1	2861.35	High	0	2.303e-06	33
High	GEDRAEEAAEMAISSPLLEDIDLSGAR		9.00888e-07	0	1	1	2	B4F106	1	2845.35	High	0	1.023e-07	46
High	GEDPIKEHLLLTR		9.58638e-06	0	1	1	8	B4EVV6	1	1520.84	High	0	1.461e-06	62
High	QIDLFTKVHPEYGAGVEK		6.13021e-06	0	1	1	10	B4EZ37	1	2031.05	High	0	8.84e-07	34
High	VSLDDAAFYFGKK		6.8692e-05	0	1	1	2	B4EUM3	1	1460.74	High	1.667e-05	5.256e-05	42
High	GEATTMVVNKDNVVEVR	1xDeamidated [N12]; 1xOxidation [M6]	9.4833e-06	0	1	1	1	B4EU70	1	1877.93	High	0	1.443e-06	64
High	GEATTMVVNKDNVVEVR	1xOxidation [M6]	1.20035e-08	0	1	1	18	B4EU70	1	1876.94	High	0	7.95e-10	95
High	QIDLFTKVHPEYGAGVEKAIK		0.000159077	0	1	1	4	B4EZ37	2	2343.27	High	0	3.68e-05	33
High	GEATTMVVNKDNVVEVR		7.11293e-10	0	1	1	12	B4EU70	1	1860.95	High	0	3.305e-11	94
High	GEARPLTESDWAIAR		2.74078e-06	0	1	1	7	B4EUS2	0	1671.84	High	0	3.568e-07	42
High	QLDPLVVGQEHYDVAR		2.25919e-08	0	1	1	16	B4F0E7	0	1838.94	High	0	1.616e-09	74
High	GDYGGYRDESGTHHLNVLDFQR		1.95883e-06	0	1	1	11	B4EZ40	1	2536.16	High	0	2.448e-07	41
High	QLDQTTQRFNVGLVAITDVQNAR	1xDeamidated [N10]	7.7659e-05	0	1	1	1	B4EW37	1	2588.34	High	0	1.582e-05	36
High	QLDSGKMDAAMAR		1.93772e-06	0	1	1	10	B4EWK6	1	1393.66	High	0	2.422e-07	68
High	VSLDKVIETMYETGKDMNAK		1.74163e-08	0	1	1	11	B4EYC1	2	2272.12	High	0	1.209e-09	65
High	GDVISDGPESPHDILR		2.45323e-07	0	1	1	1	B4EYU8	0	1706.83	High	0	2.366e-08	66
High	GDVLKAVVVR		7.5515e-05	0	1	1	12	B4F1J4	1	1055.66	High	0	2.227e-05	57
High	GDVLADGPSTDLGELALGQNMR		2.67143e-10	0	1	1	3	B4EYU9	0	2229.08	High	0	1.099e-11	78
High	TNLNNLGLDMKDVVK		0.000105068	0	1	1	5	B4EZ73	1	1673.89	High	0	2.248e-05	24
High	GEGLGNQFLTNIRETEAIGHVVR		8.91972e-06	0	1	1	7	B4EVR0	1	2510.31	High	0	1.348e-06	41
High	VSFPNDDLAVMDYNDELIVLKSAVAASGAR	1xDeamidated [N]	8.6834e-05	0	1	1	3	B4ET74	1	3181.57	High	0	1.8e-05	30
High	QIDAILNAHGAQAFKDAVIAYEPIWAIGTGK		2.41102e-08	0	1	1	6	B4F161	1	3281.73	High	0	1.741e-09	61
High	QIDAILNAHGAQAFK		4.89187e-07	0	1	1	5	B4F161	0	1596.85	High	0	5.135e-08	53
High	GFAGEDPSPALKDADVVLISAGVAR		9.43541e-11	0	1	1	18	B4F2A1	1	2455.28	High	0	3.411e-12	87
High	GEYVAFPDIDDVIDKR		1.66872e-05	0	1	1	6	B4EXB6	1	1851.91	High	1.667e-05	5.737e-05	34
High	QKVIQVKEVK		0.000123879	0	1	1	8	B4ETK7	2	1198.75	High	0	2.735e-05	40
High	QLADLISEASPVKER		1.1355e-05	0	1	1	4	B4F119	1	1655.9	High	0	1.775e-06	40
High	GETQLTPEEKLLR		1.18658e-07	0	1	1	19	B4EYU9	1	1513.82	High	0	1.045e-08	83
High	GETQALVTATLGTAR		4.59304e-06	0	1	1	7	B4F2C3	0	1488.8	High	0	6.379e-07	72
High	VSFPNDDLAVMDYNDELIVLKSAVAASGAR	2xDeamidated [N5; N14]	5.02674e-06	0	1	1	1	B4ET74	1	3182.56	High	0	7.071e-07	38
High	QLADSSANVSTR		1.58284e-06	0	1	1	5	B4F2N1	0	1248.62	High	0	2.798e-07	64
High	VSFPNDDLAVMDYNDELIVLKSAVAASGAR	1xOxidation [M11]	2.57122e-07	0	1	1	4	B4ET74	1	3196.58	High	0	2.498e-08	56
High	GENEEINSFMAANAVR		3.20529e-07	0	1	1	5	B4EXM4	0	1751.8	High	0	3.202e-08	58
High	QLAQQLSMEFYDSDQEIER		7.05621e-06	0	1	1	3	B4F0B0	0	2330.06	High	0	1.036e-06	39
High	QLAQQLSMEFYDSDQEIERR		4.90134e-06	0	1	1	5	B4F0B0	1	2486.16	High	0	1.954e-06	42
High	VSGADAGMLYTNPR		4.74469e-06	0	1	1	3	B4EVK9	0	1451.69	High	0	6.641e-07	51
High	VSGALNKNQQIK		7.7931e-05	0	1	1	12	B4EXN9	1	1299.74	High	0	1.587e-05	42
High	QLAQQLSMEFYDSDQEIERR	1xOxidation [M8]	2.31289e-06	0	1	1	5	B4F0B0	1	2502.16	High	0	1.446e-05	59
High	TNVPHIFAIGDIVGQPMLAHK	1xOxidation [M17]	9.80528e-05	0	1	1	11	B4F0Y6	0	2274.21	High	0	2.073e-05	36
High	QIASLGIYPAVDPLDSTSR		3.0077e-09	0	1	1	34	B4F0E7	0	2003.04	High	0	1.678e-10	85
High	GEILAVGNGRIMENGEVKPLDVKVGDIVIFNDGYGVK	1xDeamidated [N]; 1xOxidation [M12]	0.000102207	0	1	1	2	B4EXE3	2	3932.05	High	0	2.18e-05	30
High	QIASLGIYPAVDPLDSTSRQLDPLVVGQEHYDVAR	1xDeamidated [Q]	2.5303e-05	0	1	1	2	B4F0E7	1	3823.95	High	0	4.39e-06	48
High	GEILAVGNGR	1xDeamidated [N8]	0.000122617	0	1	1	10	B4EXE3	0	986.527	High	1.667e-05	0.0001525	56
High	TNVPHIFAIGDIVGQPMLAHK		9.18019e-05	0	1	1	15	B4F0Y6	0	2258.21	High	0	1.922e-05	46
High	QIDADLIAIASHRPNVSSYLLGSTASSIVR		1.15197e-05	0	1	1	4	B4F0H2	0	3154.69	High	0	1.799e-06	28
High	VSGVLSTFEHPTLK		9.18065e-06	0	1	1	4	B4ESY7	0	1514.82	High	0	1.285e-05	38
High	VSGVLSTFEHPTLKR		1.18128e-06	0	1	1	8	B4ESY7	1	1670.92	High	0	2.898e-05	49
High	VSGVPGIGPK		0.000137182	0	1	1	2	B4F2E6	0	910.536	High	0	3.086e-05	44
High	GEGQLGSAQAEVIR		5.54025e-05	0	1	1	6	B4EY15	0	1414.73	High	0	1.07e-05	42
High	NVVEGDPSPDGKGTLLIKR		2.78597e-08	0	1	1	11	B4F249	2	1995.09	High	0	2.051e-09	72
High	QGTMSDAMGALR		2.01141e-05	0	1	1	2	B4ETP3	0	1237.57	High	0	3.376e-06	51
High	VSDYDGFNQDRVYR		8.35935e-06	0	1	1	8	B4ESS4	1	1733.79	High	0	1.256e-06	42
High	GIAAASLAAILEAR		3.75766e-07	0	1	1	2	B4EUF6	0	1326.77	High	0	3.819e-08	66
High	QFENAVSVMDVAADIGPGLAK	1xDeamidated [Q/N]	4.09808e-07	0	1	1	2	B4ETK6	0	2133.05	High	0	4.219e-08	86
High	GKVQLLGSGSILR		5.5813e-06	0	1	1	13	B4F0Y8	1	1327.81	High	0	7.955e-07	50
High	QFENAVSVMDVAADIGPGLAK	1xOxidation [M9]	1.93968e-07	0	1	1	10	B4ETK6	0	2148.06	High	0	1.82e-08	68
High	QFENAVSVMDVAADIGPGLAK	1xDeamidated [Q1]; 1xOxidation [M9]	9.34091e-05	0	1	1	1	B4ETK6	0	2149.05	High	0	1.956e-05	38
High	QFEPHRVNIIDTPGHVDFTIEVER		1.78324e-06	0	1	1	6	B4EYV7	1	2848.44	High	0.0001149	0.001001	39
High	QFLPEENIESNGKPMTGSEDFSYMVNATK		2.13794e-05	0	1	1	3	B4F188	0	3263.49	High	0	3.623e-06	34
High	QFLPEENIESNGKPMTGSEDFSYMVNATK	1xDeamidated [N]	3.18135e-05	0	1	1	12	B4F188	0	3264.47	High	0.000847	0.005934	23
High	GKVKPNQQVTIIDSEGNTR		4.64082e-05	0	1	1	16	B4EZC1	1	2084.11	High	0	2.877e-05	44
High	QFLPEENIESNGKPMTGSEDFSYMVNATK	1xOxidation [M]	6.20934e-07	0	1	1	4	B4F188	0	3279.48	High	0	6.732e-08	51
High	GKVGAMFFLGSGNQAK	1xOxidation [M6]	1.98017e-06	0	1	1	6	B4F188	1	1627.83	High	0	2.48e-07	57
High	GKVGAMFFLGSGNQAK		1.81098e-07	0	1	1	7	B4F188	1	1611.83	High	0	1.683e-08	73
High	VSALDYPNYWHQDNLKLR		7.66643e-06	0	1	1	1	B4ETS2	1	2232.12	High	0	1.14e-06	37
High	TPEYDELFSGDPIWATESLGGMGLDGR		8.38954e-06	0	1	1	2	B4EV98	0	2913.32	High	0	1.257e-06	33
High	TPEQLANIEKGGYILK		1.26264e-08	0	1	1	8	B4EUH6	1	1773.97	High	0	8.414e-10	71
High	GKQVTTVLLPSQLQEKGPGVNNK		1.07966e-05	0	1	1	15	B4EXK0	2	2435.36	High	0	2.827e-06	51
High	GKQTANAVFGNAASVLVGDFIYTR		4.71826e-07	0	1	1	3	B4F2A5	1	2499.3	High	0	4.946e-08	48
High	QFLPEENIESNGKPMTGSEDFSYMVNATKGK		8.29879e-05	0	1	1	2	B4F188	1	3448.6	High	0	1.71e-05	19
High	GKPYAPLLEKNSK	1xDeamidated [N11]	2.79711e-05	0	1	1	23	B4F1I7	1	1445.8	High	0	4.919e-06	39
High	GKPYAPLLEKNSK		9.2138e-06	0	1	1	38	B4F1I7	1	1444.82	High	0	1.399e-06	53
High	TPEQLANIEK		8.5335e-05	0	1	1	5	B4EUH6	0	1142.61	High	0	3.786e-05	48
High	TPELLVAAR		0.000158546	0	1	1	7	B4F0F0	0	969.573	High	1.667e-05	6.926e-05	49
High	QFRNYYKEATR		3.0917e-05	0	1	1	17	B4F1K8	2	1475.74	High	0	5.496e-06	38
High	VSAIVNNGVVLESDVNR		8.00826e-09	0	1	1	12	B4F2I0	0	1784.95	High	0	5.044e-10	84
High	TPDAHFFTEVR		1.80599e-05	0	1	1	7	B4EWG3	0	1319.64	High	0	2.995e-06	52
High	VSAGYGDKIILNNIKLNLIPGSR		3.02609e-05	0	1	1	1	B4EYX1	2	2455.4	High	0	5.368e-06	33
High	GKISPLSDAKAENFDAVIIPGGFGAAK		2.26331e-06	0	1	1	11	B4EXM9	2	2673.42	High	0	2.877e-07	58
High	GLADTALKTANSGYLTR		7.2269e-07	0	1	1	9	B4EYU8	1	1751.93	High	0	3.492e-07	61
High	VSAEYVENFTNGEVKGK	1xDeamidated [N11]	4.19099e-08	0	1	1	28	B4F0E5	1	1871.9	High	0	1.067e-08	78
High	QEVQQALNAR		8.71369e-05	0	1	1	4	B4ETL0	0	1156.61	High	0	3.826e-05	53
High	GLDVDRISLVVNYDIPMDSESYVHR	1xOxidation [M17]	5.59931e-05	0	1	1	1	B4F2C5	1	2908.41	High	0	1.084e-05	16
High	GLDITITTTAKSDDEGR		6.16414e-12	0	1	1	37	B4F1J6	1	1792.89	High	0	1.585e-13	147
High	GLDITITTTAK		0.000103628	0	1	1	5	B4F1J6	0	1133.64	High	0	2.561e-05	47
High	GLDLPIAGAPAQVIEDGPAIR		1.26722e-08	0	1	1	29	B4EUT4	0	2073.13	High	0	8.447e-10	78
High	QEVTTEGGLDVVGNEEKVADAIK		0.00016068	0	1	1	2	B4F044	1	2401.21	High	0.0001685	0.001079	17
High	GLDIDQLPYVVNFELPQVAEDYVHR		4.49484e-05	0	1	1	5	B4ESW0	0	2929.47	High	1.667e-05	0.0001842	27
High	GIDKAVVGAVEELKK		1.74794e-08	0	1	1	48	B4EXE2	2	1555.91	High	0	1.214e-09	79
High	GIDKAVVGAVEELK		7.69082e-08	0	1	1	12	B4EXE2	1	1427.81	High	0	7.226e-09	66
High	QEVTTEGGLDVVGNEEKVADAIKR		3.77925e-10	0	1	1	8	B4F044	2	2557.31	High	0	1.622e-11	81
High	GIDGAVLNIPEEMTHSGK		6.90515e-06	0	1	1	5	B4EU40	0	1867.92	High	0	1.012e-06	51
High	GLDAILVPGGFGERGVEGK		2.50326e-05	0	1	1	7	B4EUF6	1	1871	High	0	4.333e-06	41
High	VSAEYVENFTNGEVK		1.0004e-06	0	1	1	9	B4F0E5	0	1685.8	High	0	2.366e-06	64
High	TPGHPEYGYTPGVETTTGPLGQGIANAVGFAIAER		5.98436e-11	0	1	1	5	B4EUH6	0	3528.74	High	0	1.243e-11	95
High	VSAEYVENFTNGEVK	1xDeamidated [N11]	2.52232e-06	0	1	1	8	B4F0E5	0	1686.79	High	0	3.421e-07	56
High	VSAEYVENFTNGEVKGK		3.34734e-07	0	1	1	17	B4F0E5	1	1870.92	High	0	2.877e-06	68
High	LVKGEVIASTFDEPASR		5.65686e-08	0	1	1	21	B4F1V5	1	1818.96	High	0	4.534e-09	89
High	GIALVAANGGKIADYEGVDRSEHPQLPLIAINTTAGTASEMTR	1xDeamidated [Q/N]; 1xOxidation [M41]	2.89899e-05	0	1	1	8	B4ESZ6	2	4425.24	High	0	5.117e-06	35
High	GIALVAANGGKIADYEGVDRSEHPQLPLIAINTTAGTASEMTR	3xDeamidated [N8; Q25; N32]	2.06043e-06	0	1	1	4	B4ESZ6	2	4411.21	High	0	2.593e-07	47
High	GIALVAANGGKIADYEGVDRSEHPQLPLIAINTTAGTASEMTR	2xDeamidated [N8; Q/N]	3.56633e-05	0	1	1	6	B4ESZ6	2	4410.22	High	0	6.469e-06	27
High	GIALVAANGGKIADYEGVDRSEHPQLPLIAINTTAGTASEMTR	1xDeamidated [N/Q]	4.60965e-06	0	1	1	16	B4ESZ6	2	4409.24	High	0	7.306e-07	58
High	GIALVAANGGKIADYEGVDR	1xDeamidated [N8]	1.37607e-07	0	1	1	2	B4ESZ6	1	1990.02	High	0	1.234e-08	63
High	GIALVAANGGK	1xDeamidated [N8]	6.8451e-05	0	1	1	17	B4ESZ6	0	971.552	High	0	2.39e-05	54
High	GIALVAANGGK		5.27254e-05	0	1	1	12	B4ESZ6	0	970.568	High	0	1.15e-05	53
High	GLAIGTDVSFGTYGLK		3.72244e-09	0	1	1	4	B4F1J1	0	1598.84	High	0	2.131e-10	88
High	QFENAVSVMDVAADIGPGLAK		2.93257e-09	0	1	1	8	B4ETK6	0	2132.07	High	0	1.629e-10	83
High	VSDYLTMGQEVPVKVLEIDR		1.59805e-09	0	1	1	5	B4F2C3	1	2291.2	High	0	8.216e-11	78
High	QGADRIVVELPGIQDTAR		1.20281e-06	0	1	1	8	B4EU15	1	1938.04	High	1.667e-05	0.0001057	47
High	GKLFVTHGAEVYEGQVIGIHTR		2.60385e-05	0	1	1	3	B4EZC1	1	2411.28	High	0	6.285e-06	35
High	VSDGPFADFNGVVEEVDYEKSRLK	1xDeamidated [N10]	0.000160144	0	1	1	1	B4EYV4	2	2701.3	High	0	3.717e-05	41
High	GGVFTDDALDAYLELLRTDVQR		2.00175e-06	0	1	1	5	B4EZI4	1	2467.25	High	0	2.789e-06	56
High	GGTVQYVDASR		0.000110257	0	1	1	4	B4EYU9	0	1152.56	High	0	2.382e-05	54
High	QGLETLGIETVDRM		7.9164e-08	0	1	1	2	B4ETN5	1	1561.79	High	0	6.623e-09	80
High	GGTTAVGFKPIATELHETVEGNR		5.8394e-07	0	1	1	5	B4EVY2	0	2384.22	High	0	6.28e-08	62
High	GGTNIHYLEKR		2.75736e-05	0	1	1	13	B4EX26	1	1287.68	High	0	4.869e-06	61
High	GGSGVSLIYDPKR		0.00012644	0	1	1	10	B4EZI1	1	1348.72	High	0	3.453e-05	50
High	QGLKVAVATVGAVLPGNFK		5.67902e-05	0	1	1	1	B4ETL1	1	1869.1	High	0	1.101e-05	21
High	GGSEEPMELFKR	1xOxidation [M7]	7.2915e-05	0	1	1	6	B4F015	1	1395.66	High	1.667e-05	5.745e-05	44
High	GGSEEPMELFKR		0.000116883	0	1	1	7	B4F015	1	1379.66	High	1.667e-05	8.928e-05	46
High	QGIVLATGGGSVK		5.84933e-06	0	1	1	5	B4F0B0	0	1186.68	High	0	8.379e-07	48
High	VSDNIGFLK		3.74887e-05	0	1	1	6	B4F2M9	0	992.541	High	0	1.681e-05	65
High	GGRIFSFTALTVVGDGNGR		0.000134421	0	1	1	3	B4F1K1	1	1924	High	0	3.01e-05	27
High	GGRGASQNIIPSSTGAAKAVGK		4.45653e-08	0	1	1	17	B4EXT7	2	2027.1	High	0	2.171e-07	50
High	QGNALGWATAGGSGFR		3.51089e-08	0	1	1	3	B4F1K7	0	1549.75	High	0	2.652e-09	100
High	GGRGASQNIIPSSTGAAK	1xDeamidated [N/Q]	4.82555e-05	0	1	1	9	B4EXT7	1	1672.86	High	0	9.153e-06	39
High	GGRGASQNIIPSSTGAAK		8.3876e-08	0	1	1	65	B4EXT7	1	1671.88	High	0	3.632e-08	83
High	QGNALGWATAGGSGFR	1xDeamidated [Q/N]	3.23605e-06	0	1	1	2	B4F1K7	0	1550.73	High	0	4.316e-07	53
High	GGQLTTTTEVENWPGDPEGLTGPGLMDR		2.34912e-07	0	1	1	3	B4EV88	0	2928.37	High	0	2.254e-08	45
High	QGNQTLSADNVELTQTEGETPLR		3.12502e-05	0	1	1	5	B4F2H9	0	2501.21	High	0	5.562e-06	50
High	GGPVVWLSEDDAKEMGISDNDWVEAYNSNGALTAR		6.79717e-05	0	1	1	1	B4EWG3	1	3766.73	High	0	1.356e-05	16
High	TPATQSTAQGGPVQSLSR	1xDeamidated [Q]	0.000100804	0	1	1	3	B4EYS3	0	1786.89	High	0	2.141e-05	41
High	GGNAQQMIEVAQK		0.000150267	0	1	1	5	B4F127	0	1373.68	High	0	3.435e-05	24
High	QGSVTEFLKPR		3.7306e-07	0	1	1	13	B4F1K9	0	1261.69	High	0	3.787e-08	84
High	GGIVGADGQTHQGAFDLSFLR		2.21479e-06	0	1	1	3	B4EU31	0	2146.07	High	0	7.717e-07	55
High	GGVGKSSTAVNLALALAQEGAK		7.10729e-06	0	1	1	1	B4ESY7	1	2042.12	High	0	1.045e-06	28
High	VSAIVNNGVVLESDVNR	1xDeamidated [N]	1.10862e-08	0	1	1	9	B4F2I0	0	1785.93	High	0	7.271e-10	83
High	GGVVIEPLLTDQWYVR		3.51089e-08	0	1	1	5	B4F2M9	0	1844.99	High	0	2.658e-09	95
High	GGYFPLPPVDSSQDIR		4.65984e-06	0	1	1	16	B4EZI4	0	1747.86	High	0	1.209e-06	46
High	VSANYTYINSK		9.18065e-06	0	1	1	6	B4F0A2	0	1259.63	High	0	1.393e-06	54
High	GKHKAEYTPHVDTGDYIIVLNAEK		0.000141423	0	1	1	5	B4EXL9	2	2698.38	High	1.667e-05	0.0001631	27
High	QGDEVTITMIKNPDIVASVGK		6.79717e-05	0	1	1	2	B4F0W7	1	2215.16	High	1.667e-05	5.794e-05	32
High	QGEEEFLGFSR		7.0817e-06	0	1	1	5	B4ET92	0	1298.6	High	0	1.039e-06	53
High	GKGNQMVSIPASQAASGEDKVAWLR		0.000149762	0	1	1	2	B4F2J2	2	2600.32	High	0	3.419e-05	23
High	QGEPVTLGTASSDTWLTTKVR		5.97195e-08	0	1	1	1	B4EXN9	1	2247.16	High	0	4.828e-09	57
High	GKESVNSHDSSTNNLINR		1.89388e-09	0	1	1	16	B4EYR8	1	1971.95	High	0	9.972e-11	91
High	GKDPQTTNVPVIGGHSGVTILPLLSQVAGVSFTDEEVAALTKR		1.46611e-05	0	1	1	1	B4F2A1	2	4402.36	High	0	2.364e-06	19
High	GKDLGSIDVNDFKEK		1.07537e-06	0	1	1	11	B4ETK6	2	1664.85	High	0	1.25e-07	55
High	GKAPYREVLTHGFTVDGQGR		5.80066e-05	0	1	1	13	B4F2T5	2	2188.13	High	1.667e-05	0.0001432	25
High	GKALVIVESPAKAK		6.99089e-05	0	1	1	10	B4EW25	2	1410.87	High	0	1.399e-05	36
High	GKALVIVESPAK		5.98898e-07	0	1	1	6	B4EW25	1	1211.74	High	0	6.463e-08	74
High	QGFSFDDEEHALGLR		1.3417e-07	0	1	1	2	B4EYS3	0	1720.79	High	0	1.201e-08	73
High	VSDGPFADFNGVVEEVDYEKSR		4.47885e-10	0	1	1	15	B4EYV4	1	2459.14	High	0	1.968e-11	88
High	GHMMGNNNFGESR		1.64107e-06	0	1	1	8	B4F156	0	1450.6	High	0	2.01e-07	68
High	GHIINKGEAIGVIAAQSIGEPGTQLTMR	1xDeamidated [N/Q]; 1xOxidation [M27]	6.15922e-05	0	1	1	6	B4EYU8	1	2878.51	High	0	1.21e-05	51
High	GHIINKGEAIGVIAAQSIGEPGTQLTMR	1xOxidation [M27]	9.22029e-09	0	1	1	22	B4EYU8	1	2877.53	High	0	1.98e-08	73
High	GHIINKGEAIGVIAAQSIGEPGTQLTMR	1xDeamidated [Q16]	2.69877e-05	0	1	1	2	B4EYU8	1	2862.51	High	0	4.722e-06	33
High	GHIINKGEAIGVIAAQSIGEPGTQLTMR		2.25919e-08	0	1	1	15	B4EYU8	1	2861.53	High	0	5.189e-08	71
High	VSDGPFADFNGVVEEVDYEKSR	1xDeamidated [N10]	1.08952e-09	0	1	1	17	B4EYV4	1	2460.12	High	0	5.355e-11	86
High	GHLEFSDVTVDESTGSITMR	1xOxidation [M19]	2.70845e-05	0	1	1	6	B4EU70	0	2197.01	High	0	4.737e-06	52
High	GHLEFSDVTVDESTGSITMR		8.08344e-07	0	1	1	4	B4EU70	0	2181.01	High	0	9.064e-08	62
High	QGFVEASLKDAAIEK		1.16433e-06	0	1	1	11	B4EV71	1	1605.85	High	0	1.364e-07	58
High	GHEFYQLGDLAISPDNKR		2.06789e-06	0	1	1	3	B4EY63	1	2060.02	High	0	2.607e-07	40
High	GHDLEIVVPIAPWEAALGTK		9.08192e-06	0	1	1	4	B4ET68	0	2116.14	High	0	1.377e-06	28
High	VSDGPFADFNGVVEEVDYEKSRLK		9.5519e-06	0	1	1	1	B4EYV4	2	2700.32	High	0	1.46e-06	38
High	NIVDGNHQMEPGMPESFNVLLKEIR		6.10285e-08	0	1	1	9	B4EYU9	1	2867.42	High	0	1.912e-08	62
High	TQLHGATGFNELGVGVSGTESIFASPK		3.96103e-10	0	1	1	13	B4ET72	0	2704.36	High	0	1.774e-11	94
High	NVVALPHIGSATKETR		6.65529e-05	0	1	1	3	B4F0A9	1	1692.94	High	6.154e-05	0.0005592	26
High	GYGMGETAEGKNIAHQVKK	1xOxidation [M4]	8.60394e-06	0	1	1	6	B4F0Y8	2	2034.01	High	0	1.295e-06	42
High	NNPVLIGEPGVGKTAIVEGLAQR		1.91452e-09	0	1	1	18	B4EUX6	1	2332.3	High	0	1.007e-10	82
High	GYGMGETAEGKNIAHQVKK		9.01669e-06	0	1	1	5	B4F0Y8	2	2018.01	High	0	3.93e-06	38
High	GYGMGETAEGKNIAHQVK	1xOxidation [M4]	4.29518e-07	0	1	1	16	B4F0Y8	1	1905.91	High	0	1.58e-05	52
High	GYGMGETAEGKNIAHQVK		2.36356e-06	0	1	1	9	B4F0Y8	1	1889.92	High	0	5.635e-07	47
High	GYFATGVDGGTPVYLEVR		1.72787e-07	0	1	1	2	B4F250	0	1900.94	High	0	1.592e-08	55
High	VMVTSHLGRPTEGEYNEEFSLKPVVDYLKEK		4.7276e-06	0	1	1	9	B4EUH8	1	3594.81	High	0	6.608e-07	25
High	VMVTSHLGRPTEGEYNEEFSLKPVVDYLKEK	1xOxidation [M2]	6.03242e-07	0	1	1	10	B4EUH8	1	3610.81	High	0	6.513e-08	41
High	TREGNDFYHEMTDSNVLDKVSLVYGQMNEPPGNR	1xOxidation [M]	7.77465e-08	0	1	1	14	B4F0E7	2	3928.79	High	0	6.508e-09	64
High	GYAPAEQDPISWHAVPK		4.06889e-05	0	1	1	2	B4EU31	0	1865.92	High	0	7.515e-06	16
High	GVYHILRDETYLYQTGQGHTIQNSR		6.74741e-07	0	1	1	4	B4EWB0	1	2949.46	High	0	7.368e-08	45
High	GYLDYDAKKER		9.11664e-05	0	1	1	10	B4F0M7	2	1357.67	High	0	1.908e-05	44
High	NNWGVTESASSSEPSAAR		4.04785e-10	0	1	1	13	B4F171	0	1849.83	High	0	1.752e-11	103
High	VNAGHGLHYHNVQR		1.03399e-05	0	1	1	8	B4F044	0	1601.8	High	0	2.82e-06	41
High	GVVVAIDKDVVLVDAGLKSESAIPVEQFK		3.26373e-07	0	1	1	11	B4ET27	2	3025.68	High	0	4.953e-06	48
High	GVVETPAFMPVGTYGTVK		6.26435e-06	0	1	1	13	B4EU13	0	1852.95	High	0	7.712e-06	45
High	VNAPLEDEIALLK		2.04772e-07	0	1	1	2	B4ETT0	0	1424.8	High	0	1.932e-08	74
High	GVVDGLVSGAVHTTANTIRPPLQLIK		8.26989e-05	0	1	1	2	B4EZE0	0	2656.51	High	0	1.703e-05	31
High	VNAPLEDEIALLKK		1.70509e-05	0	1	1	2	B4ETT0	1	1552.89	High	0	2.809e-06	38
High	VNAQLIDSILLPDPNTPDKKK		5.54025e-05	0	1	1	4	B4EVN4	2	2319.29	High	0	1.072e-05	28
High	GVVAINMMEGTK		9.11664e-05	0	1	1	2	B4EWY7	0	1249.63	High	0	1.907e-05	42
High	NPLYWDNKNTIIER		8.78389e-07	0	1	1	9	B4EXB1	1	1775.91	High	0	9.922e-08	61
High	NPQTGKEIKIAAANVPAFTAGK		4.51805e-07	0	1	1	6	B4EYT5	2	2226.22	High	0	6.727e-08	49
High	NPQTGKEIQIAAAK		5.16433e-07	0	1	1	6	B4EU56	1	1468.81	High	0	5.463e-08	59
High	GVVVYLETNIEKQLAR		4.13655e-06	0	1	1	8	B4F0B0	1	1832.03	High	0	5.672e-07	58
High	NNPVLIGEPGVGK		6.22469e-05	0	1	1	3	B4EUX6	0	1293.72	High	0	1.225e-05	37
High	GYIQVDKFQNTNVPGIYAVGDNTGAVELTPVAVAAGR		5.05316e-05	0	1	1	4	B4EZ75	1	3804.96	High	0	9.631e-06	38
High	GYLSPYFINKPETGTAELENPFILLVDKK		3.8763e-06	0	1	1	7	B4EXE2	1	3296.75	High	0	6.497e-07	37
High	TREGNDFYHEMTDSNVLDKVSLVYGQMNEPPGNR	2xDeamidated [N/Q]; 1xOxidation [M]	3.93838e-07	0	1	1	6	B4F0E7	2	3930.75	High	0.0003275	0.002388	55
High	HAVTEASPMVKAKDER		1.02461e-09	0	1	1	11	B4F275	2	1768.9	High	0	4.988e-11	84
High	HAVTEASPMVK	1xOxidation [M9]	7.96746e-07	0	1	1	44	B4F275	0	1185.59	High	0	8.906e-08	75
High	HAVTEASPMVK		2.17746e-07	0	1	1	32	B4F275	0	1169.6	High	0	2.07e-08	79
High	NNGSEPQSLDPHKIEGVPESALAR		2.876e-07	0	1	1	19	B4EXB0	1	2545.26	High	0	1.345e-07	57
High	HAPIMDEVLDFDTVMNR	1xOxidation [M]	3.41616e-06	0	1	1	23	B4EV98	0	2018.93	High	0	4.884e-07	58
High	HAPIMDEVLDFDTVMNR		2.5406e-06	0	1	1	8	B4EV98	0	2002.94	High	0	1.696e-06	53
High	HAPGDYTPSVKPSSK		0.000133059	0	1	1	6	B4EV03	0	1570.79	High	1.667e-05	4.521e-05	30
High	VMVEGENEEQVTAMANR		2.96658e-10	0	1	1	11	B4F2B5	0	1906.86	High	0	1.236e-11	101
High	VMVEGENEEQVTAMANR	1xDeamidated [N7]	2.83132e-06	0	1	1	2	B4F2B5	0	1907.85	High	0	3.706e-07	61
High	NNGVMISNGQGK		5.55987e-05	0	1	1	3	B4EZC1	0	1218.59	High	0	1.076e-05	36
High	HADILLFTGAVTR		1.736e-05	0	1	1	8	B4EXB9	0	1413.78	High	0	2.857e-06	59
High	HAAKVTGLPAIADDSGISVDALGGAPGIYSAR		5.42393e-05	0	1	1	2	B4EUR5	1	3050.59	High	0	1.046e-05	25
High	NNLGVISLNLPR		6.15922e-05	0	1	1	4	B4F2L8	0	1309.76	High	0	1.209e-05	47
High	GYYPVVIDVETGGFNAK		2.56828e-06	0	1	1	2	B4EWM3	0	1828.91	High	0	3.325e-07	34
High	GYWNRPDATAEVLHDGWVATGDIATMDDEGFIR	1xDeamidated [N4]	0.000141423	0	1	1	1	B4EVV3	0	3679.68	High	0	3.191e-05	30
High	NNIYNVSEKLFQLNDFSK		0.000154356	0	1	1	1	B4F188	1	2173.09	High	0	3.555e-05	16
High	GYVSDEEYAQQVNYVR		5.44315e-05	0	1	1	2	B4EXV4	0	1919.88	High	0	1.049e-05	29
High	VMVEGENEEQVTAMANR	1xOxidation [M]	8.03166e-08	0	1	1	10	B4F2B5	0	1922.86	High	0	6.748e-09	75
High	VMVEGENEEQVTAMANR	1xDeamidated [N7]; 1xOxidation [M]	0.000134877	0	1	1	3	B4F2B5	0	1923.84	High	0	3.021e-05	33
High	NNIYNVSEKLFQLNDFSKK		9.73762e-05	0	1	1	2	B4F188	2	2301.19	High	0	2.058e-05	14
High	GYQVGSVETSEFNIESR		2.86967e-09	0	1	1	2	B4EVC9	0	1901.89	High	0	1.589e-10	87
High	TREGNDFYHEMTDSNVLDKVSLVYGQMNEPPGNR	1xDeamidated [N/Q]; 1xOxidation [M]	2.44438e-07	0	1	1	11	B4F0E7	2	3929.77	High	0	2.352e-08	65
High	GYQDVEHRKPSIKNAER		0.000136718	0	1	1	15	B4ETL7	2	2027.04	High	0	3.074e-05	27
High	GYQDVEHRKPSIK		2.25515e-06	0	1	1	10	B4ETL7	1	1556.82	High	0	2.866e-07	49
High	GVTVDKMTELRK	1xOxidation [M7]	4.70718e-05	0	1	1	20	B4EYV1	2	1392.75	High	0	2.425e-05	60
High	GVTVDKMTELRK		4.33792e-05	0	1	1	15	B4EYV1	2	1376.76	High	0	8.102e-06	64
High	GVTVDKMTELR	1xOxidation [M7]	4.6936e-06	0	1	1	16	B4EYV1	1	1264.66	High	0	1.403e-06	66
High	GVTVDKMTELR		3.46599e-05	0	1	1	21	B4EYV1	1	1248.66	High	0	6.265e-06	57
High	GVISPDSSVLESGAAVR		8.06635e-09	0	1	1	18	B4EUY2	0	1643.86	High	0	5.078e-10	96
High	VNGGLLVQDRDLGMVKEENLR		2.0259e-05	0	1	1	4	B4EYT2	2	2355.24	High	0	3.406e-06	41
High	VNGGLLVQDRDLGMVKEENLR	1xDeamidated [Q/N]	0.000122617	0	1	1	3	B4EYT2	2	2356.23	High	1.667e-05	7.376e-05	21
High	NQGDIPAYGFTPPFTDGIKESKPEWFASWTQEQRNEK	1xDeamidated [N/Q]	2.9513e-05	0	1	1	2	B4EXB0	2	4300.03	High	0	5.212e-06	42
High	TREGNDFYHEMTDSNVLDKVSLVYGQMNEPPGNR	1xDeamidated [N/Q]	3.68525e-06	0	1	1	13	B4F0E7	2	3913.78	High	0	7.762e-07	63
High	TREGNDFYHEMTDSNVLDKVSLVYGQMNEPPGNR		1.91452e-09	0	1	1	12	B4F0E7	2	3912.79	High	0	1.006e-10	96
High	GVLIAGGIEADKLDKLPR		3.42319e-08	0	1	1	5	B4EYU9	2	1865.09	High	0	2.587e-09	80
High	GVLKAVEAVNGPIAK	1xDeamidated [N10]	7.36445e-08	0	1	1	39	B4EUF7	1	1466.86	High	0	6.123e-09	73
High	GVLKAVEAVNGPIAK		1.26264e-08	0	1	1	26	B4EUF7	1	1465.87	High	0	4.783e-09	82
High	GVIHWVSIPHAIPAEIR		3.61932e-06	0	1	1	4	B4EV71	0	1895.07	High	0	4.883e-07	51
High	GVLAVMPTIEEFPYTVR	1xOxidation [M6]	2.72426e-07	0	1	1	13	B4F2C3	0	1938	High	0	1.864e-07	79
High	GVLAVMPTIEEFPYTVR		7.64076e-09	0	1	1	20	B4F2C3	0	1922.01	High	0	4.785e-10	90
High	NQLLGMAAQEPQMLTGVRPNGQEDTSQYR		2.12265e-05	0	1	1	5	B4EU69	0	3232.55	High	0	3.597e-06	53
High	GVKLELVNPPEDAFVDGKIIR	1xDeamidated [N8]	6.37837e-06	0	1	1	2	B4F2E5	2	2310.27	High	0	9.264e-07	58
High	GVKLELVNPPEDAFVDGKIIR		1.16013e-06	0	1	1	3	B4F2E5	2	2309.29	High	0	1.357e-07	53
High	GVKLELVNPPEDAFVDGK		4.82555e-05	0	1	1	6	B4F2E5	1	1927.02	High	0	9.16e-06	34
High	NQLLGMAAQEPQMLTGVRPNGQEDTSQYR	1xDeamidated [Q/N]	5.75983e-05	0	1	1	22	B4EU69	0	3233.53	High	0	1.923e-05	50
High	GVHLGPYNKEGHLGDLPGLVANSKGDADYAVLAPR	1xDeamidated [N]	4.2919e-05	0	1	1	4	B4EW24	2	3601.84	High	0	8.009e-06	24
High	GVHLGPYNKEGHLGDLPGLVANSKGDADYAVLAPR		3.41686e-05	0	1	1	1	B4EW24	2	3600.86	High	0	6.164e-06	36
High	NQLLGMAAQEPQMLTGVRPNGQEDTSQYR	2xDeamidated [Q/N]	1.59253e-05	0	1	1	5	B4EU69	0	3234.52	High	0	2.595e-06	53
High	GVHEGHVAAEVISGKK		6.70404e-08	0	1	1	25	B4F0Y6	1	1617.87	High	0	5.498e-09	54
High	GVHEGHVAAEVISGK		2.67236e-06	0	1	1	9	B4F0Y6	0	1489.78	High	0	1.13e-05	45
High	NQLPAGSELSLYDIAPVTPGVAADLSHIPTQVR		6.55516e-07	0	1	1	2	B4F2A1	0	3429.8	High	0	7.137e-08	44
High	NQNITGVIVNKLNAPVDDQGR		7.69412e-06	0	1	1	2	B4EZE0	1	2265.19	High	0	1.143e-06	59
High	NQQALKQFSALYQQR		3.40469e-05	0	1	1	5	B4EX48	1	1822.96	High	0	6.138e-06	49
High	VNEVNFDKPENAR		1.89617e-06	0	1	1	10	B4F1V5	0	1531.75	High	0	4.638e-06	59
High	HDGEDEEVAVALKEQYQPR		4.83197e-10	0	1	1	10	B4EZ95	1	2213.05	High	0	2.146e-11	93
High	GVLVTMNNSVISGKDVVK		2.10018e-07	0	1	1	6	B4EVA1	1	1860.03	High	0	8.332e-07	61
High	GVLVTMNNSVISGKDVVK	1xOxidation [M6]	5.44209e-06	0	1	1	8	B4EVA1	1	1876.02	High	0	2.637e-05	51
High	GVTTQLVNKIASTDDFYR		7.97938e-09	0	1	1	9	B4EWN5	1	2028.04	High	0	1.967e-09	76
High	NPQTGKEIQIAAAKVPAFR		1.64701e-06	0	1	1	11	B4EU56	2	2039.14	High	0	2.015e-07	57
High	GVSYEVATFPWAASGR		9.11451e-08	0	1	1	8	B4F0Y6	0	1697.83	High	0	1.793e-08	65
High	NPRPTRAEAGDVANAILDGTDAVMLSGESAK		2.32379e-07	0	1	1	4	B4EWN5	1	3126.55	High	0	1.734e-07	37
High	GVSPVVAMLEK		3.82988e-05	0	1	1	6	B4F2U7	0	1129.63	High	0	7.021e-06	54
High	NPRPTRAEAGDVANAILDGTDAVMLSGESAK	1xDeamidated [N1]	0.000152811	0	1	1	1	B4EWN5	1	3127.53	High	0	3.504e-05	21
High	GVQLEDGPASFR		9.18065e-06	0	1	1	3	B4EW31	0	1275.63	High	0	1.395e-06	65
High	GVNVLADAVKVTLGPKGR		4.02767e-08	0	1	1	20	B4EXE2	2	1794.06	High	0	2.031e-08	69
High	GVNVLADAVKVTLGPK	1xDeamidated [N3]	2.24132e-07	0	1	1	6	B4EXE2	1	1581.92	High	0	2.141e-08	57
High	GVNVLADAVKVTLGPK		6.93047e-09	0	1	1	46	B4EXE2	1	1580.94	High	0	2.279e-09	89
High	NQADQLVHGTR		1.99702e-05	0	1	1	7	B4F2V5	0	1238.62	High	0	3.35e-06	56
High	GVNTSGLVTGFEKLAK		8.41797e-08	0	1	1	5	B4EX12	1	1620.9	High	0	7.094e-09	66
High	GVNTSGLVTGFEK		3.4207e-07	0	1	1	6	B4EX12	0	1308.68	High	0	3.432e-08	80
High	NQADQLVHGTRK		3.87103e-05	0	1	1	11	B4F2V5	1	1366.72	High	0	7.099e-06	47
High	GVNTEGLLPGPLR		1.3941e-05	0	1	1	2	B4ET10	0	1322.74	High	0	3.769e-06	52
High	NQAFEKINEAR		1.42966e-05	0	1	1	11	B4EW37	1	1319.67	High	0	2.3e-06	64
High	GVNKVILIGNLGQDPEIR		1.02603e-06	0	1	1	22	B4EYJ2	1	1935.1	High	0	2.278e-06	56
High	GVNAIIAMTESGR		2.17663e-05	0	1	1	1	B4EVU2	0	1318.68	High	0	3.695e-06	61
High	GVMVNALGLASR	1xOxidation [M3]	3.82988e-05	0	1	1	4	B4EVF6	0	1203.65	High	0	1.803e-05	56
High	GVMVNALGLASR		6.02062e-06	0	1	1	7	B4EVF6	0	1187.66	High	0	7.303e-06	61
High	GVMSTDLINIPR		3.82073e-06	0	1	1	1	B4F2U5	0	1315.7	High	0	5.185e-07	69
High	NQAFEKINEARSPLLPQLGLGASIDYK		6.18097e-05	0	1	1	1	B4EW37	2	2972.58	High	0	1.214e-05	31
High	VNEDETYAGEAGIDIYSLTKYTR		1.40923e-05	0	1	1	2	B4EYU9	1	2608.24	High	0	2.262e-06	37
High	VNELLELVGLADKKEYYPANLSGGQK		2.6604e-05	0	1	1	3	B4F244	2	2848.51	High	0	8.215e-06	27
High	TREGNDFYHEMTDSNVLDKVSLVYGQMNEPPGNR	2xDeamidated [N/Q]	1.23362e-06	0	1	1	4	B4F0E7	2	3914.76	High	0	1.452e-07	63
High	VNETTENIGAR		3.46585e-06	0	1	1	8	B4F171	0	1203.6	High	0	1.893e-06	75
High	NMYIDDSSGLTPTEVR	1xOxidation [M2]	1.8254e-08	0	1	1	3	B4EYI6	0	1813.83	High	0	1.271e-09	81
High	HDIGSAYPSDELNEIEVR		5.74321e-09	0	1	1	9	B4EX30	0	2043.96	High	0	1.022e-09	91
High	HDIGSAYPSDELNEIEVRGR		5.03528e-05	0	1	1	1	B4EX30	1	2257.08	High	0	9.594e-06	31
High	HQKVVEEAPAPGITPEIR		7.0308e-06	0	1	1	13	B4EX26	1	1971.07	High	0	1.218e-05	45
High	HQKPVPALNQPGGIVEKEAAIQVSNVAIFNAATGKADR	1xDeamidated [N/Q]	1.5489e-06	0	1	1	6	B4F1J5	2	3940.1	High	0	2.041e-07	44
High	HQKPVPALNQPGGIVEKEAAIQVSNVAIFNAATGKADR		4.26425e-07	0	1	1	12	B4F1J5	2	3939.12	High	0	4.411e-08	55
High	HQKPVPALNQPGGIVEKEAAIQVSNVAIFNAATGK	1xDeamidated [Q/N]	2.5485e-05	0	1	1	4	B4F1J5	1	3597.94	High	0	4.424e-06	22
High	TSDKDSATSQFFINVADNAFLDHGQR		1.44616e-06	0	1	1	2	B4EZ63	1	2884.35	High	0	1.738e-07	47
High	VMIHQPLGGYQGQATDIQIHAQEILK		2.33221e-07	0	1	1	6	B4EU53	0	2888.51	High	0	1.953e-07	46
High	TSDADIIKDGVLQEWLLTSYSAR	1xDeamidated [Q13]	7.4204e-05	0	1	1	2	B4EX41	1	2582.3	High	0	1.502e-05	18
High	HPVTPWGVQTK		6.19692e-06	0	1	1	6	B4F1I7	0	1249.67	High	0	8.937e-07	48
High	HPSEIVNVGDEITVK		1.40722e-08	0	1	1	12	B4ET27	0	1636.85	High	0	9.517e-10	71
High	NMAGSLVRHEIIK		1.13525e-06	0	1	1	22	B4F1L0	1	1467.81	High	0	1.328e-07	54
High	NMAGSLVRHEIIK	1xOxidation [M2]	9.30664e-07	0	1	1	15	B4F1L0	1	1483.8	High	0	1.06e-07	70
High	TRVSEVSIVGR		3.46585e-06	0	1	1	9	B4EZ29	1	1202.69	High	0	4.657e-07	50
High	VMIHQPLGGYQGQATDIQIHAQEILK	1xOxidation [M2]	3.25432e-08	0	1	1	6	B4EU53	0	2904.5	High	0	2.442e-09	52
High	NMATGEIELAAESLSIFNR		1.50074e-07	0	1	1	8	B4ETP3	0	2066.02	High	0	2.612e-08	67
High	NMATGEIELAAESLSIFNR	1xOxidation [M2]	8.1217e-06	0	1	1	4	B4ETP3	0	2082.02	High	0	1.213e-06	43
High	HMLSDEILNLAPK	1xOxidation [M2]	3.06544e-06	0	1	1	15	B4ETL7	0	1496.78	High	0	4.055e-07	47
High	HMLSDEILNLAPK		8.86661e-05	0	1	1	8	B4ETL7	0	1480.78	High	0	1.843e-05	40
High	HIYAQVIAPNGSETLVAASTTEK	1xDeamidated [N10]	1.87894e-08	0	1	1	3	B4F1K0	0	2401.22	High	0	1.314e-09	68
High	HIYAQVIAPNGSETLVAASTTEK		6.07617e-07	0	1	1	5	B4F1K0	0	2400.24	High	0	1.504e-07	46
High	HIVGAIANEGDISSR		1.16275e-09	0	1	1	15	B4F2C5	0	1538.79	High	0	5.749e-11	93
High	NMATGEIELAAESLSIFNRSEALPLDSNQTNTEER	1xOxidation [M2]	9.37413e-07	0	1	1	2	B4ETP3	1	3866.83	High	0	1.069e-07	50
High	HLTHVTPAGEEIVR		1.63311e-05	0	1	1	1	B4EW13	0	1558.83	High	0	2.668e-06	29
High	HITDRDLMLISQTVQTR	1xOxidation [M8]	1.73871e-06	0	1	1	9	B4F044	1	2043.07	High	0	2.141e-07	53
High	HITDRDLMLISQTVQTR		1.34483e-05	0	1	1	7	B4F044	1	2027.07	High	0	1.171e-05	38
High	VMPLDIMATHLLR		9.14763e-06	0	1	1	6	B4EUT4	0	1509.83	High	0	1.395e-06	46
High	NIVNDPSVVFDDIVENEEILKR		6.39638e-08	0	1	1	7	B4EZ32	1	2557.31	High	0	1.056e-08	59
High	HIRQLEKEQIER		3.98291e-05	0	1	1	3	B4EYU9	2	1578.87	High	0	7.333e-06	35
High	HQKVVEEAPAPGITPEIRK		3.32066e-05	0	1	1	7	B4EX26	2	2099.16	High	1.667e-05	0.0001448	33
High	HQLPMINIMDFDGNIR		6.90515e-06	0	1	1	6	B4F2M9	0	1913.94	High	0	1.011e-06	45
High	VMGSYSDIEIVEAHHR		1.21153e-05	0	1	1	3	B4F2T9	0	1842.88	High	0	3.914e-06	48
High	NIVDGNHQMEPGMPESFNVLLKEIR	1xDeamidated [Q/N]	1.38909e-05	0	1	1	8	B4EYU9	1	2868.4	High	0	1.103e-05	38
High	NIVDGNHQMEPGMPESFNVLLKEIR	1xOxidation [M]	4.63379e-07	0	1	1	12	B4EYU9	1	2883.41	High	0	4.833e-08	70
High	NIVDGNHQMEPGMPESFNVLLKEIR	1xDeamidated [N/Q]; 1xOxidation [M]	4.71826e-07	0	1	1	8	B4EYU9	1	2884.4	High	0	4.928e-08	59
High	HSSDEEPFSALAFK		4.40847e-08	0	1	1	28	B4EYV7	0	1564.73	High	0	3.433e-09	64
High	HSQVFSTAEDNQSAVTIHVLQGER	1xDeamidated [Q/N]	1.48319e-06	0	1	1	4	B4F2V5	0	2654.28	High	0	3.256e-07	56
High	HSQVFSTAEDNQSAVTIHVLQGER		1.17542e-09	0	1	1	17	B4F2V5	0	2653.3	High	0	5.824e-11	86
High	NIVDGNHQMEPGMPESFNVLLKEIR	2xOxidation [M9; M13]	1.63899e-05	0	1	1	6	B4EYU9	1	2899.41	High	0	4.259e-06	47
High	VMHGDRIIAAVHTNNDKESAEPEELVEPFLTR	1xOxidation [M2]	8.84759e-07	0	1	1	3	B4EW02	2	3633.8	High	0	8.778e-07	44
High	NIVDGNHQMEPGMPESFNVLLKEIR	1xDeamidated [Q/N]; 2xOxidation [M9; M13]	4.27667e-05	0	1	1	10	B4EYU9	1	2900.39	High	0	3.301e-05	41
High	HRYEVNNLLLK		0.000147264	0	1	1	5	B4EUF6	1	1398.79	High	0	3.353e-05	66
High	HRSQGQEEAVKIR		2.93544e-06	0	1	1	20	B4F269	2	1537.82	High	0	3.855e-07	41
High	NLVEFAIEKGLYDPATDGEFNFSK		1.99216e-09	0	1	1	4	B4ET72	1	2704.31	High	0	1.052e-10	65
High	NLVEFAIEKGLYDPATDGEFNFSK	1xDeamidated [N1]	0.00016668	0	1	1	1	B4ET72	1	2705.3	High	0	3.896e-05	22
High	NIVHQQMGGLR		0.000158546	0	1	1	3	B4EY60	0	1252.66	High	0	3.669e-05	40
High	HRDLMGATNPDNALAGTLRADYADSFTENAVHGSDSEASAAR		5.74476e-06	0	1	1	4	B4EZT7	2	4375	High	0	8.233e-07	41
High	HRDLMGATNPDNALAGTLR	1xOxidation [M5]	1.34535e-06	0	1	1	5	B4EZT7	1	2039.01	High	0	1.606e-07	52
High	HRDLMGATNPDNALAGTLR		8.84759e-07	0	1	1	8	B4EZT7	1	2023.01	High	0	9.996e-08	49
High	TSHITVVVSDR		1.44517e-05	0	1	1	37	B4F1I9	0	1213.65	High	1.667e-05	9.807e-05	57
High	HQVVNDLPLGR	1xDeamidated [N/Q]	0.00012905	0	1	1	10	B4EU10	0	1248.67	High	1.667e-05	0.0001586	48
High	HQVVNDLPLGR		1.81249e-05	0	1	1	24	B4EU10	0	1247.69	High	0	3.08e-06	62
High	HQTEIYQQSLEAVSTWVR		2.31289e-06	0	1	1	3	B4F1X1	0	2175.08	High	0	2.947e-07	41
High	TSEDLLDFAESR		5.67302e-07	0	1	1	4	B4EYI6	0	1382.64	High	0	6.073e-08	69
High	HQLPMINIMDFDGNIR	2xOxidation [M5; M9]	1.83552e-06	0	1	1	9	B4F2M9	0	1945.93	High	0	2.279e-07	58
High	HQLPMINIMDFDGNIR	1xOxidation [M]	2.71125e-06	0	1	1	17	B4F2M9	0	1929.93	High	0	3.828e-07	44
High	TSDKDSATSQFFINVADNAFLDHGQR	1xDeamidated [N]	2.94076e-05	0	1	1	3	B4EZ63	1	2885.33	High	0	5.21e-06	35
High	GVEILKGLDAILVPGGFGERGVEGK		2.89899e-05	0	1	1	3	B4EUF6	2	2510.4	High	0	5.123e-06	31
High	HLQHTEIDAEIEKNLSLFE		5.52069e-05	0	1	1	4	B4F2L6	1	2266.14	High	0	1.067e-05	55
High	TRPENAPNLLIVFPDEMR		6.24179e-06	0	1	1	3	B4F1D4	0	2112.09	High	0	9.037e-07	43
High	HHGGAALPSSSVNAAYHDR		8.98426e-06	0	1	1	7	B4EZN1	0	1946.92	High	0	1.362e-06	38
High	VMQAQGSQLTNKYAEGYPGKR	1xDeamidated [N11]; 1xOxidation [M2]	1.30197e-05	0	1	1	1	B4EZV5	2	2343.14	High	0	2.065e-06	57
High	HGQTSMVVR		3.52837e-05	0	1	1	7	B4EUH9	0	1014.51	High	0	6.387e-06	53
High	VMQEEGLSPKEATRK		0.000152299	0	1	1	3	B4EU69	2	1702.88	High	1.667e-05	0.0001043	22
High	VMSTGQVYNIDRIGIFTPK		0.000148758	0	1	1	1	B4F049	1	2139.13	High	0	3.396e-05	7
High	HGHNEADEPNATQPLMYQK		9.5043e-05	0	1	1	10	B4ESQ9	0	2179.98	High	0	1.996e-05	27
High	HGGGAFSGKDPSKVDR		1.93405e-08	0	1	1	23	B4F1A5	2	1614.8	High	0	1.361e-09	65
High	HGFLPIKEIAR		3.73553e-05	0	1	1	8	B4ETC0	1	1280.75	High	0	6.839e-06	44
High	NMITGAAQMDGAILVVAATDGPMPQTREHILLGR	1xDeamidated [Q25]; 1xOxidation [M]	5.10715e-05	0	2	2	2	B4EYV6; B4F1I0	1	3564.8	High	0	9.773e-06	36
High	HGESVWNKENR		1.96592e-06	0	1	1	20	B4EST0	1	1355.65	High	0	2.458e-07	65
High	HGEATFDAPSDALR		2.35504e-06	0	1	1	5	B4EZH3	0	1486.69	High	0	3.014e-07	73
High	HGDVIFKPLDGMGGASIFR		2.33848e-05	0	1	1	2	B4EUS2	0	2017.03	High	0	4.013e-06	35
High	HGDHNHTPDEPHVVR		3.05872e-05	0	1	1	16	B4EZQ7	0	1746.81	High	0	5.435e-06	40
High	NMITGAAQMDGAILVVAATDGPMPQTREHILLGR	1xDeamidated [Q25]; 2xOxidation [M2; M9]	4.36671e-06	0	2	2	1	B4EYV6; B4F1I0	1	3580.79	High	0	6.035e-07	46
High	HGDFTIKEAQILER		1.81226e-08	0	1	1	32	B4F1T7	1	1656.87	High	0	1.793e-09	83
High	HFQLLEPLFPLVASR		3.84355e-05	0	1	1	3	B4EUD5	0	1767	High	1.667e-05	6.915e-05	34
High	HFIQGDPNLDGLPVLGAAAPFK		0.000119309	0	1	1	3	B4F2Y1	0	2277.2	High	0	2.616e-05	21
High	HFESTPDTPEIIATIHGEGYR		8.67091e-09	0	1	1	9	B4EY55	0	2370.14	High	0	5.518e-10	77
High	VMTNPEINDENKTVK		9.73762e-05	0	1	1	4	B4F262	1	1731.86	High	0	2.057e-05	25
High	NMVAAGSGITLLPDLAVPQAQKR		9.5519e-06	0	1	1	3	B4F1H0	1	2350.29	High	0	1.456e-06	48
High	NMVAAGSGITLLPDLAVPQAQKR	1xOxidation [M2]	4.12722e-05	0	1	1	4	B4F1H0	1	2366.29	High	0	7.658e-06	32
High	NMVTQWGFSEK		0.000101854	0	1	1	4	B4F2B3	0	1326.61	High	0	2.166e-05	47
High	NMYIDDSSGLTPTEVR		6.4378e-07	0	1	1	2	B4EYI6	0	1797.83	High	0	7.015e-08	74
High	HEKTLNQTALYR		9.76066e-06	0	1	1	8	B4EVU2	1	1473.78	High	0	1.496e-06	46
High	VMTPEQAIVAGVDYMVIGRPITR		1.30197e-05	0	1	1	4	B4EW04	0	2516.34	High	0	2.068e-06	39
High	NMITGAAQMDGAILVVAATDGPMPQTR	3xOxidation [M2; M9; M23]	3.13258e-06	0	2	2	12	B4EYV6; B4F1I0	0	2777.33	High	0	4.152e-07	55
High	HIPGTPFWVITNSNTER		3.64555e-06	0	1	1	3	B4ESN7	0	1968.99	High	0	4.928e-07	35
High	VMQAQGSQLTNKYAEGYPGKR	1xOxidation [M2]	7.95059e-09	0	1	1	17	B4EZV5	2	2342.16	High	0	4.993e-10	91
High	NMITGAAQMDGAILVVAATDGPMPQTR	1xDeamidated [Q/N]; 2xOxidation [M]	4.57649e-06	0	2	2	22	B4EYV6; B4F1I0	0	2762.32	High	0	6.364e-07	46
High	TRPDLSEIFDDSSK		9.11451e-08	0	1	1	19	B4EZE0	0	1609.77	High	0	7.753e-09	65
High	TRIEEDLLGKR		1.11122e-05	0	1	1	12	B4EXE5	2	1329.75	High	0	1.73e-06	60
High	HLNATIINKGDIETR		3.46051e-08	0	1	1	14	B4EZE0	1	1694.92	High	0	7.506e-08	81
High	HILVAVDLSPESNVLVQK		1.79951e-05	0	1	1	4	B4F019	0	1961.11	High	0	2.975e-06	32
High	HLLAEGKPLPR		9.21212e-05	0	1	1	1	B4EV92	0	1230.73	High	0	1.929e-05	44
High	NMIGHEELLR		4.15669e-05	0	1	1	3	B4F0P9	0	1211.62	High	0	1.217e-05	58
High	HLKDEPASLDPINAVGLTEAQVQR		2.3979e-05	0	1	1	1	B4EWJ7	1	2601.36	High	0	4.131e-06	18
High	NMIGLHYNPITDKFR		8.82379e-06	0	1	1	7	B4EZ30	1	1818.93	High	0	1.331e-06	48
High	HIGSSPEQIKEMLDVVGISSLNELTQK		0.000164475	0	1	1	3	B4F0N7	1	2952.53	High	0	3.831e-05	30
High	HLGMAADQDYR	1xOxidation [M4]	8.09247e-06	0	1	1	11	B4EW99	0	1292.57	High	0	1.209e-06	68
High	HLGMAADQDYR		3.05439e-06	0	1	1	14	B4EW99	0	1276.57	High	0	4.038e-07	58
High	NMITGAAQMDGAILVVAATDGPMPQTR		2.48346e-09	0	2	2	51	B4EYV6; B4F1I0	0	2729.34	High	0	1.068e-09	79
High	VMPLDIMATHLLR	1xOxidation [M]	6.78174e-06	0	1	1	13	B4EUT4	0	1525.82	High	0	2.104e-06	50
High	VMPLDIMATHLLR	2xOxidation [M2; M7]	1.50891e-05	0	1	1	4	B4EUT4	0	1541.82	High	0	2.965e-05	45
High	HLDAFKENVTR		1.37418e-05	0	1	1	4	B4ETM8	1	1329.69	High	0	2.197e-06	61
High	VMQAQGSQLTNK		2.45935e-06	0	1	1	6	B4EZV5	0	1304.66	High	0	3.158e-07	62
High	HKVDAPSGTALAMGESIAETLGR	1xOxidation [M13]	2.41802e-07	0	1	1	6	B4F2T9	1	2327.17	High	0	2.325e-08	54
High	HKVDAPSGTALAMGESIAETLGR		6.51301e-08	0	1	1	6	B4F2T9	1	2311.17	High	0	5.327e-09	59
High	NMITGAAQMDGAILVVAATDGPMPQTR	1xDeamidated [Q8]	8.9596e-05	0	2	2	9	B4EYV6; B4F1I0	0	2730.33	High	0	1.865e-05	35
High	NMITGAAQMDGAILVVAATDGPMPQTR	1xOxidation [M]	7.94506e-08	0	2	2	74	B4EYV6; B4F1I0	0	2745.34	High	0	1.46e-07	67
High	NMITGAAQMDGAILVVAATDGPMPQTR	1xDeamidated [Q/N]; 1xOxidation [M]	1.93073e-06	0	2	2	27	B4EYV6; B4F1I0	0	2746.32	High	0	4.438e-07	56
High	VMQAQGSQLTNKYAEGYPGKR		4.9489e-08	0	1	1	10	B4EZV5	2	2326.16	High	0	3.192e-07	64
High	NMITGAAQMDGAILVVAATDGPMPQTR	2xOxidation [M]	6.6845e-09	0	2	2	43	B4EYV6; B4F1I0	0	2761.33	High	0	1.112e-08	76
High	HKANLQAQIK		6.8451e-05	0	1	1	14	B4F2T3	1	1150.67	High	0	1.368e-05	38
High	HKAEYTPHVDTGDYIIVLNAEK		0.000165024	0	1	1	4	B4EXL9	1	2513.27	High	0	3.85e-05	23
High	HHVTADGYYR		5.75983e-05	0	1	1	34	B4ETC5	0	1218.57	High	0	1.119e-05	51
High	NQQEIVEKVLKTEEEQFAR		3.27555e-07	0	1	1	6	B4EUV7	2	2318.2	High	0	3.28e-08	48
High	NQQLIRLDFEEGFSNVSPEPIYER		1.63195e-08	0	1	1	4	B4EW46	1	2880.42	High	0	1.124e-09	73
High	GVEIIGVSMDSEFVHNAWRK	1xOxidation [M9]	8.87962e-07	0	1	1	4	B4EU10	1	2290.13	High	0	1.005e-07	57
High	VPQQPIGNTETR		1.21153e-05	0	1	1	7	B4EY51	0	1339.7	High	0	1.903e-06	51
High	GREIIESSLGGMLQDSINELGQK		2.67236e-06	0	1	1	2	B4EUR2	1	2474.26	High	0	3.469e-07	49
High	GRAPINWAIVNGETETGVTLHK	1xDeamidated [N]	6.87042e-07	0	1	1	6	B4ETL7	1	2364.23	High	0	7.538e-08	59
High	GRAPINWAIVNGETETGVTLHK		6.21412e-08	0	1	1	7	B4ETL7	1	2363.25	High	0	4.495e-08	67
High	GRALGVTFFLPEGDQISASR		1.16013e-06	0	1	1	8	B4F2B3	1	2121.11	High	0	1.356e-07	50
High	VPTPNVSVVDLTAR		9.16022e-10	0	1	1	18	B4EXT7	0	1467.82	High	0	4.392e-11	106
High	GQYTAGFVQGK		0.00011809	0	1	1	4	B4EVU4	0	1155.58	High	0	2.576e-05	36
High	GQVLAKPGSINPHNKFESEVYILSKDEGGR	1xDeamidated [N]	7.26276e-06	0	2	2	3	B4EYV6; B4F1I0	2	3270.68	High	0	1.196e-06	52
High	GQVLAKPGSINPHNKFESEVYILSKDEGGR		2.66583e-07	0	2	2	26	B4EYV6; B4F1I0	2	3269.69	High	0	2.601e-08	66
High	NTVVIMTSNLGSDLIQER		3.25882e-10	0	1	1	5	B4EUX6	0	1990.03	High	0	1.373e-11	108
High	GQVLAKPGSINPHNKFESEVYILSK		1.76747e-05	0	2	2	13	B4EYV6; B4F1I0	1	2755.48	High	0	2.923e-06	31
High	GQVLAKPGSINPHNK		2.75395e-07	0	2	2	26	B4EYV6; B4F1I0	0	1559.87	High	0	2.693e-08	54
High	GQTVTPENTVKIEGK		7.73878e-05	0	1	1	7	B4F0Q7	1	1600.85	High	0.002177	0.02255	23
High	GQTLFKAGDELKSLYAIR		4.90958e-07	0	1	1	4	B4ETT3	2	2010.1	High	0	8.945e-07	60
High	NTVVIMTSNLGSDLIQER	1xOxidation [M6]	1.81226e-08	0	1	1	7	B4EUX6	0	2006.02	High	0	1.263e-09	73
High	VPVGFTTQNGEVDDAKYGFIASER		5.50709e-11	0	1	1	21	B4EVA1	1	2600.26	High	0	2.35e-12	93
High	NVADIAGVPAQINIAEVR		1.56486e-10	0	1	1	29	B4F1J0	0	1850.01	High	0	6.036e-12	99
High	TQQEIPDAELLK		0.000134877	0	1	1	3	B4EWC5	0	1384.73	High	0	3.024e-05	29
High	NVADIAGVPAQINIAEVRKPELDAK		2.14147e-09	0	1	1	29	B4F1J0	1	2631.45	High	0	1.143e-10	65
High	GQQAFTIEPGER		0.000143346	0	1	1	12	B4F0W6	0	1332.65	High	0	3.251e-05	58
High	VPVGFTTQNGEVDDAKYGFIASER	1xDeamidated [N/Q]	7.47051e-13	0	1	1	15	B4EVA1	1	2601.25	High	0	1.477e-14	113
High	VPVGFTTQNGEVDDAKYGFIASER	2xDeamidated [Q8; N9]	4.12165e-06	0	1	1	8	B4EVA1	1	2602.23	High	0	5.656e-07	45
High	NVADIAGVPAQINIAEVRKPELDAK	1xDeamidated [Q/N]	5.61914e-05	0	1	1	6	B4F1J0	1	2632.43	High	0	1.09e-05	29
High	VPVGFTTQNGEVDDAKYGFIASERLNPQK		3.94128e-08	0	1	1	11	B4EVA1	2	3180.6	High	0	3.031e-09	69
High	VPVGFTTQNGEVDDAKYGFIASERLNPQK	1xDeamidated [N/Q]	1.73871e-06	0	1	1	27	B4EVA1	2	3181.58	High	0	2.542e-06	44
High	GREMAHQQIGMEMLNR		2.39532e-09	0	1	1	15	B4ETK7	1	1900.89	High	0	1.297e-10	77
High	VPVGFTTQNGEVDDAKYGFIASERLNPQK	2xDeamidated [Q/N]	6.94196e-05	0	1	1	4	B4EVA1	2	3182.56	High	0	1.387e-05	28
High	GREMAHQQIGMEMLNR	1xOxidation [M]	3.57908e-05	0	1	1	23	B4ETK7	1	1916.89	High	0	6.489e-06	42
High	NTTIPTKHSQVFSTAEDNQSAVTIHVLQGERK	1xDeamidated [N/Q]	4.11256e-05	0	1	1	9	B4F2V5	2	3537.79	High	0	8.298e-06	47
High	GSDLQYNMDLTLEEAVR		3.25196e-07	0	1	1	2	B4F2V6	0	1953.92	High	0	3.249e-08	60
High	TQQEIPDAELLKKTENNALGIVIEAAR	1xDeamidated [N/Q]	6.84564e-07	0	1	1	19	B4EWC5	2	2965.58	High	0	7.503e-08	66
High	GSDLDRVLGLELGADDYLPKPFNDRELVAR		2.94967e-07	0	1	1	7	B4F155	2	3343.73	High	0	2.906e-08	45
High	GSASSTDLSPDAIKR		7.46577e-07	0	1	1	9	B4EX41	1	1504.76	High	0	7.503e-07	73
High	GSALKALEGEAEWEAK		6.56025e-08	0	2	2	14	B4EYV6; B4F1I0	1	1688.85	High	0	1.067e-07	62
High	GRYQAFTQADLTNLRK		5.27254e-05	0	1	1	13	B4F132	2	1881.99	High	0.0004702	0.003847	24
High	GRYQAFTQADLTNLR		2.51224e-05	0	1	1	10	B4F132	1	1753.9	High	0	4.345e-06	47
High	TQQEIPDAELLKKTENNALGIVIEAAR		5.25073e-10	0	1	1	20	B4EWC5	2	2964.6	High	0	5.952e-10	80
High	GRNVVLDKSFGAPVITK		1.53629e-05	0	1	1	26	B4EXE2	2	1801.03	High	0	2.65e-06	43
High	GRNLAEGVPR		3.22714e-05	0	1	1	7	B4EX30	1	1068.59	High	4.83e-05	0.0004741	48
High	NTTAMLTTFNEINMQPIKNLR	2xOxidation [M5; M14]	2.0042e-05	0	1	1	2	B4ESR0	1	2482.24	High	0	3.373e-06	38
High	NTTIPTKHSQVFSTAEDNQSAVTIHVLQGER		2.53964e-10	0	1	1	21	B4F2V5	1	3408.71	High	0	3.623e-10	86
High	GRNEGILQLSLNPDPQFEEAPKESYGEQLITEHLGLR		2.45935e-06	0	1	1	3	B4EZJ1	2	4178.12	High	0	1.454e-05	40
High	GRIVEIYGPESSGK		1.89912e-05	0	1	1	3	B4EUV6	1	1491.78	High	0	3.167e-06	35
High	VPLFVQIGEVIKVDTR		1.08747e-05	0	1	1	1	B4EXC9	1	1813.06	High	0	1.685e-06	35
High	GRITVPANSEKDYVQEMATK		8.69748e-06	0	1	1	9	B4EV14	2	2237.12	High	0	1.312e-06	37
High	VPLFVQIGEVIKVDTR	1xDeamidated [Q6]	0.000112554	0	1	1	1	B4EXC9	1	1814.04	High	0	2.443e-05	36
High	GRILLEAADKLTSDAEALAR		2.96249e-08	0	1	1	1	B4EXP5	2	2113.16	High	0	2.196e-09	55
High	VPLPPLTEER		1.25143e-05	0	1	1	3	B4F2D0	0	1150.65	High	0	1.979e-06	64
High	VPLSPDVDPAILAR		1.84883e-06	0	1	1	12	B4F2B3	0	1462.83	High	1.667e-05	4.851e-05	52
High	GRKVNVVNGEAR		1.52528e-05	0	1	1	15	B4F0Y6	2	1298.73	High	0	2.469e-06	61
High	NTTIPTKHSQVFSTAEDNQSAVTIHVLQGER	1xDeamidated [N/Q]	1.26979e-06	0	1	1	27	B4F2V5	1	3409.7	High	0	1.578e-07	65
High	GRGQDSEEVIAKR		6.42518e-05	0	1	1	3	B4EZA2	2	1444.75	High	0	1.269e-05	42
High	VPITAKVVADFLSSVGVDR		1.93268e-07	0	1	1	3	B4EVR3	1	1973.11	High	0	1.807e-08	53
High	NTTIPTKHSQVFSTAEDNQSAVTIHVLQGERK		2.18446e-05	0	1	1	10	B4F2V5	2	3536.81	High	0	2.498e-05	37
High	TQQEIPDAELLKK		2.34688e-05	0	1	1	18	B4EWC5	1	1512.83	High	0	4.824e-06	48
High	GSDLQYNMDLTLEEAVR	1xOxidation [M8]	3.64555e-06	0	1	1	3	B4F2V6	0	1969.92	High	0	4.93e-07	80
High	GQIGLPLGMAGISPSLVGVSVR	1xOxidation [M9]	4.43716e-07	0	1	1	7	B4EZC5	0	2124.18	High	0	4.614e-08	88
High	GQIGLPLGMAGISPSLVGVSVR		5.78636e-06	0	1	1	6	B4EZC5	0	2108.19	High	0	8.536e-07	46
High	VQFGDYQANGVMGAAK		4.06256e-06	0	1	1	8	B4ETN5	0	1655.78	High	0	9.255e-07	52
High	NVLQPIGWDAFGLPAEGAAVK		0.000135335	0	1	1	6	B4EV14	0	2153.14	High	0	3.032e-05	37
High	TQLVHTLNGSGLAVGR		7.05193e-08	0	1	1	8	B4EV93	0	1622.9	High	0	5.81e-09	75
High	NVQALEIELQSQLALKQSLEASLAETEGR		1.09139e-05	0	1	1	15	P13645-CONT	1	3168.67	High	0	1.955e-06	35
High	GPAIAQAFDAEGKPTKAAEGWAR		2.39795e-06	0	1	1	9	B4EZ95	1	2342.19	High	0	3.068e-07	49
High	GPAIAQAFDAEGKPTK		1.50478e-06	0	1	1	6	B4EZ95	0	1600.83	High	0	1.819e-07	63
High	NVQALEIELQSQLALKQSLEASLAETEGR	1xDeamidated [Q]	2.11505e-05	0	1	1	10	P13645-CONT	1	3169.66	High	0	3.583e-06	33
High	GNYSMGVREQIIFPEIDYDKVDR	1xOxidation [M5]	3.83455e-06	0	1	1	8	B4F1J6	2	2760.33	High	0	5.221e-07	44
High	GNYSMGVREQIIFPEIDYDKVDR		1.62338e-06	0	1	1	8	B4F1J6	2	2744.33	High	0	1.981e-07	48
High	VQFGDYQANGVMGAAK	1xDeamidated [N9]	3.79861e-07	0	1	1	4	B4ETN5	0	1656.77	High	0	3.867e-08	56
High	GNVLDPLDMIDGITLDKLLEKR	1xOxidation [M9]	1.5281e-07	0	1	1	9	B4F2M9	2	2484.34	High	0	3.417e-07	66
High	GNVLDPLDMIDGITLDKLLEKR	1xDeamidated [N2]	8.57298e-06	0	1	1	2	B4F2M9	2	2469.33	High	0	1.291e-06	45
High	GNVLDPLDMIDGITLDKLLEKR		1.28103e-08	0	1	1	4	B4F2M9	2	2468.34	High	0	8.563e-10	67
High	GNVEYWVALIQPGKVLYEMDGVPEEVAR		0.000163383	0	1	1	3	B4F1J1	1	3161.6	High	0	3.809e-05	19
High	TQLIDKIAANADITK		6.56231e-05	0	1	1	2	B4EU56	1	1614.91	High	0	1.303e-05	30
High	NVTDVDDKIIKR		6.79635e-07	0	1	1	10	B4F1M6	2	1415.79	High	0	7.433e-08	58
High	GNVDIKQGNQTLSADNVELTQTEGETPLR		2.16481e-09	0	1	1	11	B4F2H9	1	3127.55	High	0	1.483e-10	80
High	GNTGENLLTLLEGR		1.61547e-09	0	1	1	8	B4F1K8	0	1486.79	High	0	8.34e-11	112
High	NVTPANAEMQIEVR		1.31176e-06	0	1	1	6	B4EXM4	0	1571.78	High	0	1.728e-07	59
High	VQFGDYQANGVMGAAKK		1.0004e-06	0	1	1	9	B4ETN5	1	1783.88	High	0	1.152e-07	69
High	NVTPANAEMQIEVRGENEEINSFMAANAVR	1xDeamidated [N/Q]	5.95041e-08	0	1	1	4	B4EXM4	1	3305.55	High	0	4.812e-09	77
High	GNPTVEAEVHLEGGFVGMAAAPSGASTGSR	1xOxidation [M18]	1.32245e-07	0	1	1	34	B4EUF7	0	2872.35	High	0	1.181e-08	60
High	NVTPANAEMQIEVRGENEEINSFMAANAVR	1xOxidation [M]	1.6449e-05	0	1	1	8	B4EXM4	1	3320.56	High	0	2.698e-06	39
High	GNPTVEAEVHLEGGFVGMAAAPSGASTGSR		8.96993e-11	0	1	1	31	B4EUF7	0	2856.36	High	0	3.246e-11	73
High	TQLHGATGFNELGVGVSGTESIFASPK	1xDeamidated [N10]	3.66648e-08	0	1	1	2	B4ET72	0	2705.34	High	0	2.791e-09	66
High	TQMIEEAKAEAEQER		1.97645e-08	0	1	1	13	B4F0E3	1	1762.83	High	0	1.391e-09	87
High	GQIGLPLGMAGISPSLVGVSVR	1xDeamidated [Q2]	5.15534e-06	0	1	1	1	B4EZC5	0	2109.17	High	0	7.281e-07	42
High	GPIEFSNQELDDLIIR		8.44844e-08	0	1	1	4	B4EZQ7	0	1858.95	High	0	7.135e-09	57
High	NVIKGVVAAPNAR		2.83743e-05	0	1	1	5	B4EU19	1	1308.77	High	0	4.986e-06	35
High	TQQDVEKAHKFALEK		6.66053e-06	0	1	1	7	B4F059	2	1771.93	High	0	9.723e-07	44
High	GQLAKDQATLANAR		9.97397e-06	0	1	1	2	B4EY99	1	1456.79	High	0	1.531e-06	37
High	NVALVGDGWDLER		7.3428e-05	0	1	1	2	B4EZU1	0	1443.72	High	0	1.482e-05	68
High	NVDVKYVIIGHSER		2.86805e-05	0	1	1	9	B4F161	1	1628.88	High	1.667e-05	4.343e-05	50
High	NVEASFELNEKTESVK		5.67902e-05	0	1	1	4	B4EU40	1	1823.9	High	0	1.103e-05	30
High	TQMIEEAKAEAEQERSK	1xDeamidated [Q2]; 1xOxidation [M3]	3.28528e-05	0	1	1	1	B4F0E3	2	1994.93	High	0	5.898e-06	42
High	GQGQGWVTAEYGMLPR		2.20916e-07	0	1	1	4	B4F0W3	0	1749.84	High	0	2.106e-08	68
High	TQMIEEAKAEAEQERSK	1xOxidation [M3]	2.49974e-08	0	1	1	21	B4F0E3	2	1993.95	High	0	1.81e-09	83
High	GQGIVLDEPSVVAIR		2.05301e-06	0	1	1	2	B4EX30	0	1552.87	High	0	2.583e-07	46
High	VQALADAAR		9.24416e-05	0	1	1	10	B4F1K0	0	914.505	High	0	1.933e-05	54
High	GQEPLDRFDFEDFIEDKIK		7.65797e-05	0	1	1	6	B4EX49	2	2341.13	High	0.0002958	0.002066	14
High	NVGIDPEVYSGFAFGMGMER		7.1846e-06	0	1	1	10	B4ETL0	0	2175.98	High	0	1.056e-06	44
High	NVGIDPEVYSGFAFGMGMER	1xDeamidated [N1]	4.15669e-05	0	1	1	2	B4ETL0	0	2176.97	High	0	7.707e-06	47
High	GQDITINVPVGTR		7.36858e-05	0	1	1	6	B4F2A8	0	1369.74	High	1.667e-05	6.414e-05	57
High	GQDLEIELPVFLEEAQEEHKR	1xDeamidated [Q2]	4.23128e-05	0	1	1	1	B4ET68	1	2510.24	High	0	7.882e-06	37
High	GQDLEIELPVFLEEAQEEHKR		2.17746e-07	0	1	1	12	B4ET68	1	2509.26	High	0	7.921e-07	63
High	NVGIDPEVYSGFAFGMGMER	1xOxidation [M]	3.51627e-06	0	1	1	9	B4ETL0	0	2191.98	High	1.667e-05	0.0001377	45
High	GPVVPAGIPLTEEQIKALGSAR		2.9513e-05	0	1	1	2	B4F119	1	2203.24	High	0	5.216e-06	32
High	VQALADAAREAGLQF		2.75736e-05	0	1	1	7	B4F1K0	1	1559.82	High	1.667e-05	4.799e-05	43
High	TQMIEEAKAEAEQERSK		9.61424e-07	0	1	1	8	B4F0E3	2	1977.95	High	0	1.099e-07	62
High	NVIGKEELQHAR		6.24179e-06	0	1	1	10	B4EUY4	1	1393.75	High	0	9.031e-07	60
High	GPMGLDALTTYK		6.72587e-05	0	1	1	1	B4EUV1	0	1266.64	High	0	1.341e-05	59
High	TQMIEEAKAEAEQER	1xOxidation [M3]	5.96738e-07	0	1	1	9	B4F0E3	1	1778.82	High	0	6.417e-08	76
High	VQAQIQGEQVR		1.16869e-05	0	1	1	10	B4EU40	0	1255.68	High	0	1.833e-06	58
High	VQAQIQGEQVRVTGK		6.49446e-06	0	1	1	3	B4EU40	1	1640.91	High	0	9.443e-07	40
High	NVILVMTTNAGVHETQRK		5.65899e-05	0	1	1	2	B4EV83	1	2011.08	High	0	1.098e-05	29
High	GNNATNREIAAQEISR		5.55987e-05	0	1	1	10	B4EXV7	1	1743.87	High	1.667e-05	4.098e-05	35
High	NTQAVLDGDLDKFIEASLK		4.64046e-09	0	1	1	10	B4F0M7	1	2077.08	High	0	4.085e-10	80
High	NTLWQAGTDHAGIATQMVVERK	1xOxidation [M17]	7.90286e-05	0	1	1	2	B4F2M9	1	2442.22	High	0	1.614e-05	49
High	GTPSDIYVGTR		0.000152811	0	1	1	6	B4EZE4	0	1165.58	High	0	3.509e-05	49
High	GTPGFSGADLANLVNEAALFAARGNKR		8.44163e-07	0	1	1	7	B4F2B3	2	2717.41	High	0	9.498e-08	45
High	NSLGQSLSGGER		0.000104706	0	1	1	8	B4EXJ9	0	1204.59	High	1.667e-05	5.96e-05	57
High	GTPEYNIALGER		1.09139e-05	0	1	1	3	B4ESS5	0	1319.66	High	0	1.696e-06	65
High	GTPAHSNVSYQDGDYLLFGPETR		4.86028e-08	0	1	1	7	B4F143	0	2524.17	High	0	3.834e-09	65
High	VNPDVIFIIDRSEAIGAGKLEK		4.09795e-05	0	1	1	4	B4EUR3	2	2384.32	High	0	7.572e-06	26
High	GTLTSLGAIAVDTGIFTGRSPK		3.44134e-05	0	1	1	3	B4F025	1	2162.18	High	0	6.221e-06	33
High	GTLTSLGAIAVDTGIFTGR		2.04917e-08	0	1	1	5	B4F025	0	1850	High	0	1.447e-09	54
High	VNQDGSQVKLKDLGIVEMGAENYSTIAR		3.68265e-05	0	1	1	1	B4EU69	2	3035.55	High	0	6.724e-06	25
High	VNQLGVAEPLVQR		1.53077e-05	0	1	1	10	B4EU15	0	1422.81	High	0	2.478e-06	39
High	GTIISNPPYGERLESEPALIALHSQLGR		0.000155394	0	1	1	6	B4EVC6	1	3018.6	High	0	3.581e-05	29
High	GTLKVTDLAESYHDKQR		1.12883e-08	0	1	1	8	B4EW27	2	1961.01	High	0	7.427e-10	86
High	GTLKEPGKNSPYR		3.20119e-06	0	1	1	19	B4EV71	2	1446.77	High	0	1.593e-06	61
High	NSLKPNQSAEEVIALR		4.06889e-05	0	1	1	1	B4ET42	0	1768.96	High	0	7.539e-06	33
High	VNRDNITLDLGNNAEAVILREDMLPR		4.72392e-05	0	1	1	1	B4F2B8	2	2951.54	High	0	8.926e-06	34
High	NSLINSGEFSGLDNQAGFNAIADKLTAMGVGER		2.01387e-09	0	1	1	4	B4EV14	1	3396.65	High	0	1.067e-10	90
High	GTGNETNFVMQK	1xOxidation [M10]	8.77455e-05	0	1	1	7	B4EZZ0	0	1341.61	High	0	1.824e-05	33
High	GTGNETNFVMQK		6.05425e-07	0	1	1	3	B4EZZ0	0	1325.62	High	0	6.53e-08	69
High	GTFIIDPGGVIR		7.71175e-05	0	1	1	58	Biognosys|iRT-Kit_WR_fusion	0	1244.7	High	1.667e-05	0.0001759	64
High	GTFIIDPAAVIR		1.32127e-06	0	1	1	94	Biognosys|iRT-Kit_WR_fusion	0	1272.73	High	0	1.573e-07	86
High	NSLINSGEFSGLDNQAGFNAIADKLTAMGVGER	1xOxidation [M28]	1.08484e-08	0	1	1	4	B4EV14	1	3412.64	High	0	7.085e-10	77
High	GTENEDFMFLNLGPNHPSSHGAFR	1xOxidation [M8]	1.00461e-05	0	1	1	7	B4EZC8	0	2690.21	High	0	1.541e-06	29
High	GTENEDFMFLNLGPNHPSSHGAFR	1xDeamidated [N15]	3.20416e-05	0	1	1	2	B4EZC8	0	2675.19	High	0	5.734e-06	30
High	GTENEDFMFLNLGPNHPSSHGAFR		3.07653e-06	0	1	1	3	B4EZC8	0	2674.21	High	0	4.071e-07	33
High	VNSPGGSVSASEQIR		6.48449e-07	0	1	1	1	B4EXT2	0	1487.74	High	0	7.066e-08	47
High	NSIENHFDTSFELEAILEKR		0.000102207	0	1	1	1	B4EXS3	1	2392.18	High	0	2.174e-05	29
High	TQVPAELKTLYLSSGDPYGPLSR		3.24258e-08	0	1	1	8	B4EV13	1	2492.3	High	0	2.429e-09	76
High	TQVPAELKTLYLSSGDPYGPLSR	1xDeamidated [Q2]	1.53775e-06	0	1	1	1	B4EV13	1	2493.29	High	0	1.867e-07	71
High	NSGVQGQMAPQQYFAAPAAPQPALAAAVAPVAPETPAATATQEISGHVVR	2xDeamidated [Q21; Q42]	3.54098e-05	0	1	1	2	B4EX27	0	4939.47	High	0	6.415e-06	26
High	GVEIIGVSMDSEFVHNAWRK		1.81574e-06	0	1	1	3	B4EU10	1	2274.13	High	0	2.248e-07	46
High	GVEIIGVSMDSEFVHNAWR	1xOxidation [M9]	3.03618e-07	0	1	1	5	B4EU10	0	2162.03	High	0	3.013e-08	68
High	VNGIVEAVHER		5.92483e-05	0	1	1	2	B4F1Z6	0	1222.65	High	0	1.156e-05	40
High	GVEIIGVSMDSEFVHNAWR		1.61906e-07	0	1	1	5	B4EU10	0	2146.04	High	0	1.485e-08	56
High	TRDNEVVAKLFTVLGPR	1xDeamidated [N4]	1.36493e-06	0	1	1	11	B4F1L0	2	1916.06	High	0	1.631e-07	60
High	VNHGYQIDNTSQLAQQALQAINR		2.60385e-05	0	1	1	2	B4ESY3	0	2582.31	High	1.667e-05	7.148e-05	25
High	NRDNALVILSRHDEILDNQR		9.63697e-05	0	1	1	1	B4EVE8	2	2391.25	High	0	2.033e-05	19
High	NRGLAIGTDVSFGTYGLK		9.14836e-05	0	1	1	3	B4F1J1	1	1868.99	High	1.667e-05	0.0003471	35
High	GVDNNKDQSYFLYTLSHQQIAQSLFPVGEMEKPEVR	1xDeamidated [N/Q]	0.000139996	0	1	1	3	B4EVG2	1	4169.03	High	0	3.63e-05	49
High	GVDNNKDQSYFLYTLSHQQIAQSLFPVGEMEKPEVR		9.37413e-07	0	1	1	2	B4EVG2	1	4168.04	High	0	1.068e-07	38
High	GVDGLTKQLEISAK		1.12735e-05	0	1	1	2	B4EXK8	1	1458.82	High	0	1.754e-06	33
High	GVAYYNQNNSAEFAK		5.29124e-05	0	1	1	1	B4EZE1	0	1675.77	High	0	1.016e-05	26
High	TRDNEVVAKLFTVLGPR		6.46063e-12	0	1	1	51	B4F1L0	2	1915.08	High	0	1.672e-13	104
High	GTVVDIPALAQALESK		3.06544e-06	0	1	1	9	B4F0P9	0	1611.9	High	0	4.059e-07	35
High	TRDALVADFPGLTR		3.79324e-06	0	1	1	15	B4EZS9	1	1531.82	High	0	5.155e-07	67
High	TRAAGQPADKGVFWESQGEGDYTVADIEK	1xDeamidated [Q]	4.27667e-05	0	1	1	2	B4F1Q3	2	3126.47	High	0	7.949e-06	29
High	NRQSNTGNNAGNSAMSDALAAAFGK		5.35435e-07	0	1	1	3	B4EZJ1	1	2467.14	High	0	5.691e-08	47
High	VNNFWETSGLNILETVAR		7.36828e-06	0	1	1	1	B4EXU3	0	2063.06	High	0	1.087e-06	19
High	GTTYPDPVQAAFIAEQAGADGITIHLR		2.34912e-07	0	1	1	4	B4F044	0	2812.43	High	0	2.255e-08	51
High	NRVNQLGVAEPLVQR		4.87423e-07	0	1	1	14	B4EU15	1	1692.95	High	0	5.118e-08	71
High	NSFPQELLDNIVKR		9.04149e-07	0	1	1	8	B4EWA2	1	1672.9	High	0	1.026e-07	63
High	NSGREQNITIKASSGLNEEEIQK		3.11387e-05	0	1	1	2	B4F2V5	2	2545.29	High	0	5.541e-06	24
High	NSGVQGQMAPQQYFAAPAAPQPALAAAVAPVAPETPAATATQEISGHVVR		5.59162e-07	0	1	1	2	B4EX27	0	4937.5	High	0	5.966e-08	35
High	TRAAGQPADKGVFWESQGEGDYTVADIEK		3.61932e-06	0	1	1	1	B4F1Q3	2	3125.48	High	0	4.887e-07	38
High	GTQAQFIKENYGIPQISTGDMLR		4.07725e-06	0	1	1	5	B4F1Q2	1	2567.29	High	0	5.592e-07	54
High	NSGVQGQMAPQQYFAAPAAPQPALAAAVAPVAPETPAATATQEISGHVVR	1xOxidation [M8]	8.66619e-06	0	1	1	3	B4EX27	0	4953.5	High	0	1.305e-06	25
High	GSDLQYNMDLTLEEAVRGITK		1.32605e-06	0	1	1	4	B4F2V6	1	2353.17	High	0	1.579e-07	26
High	GTDVLVSSTK		5.46244e-05	0	1	1	10	B4ETD1	0	1006.54	High	1.667e-05	8.531e-05	47
High	TQTKTETVTKYVQEGLNIPADK		1.32085e-05	0	1	1	11	B4ET41	2	2464.29	High	0	4.595e-06	31
High	GSQVKLEVISDEKGAKPR		2.27236e-05	0	1	1	4	B4ETI8	2	1941.08	High	0	3.878e-06	48
High	NTGFAVAKGEYVAFPDIDDVIDKR		9.58748e-08	0	1	1	5	B4EXB6	2	2640.33	High	0	8.236e-09	58
High	TQQEIPDAELLKKTENNALGIVIEAAR	2xDeamidated [N/Q]	3.2169e-07	0	1	1	8	B4EWC5	2	2966.57	High	0	3.207e-08	64
High	VPAVGEKVVIDGIEFEPLDVHNHR		1.68076e-05	0	1	1	7	B4ESZ2	1	2669.4	High	0	3.723e-06	56
High	GSNDFVTNVDREAEQAIIEIIRK		8.07027e-05	0	1	1	5	B4EZV1	2	2617.36	High	0	1.654e-05	17
High	NTGIFTNSQR		0.000145293	0	1	1	3	B4ETI9	0	1137.56	High	1.667e-05	5.023e-05	40
High	NTGNKEAAAVVGK		5.87048e-06	0	1	1	12	B4F1K0	1	1258.67	High	0	8.421e-07	53
High	NTGNKEAAAVVGKIVAER		1.18138e-05	0	1	1	2	B4F1K0	2	1827.01	High	0	1.851e-06	41
High	NTHQALDDIRESIAELAYYR		2.61508e-06	0	1	1	5	B4F1Z7	1	2378.17	High	0	3.392e-07	51
High	GSLISGLENALTGR		6.53152e-07	0	1	1	11	B4EYW7	0	1387.75	High	0	1.619e-07	71
High	GSIGIVGASGTGIQEITSQIVLQR		4.26425e-07	0	1	1	2	B4F1R9	0	2384.31	High	0	4.401e-08	56
High	GSLGGGFSSGGFSGGSFSR		7.23258e-08	0	1	1	4	P13645-CONT	0	1707.77	High	0	5.978e-09	75
High	NTIEMTTLNNQALK		7.31533e-06	0	1	1	3	B4F1Q7	0	1590.82	High	0	1.081e-06	40
High	GSGVGAPLQPLSELPIGK		1.40417e-05	0	1	1	6	B4EU31	0	1719.96	High	1.667e-05	0.0002378	27
High	NTLNKPVIMGR		1.60402e-05	0	1	1	18	B4F2I5	0	1242.7	High	0	6.374e-06	55
High	NTLSPAIPQR		0.00014926	0	1	1	4	B4EZV9	0	1096.61	High	6.154e-05	0.0005513	47
High	GSGAFGTFTVTHDITKYTR		3.50833e-07	0	1	1	16	B4EZ37	1	2059.02	High	0	5.535e-08	50
High	NTLWQAGTDHAGIATQMVVER		1.44094e-06	0	1	1	7	B4F2M9	0	2298.13	High	0	1.731e-07	41
High	GSFLIDKEGVVRHQVVNDLPLGR		1.23799e-05	0	1	1	10	B4EU10	2	2548.4	High	0	1.953e-06	32
High	GSFLIDKEGVVR		1.16013e-06	0	1	1	27	B4EU10	1	1319.73	High	0	1.36e-07	90
High	NTLWQAGTDHAGIATQMVVER	1xOxidation [M17]	2.08654e-08	0	1	1	3	B4F2M9	0	2314.12	High	0	1.477e-09	78
High	VPKDVFVGVDELEVGMR		4.99909e-07	0	1	1	7	B4EYW7	1	1888.98	High	0	5.267e-08	73
High	NTLWQAGTDHAGIATQMVVERK		8.31442e-11	0	1	1	4	B4F2M9	1	2426.22	High	0	2.956e-12	92
High	GSDRLLYSNDGLIYLTTDHYR		3.04781e-05	0	1	1	4	B4EX38	1	2472.22	High	0	5.42e-06	33
High	VPKDVFVGVDELEVGMR	1xOxidation [M16]	1.43481e-05	0	1	1	12	B4EYW7	1	1904.98	High	0.0001149	0.001003	54
High	GSQVYIEGQLQTR		2.39795e-06	0	1	2	4	B4EYJ2	0	1478.76	High	0	3.074e-07	56
High	GTDLENKSLEELIK		2.01833e-07	0	1	1	13	B4EWM7	1	1588.84	High	0	1.899e-08	63
High	GSSDRYFQTDNAADKLVPEGIEGR		4.90958e-07	0	1	1	19	B4EY60	2	2625.25	High	0	5.164e-08	54
High	TQSSYNAKDIEVLNGLEPVR		1.48127e-09	0	1	1	2	B4F2J3	1	2233.15	High	0	7.555e-11	104
High	VNTTTNRENGAAGIMPSSEGQR		4.15669e-05	0	1	1	4	B4EU85	1	2290.08	High	6.154e-05	0.0005593	33
High	NSNFGKELDDTLLINEVADSVAHYSK	1xDeamidated [N15]	3.0917e-05	0	1	1	1	B4EWG8	1	2880.39	High	0	5.501e-06	29
High	NSPPTYAGPIR		4.11256e-05	0	1	1	3	B4F031	0	1172.61	High	0	7.618e-06	52
High	NSQDYVSEKYNLPHNSLNFVFHGGSGSSAEEIKEAVSYGVVK		1.3941e-05	0	1	1	6	B4EUH9	2	4587.21	High	0	2.23e-06	30
High	NSQDYVSEKYNLPHNSLNFVFHGGSGSSAEEIKEAVSYGVVK	1xDeamidated [N/Q]	1.13959e-05	0	1	1	4	B4EUH9	2	4588.19	High	0	1.778e-06	34
High	GTAMNPVDHPHGGGEGRNFGK		1.6449e-05	0	1	1	7	B4F1I7	1	2134.98	High	0	4.818e-06	33
High	GTAMNPVDHPHGGGEGR	1xOxidation [M4]	7.50234e-06	0	1	1	34	B4F1I7	0	1704.75	High	0	6.98e-06	49
High	GTAMNPVDHPHGGGEGR		1.36616e-07	0	1	1	31	B4F1I7	0	1688.76	High	0	4.493e-08	70
High	TQSTTPAPSASVAVSKENTVNQK	1xDeamidated [N/Q]	4.56001e-06	0	1	1	3	B4EZT6	1	2346.18	High	0	3.394e-05	36
High	GTAANEQTLDQVR		1.68918e-06	0	1	1	5	B4EU15	0	1402.69	High	0	2.072e-07	60
High	VNVGSSVMDATVLEIAKEGVR		1.06157e-08	0	1	1	3	B4ETI7	1	2174.15	High	0	6.914e-10	77
High	NSTLQQGFNKPAAAVNR		5.67734e-08	0	1	1	4	B4F2B9	0	1815.95	High	0	4.558e-09	66
High	GSYNNGAFKAQGIQLTTK	1xDeamidated [Q/N]	8.3272e-08	0	1	1	54	B4EVD6	1	1898.96	High	0	7.03e-09	63
High	GSYNNGAFKAQGIQLTTK		6.80165e-08	0	1	1	22	B4EVD6	1	1897.98	High	0	5.59e-09	71
High	NSTLQQGFNKPAAAVNRDVVIGETISVADLANK		7.36858e-05	0	1	1	3	B4F2B9	1	3440.81	High	0	1.487e-05	31
High	TQSTTPAPSASVAVSKENTVNQK		2.40565e-10	0	1	1	12	B4EZT6	1	2345.19	High	0	9.79e-12	80
High	GSVLEIILDRPK		4.09795e-05	0	1	1	2	B4EY26	0	1339.79	High	0	7.586e-06	54
High	GSVAGQAILEHQDIDKLAFTGSTNVGYTVAAAAAKK		6.18097e-05	0	1	1	1	B4F1C3	2	3602.88	High	0	1.215e-05	19
High	NSVEDNKYYNSFIHQASQYQSYGILPRD	1xDeamidated [N/Q]	5.01747e-05	0	1	1	4	B4EZG5	2	3337.54	High	0	1.954e-05	47
High	NSYNGQSSIGLSLSIPLYTGGR		5.32882e-05	0	1	1	2	B4EW37	0	2284.16	High	0	1.023e-05	27
High	GSTPLQTTPPPSIR		1.47139e-05	0	1	1	12	B4F222	0	1451.79	High	0	2.374e-06	62
High	NTDMFGYVDGLSFALQYQGK		2.0552e-05	0	1	1	5	B4EVB8	0	2254.05	High	0	3.468e-06	41
High	NTDMFGYVDGLSFALQYQGK	1xOxidation [M4]	1.60009e-06	0	1	1	9	B4EVB8	0	2270.04	High	0	1.947e-07	43
High	GSSLMFLKPGDKVTVSQLTR	1xOxidation [M5]	6.66053e-06	0	1	1	6	B4EV04	1	2180.17	High	0	9.693e-07	38
High	GSSLMFLKPGDKVTVSQLTR		3.52899e-06	0	1	1	5	B4EV04	1	2164.18	High	0	4.75e-07	49
High	GSSDRYFQTDNAADKLVPEGIEGR	1xDeamidated [N/Q]	5.46244e-05	0	1	1	5	B4EY60	2	2626.24	High	0	1.054e-05	22
High	VLETAVIDHEQIHLR		2.75736e-05	0	1	1	1	B4F2T2	0	1772.97	High	0	4.843e-06	44
High	IEKGPNWEDDLGGEFSKR		2.02356e-06	0	1	1	5	B4EWG4	2	2077	High	0	2.544e-07	37
High	MSNLVSNVVKDDEKR		1.08017e-07	0	1	1	4	B4F2C0	2	1733.89	High	0	9.391e-09	76
High	LPFAYAKDGISYTFSIVPNALGKDDDVR	1xDeamidated [N19]	0.000156439	0	1	1	1	B4EV98	2	3073.55	High	0	3.602e-05	16
High	LPFAYAKDGISYTFSIVPNALGKDDDVR		3.6305e-05	0	1	1	4	B4EV98	2	3072.57	High	0	7.406e-06	19
High	MAYKGSYNNGAFKAQGIQLTTK	1xDeamidated [N/Q]	1.95078e-10	0	1	1	67	B4EVD6	2	2392.2	High	0	7.733e-12	83
High	LPETQYWLYR		7.18993e-05	0	1	1	1	B4EZD2	0	1368.69	High	0	1.449e-05	47
High	IPESAWTIR		0.000108377	0	1	1	5	B4ETI9	0	1072.58	High	0	2.334e-05	60
High	VGAATEVEMKEKR		3.87071e-08	0	1	1	28	B4EXE2	2	1447.76	High	0	2.966e-09	76
High	MAYKGSYNNGAFKAQGIQLTTK	2xDeamidated [N/Q]	1.34535e-06	0	1	1	8	B4EVD6	2	2393.18	High	0	1.603e-07	37
High	VGAATEVEMKEKR	1xOxidation [M9]	3.64555e-06	0	1	1	24	B4EXE2	2	1463.75	High	0	1.57e-05	63
High	MAYKGSYNNGAFKAQGIQLTTK	1xOxidation [M1]	8.67091e-09	0	1	1	29	B4EVD6	2	2407.21	High	0	9.269e-10	69
High	IPDGMIYMYHAQER		1.85864e-05	0	1	1	1	B4EWG3	0	1723.79	High	0	3.092e-06	32
High	MAYKGSYNNGAFKAQGIQLTTK	1xDeamidated [Q/N]; 1xOxidation [M1]	5.4127e-07	0	1	1	82	B4EVD6	2	2408.19	High	0	6.468e-08	54
High	VGAATEVEMKEK	1xOxidation [M9]	6.20934e-07	0	1	1	14	B4EXE2	1	1307.65	High	0	1.299e-07	70
High	LPDDKGIFSGR		2.57603e-05	0	1	1	5	B4F1C1	1	1204.63	High	0	4.483e-06	60
High	MAYKGSYNNGAFKAQGIQLTTK	2xDeamidated [N9; N/Q]; 1xOxidation [M1]	0.000124727	0	1	1	3	B4EVD6	2	2409.18	High	0.0004446	0.003296	24
High	MDALTLLLNR		9.11472e-06	0	1	1	5	B4EXT1	0	1159.65	High	0	1.381e-06	59
High	VGAEVTGLDMGKEPLEVAR		9.94722e-09	0	1	1	12	B4EZ30	1	1971.02	High	0	6.438e-10	66
High	MDALTLLLNR	1xOxidation [M1]	0.000126872	0	1	1	5	B4EXT1	0	1175.65	High	0	2.815e-05	44
High	VGAEVTGLDMGKEPLEVAR	1xOxidation [M10]	8.82379e-06	0	1	1	9	B4EZ30	1	1987.02	High	0	6.251e-06	70
High	VGAGPFPTELFDETGDFLREK		6.90067e-08	0	1	1	6	B4F271	1	2325.14	High	0	5.683e-09	73
High	INWSLSAQQIER		8.35935e-06	0	1	1	4	B4F1L6	0	1444.75	High	0	1.254e-06	53
High	LNVTNLMSVSR		1.20284e-05	0	1	1	3	B4EZF8	0	1233.66	High	0	1.89e-06	57
High	INVPNSSKHPR		3.99711e-05	0	1	1	3	B4F1P9	1	1248.68	High	0	7.378e-06	45
High	VGAGPFPTELFDETGDFLREKGQEFGATTGR		4.71826e-07	0	1	1	3	B4F271	2	3329.61	High	0	6.441e-08	63
High	VGAGPFPTELFDETGDFLREKGQEFGATTGR	1xDeamidated [Q23]	2.0405e-05	0	1	1	4	B4F271	2	3330.59	High	0	3.437e-06	60
High	LPAVAMLEER		0.000112942	0	1	1	3	B4EUH8	0	1128.61	High	0	2.449e-05	49
High	MAYKGSYNNGAFKAQGIQLTTK		7.95609e-10	0	1	1	35	B4EVD6	2	2391.21	High	0	3.75e-11	63
High	IPFVAYVQAESADAK		0.000137648	0	1	1	2	Q04681	0	1608.83	High	0	3.091e-05	28
High	MAYKGSYNNGAFK	1xDeamidated [N]; 1xOxidation [M1]	1.30438e-08	0	1	1	50	B4EVD6	1	1467.66	High	0	8.736e-10	90
High	IPVHMIETINKLNR		0.000141902	0	1	1	1	B4EW60	1	1677.95	High	0	3.211e-05	51
High	MASALNDVEEKVYTR	1xOxidation [M1]	4.29836e-08	0	1	1	7	B4F145	1	1741.84	High	0	3.338e-09	78
High	LPTEVALTATTK		0.000138115	0	1	1	1	B4EU89	0	1244.71	High	0	3.11e-05	25
High	LPSTLPVTVIR		6.47058e-05	0	1	1	3	B4F0U0	0	1195.74	High	0	1.28e-05	72
High	VAPYYGDTSQPSGTFPR		1.29762e-06	0	1	1	7	B4EYT2	0	1842.87	High	0	1.542e-07	50
High	VFSSTEHAENIFEYQPWFIQR		1.91683e-06	0	1	1	3	B4EUW5	0	2628.25	High	0	2.392e-07	43
High	VFTDFQELAGDRAYADDKAIVGGIAR		1.37418e-05	0	1	1	6	B4F254	2	2798.41	High	0	2.2e-06	48
High	LPSGGALVIDTTEALTAIDINSSR		4.66369e-11	0	1	1	14	B4ETC0	0	2414.28	High	0	1.545e-12	86
High	MASALNDVEEKVYTRDLFGND	1xOxidation [M1]	0.000144317	0	1	1	6	B4F145	2	2403.11	High	1.667e-05	0.0002435	25
High	IPQESGGTKDITGGLPR	1xDeamidated [Q3]	5.65256e-07	0	1	1	2	B4EYU8	1	1726.9	High	0	3e-07	68
High	IPQESGGTKDITGGLPR		9.71887e-12	0	1	1	38	B4EYU8	1	1725.91	High	0	4.65e-13	128
High	VAPYPKAKENQIR		4.67389e-05	0	1	1	6	B4F0H3	2	1513.85	High	7.549e-05	0.0007221	46
High	VAPIDASAFR		8.9285e-05	0	1	1	5	B4EV91	0	1046.56	High	0	1.857e-05	55
High	MATLNFNGIGGDGYPKIDSHPGYVNTGFVDAEVLKGYIEK	1xDeamidated [N]; 1xOxidation [M1]	7.60456e-05	0	1	1	2	B4F1P5	2	4304.09	High	0	1.543e-05	35
High	LPMDYQTINDAIVELQDHPNLVAR		0.000133965	0	1	1	1	B4EY49	0	2765.39	High	0	3.002e-05	14
High	VGAATEVEMK		5.82827e-06	0	1	1	5	B4EXE2	0	1034.52	High	0	2.798e-06	63
High	LPLTIDALR		0.000135795	0	1	1	4	B4ETC4	0	1011.62	High	1.667e-05	5.612e-05	51
High	LPIITFIDTPGAYPGVGAEERGQSEAIAR	1xDeamidated [Q23]	0.00016068	0	1	1	3	B4F254	1	3029.56	High	0	3.733e-05	34
High	IPIIILTAR		9.63697e-05	0	1	1	3	B4EYZ3	0	1009.68	High	0	2.03e-05	50
High	MAYKGSYNNGAFK		1.26264e-08	0	1	1	23	B4EVD6	1	1450.68	High	0	8.404e-10	93
High	VGAATEVEMKEK		8.50285e-07	0	1	1	16	B4EXE2	1	1291.66	High	0	1.16e-07	69
High	MAYKGSYNNGAFK	1xDeamidated [N]	2.99478e-08	0	1	1	64	B4EVD6	1	1451.66	High	0	3.032e-09	90
High	LPKDAKVEIEVIAIR		6.77711e-08	0	1	1	9	B4F2L9	2	1694.02	High	0	5.556e-09	74
High	MAYKGSYNNGAFK	1xOxidation [M1]	4.89187e-07	0	1	1	23	B4EVD6	1	1466.67	High	0	5.137e-08	58
High	LPGILDLSR		6.18097e-05	0	1	1	5	B4ESQ7	0	983.588	High	0	1.217e-05	51
High	VGALPLTAFEQVR		8.1217e-06	0	1	1	2	B4EZR2	0	1400.79	High	0	1.213e-06	69
High	LNTQVQQLSSDVQSANAQAKAAYDEAARANQR	1xDeamidated [Q/N]	1.29408e-07	0	1	1	3	B4EWN9	2	3447.68	High	0	1.615e-08	62
High	LNTQVQQLSSDVQSANAQAKAAYDEAARANQR		8.27871e-10	0	1	1	4	B4EWN9	2	3446.7	High	0	3.925e-11	88
High	MDDPLLLVGDTGTGKDLFAK		2.94115e-08	0	1	1	5	B4EWJ9	1	2106.08	High	0	2.176e-09	53
High	LNPQQTVREAVEEAVSEVK		0.00016668	0	1	1	5	B4EY48	1	2126.11	High	0	3.904e-05	31
High	MDKALEILTDTPPDVFNHNLENVPR		2.68203e-06	0	1	1	4	B4EV01	1	2878.44	High	0	7.134e-06	38
High	VGAPFIEIHTGAYADAEDEQAQEKEFVR		4.80428e-07	0	1	1	4	B4F044	1	3120.49	High	0	6.03e-08	59
High	VGDEVEIVGIK		1.65895e-06	0	2	2	2	B4EYV6; B4F1I0	0	1157.64	High	0	2.031e-07	74
High	INPLSLNQLSLIQIR		1.05658e-05	0	1	1	3	B4EW92	0	1722.03	High	0	1.631e-06	42
High	MDKALEILTDTPPDVFNHNLENVPR	1xOxidation [M1]	8.32051e-07	0	1	1	2	B4EV01	1	2894.44	High	0	9.348e-08	43
High	VGDEVEIVGIKETAK		9.80447e-09	0	1	1	34	B4F1I0	1	1586.86	High	0	6.317e-10	76
High	VANLTGEQVVNIGSQDMNDQVWLK		4.92933e-05	0	1	1	1	B4EVA1	0	2658.32	High	0	9.351e-06	32
High	INPIEDMPYDENGNPVDLVLNPLGVPSR	1xOxidation [M7]	3.15528e-06	0	1	1	12	B4EYU9	0	3093.52	High	0	4.184e-07	46
High	VANLGSLGDQVNVKSGYAR		2.03319e-05	0	1	1	6	B4F278	1	1948.02	High	0	3.423e-06	41
High	INPIEDMPYDENGNPVDLVLNPLGVPSR		2.6181e-07	0	1	1	7	B4EYU9	0	3077.52	High	0	1.413e-07	53
High	VGDIVIFNDGYGVK		2.87252e-06	0	1	1	18	B4EXE3	0	1495.78	High	0	3.765e-07	55
High	INPGNIGNEER		0.000138583	0	1	1	4	B4EZT3	0	1212.6	High	0	3.117e-05	34
High	MDKSVEALKSQINK		8.69748e-06	0	1	1	4	B4F2D0	2	1590.85	High	0	1.311e-06	37
High	MDKSVEALKSQINK	1xOxidation [M1]	0.000147761	0	1	1	4	B4F2D0	2	1606.85	High	0.0005147	0.004101	31
High	VGDIVIFNDGYGVKSEK		2.03823e-06	0	1	1	7	B4EXE3	1	1839.95	High	0	2.566e-07	53
High	VGDMIEVFQVIEIKR		2.61508e-06	0	1	1	5	B4F2B9	1	1775.97	High	0	7.778e-07	58
High	INIVDTPGHADFGGEVER		1.55035e-07	0	1	1	17	B4EZC1	0	1925.94	High	0	2.957e-08	81
High	VGDMIEVFQVIEIKR	1xOxidation [M4]	8.06335e-06	0	1	1	1	B4F2B9	1	1791.97	High	0	1.206e-06	41
High	LNLPDQNIAVVR		4.82555e-05	0	1	1	2	B4EZJ5	0	1351.77	High	0	9.14e-06	40
High	VANLGSLGDQVNVK		2.83472e-07	0	1	1	22	B4F278	0	1413.77	High	0	2.782e-08	75
High	MDNASKPSFQNVLEFVR		7.53631e-10	0	1	1	10	B4ETB9	0	1981.98	High	0	3.527e-11	79
High	INIGVLKAGEGR		4.03333e-06	0	1	1	13	B4EXM4	1	1226.72	High	0	2.926e-05	62
High	MDNASKPSFQNVLEFVR	1xDeamidated [Q/N]	1.87877e-05	0	1	1	3	B4ETB9	0	1982.96	High	0	3.134e-06	48
High	INLGIGVYKDETGKTPVLTTVK		1.4556e-05	0	1	1	6	B4EVB7	2	2346.33	High	0	2.347e-06	43
High	LNPTHPNIDYVLYMR		3.20529e-07	0	1	1	7	B4EUX3	0	1845.93	High	0	3.198e-08	58
High	LPVLGVDLSGAGAK		3.96875e-05	0	1	1	1	B4EXM1	0	1296.75	High	0	7.312e-06	44
High	LNPTHPNIDYVLYMR	1xOxidation [M14]	3.48307e-07	0	1	1	4	B4EUX3	0	1861.93	High	0	3.51e-08	74
High	INQQAMNYSR		2.32177e-05	0	1	1	5	B4EV28	0	1224.58	High	0	7.197e-06	56
High	LNTQVQQLSSDVQSANAQAKAAYDEAAR		8.85566e-06	0	1	1	3	B4EWN9	1	2977.46	High	0	1.339e-06	43
High	LNTQVQQLSSDVQSANAQAK	2xDeamidated [Q13; Q/N]	1.60009e-06	0	1	1	2	B4EWN9	0	2132.05	High	0	1.949e-07	50
High	LNTQVQQLSSDVQSANAQAK	1xDeamidated [N/Q]	2.43285e-06	0	1	1	26	B4EWN9	0	2131.06	High	0	3.129e-07	46
High	LNTQVQQLSSDVQSANAQAK		9.71216e-11	0	1	1	24	B4EWN9	0	2130.08	High	0	3.531e-12	100
High	MDDPLLLVGDTGTGKDLFAK	1xOxidation [M1]	1.76062e-08	0	1	1	4	B4EWJ9	1	2122.07	High	0	1.223e-09	58
High	INTQGGTIDEADLLAYPAELNSKTPFR	1xDeamidated [Q/N]	2.56194e-07	0	1	1	7	B4F0U1	1	2935.47	High	0	2.489e-08	67
High	INTQGGTIDEADLLAYPAELNSKTPFR		3.3619e-08	0	1	1	3	B4F0U1	1	2934.48	High	0	9.008e-09	71
High	INTQGGTIDEADLLAYPAELNSK	1xDeamidated [Q4]	0.000114896	0	1	1	2	B4F0U1	0	2434.2	High	0	2.499e-05	27
High	INTQGGTIDEADLLAYPAELNSK		2.69173e-06	0	1	1	12	B4F0U1	0	2433.21	High	0	9.246e-07	41
High	MDEFKPENEIKSGDNSLKPDTSDRPER		9.08192e-06	0	1	1	6	B4F0B2	1	3134.47	High	1.667e-05	0.0001417	29
High	MDEFKPENEIKSGDNSLKPDTSDRPER	1xOxidation [M1]	4.13655e-06	0	1	1	5	B4F0B2	1	3150.46	High	0	5.67e-07	35
High	LNTPEQFADILMK		6.53926e-05	0	1	1	1	B4EU69	0	1519.78	High	0	1.296e-05	30
High	LNTLSPAEGAK		6.04238e-06	0	1	1	12	B4F1K3	0	1100.59	High	0	8.719e-07	81
High	MDEFKPENEIKSGDNSLKPDTSDRPER	1xDeamidated [N15]; 1xOxidation [M1]	0.000172308	0	1	1	2	B4F0B2	1	3151.45	High	1.667e-05	4.056e-05	31
High	LNTHSGIGFGAEVK		6.08614e-06	0	1	1	8	B4EU54	0	1429.74	High	0	4.684e-06	41
High	VGAMFFLGSGNQAK		2.35504e-06	0	1	1	14	B4F188	0	1426.71	High	0	3.017e-07	51
High	VANRLYTSLGDAAVGR		2.83677e-08	0	1	1	6	B4EVR3	1	1662.89	High	0	2.087e-09	67
High	LNSPVVTELMDLEDAKQK		4.5051e-08	0	1	1	3	B4EUV7	1	2030.05	High	0	3.521e-09	56
High	INSFAELR		2.48538e-05	0	1	1	8	B4EXL6	0	949.51	High	0	4.291e-06	72
High	VANRFPAIVYGGNEEPIAIDLDHNEVINQEHK		0.000158546	0	1	1	2	B4ET93	1	3601.8	High	0	3.672e-05	26
High	VGAMFFLGSGNQAK	1xOxidation [M4]	1.09102e-06	0	1	1	12	B4F188	0	1442.71	High	0	1.266e-07	55
High	INSAKDDAAGQAIANRFTSNVNGLTQASR	1xDeamidated [Q/N]	2.01864e-05	0	1	1	14	B4EYK5	2	2991.49	High	0	3.396e-06	38
High	INSAKDDAAGQAIANRFTSNVNGLTQASR		8.54053e-08	0	1	1	10	B4EYK5	2	2990.5	High	0	4.401e-08	58
High	INSAKDDAAGQAIANR		7.92739e-10	0	2	2	20	B4EYK4; B4EYK5	1	1614.82	High	0	3.735e-11	96
High	LNRLGYFETVETETQRIPGSPDQVDIVYR		2.0038e-07	0	1	1	1	B4F262	2	3395.72	High	0	1.886e-08	65
High	MDEYIDMLIPR		8.80514e-05	0	1	1	2	B4EUV1	0	1395.66	High	0	2.096e-05	35
High	LPVLGVDLSGAGAKDVQIYMQR		4.2886e-06	0	1	1	2	B4EXM1	1	2330.25	High	0	1.45e-06	49
High	MASALNDVEEKVYTR		8.79103e-08	0	1	1	10	B4F145	1	1725.85	High	0	7.465e-09	80
High	LPVLGVDLSGAGAKDVQIYMQR	1xOxidation [M20]	7.39445e-05	0	1	1	2	B4EXM1	1	2346.25	High	0	1.493e-05	45
High	MAGQLGNEQVTVQSLEVVR	1xOxidation [M1]	3.97811e-11	0	1	1	9	B4F1I4	0	2074.06	High	0	1.289e-12	121
High	LQTTSEKVGNLAFLDVTGR		1.04473e-06	0	1	1	6	B4EZ60	1	2049.1	High	0	1.208e-07	62
High	MAGQLGNEQVTVQSLEVVR	1xDeamidated [N/Q]; 1xOxidation [M1]	5.75512e-12	0	1	1	3	B4F1I4	0	2075.04	High	0	1.891e-13	129
High	MAGQLGNEQVTVQSLEVVRVDAER		1.3165e-06	0	1	1	4	B4F1I4	1	2628.34	High	0	1.566e-07	44
High	MAGQLGNEQVTVQSLEVVRVDAER	1xDeamidated [Q13]	1.33519e-05	0	1	1	2	B4F1I4	1	2629.32	High	0	2.13e-06	48
High	IQTMNIQQDR		5.61914e-05	0	1	1	6	B4F269	0	1246.62	High	0	1.087e-05	53
High	MAGQLGNEQVTVQSLEVVRVDAER	1xOxidation [M1]	5.65899e-05	0	1	1	3	B4F1I4	1	2644.34	High	0	1.099e-05	36
High	VAQSLREHIKLNEMEDSFGEVMVPTEEVVEIR	1xDeamidated [N12]	0.000126872	0	1	1	2	B4EYV4	2	3714.84	High	0	2.807e-05	33
High	LQTLGLTQGTVVTISAEGEDEKQAVEHLVK	1xDeamidated [Q]	1.99657e-07	0	1	1	3	B4EZR6	1	3194.68	High	0	1.873e-08	54
High	LQTLGLTQGTVVTISAEGEDEKQAVEHLVK		8.333e-09	0	1	1	14	B4EZR6	1	3193.7	High	0	6.612e-10	69
High	MAGQLGNEQVTVQSLEVVRVDAERNLLLVK		1.94746e-05	0	1	1	4	B4F1I4	2	3308.8	High	0	3.262e-06	21
High	VAQSLREHIKLNEMEDSFGEVMVPTEEVVEIR		4.13371e-09	0	1	1	3	B4EYV4	2	3713.85	High	0	2.392e-10	70
High	MAGQLGNEQVTVQSLEVVRVDAERNLLLVK	1xOxidation [M1]	1.78969e-06	0	1	1	10	B4F1I4	2	3324.79	High	0	2.21e-07	46
High	IQSDEVDTQIER		6.56512e-06	0	1	1	7	B4EZR7	0	1432.69	High	0	1.191e-06	58
High	LQRQGEEEFLGFSR		0.00011809	0	1	1	5	B4ET92	1	1695.84	High	0.0007839	0.005704	26
High	LQQVGDKPRPK		5.94577e-05	0	1	1	17	B4EYV4	0	1265.73	High	0	1.162e-05	38
High	MAGQLGNEQVTVQSLEVVRVDAERNLLLVK	1xDeamidated [Q/N]; 1xOxidation [M1]	2.34232e-08	0	1	1	4	B4F1I4	2	3325.78	High	0	1.682e-09	99
High	MAGSADIEIR	1xOxidation [M1]	5.34478e-06	0	1	1	4	B4EUT1	0	1078.52	High	0	7.564e-07	68
High	VFILKDGLSGWSGENLPLAK		1.42966e-05	0	1	1	2	B4F138	1	2144.18	High	0	2.297e-06	41
High	IQQALPSMGALILSDYAK		6.22469e-05	0	1	1	3	B4EW46	0	1919.03	High	0	1.222e-05	26
High	IQPDEILVAHDELDLPPGVVK		1.40417e-05	0	1	1	5	B4EVR1	0	2297.24	High	0	2.253e-06	18
High	VFIMDEAEQFMPNYLR		4.55421e-08	0	1	1	14	B4F1Q3	0	2002.94	High	0	3.564e-09	77
High	LQPDEGIDIEVLNKAPGLDHKHR		9.2138e-06	0	1	1	9	B4EVU4	2	2594.37	High	0	1.402e-06	39
High	MAKDAGYTAIISHR		2.72622e-08	0	1	1	19	B4EUF7	1	1533.78	High	0	2.001e-09	77
High	LQPDEGIDIEVLNKAPGLDHK		7.63544e-08	0	1	1	11	B4EVU4	1	2301.21	High	0	6.359e-09	72
High	IQVEHPVTEMITGVDLIKEQLR		2.22985e-10	0	1	1	8	B4EX26	1	2548.38	High	0	8.98e-12	78
High	VFIMDEAEQFMPNYLR	1xOxidation [M]	1.94473e-06	0	1	1	29	B4F1Q3	0	2018.94	High	0	1.267e-06	69
High	IQVEHPVTEMITGVDLIKEQLR	1xDeamidated [Q]	6.32254e-07	0	1	1	2	B4EX26	1	2549.36	High	0	6.873e-08	62
High	IQVEHPVTEMITGVDLIKEQLR	1xDeamidated [Q]; 1xOxidation [M10]	2.32966e-06	0	1	1	3	B4EX26	1	2565.36	High	0	2.979e-07	68
High	MAEDDHQPPLIR		0.00010875	0	1	1	3	B4EZS9	0	1421.68	High	1.667e-05	0.0001331	40
High	IRGDYGGYRDESGTHHLNVLDFQR		8.38607e-05	0	1	1	12	B4EZ40	2	2805.35	High	0	1.725e-05	35
[truncated: 12,914 more rows]

## Sheet: Efa
Confidence	Sequence	Modifications	Qvality PEP	Qvality q-value	# Protein Groups	# Proteins	# PSMs	Master Protein Accessions	# Missed Cleavages	Theo. MH+ [Da]	Confidence (by Search Engine): Mascot	Percolator q-Value (by Search Engine): Mascot	Percolator PEP (by Search Engine): Mascot	Ions Score (by Search Engine): Mascot
High	AAAANIVPNSTGAAK		5.80191e-09	0	1	1	72	Q833I8	0	1355.73	High	0	6.269e-14	81
High	NIGKYTIHEASLVNMPLKYR		9.29335e-11	0	1	1	8	Q836H0	2	2347.26	High	0	2.241e-14	71
High	NLGIKPLPK		0.000819165	0	1	1	5	Q833A3	0	979.63	High	0	6.08e-05	35
High	NIGILKEVGYQEIIPR		4.96891e-12	0	1	1	6	Q830W2	1	1842.05	High	0	4.591e-16	96
High	NIGIMAHVDAGK		3.05695e-06	0	1	1	9	Q839G9	0	1225.64	High	0	3.329e-09	51
High	NIGIMAHVDAGK	1xOxidation [M5]	1.42535e-05	0	1	1	2	Q839G9	0	1241.63	High	0	4.818e-08	43
High	NIGIMAHVDAGKTTTTER		2.93287e-13	0	1	1	32	Q839G9	1	1914.97	High	0	4.591e-16	101
High	NIGIMAHVDAGKTTTTER	1xDeamidated [N1]	0.000728821	0	1	1	1	Q839G9	1	1915.95	High	0	4.391e-05	28
High	NIGIMAHVDAGKTTTTER	1xOxidation [M5]	1.76379e-13	0	1	1	15	Q839G9	1	1930.97	High	0	4.591e-16	111
High	NIGIMAHVDAGKTTTTER	1xDeamidated [N1]; 1xOxidation [M5]	1.22645e-07	0	1	1	2	Q839G9	1	1931.95	High	0	1.253e-11	61
High	NIGIMAHVDAGKTTTTERILYYTGK	1xDeamidated [N1]	4.73411e-05	0	1	1	2	Q839G9	2	2754.41	High	3.853e-05	0.0007546	22
High	NLGIQTIVAATESGHTAR		8.70278e-13	0	1	1	43	Q836R2	0	1838.97	High	0	4.591e-16	103
High	NLGDLIISTER		1.34073e-05	0	1	1	6	Q831T7	0	1230.67	High	0	4.354e-08	48
High	NLGIQTIVAATESGHTAR	1xDeamidated [Q5]	3.69153e-08	0	1	1	5	Q836R2	0	1839.96	High	0	1.559e-12	43
High	NIHHATEIGQASMGVR		1.22601e-05	0	1	1	3	Q831P0	0	1720.85	High	0	3.904e-06	36
High	NLHRAPMFTGIVEGVGAR		1.81337e-09	0	1	1	9	Q82YX0	1	1925.02	High	0	3.725e-14	55
High	NLHVSIEDKK		6.10392e-05	0	1	1	14	Q831V3	1	1182.65	High	0	1.543e-05	43
High	NLHVSIEDKKILK		0.000354188	0	1	1	1	Q831V3	2	1536.91	High	0	1.271e-05	23
High	NIKLNIPLMSASMDTVTDSNMAIAMAR		3.78046e-10	0	1	1	2	Q82YY8	1	2908.44	High	0	5.507e-16	68
High	NIKLNIPLMSASMDTVTDSNMAIAMAR	1xDeamidated [N5]	7.44743e-10	0	1	1	1	Q82YY8	1	2909.42	High	0	1.776e-15	62
High	NIKLNIPLMSASMDTVTDSNMAIAMAR	2xDeamidated [N20; N]	1.45319e-08	0	1	1	2	Q82YY8	1	2910.41	High	0	3.09e-13	50
High	NIKLNIPLMSASMDTVTDSNMAIAMAR	1xOxidation [M]	2.49769e-09	0	1	1	7	Q82YY8	1	2924.43	High	0	4.08e-14	68
High	NIKLNIPLMSASMDTVTDSNMAIAMAR	1xDeamidated [N]; 1xOxidation [M]	9.82969e-08	0	1	1	3	Q82YY8	1	2925.42	High	0	8.521e-12	57
High	NIKLNIPLMSASMDTVTDSNMAIAMAR	1xDeamidated [N]; 2xOxidation [M]	0.00021228	0	1	1	2	Q82YY8	1	2941.41	High	0	5.256e-06	28
High	NLKLTQAEVAER		0.000991972	0	1	1	2	Q82YY3	1	1371.76	High	0	7.412e-05	32
High	NIHFSESEKALGGTAR		6.58125e-05	0	1	1	2	Q836E9	1	1716.87	High	0	6.863e-07	34
High	NIFSEPLNIEELKAILIMTEDGTEEIISTR		2.73072e-07	0	1	1	2	Q830U3	1	3418.77	High	0	4.998e-11	28
High	NIFSEPLNIEELK		2.14746e-06	0	1	1	1	Q830U3	0	1545.82	High	0	1.808e-09	44
High	NIFGGVVHDQSASGQTLFIEPK		4.58366e-07	0	1	1	6	Q835H3	0	2344.19	High	0	7.006e-07	49
High	NIEDGEKSQLENLAWLGMEWDESPAHPGEYGPYR	1xOxidation [M18]	8.61782e-10	0	1	1	3	Q839V7	1	3933.77	High	0	2.288e-15	66
High	NIEDGEKSQLENLAWLGMEWDESPAHPGEYGPYR	1xDeamidated [N/Q]; 1xOxidation [M18]	1.32883e-08	0	1	1	4	Q839V7	1	3934.75	High	0	1.142e-12	64
High	NIEDGEKSQLENLAWLGMEWDESPAHPGEYGPYRQSER	1xDeamidated [Q35]	1.30954e-05	0	1	1	1	Q839V7	2	4418.99	High	0	4.147e-08	27
High	NIEDGEKSQLENLAWLGMEWDESPAHPGEYGPYRQSER	2xDeamidated [Q35; Q/N]	2.71825e-08	0	1	1	4	Q839V7	2	4419.97	High	0	9.099e-13	56
High	NLEEPVKPFPGVQGSSGLAVFDYK		8.38326e-15	0	1	1	32	P37062	0	2578.32	High	0	4.591e-16	98
High	NLEEPVKPFPGVQGSSGLAVFDYK	1xDeamidated [N/Q]	8.57847e-11	0	1	1	8	P37062	0	2579.3	High	0	4.591e-16	66
High	NLEEPVKPFPGVQGSSGLAVFDYK	2xDeamidated [N1; Q13]	0.000120749	0	1	1	2	P37062	0	2580.29	High	0	1.98e-06	23
High	NLEEPVKPFPGVQGSSGLAVFDYKFASTGINEVMAQK		2.09918e-12	0	1	1	20	P37062	1	3954.99	High	0	4.591e-16	69
High	NLEEPVKPFPGVQGSSGLAVFDYKFASTGINEVMAQK	1xDeamidated [N/Q]	9.51349e-10	0	1	1	13	P37062	1	3955.98	High	0	2.698e-15	53
High	NLEEPVKPFPGVQGSSGLAVFDYKFASTGINEVMAQK	2xDeamidated [N/Q]	7.72879e-06	0	1	1	7	P37062	1	3956.96	High	0	1.66e-08	31
High	NLEEPVKPFPGVQGSSGLAVFDYKFASTGINEVMAQK	1xOxidation [M34]	3.17477e-07	0	1	1	3	P37062	1	3970.99	High	0	8.107e-06	41
High	NLEEPVKPFPGVQGSSGLAVFDYKFASTGINEVMAQK	1xDeamidated [Q/N]; 1xOxidation [M34]	3.90328e-05	0	1	1	4	P37062	1	3971.97	High	0	2.779e-07	26
High	NLEEPVKPFPGVQGSSGLAVFDYKFASTGINEVMAQKLGK		2.02131e-11	0	1	1	3	P37062	2	4253.2	High	0	4.591e-16	75
High	NLEEPVKPFPGVQGSSGLAVFDYKFASTGINEVMAQKLGK	1xDeamidated [N/Q]	3.43881e-06	0	1	1	5	P37062	2	4254.18	High	0	1.848e-08	47
High	NLEEPVKPFPGVQGSSGLAVFDYKFASTGINEVMAQKLGK	2xDeamidated [Q/N]	8.2193e-08	0	1	1	5	P37062	2	4255.16	High	0	1.285e-11	46
High	NLEGLPSDRVELVVGDIADAELVNR		2.69277e-08	0	1	1	4	Q832N1	1	2693.41	High	0	8.952e-13	46
High	NIENTYETEQRKK		1.65752e-06	0	1	1	3	Q831T6	2	1652.82	High	0	1.151e-09	49
High	NIFAIGDIVPGAALAHK		1.25616e-10	0	1	1	25	Q835M1	0	1706.96	High	0	6.167e-16	76
High	NIFAIGDIVPGAALAHKASYEAK		1.46081e-12	0	1	1	19	Q835M1	1	2356.27	High	0	4.591e-16	63
High	NIFAIGDIVPGAALAHKASYEAK	1xDeamidated [N1]	2.30616e-11	0	1	1	4	Q835M1	1	2357.25	High	0	4.591e-16	57
High	NLFDYHQGKNASATILTAHAEDPTGYGR		0.00029632	0	1	1	1	Q839U1	1	3047.46	High	0	9.355e-06	8
High	NLFDYHQGKNASATILTAHAEDPTGYGR	1xDeamidated [N/Q]	1.32816e-05	0	1	1	7	Q839U1	1	3048.44	High	0	1.674e-07	41
High	NLFETVVKIENPR		1.84785e-09	0	1	1	25	Q835G1	1	1558.86	High	0	8.606e-15	78
High	NLFETVVKIENPRHSISIPEQNEDLDGLGYLQGK		1.0549e-07	0	1	1	9	Q835G1	2	3852.98	High	0	9.624e-12	35
High	NLFETVVKIENPRHSISIPEQNEDLDGLGYLQGK	2xDeamidated [N/Q]	0.000206378	0	1	1	4	Q835G1	2	3854.94	High	0	1.331e-05	24
High	NLKLTQAEVAERLGK		6.7742e-06	0	1	1	4	Q82YY3	2	1669.96	High	0	1.325e-08	37
High	NIKIVFPEATDPR		1.7207e-05	0	1	1	20	Q836Z4	1	1499.82	High	0	9.279e-05	51
High	NIKSLPFAMKEVKPELVAGK		4.82408e-05	0	1	1	2	Q838D6	2	2199.26	High	0	4.021e-07	23
High	NILAAANDVIKNNR		5.08393e-07	0	1	1	3	Q837V7	1	1525.84	High	0	1.481e-10	65
High	NLNNQEINLADYKGK		1.46674e-07	0	1	1	14	Q82ZW5	1	1733.88	High	0	1.699e-11	59
High	NLNNQEINLADYKGK	1xDeamidated [Q5]	5.15264e-05	0	1	1	1	Q82ZW5	1	1734.87	High	0	4.481e-07	31
High	NLNNQEINLADYKGKTVLISVVPDIDTR		3.83374e-09	0	1	1	7	Q82ZW5	2	3142.67	High	0	1.3e-10	72
High	NLNNQEINLADYKGKTVLISVVPDIDTR	1xDeamidated [N/Q]	2.95828e-07	0	1	1	5	Q82ZW5	2	3143.66	High	0	5.76e-11	51
High	NLNSMNFVKK		0.000125379	0	1	1	7	Q837V2	1	1194.63	High	0	2.099e-06	36
High	NLNTFLYTVADFGPMK		7.44547e-08	0	1	1	2	Q837V6	0	1830.91	High	0	5.262e-12	56
High	NLPENIERNFGSPNPEGYR		4.29056e-06	0	1	1	5	Q830B5	1	2203.05	High	0	5.976e-09	39
High	NLPENIERNFGSPNPEGYRK		7.3387e-06	0	1	1	10	Q830B5	2	2331.15	High	0	1.52e-08	29
High	NLPINEGWIDINELAEELQLNKK		3.90497e-06	0	1	1	3	Q839R7	1	2693.41	High	0	5.087e-09	20
High	NLPINEGWIDINELAEELQLNKK	1xDeamidated [N12]	0.00011147	0	1	1	1	Q839R7	1	2694.4	High	0	1.716e-06	8
High	NLPNVSVVTSDNVSVLDVVSANK		3.60848e-14	0	1	1	50	Q839G3	0	2370.25	High	0	4.591e-16	100
High	NLPNVSVVTSDNVSVLDVVSANK	1xDeamidated [N]	3.00195e-11	0	1	1	8	Q839G3	0	2371.24	High	0	4.591e-16	73
High	NLPTEENHLALALTGNTMVKDWQTK		2.19894e-07	0	1	1	1	Q836J5	1	2824.43	High	0	3.44e-11	40
High	NLPTKYQPTEIEAGRYQK		7.65982e-09	0	1	1	1	Q82ZW6	2	2136.11	High	0	1.009e-13	53
High	NLPTKYQPTEIEAGRYQK	1xDeamidated [Q17]	0.000803997	0	1	1	1	Q82ZW6	2	2137.09	High	0	5.196e-05	29
High	NIQAQLKGEATKPFSFK		1.64997e-07	0	1	1	10	Q833B2	1	1907.04	High	0	8.061e-10	51
High	NIQAQLKGEATKPFSFK	1xDeamidated [N/Q]	1.01079e-05	0	1	1	2	Q833B2	1	1908.02	High	0	2.664e-08	29
High	NIQGILTEAGSDFAHVVK		4.19074e-06	0	1	1	3	Q839X0	0	1899	High	0	5.734e-09	28
High	NLQTAIQTTK		9.10557e-05	0	1	1	2	Q82YW5	0	1117.62	High	0	1.207e-06	36
High	NLQTGATETVSYDK		8.06594e-08	0	1	1	5	P37061	0	1526.73	High	0	6.018e-12	59
High	NISIAPSSIANVHEPLIEHIK		0.000154928	0	1	1	2	Q82YW3	0	2282.25	High	0	3.045e-06	24
High	NISIAPSSIANVHEPLIEHIK	1xDeamidated [N11]	0.000663728	0	1	1	1	Q82YW3	0	2283.23	High	0	3.757e-05	14
High	NISIDELQQMTK		1.29726e-05	0	1	1	1	Q82ZB7	0	1419.71	High	0	4.094e-08	45
High	NLSPEERPVVGGFANEIRDLLTEAIEAR		0.000660629	0	1	1	4	Q836J6	1	3095.61	High	5.338e-05	0.0008315	15
High	NISVTTTFGPGIHVDQASF		1.22601e-05	0	1	1	22	Q830Q6	0	1990.99	High	0	3.708e-08	48
High	NLNNQEINLADYK	1xDeamidated [N1]	0.000732237	0	1	1	1	Q82ZW5	0	1549.75	High	0	4.429e-05	29
High	NIEDGEKSQLENLAWLGMEWDESPAHPGEYGPYR	2xDeamidated [Q/N]	7.61482e-05	0	1	1	9	Q839V7	1	3919.74	High	0	8.692e-06	31
High	NLNNQEINLADYK		2.41607e-07	0	1	1	3	Q82ZW5	0	1548.77	High	0	4.069e-11	49
High	NLNEEQKDALR		1.02538e-06	0	1	1	8	Q835R5	1	1329.68	High	0	4.974e-10	56
High	NILAFDIGEHRK		6.39803e-05	0	1	1	3	Q93K67	1	1412.76	High	0	6.545e-07	32
High	NIIAFGDGENDREMLSHAGIGVAMGNASPSIQK		1.83793e-05	0	1	1	5	Q82ZI9	1	3399.64	High	0	2.341e-06	19
High	NIIAKELPKEYNIDLIMLGATGLNAVER		4.49933e-09	0	1	1	2	Q833H1	2	3098.69	High	0	4.015e-14	53
High	NIIAKELPKEYNIDLIMLGATGLNAVER	1xDeamidated [N12]	2.93056e-07	0	1	1	3	Q833H1	2	3099.68	High	0	5.651e-11	54
High	NILANGSLPSQGFVPVDVAK		1.76309e-10	0	1	1	13	Q82ZL3	0	2026.1	High	0	4.591e-16	57
High	NILANGSLPSQGFVPVDVAK	1xDeamidated [N/Q]	3.3453e-11	0	1	1	22	Q82ZL3	0	2027.08	High	0	4.591e-16	74
High	NILANGSLPSQGFVPVDVAKSPK		4.8501e-07	0	1	1	5	Q82ZL3	1	2338.28	High	0	1.361e-10	31
High	NILANGSLPSQGFVPVDVAKSPK	1xDeamidated [Q/N]	1.55872e-05	0	1	1	5	Q82ZL3	1	2339.26	High	0	5.653e-08	26
High	NILDAQGATAVIDWVK		1.83917e-09	0	1	1	3	Q831P4	0	1713.92	High	0	8.477e-15	65
High	NIIDELAWR		0.00154338	0	1	1	5	P0DM33	0	1129.6	High	3.102e-05	0.0004828	25
High	NLIHASDSVQSAK		0.0005932	0	1	1	1	Q836S2	0	1369.71	High	0	3.086e-05	33
High	NLIHASDSVQSAKIEMQR		0.000452036	0	1	1	1	Q836S2	1	2027.03	High	0	1.945e-05	19
High	NLIHASDSVQSAKIEMQR	1xDeamidated [N1]	6.02198e-06	0	1	1	1	Q836S2	1	2028.02	High	0	1.076e-08	42
High	NILKLSEAFSEPILTEDAQDYLETLQEK		8.37442e-07	0	1	1	1	Q836A5	1	3237.64	High	0	3.515e-10	34
High	NILKLSEAFSEPILTEDAQDYLETLQEKLTIK	1xDeamidated [Q19]	2.73108e-08	0	1	1	1	Q836A5	2	3693.94	High	0	9.21e-13	40
High	NLLMIGPTGVGKTEIAR		1.23805e-07	0	1	1	2	Q834K4	1	1769.99	High	0	1.274e-11	63
High	NLIPTVIEQSSR		3.12977e-06	0	1	1	1	Q837R0	0	1356.75	High	0	3.471e-09	56
High	NLIPTVIEQSSRGER		0.000702056	0	1	1	6	Q837R0	1	1698.91	High	0	4.139e-05	28
High	NILSKEGVMK		5.45201e-05	0	1	1	9	Q834F9	1	1118.62	High	0	4.968e-07	44
High	NILSKEGVMK	1xOxidation [M9]	0.000439495	0	1	1	4	Q834F9	1	1134.62	High	0	1.852e-05	39
High	NILSKEGVMKK		1.37946e-06	0	1	1	17	Q834F9	2	1246.72	High	0	1.411e-08	51
High	NILSKEGVMKK	1xOxidation [M9]	8.45203e-06	0	1	1	17	Q834F9	2	1262.71	High	0	1.94e-08	46
High	NLLSLAIQR		0.000225652	0	1	1	5	Q82Z99	0	1027.63	High	0	5.826e-06	39
High	NILVGVDGSDQANLAYER		6.69601e-15	0	1	1	14	Q82ZL8	0	1933.96	High	0	4.591e-16	126
High	NILVGVDGSDQANLAYER	1xDeamidated [N1]	9.11757e-09	0	1	1	1	Q82ZL8	0	1934.95	High	0	1.374e-13	68
High	NLNEEQKDALRAFAK		1.72115e-06	0	1	1	7	Q835R5	2	1746.91	High	0	3.006e-09	47
High	NITDLAEVSGAGVK		2.371e-07	0	1	1	2	Q830Z1	0	1373.73	High	0	3.925e-11	48
High	NIEDGEKSQLENLAWLGMEWDESPAHPGEYGPYR	1xDeamidated [Q/N]	3.45649e-09	0	1	1	12	Q839V7	1	3918.76	High	0	3.706e-14	51
High	NIDTGMGLER		0.000115744	0	1	1	3	Q835J8	0	1105.53	High	0	1.838e-06	41
High	NGTPDLVYFPYKDKTDEGLDNIYQSTK		3.45558e-07	0	1	1	5	Q834S3	2	3121.5	High	0	2.145e-09	56
High	NGTPDLVYFPYKDKTDEGLDNIYQSTK	1xDeamidated [N/Q]	1.06516e-09	0	1	1	11	Q834S3	2	3122.48	High	0	3.296e-15	47
High	NGTPDLVYFPYKDKTDEGLDNIYQSTK	2xDeamidated [N1; N/Q]	0.000439495	0	1	1	2	Q834S3	2	3123.47	High	9.519e-05	0.001895	9
High	NGTYTFASKEPK		0.000411566	0	1	1	1	Q839X6	1	1342.66	High	0	1.648e-05	27
High	NGWGHIVADGSLANLEGLWYAR		5.0396e-12	0	1	1	13	Q838D6	0	2399.19	High	0	4.591e-16	78
High	NGWGHIVADGSLANLEGLWYAR	1xDeamidated [N]	1.36798e-14	0	1	1	23	Q838D6	0	2400.17	High	0	4.591e-16	98
High	NGWGHIVADGSLANLEGLWYAR	2xDeamidated [N1; N14]	3.55506e-08	0	1	1	5	Q838D6	0	2401.16	High	0	2.182e-12	55
High	NGYAKEANKGSMSALAGQK		2.56892e-08	0	1	1	2	Q839Y6	2	1924.95	High	0	8.295e-13	57
High	NGYAKEANKGSMSALAGQK	1xOxidation [M12]	1.30339e-05	0	1	1	5	Q839Y6	2	1940.95	High	0	1.113e-06	48
High	NGYAKEANKGSMSALAGQK	1xDeamidated [N8]; 1xOxidation [M12]	0.000960101	0	1	1	1	Q839Y6	2	1941.93	High	0	7e-05	28
High	NGYGQYLLR		5.79937e-06	0	1	1	5	H7C714	0	1083.56	High	0	8.589e-08	58
High	NGRTDLVTNMDEQTQEFLMNK	1xDeamidated [Q/N]	0.000423312	0	1	1	4	Q831P0	1	2485.13	High	0	1.733e-05	42
High	NGYGQYLLR	1xDeamidated [N1]	2.01047e-06	0	1	1	7	H7C714	0	1084.54	High	0	1.607e-09	66
High	NGYTDIYILKGGYDGWTGKVK	1xDeamidated [N1]	0.000138394	0	1	1	4	Q830J5	2	2349.18	High	0	2.506e-06	24
High	NHFKEAEIIMNAGQK		5.72204e-11	0	1	1	6	Q834A7	1	1729.87	High	0	4.591e-16	80
High	NHMGAISSEQETK		2.27352e-10	0	1	1	8	Q835U8	0	1431.65	High	0	9.52e-16	77
High	NHMGAISSEQETKLR		2.79761e-12	0	1	1	14	Q835U8	1	1700.84	High	0	4.591e-16	94
High	NHMGAISSEQETKLR	1xDeamidated [N1]	1.00132e-05	0	1	1	2	Q835U8	1	1701.82	High	0	2.606e-08	40
High	NHMGAISSEQETKLR	1xOxidation [M3]	4.54488e-14	0	1	1	14	Q835U8	1	1716.83	High	0	4.591e-16	120
High	NHMGAISSEQETKLRQAFGGGSTVNTQSK		0.000558163	0	1	1	2	Q835U8	2	3063.49	High	0	2.8e-05	39
High	NHMGAISSEQETKLRQAFGGGSTVNTQSK	1xDeamidated [Q16]	0.00129965	0	1	1	1	Q835U8	2	3064.48	High	0	0.0001155	27
High	NHTATHLLHR		1.74588e-07	0	1	1	6	Q835J8	0	1199.64	High	0	2.313e-11	72
High	NHVYQAVDLLKR		1.66492e-05	0	1	1	1	Q839U9	1	1455.81	High	0	6.33e-08	38
High	NKAQDYTDYAVQKGTELTEIAK		1.51609e-08	0	1	1	8	Q834C4	2	2486.24	High	0	2.962e-12	41
High	NGYTDIYILKGGYDGWTGK		0.000376468	0	1	1	2	Q830J5	1	2121.03	High	0	1.411e-05	26
High	NGRTDLVTNMDEQTQEFLMNK		1.64973e-06	0	1	1	3	Q831P0	1	2484.15	High	0	1.139e-09	47
High	NGQKLQLVGDKETGSSYGFAVK	1xDeamidated [Q/N]	9.14851e-05	0	1	1	8	Q837S0	2	2327.19	High	0	2.503e-06	37
High	NGQKLQLVGDKETGSSYGFAVK		3.64166e-12	0	1	1	9	Q837S0	2	2326.2	High	0	4.591e-16	80
High	NGLAPTNFIVSEYDRAAGR		6.42821e-05	0	1	1	1	Q833Y0	1	2051.03	High	0	6.588e-07	31
High	NGIGPISKFDVSETGVTLAAEVKDFPMEK		6.81011e-10	0	1	1	2	Q820T4	2	3079.57	High	0	1.964e-13	62
High	NGIGPISKFDVSETGVTLAAEVKDFPMEK	1xDeamidated [N1]	1.1754e-06	0	1	1	3	Q820T4	2	3080.55	High	0	6.316e-10	34
High	NGLLASLNSTAR		1.35391e-07	0	1	1	7	Q834N1	0	1216.66	High	0	1.486e-11	64
High	NGLNGTAITLYSPADDEAITQIEQLGVSFKPK		2.16714e-05	0	1	1	3	Q835K0	0	3390.74	High	0	1.002e-07	24
High	NGLNGTAITLYSPADDEAITQIEQLGVSFKPK	1xDeamidated [N/Q]	4.03403e-05	0	1	1	4	Q835K0	0	3391.73	High	0	2.928e-07	18
High	NGLNGTAITLYSPADDEAITQIEQLGVSFKPK	2xDeamidated [N/Q]	1.85582e-06	0	1	1	2	Q835K0	0	3392.71	High	0	9.306e-06	23
High	NGIPSLAITVPVR		1.26141e-06	0	1	1	6	Q830N4	0	1336.79	High	0	7.13e-10	69
High	NGIPSLAITVPVR	1xDeamidated [N1]	2.76915e-06	0	1	1	4	Q830N4	0	1337.78	High	0	2.807e-09	59
High	NGISASGESVQGAVNNVPVFSVDLATGK		2.12904e-12	0	1	1	11	Q838Y1	0	2717.37	High	0	4.591e-16	83
High	NGISASGESVQGAVNNVPVFSVDLATGK	1xDeamidated [N/Q]	1.23224e-07	0	1	1	9	Q838Y1	0	2718.36	High	0	2.172e-07	44
High	NGISASGESVQGAVNNVPVFSVDLATGK	2xDeamidated [N15; N/Q]	1.16413e-05	0	1	1	2	Q838Y1	0	2719.34	High	0	3.403e-08	34
High	NGISASGESVQGAVNNVPVFSVDLATGKVANQK		0.000184363	0	1	1	2	Q838Y1	1	3257.68	High	0	4.115e-06	27
High	NGIYIIDLQKTVK		3.67312e-06	0	1	1	3	Q831U9	1	1504.87	High	0	4.564e-09	39
High	NGIYIIDLQKTVK	1xDeamidated [N1]	0.00011147	0	1	1	1	Q831U9	1	1505.86	High	0	1.718e-06	23
High	NGLYQQITDLAQK		6.22375e-06	0	1	1	1	Q839H5	0	1491.78	High	0	1.148e-08	44
High	NGLYQQITDLAQK	1xDeamidated [N1]	6.61659e-06	0	1	1	1	Q839H5	0	1492.76	High	0	1.277e-08	40
High	NGLYQQITDLAQKNGHTLIELSGVEPNPR		5.53724e-12	0	1	1	6	Q839H5	1	3205.66	High	0	4.591e-16	83
High	NGLYQQITDLAQKNGHTLIELSGVEPNPR	1xDeamidated [Q/N]	5.72354e-13	0	1	1	16	Q839H5	1	3206.64	High	0	4.591e-16	95
High	NGLYQQITDLAQKNGHTLIELSGVEPNPR	2xDeamidated [Q/N]	3.96272e-10	0	1	1	21	Q839H5	1	3207.63	High	0	1.074e-13	66
High	NGLYQQITDLAQKNGHTLIELSGVEPNPR	5xDeamidated [N1; Q5; Q6; Q12; N14]	7.30656e-08	0	1	1	1	Q839H5	1	3210.58	High	0	5.065e-12	34
High	NGMTDGRMPLGTAAVEKR		9.42056e-07	0	1	1	1	Q832R1	2	1903.95	High	0	4.311e-10	35
High	NGNLDILVATDVAAR		6.64782e-06	0	1	1	1	Q837J2	0	1541.83	High	0	1.287e-08	49
High	NGNVVTASDSGKPTGPATITLNSDGSQSDVMSAAK	1xDeamidated [N22]	0.000300524	0	1	1	2	Q837S7	0	3378.6	High	0	9.619e-06	22
High	NGPFSIDIVR		1.53724e-06	0	1	1	3	Q835W3	0	1117.6	High	0	1.01e-09	58
High	NKDFYTENAKNYTEK		3.77837e-06	0	1	1	1	Q832Z2	2	1864.87	High	0	4.789e-09	37
High	NKDNVAAVVK		1.49406e-05	0	1	1	31	Q839G1	1	1057.6	High	0	9.913e-08	56
High	NKDNVAAVVKTIEYDPNR		2.00158e-08	0	1	1	4	Q839G1	2	2046.06	High	0	1.099e-10	51
High	NKDNVAAVVKTIEYDPNR	1xDeamidated [N]	6.80832e-08	0	1	1	3	Q839G1	2	2047.05	High	0	4.515e-12	47
High	NKVSSTELSEAVQVDSATIRR		2.07814e-07	0	1	1	2	Q830Y0	2	2290.2	High	0	3.111e-11	44
High	NKYVEEASQYAFDKEGQIPQHIAIIMDGNGR		0.000689041	0	1	1	1	Q831K9	2	3521.71	High	0	3.989e-05	23
High	NKYVEEASQYAFDKEGQIPQHIAIIMDGNGR	2xDeamidated [Q9; N29]	0.000372952	0	1	1	1	Q831K9	2	3523.68	High	0	1.39e-05	14
High	NLAHTGLTMVIVTHEMEFAR		0.000273583	0	1	1	1	Q839C9	0	2270.14	High	0	8.158e-06	15
High	NLALNIESR		7.72308e-05	0	1	1	5	Q836Q9	0	1029.57	High	0	1.823e-06	49
High	NLAIVEGRHPVVEK		0.0010738	0	1	1	4	Q82ZA2	1	1560.89	High	0	8.471e-05	30
High	NLAPKGTALIHGISR		2.5433e-05	0	1	1	1	Q839G6	1	1547.9	High	0	1.316e-07	39
High	NLAQLTGWTEGAPVWR		3.29838e-11	0	1	1	1	Q82ZB0	0	1798.92	High	0	4.591e-16	83
High	NLATGSDVEVGEAVGTIAAQSIGEPGTQLTMR		1.24119e-15	0	1	1	24	Q82Z41	0	3172.58	High	0	4.591e-16	106
High	NLATGSDVEVGEAVGTIAAQSIGEPGTQLTMR	1xDeamidated [Q/N]	5.01054e-15	0	1	1	11	Q82Z41	0	3173.56	High	0	4.591e-16	95
High	NLATGSDVEVGEAVGTIAAQSIGEPGTQLTMR	1xOxidation [M31]	3.87103e-11	0	1	1	12	Q82Z41	0	3188.57	High	0	1.692e-15	91
High	NLATGSDVEVGEAVGTIAAQSIGEPGTQLTMR	1xDeamidated [N/Q]; 1xOxidation [M31]	3.00155e-10	0	1	1	9	Q82Z41	0	3189.56	High	0	4.591e-16	76
High	NLAVDLKAHVVGQDDAVDKVAK		1.39251e-06	0	1	1	7	Q837W9	2	2305.25	High	0	1.322e-08	29
High	NLAVDLKAHVVGQDDAVDKVAK	1xDeamidated [Q/N]	6.13271e-05	0	1	1	4	Q837W9	2	2306.24	High	0	5.553e-06	38
High	NLAVSEYKR		0.000354188	0	1	1	3	Q831X6	1	1079.58	High	0	1.27e-05	43
High	NLAVVEENVPLATEFSK		0.000250224	0	1	1	2	Q837Y8	0	1859.97	High	0	6.993e-06	26
High	NLAVVEENVPLATEFSK	1xDeamidated [N8]	0.00011629	0	1	1	1	Q837Y8	0	1860.96	High	0	1.843e-06	17
High	NIAVVGLSNKPDR		3.79731e-08	0	1	1	4	Q834M9	0	1382.78	High	0	1.636e-12	80
High	NIAVVGLSNKPDRTSYK		4.94427e-10	0	1	1	2	Q834M9	1	1862.01	High	0	8.714e-16	45
High	NLDEAFETIIR		0.000135815	0	1	1	1	Q835Q2	0	1320.68	High	0	2.418e-06	34
High	NLDKAVEELALITGQKPLITK		8.95332e-14	0	1	1	146	Q839F2	1	2294.33	High	0	4.591e-16	90
High	NLDKAVEELALITGQKPLITK	1xDeamidated [Q/N]	5.27908e-07	0	1	1	11	Q839F2	1	2295.32	High	0	1.578e-10	40
High	NLDKAVEELALITGQKPLITKAK		2.49736e-08	0	1	1	13	Q839F2	2	2493.47	High	0	3.787e-10	43
High	NIDKTYIQMR		0.000403916	0	1	1	1	Q82YX0	1	1281.66	High	0	1.595e-05	34
High	NLDLNPFSR		0.00144627	0	1	1	1	Q82ZG8	0	1075.55	High	0	0.0001374	39
High	NKVAPPFK		0.00119523	0	1	1	3	P42444	1	900.53	High	8.056e-06	0.0002618	36
High	NIEDGEKSQLENLAWLGMEWDESPAHPGEYGPYR		5.25706e-11	0	1	1	29	Q839V7	1	3917.77	High	0	4.591e-16	80
High	NKVAFVGDGMNDAPVLAR		1.50188e-08	0	1	1	2	Q835H7	1	1873.96	High	0	3.27e-13	62
High	NKQTYEKLEESAQIIDQLSK	1xDeamidated [Q]	0.00132405	0	1	1	3	Q830S5	2	2366.21	High	0.001091	0.02157	23
High	NKEDATAKIAEMK		3.14543e-08	0	1	1	4	Q82YY9	2	1448.74	High	0	1.181e-12	52
High	NKEGAYAFMNFMLRPENAAQNAEYIGYSTPNKEAK	1xDeamidated [N10]	1.01079e-05	0	1	1	2	Q830W9	2	3968.86	High	0	2.654e-08	33
High	NKEGVVLAAFPK		4.3523e-07	0	1	1	3	Q839F3	1	1272.73	High	0	1.13e-10	63
High	NKEGVVLAAFPKQDK		5.50978e-10	0	1	1	11	Q839F3	2	1643.91	High	0	1.045e-15	66
High	NKEKYDYTIK		0.000294932	0	1	1	3	Q837S0	2	1301.67	High	0	9.25e-06	40
High	NKEIDIAKALSAIEEAE		0.000328564	0	1	1	4	Q836A4	2	1843.96	High	0	1.116e-05	53
High	NKELVEHGYEGK		7.80443e-08	0	1	1	7	Q837A5	1	1402.7	High	0	5.7e-12	56
High	NKFIEAGNQIIGGEVQLNPAYQGKER		6.49944e-13	0	1	1	2	Q836J9	2	2873.49	High	0	4.591e-16	96
High	NKGIQDIVLVGIK		5.66444e-06	0	1	1	1	P0DH77	1	1396.85	High	0	9.734e-09	42
High	NKGVQLMLDAVLDYLPSPLDIDAIKGIDTK	1xOxidation [M7]	0.000121318	0	1	1	1	Q839G9	2	3271.75	High	0	1.983e-06	21
High	NKHIPELVR		0.000571388	0	1	1	7	Q836E5	1	1105.65	High	0	6.239e-05	48
High	NKLDASLEELSSLDEDTKK		9.64883e-10	0	1	1	3	Q830I5	2	2135.07	High	0	2.782e-15	67
High	NKIDVPGEESYIQTVR		3.28159e-08	0	1	1	9	Q836Q8	1	1847.95	High	0	1.27e-12	54
High	NKIDVPGEESYIQTVR	1xDeamidated [N1]	2.83413e-05	0	1	1	1	Q836Q8	1	1848.93	High	0	1.592e-07	38
High	NKIITGLPDAYGR		1.31602e-06	0	1	1	12	Q834N1	1	1417.78	High	0	5.201e-08	60
High	NKIITGLPDAYGRGR		0.000109392	0	1	1	11	Q834N1	2	1630.9	High	0	1.662e-06	33
High	NKIQGIYTIPEAQIVFIDTPGIHKPK		8.78052e-09	0	1	1	11	Q831T9	1	2920.63	High	0	1.279e-13	46
High	NKIQGIYTIPEAQIVFIDTPGIHKPK	1xDeamidated [Q13]	2.65426e-06	0	1	1	2	Q831T9	1	2921.61	High	0	2.596e-09	36
High	NKPLADDVDLKVVAQQTPGFAGADLENVLNEAALVAAR		6.56007e-12	0	1	1	8	Q839B1	1	3933.07	High	0	4.591e-16	66
High	NKPLADDVDLKVVAQQTPGFAGADLENVLNEAALVAAR	1xDeamidated [N27]	2.2716e-05	0	1	1	1	Q839B1	1	3934.06	High	0	1.082e-07	17
High	NKPLADDVDLKVVAQQTPGFAGADLENVLNEAALVAAR	2xDeamidated [N1; Q]	1.35372e-06	0	1	1	2	Q839B1	1	3935.04	High	0	8.113e-10	33
High	NKPLADDVDLKVVAQQTPGFAGADLENVLNEAALVAARR		1.48101e-09	0	1	1	1	Q839B1	2	4089.17	High	0	5.826e-15	51
High	NKPLADDVDLKVVAQQTPGFAGADLENVLNEAALVAARR	1xDeamidated [N/Q]	1.59647e-07	0	1	1	4	Q839B1	2	4090.16	High	0	5.836e-09	44
High	NKPLADDVDLKVVAQQTPGFAGADLENVLNEAALVAARR	2xDeamidated [Q15; N/Q]	7.68482e-15	0	1	1	3	Q839B1	2	4091.14	High	0	4.591e-16	85
High	NKQTYEKLEESAQIIDQLSK		1.1376e-08	0	1	1	3	Q830S5	2	2365.22	High	0	2.017e-13	46
High	NKTDLLKLVEETTDVNLHFIR		5.06338e-12	0	1	1	4	Q834C2	2	2498.36	High	0	4.591e-16	102
High	NLTEQKLAYR		1.8471e-06	0	1	1	15	P37061	1	1235.67	High	0	1.386e-08	69
High	NITFESIDLLNLAK		3.58766e-06	0	1	1	2	Q82Z74	0	1590.87	High	0	4.401e-09	40
High	NLTLEQVGNFVGVGK		9.37882e-09	0	1	1	2	Q831N3	0	1574.85	High	0	1.442e-13	66
High	NPKGQAVITEVTGEVIDISEDPATRQK	1xDeamidated [N/Q]	1.56669e-07	0	1	1	4	Q82Z41	2	2896.49	High	0	1.916e-11	29
High	NPKKNELYLVEGDSAGGSAK		6.64348e-05	0	1	1	1	H7C794	2	2077.06	High	0	6.985e-07	16
High	NPIFMMSDSGAR		1.23206e-06	0	1	1	3	Q82Z41	0	1325.6	High	0	6.889e-10	65
High	NPIFMMSDSGAR	1xOxidation [M]	2.5682e-06	0	1	1	4	Q82Z41	0	1341.59	High	0	2.466e-09	48
High	NPIFMMSDSGARGNISNFTQLAGMR		2.43893e-07	0	1	1	3	Q82Z41	1	2715.28	High	0	4.116e-11	51
High	NPIGSENMTGLAR		2.45077e-08	0	1	1	3	Q831Y4	0	1359.67	High	0	7.619e-13	66
High	NPIGSENMTGLAR	1xOxidation [M8]	0.000113054	0	1	1	1	Q831Y4	0	1375.66	High	0	1.766e-06	42
High	NPIVFAFHPSAQK		1.98282e-08	0	1	1	21	Q837E3	0	1455.77	High	0	5.293e-13	67
High	NPPVNEDMLR		1.15347e-06	0	1	1	11	Q834D2	0	1184.57	High	0	6.103e-10	71
High	NPQTGQEIQIAASK		7.88447e-14	0	1	1	17	Q834T3	0	1484.77	High	0	4.591e-16	126
High	NPQTGQEIQIAASKVPAFKPGK		7.20786e-12	0	1	1	94	Q834T3	1	2309.26	High	0	4.591e-16	85
High	NPKGQAVITEVTGEVIDISEDPATRQK		3.40756e-08	0	1	1	4	Q82Z41	2	2895.51	High	0	1.35e-12	56
High	NPQTGQEIQIAASKVPAFKPGK	1xDeamidated [Q/N]	7.48454e-12	0	1	1	10	Q834T3	1	2310.25	High	0	4.591e-16	71
High	NPRPTRAEANDVANAIYDGTDAVMLSGETAAGDYPLEAVQTMAR	1xDeamidated [N/Q]	7.20975e-14	0	1	1	34	Q836R2	1	4623.17	High	0	4.591e-16	101
High	NPRPTRAEANDVANAIYDGTDAVMLSGETAAGDYPLEAVQTMAR	2xDeamidated [N/Q]	2.76784e-16	0	1	1	25	Q836R2	1	4624.16	High	0	4.591e-16	126
High	NPRPTRAEANDVANAIYDGTDAVMLSGETAAGDYPLEAVQTMAR	3xDeamidated [N10; N/Q]	0.00110425	0	1	1	4	Q836R2	1	4625.14	High	0	8.835e-05	40
High	NPRPTRAEANDVANAIYDGTDAVMLSGETAAGDYPLEAVQTMAR	1xOxidation [M]	1.39344e-11	0	1	1	12	Q836R2	1	4638.18	High	0	4.591e-16	93
High	NPRPTRAEANDVANAIYDGTDAVMLSGETAAGDYPLEAVQTMAR	1xDeamidated [N/Q]; 1xOxidation [M]	1.4932e-15	0	1	1	16	Q836R2	1	4639.17	High	0	4.591e-16	111
High	NPRPTRAEANDVANAIYDGTDAVMLSGETAAGDYPLEAVQTMAR	2xDeamidated [N/Q]; 1xOxidation [M]	5.77693e-12	0	1	1	25	Q836R2	1	4640.15	High	0	4.591e-16	82
High	NPRPTRAEANDVANAIYDGTDAVMLSGETAAGDYPLEAVQTMAR	3xDeamidated [N/Q]; 1xOxidation [M42]	5.40556e-08	0	1	1	5	Q836R2	1	4641.14	High	0	3.02e-12	55
High	NPRPTRAEANDVANAIYDGTDAVMLSGETAAGDYPLEAVQTMAR	1xDeamidated [N]; 2xOxidation [M24; M42]	7.99244e-10	0	1	1	3	Q836R2	1	4655.16	High	0	2.002e-15	78
High	NPRPTRAEANDVANAIYDGTDAVMLSGETAAGDYPLEAVQTMAR	2xDeamidated [N14; N]; 2xOxidation [M24; M42]	4.55917e-05	0	1	1	4	Q836R2	1	4656.15	High	0	2.733e-06	39
High	NQAREPWEQSIYEPDQNGGGSR		1.13225e-08	0	1	1	23	Q834T7	1	2518.13	High	0	1.654e-11	58
High	NQAREPWEQSIYEPDQNGGGSR	1xDeamidated [Q/N]	1.12693e-08	0	1	1	52	Q834T7	1	2519.12	High	0	5.333e-11	53
High	NPRPTRAEANDVANAIYDGTDAVMLSGETAAGDYPLEAVQTMAR		3.49049e-16	0	1	1	42	Q836R2	1	4622.19	High	0	4.591e-16	129
High	NPKGQAVITEVTGEVIDISEDPATR	1xDeamidated [N/Q]	4.98566e-05	0	1	1	8	Q82Z41	1	2640.34	High	0	6.956e-07	35
High	NPKGQAVITEVTGEVIDISEDPATR		3.76293e-15	0	1	1	28	Q82Z41	1	2639.35	High	0	4.591e-16	109
High	NPKELLIAEYAAK		2.74361e-07	0	1	1	3	Q82YW3	1	1459.82	High	0	5.05e-11	51
High	NNPVLIGEPGVGKTAIVEGLAQR		3.76418e-13	0	1	1	16	Q831Y7	1	2332.3	High	0	4.591e-16	99
High	NNPVLIGEPGVGKTAIVEGLAQR	1xDeamidated [N]	8.94746e-09	0	1	1	2	Q831Y7	1	2333.28	High	0	1.328e-13	39
High	NNPVLIGEPGVGKTAVVEGLAQK		3.98247e-12	0	1	1	7	Q837W9	1	2290.28	High	0	4.591e-16	64
High	NNPVLIGEPGVGKTAVVEGLAQK	1xDeamidated [N]	2.37131e-08	0	1	1	2	Q837W9	1	2291.26	High	0	7.198e-13	46
High	NNPVLVGEPGVGK		2.1576e-06	0	1	1	3	Q82YZ7	0	1279.7	High	0	1.816e-09	50
High	NNPVLVGEPGVGKTAIAEGLAQK		1.24455e-11	0	1	1	7	Q82YZ7	1	2262.25	High	0	4.591e-16	66
High	NNQDFQYFSESELTELRNESFVR		5.13203e-07	0	1	1	2	Q820V7	1	2852.31	High	0	1.497e-10	48
High	NNQKVLEESPSIAISEEK		2.44931e-05	0	1	1	2	Q830B3	1	2015.03	High	0	1.233e-07	53
High	NNQKVLEESPSIAISEEKR		1.20451e-13	0	1	1	12	Q830B3	2	2171.13	High	0	4.591e-16	94
High	NNQKVLEESPSIAISEEKR	1xDeamidated [Q/N]	4.715e-07	0	1	1	4	Q830B3	2	2172.11	High	0	1.292e-10	47
High	NNRLTEIDYINGAISR		1.3869e-11	0	1	1	10	H7C6Z5	1	1848.96	High	0	4.591e-16	84
High	NNRLTEIDYINGAISR	1xDeamidated [N11]	7.40949e-07	0	1	1	4	H7C6Z5	1	1849.94	High	0	2.838e-10	51
High	NNVASATFRDNESAYLAGVAAANTTK		2.52066e-07	0	1	1	5	Q839I9	1	2656.3	High	0	8.664e-11	46
High	NNVASATFRDNESAYLAGVAAANTTK	1xDeamidated [N11]	1.8817e-05	0	1	1	4	Q839I9	1	2657.28	High	0	7.831e-08	40
High	NNVDGVYSADPRVDETATKFEELTHLDVISK		0.000982761	0	1	1	4	Q831V1	2	3462.7	High	0.001225	0.02378	13
High	NNYALASHRTEDGVSLFSPLER		0.000124791	0	1	1	3	Q82ZJ9	1	2476.22	High	0	6.991e-06	35
High	NNYGNSTFGNNGNVPIDMSSPNIAKPISMGHLR		1.96449e-09	0	1	1	6	Q831N1	0	3516.67	High	0	9.569e-15	48
High	NNYGNSTFGNNGNVPIDMSSPNIAKPISMGHLR	1xDeamidated [N]	2.85042e-11	0	1	1	15	Q831N1	0	3517.66	High	0	4.591e-16	81
High	NNYGNSTFGNNGNVPIDMSSPNIAKPISMGHLR	2xDeamidated [N]	2.02979e-07	0	1	1	5	Q831N1	0	3518.64	High	0	3.008e-11	35
High	NPALPFTTSSLQQEAAR		1.03996e-06	0	1	1	1	Q834K0	0	1830.93	High	0	5.114e-10	29
High	NPAPEIAENGEPGQER		1.52325e-08	0	1	1	13	Q834V4	0	1707.79	High	0	7.265e-12	68
High	NPAPEIAENGEPGQER	1xDeamidated [Q/N]	9.06284e-05	0	1	1	3	Q834V4	0	1708.78	High	0	1.201e-06	45
High	NPAPEIAENGEPGQERKIELELK		3.23341e-05	0	1	1	3	Q834V4	2	2561.32	High	0	1.998e-07	23
High	NPAYAEQWIGFPDAAVDR		2.33805e-08	0	1	1	1	P27543	0	2019.96	High	0	7.035e-13	67
High	NPGIPYTNPLVAEALTR		1.76286e-09	0	1	1	1	O07108	0	1825.98	High	0	7.884e-15	81
High	NQAREPWEQSIYEPDQNGGGSR	2xDeamidated [Q/N]	3.63927e-07	0	1	1	8	Q834T7	1	2520.1	High	0	8.248e-11	36
High	NQEFFIDQKK		0.000582193	0	1	1	5	Q831C0	1	1296.66	High	0	3.01e-05	33
High	NQEGKLIGDVAFDEVSEIASYITPVPK	1xDeamidated [N/Q]	2.8218e-06	0	1	1	2	Q836W7	1	2920.48	High	0	2.887e-09	21
High	NQESVLMTDTTFRDAHQSLLATR		2.0099e-05	0	1	1	3	Q831P4	1	2634.29	High	0	6.243e-06	34
High	NSFMNSPELLKPTYQSK		6.74539e-09	0	1	1	10	Q834K1	0	1983.98	High	0	8.104e-14	60
High	NSFMNSPELLKPTYQSK	1xDeamidated [N5]	1.18069e-05	0	1	1	1	Q834K1	0	1984.97	High	0	3.475e-08	34
High	NSFMNSPELLKPTYQSK	1xOxidation [M4]	1.12134e-06	0	1	1	3	Q834K1	0	1999.98	High	0	5.832e-10	36
High	NSKPTTSLLTITSNVVYGK		3.23156e-15	0	1	1	40	Q834N1	0	2023.11	High	0	4.591e-16	106
High	NSKPTTSLLTITSNVVYGK	1xDeamidated [N1]	5.45743e-09	0	1	1	8	Q834N1	0	2024.09	High	0	1.66e-13	48
High	NSKPTTSLLTITSNVVYGKATGNTPDGR		1.58255e-12	0	1	1	6	Q834N1	1	2892.51	High	0	4.591e-16	82
High	NSKPTTSLLTITSNVVYGKATGNTPDGR	1xDeamidated [N14]	5.63956e-08	0	1	1	3	Q834N1	1	2893.49	High	0	3.247e-12	40
High	NSKPTTSLLTITSNVVYGKATGNTPDGR	2xDeamidated [N1; N14]	0.000198762	0	1	1	1	Q834N1	1	2894.47	High	0	4.677e-06	19
High	NSIPFEQLSPFK		2.0099e-05	0	1	1	2	Q831F9	0	1406.73	High	0	8.771e-08	47
High	NSIPFEQLSPFKTSGIR		5.15694e-08	0	1	1	5	Q831F9	1	1921.02	High	0	2.781e-12	56
High	NSLQYLQKMENVER		1.63515e-10	0	1	1	6	Q837E3	1	1751.87	High	0	4.591e-16	80
High	NSLQYLQKMENVER	1xDeamidated [Q]	1.82119e-06	0	1	1	2	Q837E3	1	1752.86	High	0	1.353e-09	53
High	NSQDPVKAEELQLR		2.59391e-10	0	1	1	16	Q82ZJ0	1	1626.84	High	0	4.591e-16	74
High	NSSQTNAMRTAIK		6.61954e-09	0	1	1	6	Q831Q7	1	1421.72	High	0	7.876e-14	68
High	NSSQTNAMRTAIK	1xDeamidated [N6]	8.69707e-08	0	1	1	2	Q831Q7	1	1422.7	High	0	6.897e-12	54
High	NSVGAGDSMIAGFIGNFSK		1.91002e-10	0	1	1	3	Q837W0	0	1871.9	High	0	4.591e-16	66
High	NSVSKNVSAINLINIK		1.32935e-11	0	1	1	13	Q837E3	1	1713.99	High	0	4.591e-16	79
High	NTAGEVVANVVDVK		1.71376e-09	0	1	1	5	Q835J8	0	1414.75	High	0	1.229e-14	77
High	NTAGEVVANVVDVKK		8.61556e-08	0	1	1	5	Q835J8	1	1542.85	High	0	6.797e-12	50
High	NTAHNIKWR		2.95678e-05	0	1	1	17	Q835Q1	1	1139.61	High	0	1.741e-07	54
High	NTAVDYNGTRINILDTPGHADFGGEVER		3.34486e-10	0	1	1	7	Q831P1	1	3031.45	High	0	4.591e-16	61
High	NTAVDYNGTRINILDTPGHADFGGEVER	1xDeamidated [N]	7.41342e-11	0	1	1	30	Q831P1	1	3032.43	High	0	4.591e-16	79
High	NTAVDYNGTRINILDTPGHADFGGEVER	2xDeamidated [N7; N12]	3.45694e-10	0	1	1	5	Q831P1	1	3033.42	High	0	4.757e-16	63
High	NTAVLSTGGGIVVGPENR		7.3449e-12	0	1	1	1	Q834S1	0	1740.92	High	0	4.591e-16	88
High	NTEANQLGENETAFSAAEVK		1.96501e-11	0	1	1	6	H7C6X9	0	2122.99	High	0	4.591e-16	87
High	NSFAVLKPNTGR		0.000899371	0	1	1	2	Q834I1	0	1303.71	High	0	6.299e-05	34
High	NNPVLIGEPGVGK		5.4808e-06	0	2	2	7	Q837W9; Q831Y7	0	1293.72	High	0	9.183e-09	43
High	NSEMLKISAIETAKENER		0.000458439	0	1	1	2	Q830S4	2	2063.04	High	0	1.987e-05	33
High	NSEHFSDNIDELITTSLTK		1.71331e-07	0	1	1	4	Q839R2	0	2164.04	High	0	2.24e-11	45
High	NQKNEILVQER		1.77835e-05	0	1	1	3	Q834P7	1	1370.74	High	0	3.131e-07	48
High	NQIGETTSDFDREK		2.20932e-07	0	1	1	4	Q93EU6	1	1639.76	High	0	3.479e-11	50
High	NQIGETTSDFDREKLQER		1.82979e-06	0	1	1	12	Q93EU6	2	2166.04	High	0	1.369e-09	48
High	NQIKDNLNDILR		2.00103e-06	0	1	1	7	Q82ZE5	1	1455.79	High	0	2.294e-09	56
High	NQIKDNLNDILRR		0.000337949	0	1	1	5	Q82ZE5	2	1611.89	High	0	1.173e-05	21
High	NQLTIETEPR		9.15633e-06	0	1	1	5	Q82ZR6	0	1200.62	High	0	2.244e-08	51
High	NQITTVDIHSSNVYETLNETTYAAIVSNPPIR		1.0751e-08	0	1	1	2	Q839J5	0	3560.79	High	0	1.826e-13	64
High	NQITTVDIHSSNVYETLNETTYAAIVSNPPIR	1xDeamidated [N18]	6.90789e-11	0	1	1	2	Q839J5	0	3561.77	High	0	4.591e-16	82
High	NQITTVDIHSSNVYETLNETTYAAIVSNPPIR	2xDeamidated [N/Q]	1.83077e-10	0	1	1	6	Q839J5	0	3562.75	High	0	4.591e-16	63
High	NQNLAELVGK		0.000106849	0	1	1	2	Q835V8	0	1085.59	High	0	1.594e-06	45
High	NQNTIEEINKEYVDEHGIHVVR		1.37372e-10	0	1	1	20	Q830N7	1	2636.31	High	0	4.591e-16	67
High	NQNTIEEINKEYVDEHGIHVVR	1xDeamidated [N/Q]	4.29295e-10	0	1	1	6	Q830N7	1	2637.29	High	0	9.512e-16	68
High	NQNTIEEINKEYVDEHGIHVVRR		2.50915e-08	0	1	1	17	Q830N7	2	2792.41	High	0	2.438e-12	56
High	NQQYPLDVLERDTALLEK		0.000101461	0	1	1	8	Q831X4	1	2145.12	High	0	8.846e-06	30
High	NQVAQVSTTKPYPSPGIGR		3.85183e-09	0	1	1	5	Q834E1	0	2000.06	High	0	9.431e-14	60
High	NQVAQVSTTKPYPSPGIGR	2xDeamidated [N1; Q]	0.000125379	0	1	1	2	Q834E1	0	2002.02	High	0	2.105e-06	32
High	NQVSGEIAQLK		7.47822e-06	0	1	1	5	Q839Q8	0	1186.64	High	0	1.579e-08	52
High	NQVSGEIAQLKR		2.12792e-08	0	1	1	11	Q839Q8	1	1342.74	High	0	5.994e-13	68
High	NQVTNDWDQVQR		1.43917e-06	0	1	1	6	Q837Y8	0	1502.7	High	0	8.998e-10	50
High	NRLDEQIETEQQQLLQVTEALKQAEGQK		4.35517e-12	0	1	1	3	H7C711	2	3267.68	High	0	4.591e-16	88
High	NRPGAAEYMAK		0.000437439	0	1	1	10	P59719	0	1207.59	High	0	1.83e-05	44
High	NRVEQALQR		0.00133642	0	1	1	1	Q839D6	1	1113.61	High	0	0.0001205	28
High	NSAFFEELKAR		1.35341e-05	0	1	1	7	Q834C7	1	1311.67	High	0	4.395e-08	48
High	NSAIPFLDLKDINAR		2.12792e-08	0	1	1	4	Q836H8	1	1686.92	High	0	9.694e-12	56
High	NSAVKEPTVLFAK		2.12764e-07	0	1	1	5	Q837W1	1	1403.79	High	0	1.93e-08	47
High	NSEHFSDNIDELITTSLTK	1xDeamidated [N8]	0.000155658	0	1	1	1	Q839R2	0	2165.02	High	0	3.075e-06	22
High	NNPLDAQEELLQTLVPTDKPYFK		5.63461e-05	0	1	1	2	Q82ZW8	0	2673.38	High	0	5.27e-07	22
High	NNPGVIQSNTEALSNLGSGKTDAFLSGPWSKNDVEK		7.80546e-09	0	1	1	1	Q835N2	2	3774.86	High	0	1.046e-13	61
High	NNPGVIQSNTEALSNLGSGKTDAFLSGPWSK		2.18829e-06	0	1	1	1	Q835N2	1	3189.58	High	0	1.866e-09	36
High	NMDATYGLIYSQR		1.61918e-07	0	1	1	3	Q831Y4	0	1531.72	High	0	2.03e-11	59
High	NMEPKEVGVASENVYSISDIEAQMAAEDAMKNINK		1.19774e-06	0	1	1	1	Q82Z41	2	3825.8	High	0	6.534e-10	33
High	NMEPKEVGVASENVYSISDIEAQMAAEDAMKNINK	1xDeamidated [Q/N]	8.65336e-06	0	1	1	4	Q82Z41	2	3826.78	High	0	2.019e-08	30
High	NMFALLGKPGFEELAK		7.13749e-09	0	1	1	9	Q835G1	0	1764.94	High	0	8.976e-14	56
High	NMFALLGKPGFEELAK	1xOxidation [M2]	2.55614e-06	0	1	1	3	Q835G1	0	1780.93	High	0	2.447e-09	28
High	NMFALLGKPGFEELAKDLNAR		3.5075e-13	0	1	1	7	Q835G1	1	2334.23	High	0	4.591e-16	89
High	NMFALLGKPGFEELAKDLNAR	1xDeamidated [N1]	0.000403916	0	1	1	4	Q835G1	1	2335.21	High	0	1.601e-05	23
High	NMFALLGKPGFEELAKDLNARL		8.10933e-13	0	1	1	34	Q835G1	2	2447.31	High	0	4.591e-16	87
High	NMFALLGKPGFEELAKDLNARL	1xDeamidated [N]	1.7302e-10	0	1	1	13	Q835G1	2	2448.3	High	0	4.591e-16	69
High	NMFALLGKPGFEELAKDLNARL	2xDeamidated [N1; N19]	2.28232e-05	0	1	1	1	Q835G1	2	2449.28	High	0	1.095e-07	37
High	NMFALLGKPGFEELAKDLNARL	1xOxidation [M2]	6.49774e-11	0	1	1	19	Q835G1	2	2463.31	High	0	4.591e-16	72
High	NMFALLGKPGFEELAKDLNARL	1xDeamidated [N]; 1xOxidation [M2]	1.85582e-06	0	1	1	6	Q835G1	2	2464.29	High	0	1.395e-09	40
High	NMFEVQPQTIKEQIAFYEAK		2.82297e-09	0	1	1	23	Q835M4	1	2414.21	High	0	1.328e-13	58
High	NMFEVQPQTIKEQIAFYEAK	1xDeamidated [N/Q]; 1xOxidation [M2]	1.77e-05	0	1	1	2	Q835M4	1	2431.18	High	0	3.779e-07	22
High	NMFEVQPQTIKEQIAFYEAKESK		1.38002e-09	0	1	1	26	Q835M4	2	2758.38	High	0	5.087e-14	63
High	NMFEVQPQTIKEQIAFYEAKESK	1xDeamidated [Q]	1.35372e-06	0	1	1	6	Q835M4	2	2759.36	High	0	2.61e-07	23
High	NMFEVQPQTIKEQIAFYEAKESK	1xOxidation [M2]	3.64071e-10	0	1	1	13	Q835M4	2	2774.37	High	0	5.19e-16	71
High	NMFEVQPQTIKEQIAFYEAKESK	1xDeamidated [Q]; 1xOxidation [M2]	5.10861e-08	0	1	1	6	Q835M4	2	2775.35	High	0	2.739e-12	47
High	NMGAMALFGEKYGK		4.8697e-05	0	1	1	2	Q835J8	1	1516.73	High	0	4.064e-07	27
High	NMGAMALFGEKYGKEVR		5.28048e-09	0	1	1	3	Q835J8	2	1900.94	High	0	5.313e-14	63
High	NMITGAAQMDGAILVVSAADGPMPQTR		1.96677e-15	0	1	1	402	Q839G8	0	2715.33	High	0	4.591e-16	116
High	NMITGAAQMDGAILVVSAADGPMPQTR	1xDeamidated [Q/N]	4.43855e-13	0	1	1	161	Q839G8	0	2716.31	High	0	4.591e-16	78
High	NMITGAAQMDGAILVVSAADGPMPQTR	2xDeamidated [Q8; Q/N]	1.26771e-08	0	1	1	9	Q839G8	0	2717.29	High	0	2.436e-13	56
High	NMITGAAQMDGAILVVSAADGPMPQTR	1xOxidation [M]	3.49102e-13	0	1	1	148	Q839G8	0	2731.32	High	0	4.591e-16	99
High	NMITGAAQMDGAILVVSAADGPMPQTR	1xDeamidated [Q/N]; 1xOxidation [M]	7.95803e-13	0	1	1	89	Q839G8	0	2732.31	High	0	4.591e-16	84
High	NMDASPLAKR		0.00021328	0	1	1	1	Q834N6	1	1102.57	High	0	5.292e-06	31
High	NMITGAAQMDGAILVVSAADGPMPQTR	2xOxidation [M]	6.6848e-12	0	1	1	33	Q839G8	0	2747.32	High	0	4.591e-16	82
High	NIYVMNEEERQHAQIEDLPSTLHNAIKELR	1xDeamidated [N24]	2.95678e-05	0	1	1	2	Q832R0	2	3591.79	High	0	1.719e-07	30
High	NIYVMNEEERQHAQIEDLPSTLHNAIK	1xDeamidated [Q/N]	1.4874e-06	0	1	1	7	Q832R0	1	3193.56	High	0	9.522e-10	23
High	NITTKEQVAADQKK		2.38184e-06	0	1	1	2	Q836F9	2	1573.85	High	0	2.166e-09	31
High	NLTTLYQNPVNTPYMTKYENQIR		1.15907e-07	0	1	1	4	Q835Q6	1	2801.39	High	0	1.137e-11	59
High	NLTTLYQNPVNTPYMTKYENQIR	1xDeamidated [N11]	1.48041e-06	0	1	1	1	Q835Q6	1	2802.38	High	0	9.484e-10	41
High	NLTVSKQDREVTDEDVEAR		1.20924e-07	0	1	1	33	Q837W3	2	2204.08	High	0	1.225e-11	55
High	NLTVSKQDREVTDEDVEAR	1xDeamidated [Q/N]	1.88222e-06	0	1	1	7	Q837W3	2	2205.06	High	0	1.439e-09	55
High	NITYVQPGKHAEEELAK		9.73426e-06	0	1	1	2	Q839Z1	1	1926.99	High	7.398e-05	0.001408	27
High	NITYVQPGKHAEEELAKVLEELPASPKPSVQR		7.9549e-10	0	1	1	10	Q839Z1	2	3557.9	High	0	1.772e-12	67
High	NITYVQPGKHAEEELAKVLEELPASPKPSVQR	1xDeamidated [Q6]	6.37567e-10	0	1	1	2	Q839Z1	2	3558.88	High	0	1.352e-15	53
High	NIVDWLVDTEIEPSK		4.09497e-09	0	1	1	3	P0DM33	0	1757.9	High	0	3.426e-14	63
High	NIVDWLVDTEIEPSKR		2.63046e-09	0	1	1	77	P0DM33	1	1914	High	0	2.77e-11	79
High	NIVDWLVDTEIEPSKR	1xDeamidated [N1]	2.78264e-07	0	1	1	12	P0DM33	1	1914.98	High	0	5.171e-11	58
High	NIVDWLVDTEIEPSKRQAR		8.33732e-09	0	1	1	8	P0DM33	2	2269.19	High	0	1.175e-13	48
High	NLVEVPMVGSTIPHEVIGVFGGGR		1.80557e-12	0	1	1	37	Q839E7	0	2464.3	High	0	4.591e-16	95
High	NLVEVPMVGSTIPHEVIGVFGGGR	1xDeamidated [N1]	1.61158e-07	0	1	1	6	Q839E7	0	2465.29	High	0	2.011e-11	45
High	NLVEVPMVGSTIPHEVIGVFGGGR	1xOxidation [M7]	3.05982e-13	0	1	1	19	Q839E7	0	2480.3	High	0	4.591e-16	97
High	NLVEVPMVGSTIPHEVIGVFGGGR	1xDeamidated [N1]; 1xOxidation [M7]	1.6504e-09	0	1	1	4	Q839E7	0	2481.28	High	0	7.02e-15	58
High	NLVGTFAQPDGVLIDPNTLK		2.58105e-08	0	1	1	3	P0DH71	0	2112.13	High	0	8.349e-13	45
High	NLVGTFAQPDGVLIDPNTLKTLEPR		1.47425e-10	0	1	1	7	P0DH71	1	2708.46	High	0	4.591e-16	68
High	NIVSYDKLGITKEEAK	1xDeamidated [N1]	4.624e-05	0	1	1	1	Q838D2	2	1808.96	High	0	3.738e-07	22
High	NIYAQVIDDVAGVTLASASALDKEISGGTKTETAAAVGK		2.06915e-15	0	1	1	18	Q839E8	2	3835	High	0	4.591e-16	96
High	NIYAQVIDDVAGVTLASASALDKEISGGTKTETAAAVGK	1xDeamidated [Q/N]	1.61285e-13	0	1	1	12	Q839E8	2	3835.98	High	0	4.591e-16	84
High	NIYAQVIDDVAGVTLASASALDKEISGGTKTETAAAVGK	2xDeamidated [N1; Q5]	0.000206378	0	1	1	1	Q839E8	2	3836.97	High	0	5.001e-06	34
High	NLYIVIDPTQTVDDVYAEELK		1.60443e-09	0	1	1	14	Q834S3	0	2438.23	High	0	6.712e-15	65
High	NIYVMNEEER		0.000282727	0	1	1	1	Q832R0	0	1296.59	High	0	8.622e-06	31
High	NIYVMNEEERQHAQIEDLPSTLHNAIK		1.62683e-07	0	1	1	4	Q832R0	1	3192.57	High	0	2.048e-11	36
High	NIYVMNEEERQHAQIEDLPSTLHNAIKELR		1.47425e-10	0	1	1	4	Q832R0	2	3590.8	High	0	4.591e-16	73
High	NGLAPTNFIVSEYDR	1xDeamidated [N1]	2.20899e-06	0	1	1	2	Q833Y0	0	1696.82	High	0	1.896e-09	48
High	NMITGAAQMDGAILVVSAADGPMPQTR	1xDeamidated [Q/N]; 2xOxidation [M]	2.73108e-08	0	1	1	19	Q839G8	0	2748.3	High	0	1.229e-11	56
High	NMITGAAQMDGAILVVSAADGPMPQTR	3xOxidation [M2; M9; M23]	2.39406e-09	0	1	1	4	Q839G8	0	2763.31	High	0	1.343e-14	72
High	NMTVAQQADEVR		9.64629e-08	0	1	1	7	Q82YY8	0	1361.65	High	0	8.217e-12	60
High	NMTVAQQADEVR	1xOxidation [M2]	7.4796e-07	0	1	1	7	Q82YY8	0	1377.64	High	0	2.885e-10	60
High	NMTVAQQADEVRK		6.83952e-07	0	1	1	13	Q82YY8	1	1489.74	High	0	1.038e-09	58
High	NMTVAQQADEVRK	1xOxidation [M2]	8.10291e-07	0	1	1	9	Q82YY8	1	1505.74	High	0	1.138e-09	56
High	NMTVAQQADEVRKVK		2.66754e-08	0	1	1	7	Q82YY8	2	1716.91	High	0	8.86e-13	58
High	NMTVAQQADEVRKVK	1xOxidation [M2]	3.42266e-06	0	1	1	4	Q82YY8	2	1732.9	High	0	4.052e-09	32
High	NMYASEYIWNNIKHDK		1.0904e-08	0	1	1	24	Q837E3	1	2025.95	High	0	2.161e-12	70
High	NMYASEYIWNNIKHDK	1xOxidation [M2]	1.39251e-06	0	1	1	9	Q837E3	1	2041.94	High	0	1.163e-09	53
High	NNEDMYLFSPYSVEREYGVPYSYVDITKEYDNLVANPNIR	1xOxidation [M5]	1.62618e-05	0	1	1	1	Q838H7	2	4793.24	High	0	6.054e-08	33
High	NNEVSEAVDNYFDVDLHYGSK		2.29309e-05	0	1	1	1	Q835X4	0	2415.07	High	0	1.097e-07	21
High	NNFSDQIELDIYSR		6.31674e-11	0	1	1	8	H7C725	0	1713.81	High	0	4.591e-16	95
High	NNGGSGGMGGGGSTTHSTGGGTFGGGGR	1xDeamidated [N]	3.0272e-05	0	1	1	4	Q831M4	0	2339.97	High	0	1.778e-07	24
High	NNHIWDEWAFER		0.000179236	0	1	1	4	Q834R3	0	1616.72	High	0	1.798e-05	22
High	NNHIWDEWAFERYVK		0.00067311	0	1	1	1	Q834R3	1	2006.95	High	0	3.857e-05	6
High	NNKGENIAGVEEAAK		1.0114e-09	0	1	1	3	Q834C6	1	1543.77	High	0	3.02e-15	59
High	NNKGENIAGVEEAAKGLFGK		2.18861e-07	0	1	1	1	Q834C6	2	2046.06	High	0	3.42e-11	47
High	NNLFDVQAELPYNK		8.17802e-06	0	1	1	1	Q834K5	0	1664.83	High	0	1.838e-08	40
High	NNLPQAIKDIPADEFQPLNTSTLKER	1xDeamidated [Q5]	0.00108892	0	1	1	1	Q837D3	2	2953.53	High	0	8.611e-05	19
High	NNLQNDQLTLR		3.05695e-06	0	1	1	1	Q835X0	0	1328.69	High	0	3.324e-09	50
High	NNMSGDSLEYTDQFIK		6.37313e-07	0	1	1	1	Q836E4	0	1861.83	High	0	2.182e-10	41
High	NNNFGGGQNRNNRNNFNNQNR	1xDeamidated [N/Q]	0.00157229	0	1	1	8	Q835U8	2	2464.1	High	0.005704	0.1353	7
High	NNNKLVYTVDVK		4.64949e-08	0	1	1	7	H7C6X9	1	1406.76	High	0	2.329e-12	62
High	NNPDVDEEAMVNLFFNVR		4.43681e-10	0	1	1	9	Q839C1	0	2122.99	High	0	2.838e-13	67
High	NNPDVDEEAMVNLFFNVR	1xDeamidated [N]	8.45703e-10	0	1	1	3	Q839C1	0	2123.97	High	0	2.205e-15	80
High	NNPGVIQSNTEALSNLGSGK		2.19981e-10	0	1	1	3	Q835N2	0	2000	High	0	4.591e-16	63
High	NMTSSDFAEITTSTPEKSLLQPLKNNAGR	2xDeamidated [Q/N]; 1xOxidation [M2]	5.56119e-09	0	1	1	6	Q839G1	2	3168.54	High	0	5.83e-14	48
High	NMITGAAQMDGAILVVSAADGPMPQTR	2xDeamidated [N1; Q8]; 2xOxidation [M23; M]	0.000300524	0	1	1	2	Q839G8	0	2749.28	High	0	1.958e-05	37
High	NMTSSDFAEITTSTPEKSLLQPLKNNAGR	1xDeamidated [Q/N]; 1xOxidation [M2]	4.83113e-13	0	1	1	14	Q839G1	2	3167.55	High	0	4.591e-16	90
High	NMTSSDFAEITTSTPEKSLLQPLKNNAGR	2xDeamidated [N1; Q21]	3.72695e-09	0	1	1	1	Q839G1	2	3152.54	High	0	2.901e-14	51
High	NMITGAAQMDGAILVVSAADGPMPQTREHILLSR		3.30578e-16	0	1	1	107	Q839G8	1	3563.81	High	0	4.591e-16	108
High	NMITGAAQMDGAILVVSAADGPMPQTREHILLSR	1xDeamidated [Q/N]	1.39399e-14	0	1	1	82	Q839G8	1	3564.8	High	0	4.591e-16	112
High	NMITGAAQMDGAILVVSAADGPMPQTREHILLSR	2xDeamidated [Q/N]	3.37828e-14	0	1	1	42	Q839G8	1	3565.78	High	0	4.591e-16	95
High	NMITGAAQMDGAILVVSAADGPMPQTREHILLSR	1xOxidation [M]	8.70278e-13	0	1	1	17	Q839G8	1	3579.81	High	0	4.591e-16	85
High	NMITGAAQMDGAILVVSAADGPMPQTREHILLSR	1xDeamidated [Q]; 1xOxidation [M]	7.99349e-11	0	1	1	20	Q839G8	1	3580.79	High	0	4.591e-16	80
High	NMITGAAQMDGAILVVSAADGPMPQTREHILLSR	2xDeamidated [Q/N]; 1xOxidation [M]	1.81314e-08	0	1	1	13	Q839G8	1	3581.78	High	0	4.524e-13	65
High	NMITGAAQMDGAILVVSAADGPMPQTREHILLSR	2xOxidation [M2; M]	6.49603e-09	0	1	1	4	Q839G8	1	3595.8	High	0	7.615e-14	46
High	NMITGAAQMDGAILVVSAADGPMPQTREHILLSR	1xDeamidated [Q]; 2xOxidation [M2; M9]	1.01113e-07	0	1	1	3	Q839G8	1	3596.79	High	0	8.924e-12	50
High	NMITGAAQMDGAILVVSAADGPMPQTREHILLSR	2xDeamidated [N/Q]; 2xOxidation [M2; M9]	1.37266e-05	0	1	1	2	Q839G8	1	3597.77	High	0	4.534e-08	43
High	NMMKNNLSVNVYNR		3.14337e-05	0	1	1	6	Q830A7	1	1696.83	High	0	1.912e-07	27
High	NMPITVRAPFGGGVHTPELHSDNLEGLIAQSPGVR		3.41024e-14	0	1	1	45	Q835M3	1	3666.88	High	0	4.591e-16	91
High	NMPITVRAPFGGGVHTPELHSDNLEGLIAQSPGVR	1xDeamidated [N/Q]	1.52345e-09	0	1	1	20	Q835M3	1	3667.86	High	0	6.116e-15	60
High	NMPITVRAPFGGGVHTPELHSDNLEGLIAQSPGVR	2xDeamidated [N1; N23]	7.62284e-08	0	1	1	5	Q835M3	1	3668.85	High	0	5.473e-12	48
High	NMPITVRAPFGGGVHTPELHSDNLEGLIAQSPGVR	1xOxidation [M2]	1.52365e-10	0	1	1	16	Q835M3	1	3682.88	High	0	4.591e-16	63
High	NMPITVRAPFGGGVHTPELHSDNLEGLIAQSPGVR	1xDeamidated [N/Q]; 1xOxidation [M2]	2.78126e-05	0	1	1	7	Q835M3	1	3683.86	High	0	1.333e-06	33
High	NMPITVRAPFGGGVHTPELHSDNLEGLIAQSPGVR	2xDeamidated [N1; N23]; 1xOxidation [M2]	7.95386e-09	0	1	1	3	Q835M3	1	3684.84	High	0	1.085e-13	54
High	NMQNFKLLQAVGK		2.63012e-08	0	1	1	6	H7C796	1	1490.81	High	0	8.644e-13	66
High	NMTSSDFAEITTSTPEK		2.499e-13	0	1	1	46	Q839G1	0	1858.84	High	0	4.591e-16	113
High	NMTSSDFAEITTSTPEK	1xDeamidated [N1]	9.1642e-12	0	1	1	6	Q839G1	0	1859.82	High	0	4.591e-16	86
High	NMTSSDFAEITTSTPEK	1xOxidation [M2]	5.51195e-13	0	1	1	38	Q839G1	0	1874.83	High	0	4.591e-16	114
High	NMTSSDFAEITTSTPEK	1xDeamidated [N1]; 1xOxidation [M2]	1.09569e-09	0	1	1	1	Q839G1	0	1875.82	High	0	3.457e-15	68
High	NMTSSDFAEITTSTPEKSLLQPLK		3.29794e-10	0	1	1	8	Q839G1	1	2638.33	High	0	4.591e-16	63
High	NMTSSDFAEITTSTPEKSLLQPLK	1xOxidation [M2]	9.46312e-06	0	1	1	1	Q839G1	1	2654.32	High	0	2.363e-08	33
High	NMTSSDFAEITTSTPEKSLLQPLKNNAGR		4.89922e-12	0	1	1	32	Q839G1	2	3150.57	High	0	4.591e-16	83
High	NMTSSDFAEITTSTPEKSLLQPLKNNAGR	1xDeamidated [N/Q]	9.11876e-10	0	1	1	31	Q839G1	2	3151.56	High	0	1.387e-12	71
High	NMTSSDFAEITTSTPEKSLLQPLKNNAGR	1xOxidation [M2]	4.33585e-14	0	1	1	14	Q839G1	2	3166.57	High	0	4.591e-16	110
High	NTEANQLGENETAFSAAEVKELGAVNDVLAK		1.20571e-15	0	1	1	21	H7C6X9	1	3232.6	High	0	4.591e-16	110
High	NGLAPTNFIVSEYDR		2.13737e-06	0	1	1	1	Q833Y0	0	1695.83	High	0	1.781e-09	57
High	NGHTLIELSGVEPNPR		1.42589e-07	0	1	1	1	Q839H5	0	1732.9	High	0	1.619e-11	44
High	MQPVQVDEPTVAETITILHGLQKR		4.15322e-09	0	1	1	5	Q837W9	1	2703.45	High	0	3.484e-14	51
High	MQPVQVDEPTVAETITILHGLQKR	1xDeamidated [Q]	3.83048e-05	0	1	1	4	Q837W9	1	2704.43	High	0	3.022e-06	32
High	MQPVQVDEPTVAETITILHGLQKR	1xOxidation [M1]	2.42712e-06	0	1	1	1	Q837W9	1	2719.44	High	0	2.222e-09	40
High	MQQVEDLYRPYK		5.61135e-06	0	1	1	4	Q835R3	0	1569.77	High	0	1.304e-08	49
High	MQQVEDLYRPYK	1xOxidation [M1]	0.000846396	0	1	1	1	Q835R3	0	1585.77	High	0	5.664e-05	17
High	MQQVEDLYRPYKQK		2.65426e-06	0	1	1	4	Q835R3	1	1825.93	High	0	2.612e-09	59
High	MQSATMEFDTIAAISTPPGEGAISIVR		4.25383e-12	0	1	1	9	Q820T0	0	2793.38	High	0	4.591e-16	75
High	MQSATMEFDTIAAISTPPGEGAISIVR	1xDeamidated [Q2]	0.000278771	0	1	1	3	Q820T0	0	2794.36	High	0	8.407e-06	22
High	MQWETEKEEVNAVSNKR		2.43958e-09	0	1	1	2	Q831Y7	2	2078	High	0	1.386e-14	65
High	MRFLEQLPEAWQEQWQASGFNEPSTIQEK		3.21944e-06	0	1	1	4	Q836U7	1	3507.66	High	0	4.538e-09	37
High	MRFLEQLPEAWQEQWQASGFNEPSTIQEK	2xDeamidated [Q/N]	1.29726e-05	0	1	1	6	Q836U7	1	3509.63	High	0	1.309e-07	22
High	MQPVQVDEPTVAETITILHGLQK	1xDeamidated [Q]	1.1062e-10	0	1	1	2	Q837W9	0	2548.33	High	0	4.591e-16	85
High	MRFITAGESHGPELTAIIEGLPAGLPLSSEEINR		2.03032e-09	0	1	1	11	Q834S2	1	3605.86	High	0	1.009e-14	54
High	MRFITAGESHGPELTAIIEGLPAGLPLSSEEINRELAR	1xDeamidated [N33]	2.03907e-06	0	1	1	1	Q834S2	2	4076.11	High	0	1.653e-09	39
High	MRGYNQDDVDDFLDQVTR		1.50897e-08	0	1	1	6	H7C713	1	2186.98	High	0	3.277e-13	58
High	MRGYNQDDVDDFLDQVTR	1xDeamidated [Q/N]	2.26195e-07	0	1	1	3	H7C713	1	2187.96	High	0	3.61e-11	41
High	MRGYNQDDVDDFLDQVTR	1xOxidation [M1]	3.01407e-06	0	1	1	1	H7C713	1	2202.97	High	0	3.247e-09	42
High	MRGYNQDDVDDFLDQVTRDYEDALQK		6.83952e-07	0	1	1	4	H7C713	2	3149.41	High	0	4.887e-09	37
High	MRHEDPEGDVGR		3.95879e-05	0	1	1	3	Q838I2	1	1397.62	High	0	3.508e-06	46
High	MRHEDPEGDVGRQR		3.84856e-05	0	1	1	11	Q838I2	2	1681.78	High	0	2.714e-07	29
High	MRNWTTIKEYDEILFEQAGK		9.92133e-07	0	1	1	6	Q838K2	2	2472.22	High	0	4.701e-10	35
High	MRNWTTIKEYDEILFEQAGK	1xDeamidated [N3]	0.000660629	0	1	1	2	Q838K2	2	2473.21	High	0	3.73e-05	23
High	MRTHSVPWHTAGR		1.55872e-05	0	1	1	5	Q838D6	1	1535.76	High	0	5.616e-08	32
High	MSDVEEMRLHLR		0.000823002	0	1	1	4	Q831S9	1	1515.74	High	0	5.424e-05	26
High	MRFITAGESHGPELTAIIEGLPAGLPLSSEEINRELAR		4.25216e-09	0	1	1	3	Q834S2	2	4075.13	High	0	4.472e-11	45
High	MQPVQVDEPTVAETITILHGLQK		2.36172e-13	0	1	1	9	Q837W9	0	2547.35	High	0	4.591e-16	84
High	MQIILASQSPR		1.41232e-06	0	1	1	3	Q82ZA4	0	1243.68	High	0	4.122e-09	61
High	MQLESGQQGGVKEHQLIDAK		1.72115e-06	0	1	1	2	Q835H3	1	2196.11	High	0	3.171e-08	32
High	MQAPILEQLSEEYDEDEVKIVK	1xDeamidated [Q8]; 1xOxidation [M1]	0.00099661	0	1	1	2	Q835H2	1	2623.27	High	0.0001901	0.003433	15
High	MQEALKKVDATK		1.22085e-08	0	1	1	14	Q830Q6	2	1361.75	High	0	5.659e-13	78
High	MQEALKKVDATK	1xOxidation [M1]	1.5747e-10	0	1	1	20	Q830Q6	2	1377.74	High	0	3.34e-15	91
High	MQEGIFSLMQMAK		4.37008e-05	0	1	1	4	Q830B4	0	1513.72	High	0	4.773e-07	34
High	MQELNYQADNDLIEPAVVAER		1.08074e-12	0	1	1	7	Q837H6	0	2418.16	High	0	4.591e-16	89
High	MQELNYQADNDLIEPAVVAER	1xDeamidated [Q/N]	6.46637e-10	0	1	1	3	Q837H6	0	2419.14	High	0	1.385e-15	68
High	MQELNYQADNDLIEPAVVAER	1xOxidation [M1]	1.05988e-07	0	1	1	5	Q837H6	0	2434.16	High	0	1.377e-10	66
High	MQEPLFLQPVFQEK		2.32642e-06	0	1	1	8	Q831C2	0	1733.89	High	0	2.065e-09	48
High	MQEPLFLQPVFQEK	1xOxidation [M1]	1.71306e-06	0	1	1	2	Q831C2	0	1749.89	High	0	1.214e-09	41
High	MQGFDTLWLPGMDHAGIATQAK		6.19561e-07	0	1	1	8	Q82ZW6	0	2388.15	High	0	2.082e-10	28
High	MQGFDTLWLPGMDHAGIATQAKVEEK		1.0114e-09	0	1	1	7	Q82ZW6	1	2873.4	High	0	1.847e-14	53
High	MQGFDTLWLPGMDHAGIATQAKVEEK	1xDeamidated [Q20]	7.07059e-09	0	1	1	1	Q82ZW6	1	2874.38	High	0	8.783e-14	44
High	MQGFDTLWLPGMDHAGIATQAKVEEK	1xOxidation [M]	2.19952e-09	0	1	1	10	Q82ZW6	1	2889.39	High	0	1.16e-14	43
High	MQGFDTLWLPGMDHAGIATQAKVEEKLAQQGISR		6.84314e-11	0	1	1	3	Q82ZW6	2	3726.87	High	0	4.591e-16	60
High	MQGFDTLWLPGMDHAGIATQAKVEEKLAQQGISR	1xDeamidated [Q]	8.69936e-10	0	1	1	4	Q82ZW6	2	3727.86	High	0	4.67e-15	66
High	MQGFDTLWLPGMDHAGIATQAKVEEKLAQQGISR	2xDeamidated [Q2; Q20]	0.000182638	0	1	1	1	Q82ZW6	2	3728.84	High	0	4.037e-06	23
High	MQGFDTLWLPGMDHAGIATQAKVEEKLAQQGISR	1xOxidation [M]	3.57081e-06	0	1	1	2	Q82ZW6	2	3742.87	High	0	6.772e-08	19
High	MQGFDTLWLPGMDHAGIATQAKVEEKLAQQGISR	2xDeamidated [Q2; Q]; 1xOxidation [M1]	3.83048e-05	0	1	1	2	Q82ZW6	2	3744.84	High	0	3.326e-07	25
High	MQGIFITFEGPDGAGK		0.000785428	0	1	1	2	Q830L6	0	1667.81	High	0	4.992e-05	32
High	MQGIFITFEGPDGAGKTSVLKEVSER		1.59773e-13	0	1	1	2	Q830L6	2	2796.42	High	0	4.591e-16	90
High	MQGIFITFEGPDGAGKTSVLKEVSER	1xDeamidated [Q2]	1.25583e-08	0	1	1	1	Q830L6	2	2797.41	High	0	2.389e-13	52
High	MQGIFITFEGPDGAGKTSVLKEVSER	1xOxidation [M1]	1.23838e-09	0	1	1	1	Q830L6	2	2812.42	High	0	4.289e-15	56
High	MQGNEQLLEVSGLETAFR		2.13881e-11	0	1	1	4	Q82ZF0	0	2022	High	0	4.591e-16	80
High	MQGVEIGDKHIEVMVR		2.2525e-11	0	1	1	10	Q82Z41	1	1840.94	High	0	4.591e-16	92
High	MQGVEIGDKHIEVMVR	1xOxidation [M]	9.03092e-08	0	1	1	3	Q82Z41	1	1856.94	High	0	7.358e-12	44
High	MSKSDTNVKGFISMLDEPAVIR		1.40607e-08	0	1	1	4	Q830U2	2	2438.24	High	0	1.109e-12	48
High	MSKYADRLVQYYEEHPEFIQPESR		1.0901e-06	0	1	1	4	Q837B3	2	3015.43	High	0	5.548e-10	27
High	MSKYADRLVQYYEEHPEFIQPESR	1xDeamidated [Q10]	3.6387e-06	0	1	1	2	Q837B3	2	3016.41	High	0	4.492e-09	25
High	MSIITDIYAR		3.76062e-06	0	1	1	8	P0DM31	0	1182.62	High	0	4.786e-09	59
High	MTDYLNVGKIVNTQGIKGEVR		2.02949e-06	0	1	1	2	Q833P4	2	2335.24	High	0	1.638e-09	45
High	MTDYLNVGKIVNTQGIKGEVR	1xDeamidated [N/Q]	4.78271e-08	0	1	1	3	Q833P4	2	2336.23	High	0	2.442e-12	56
High	MTEFQLEK		0.00153623	0	1	1	2	Q831C0	0	1025.5	High	0	0.0001512	35
High	MTEFQLEKAATLK		0.000830728	0	1	1	2	Q831C0	1	1509.8	High	0	5.503e-05	13
High	MTEHGEEEIPLQDVQEGDRLIVR		1.98227e-06	0	1	1	6	Q837G7	1	2693.32	High	0	1.573e-09	35
High	MTEHGEEEIPLQDVQEGDRLIVR	1xDeamidated [Q]	1.56608e-05	0	1	1	3	Q837G7	1	2694.3	High	0	2.569e-07	37
High	MTEKQVFK		0.000357529	0	1	1	1	Q82ZJ2	1	1010.53	High	0	1.292e-05	43
High	MTERLANQSAPETSSQQPK		1.73698e-05	0	1	1	2	Q830N9	1	2103.01	High	0	6.817e-08	22
High	MTFEEVLPQIK		4.0914e-05	0	1	1	7	Q833Z9	0	1334.7	High	0	3.003e-07	44
High	MTFEEVLPQIKAGK		1.51568e-06	0	1	1	5	Q833Z9	1	1590.86	High	0	9.833e-10	30
High	MTHLDVIEVNVNVVDIK		2.75655e-07	0	1	1	7	Q839S6	0	1938.04	High	0	6.825e-08	36
High	MTHLDVIEVNVNVVDIK	1xOxidation [M1]	5.82674e-06	0	1	1	4	Q839S6	0	1954.03	High	0	1.02e-08	44
High	MTKAEESLR		0.000269755	0	1	1	3	Q831V2	1	1064.54	High	0	7.949e-06	41
High	MTKAEESLRR		0.000167032	0	1	1	20	Q831V2	2	1220.64	High	0	3.465e-06	40
High	MTIEEDMIEVHPSHDLK		0.000323969	0	1	1	2	Q836E5	0	2023.95	High	0	1.095e-05	23
High	MTNDFKLPGGK		1.85532e-05	0	1	1	4	Q837W0	1	1207.61	High	0	7.611e-08	39
High	MTNDFKLPGGKGINVSR		1.18626e-05	0	1	1	4	Q837W0	2	1833.96	High	0	3.511e-08	38
High	MTNDFKLPGGKGINVSR	1xOxidation [M1]	8.32693e-05	0	1	1	2	Q837W0	2	1849.96	High	0	0.0001065	21
High	MTNEAIQNREPFLQNLREK		1.69657e-05	0	1	1	1	Q836K1	2	2331.19	High	0	6.515e-08	35
High	MTNHIVLFEPQIPANTGNIAR		4.62627e-06	0	1	1	3	Q830V4	0	2336.22	High	0	6.824e-09	50
High	MTNHIVLFEPQIPANTGNIAR	1xDeamidated [Q/N]	0.000309111	0	1	1	3	Q830V4	0	2337.2	High	0	1.003e-05	43
High	MTNHIVLFEPQIPANTGNIAR	1xDeamidated [Q11]; 1xOxidation [M1]	0.000380018	0	1	1	1	Q830V4	0	2353.2	High	0	1.439e-05	27
High	MTQWSVQPSSVSAVK		2.21875e-05	0	1	1	3	Q832R5	0	1634.82	High	0	1.041e-07	42
High	MTSYLMEEKK		0.000367738	0	1	1	1	Q832P0	1	1259.6	High	0	1.356e-05	37
High	MTTFIQGTVK		0.000501142	0	1	1	2	Q833B2	0	1125.6	High	0	2.313e-05	27
High	MTAQHPFYDRTSLVMLGDHVTLDAGTGLVHTAPGHGEDDYIVSR	1xDeamidated [Q4]; 1xOxidation [M]	1.16962e-05	0	1	1	2	Q836V1	1	4797.27	High	0	3.418e-08	32
High	MQAPILEQLSEEYDEDEVKIVK	1xOxidation [M1]	3.19144e-11	0	1	1	17	Q835H2	1	2622.29	High	0	4.591e-16	93
High	MTAQHPFYDRTSLVMLGDHVTLDAGTGLVHTAPGHGEDDYIVSR	1xOxidation [M1]	4.01909e-10	0	1	1	1	Q836V1	1	4796.28	High	0	6.09e-16	47
High	MTAQHPFYDRTSLVMLGDHVTLDAGTGLVHTAPGHGEDDYIVSR		1.66602e-09	0	1	1	5	Q836V1	1	4780.29	High	0	8.213e-14	63
High	MSIITDIYAR	1xOxidation [M1]	5.27908e-07	0	1	1	5	P0DM31	0	1198.61	High	0	6.131e-10	69
High	MSITNDNASAIREAER		0.000982761	0	1	1	1	Q836Z6	1	1777.85	High	0	7.294e-05	24
High	MSLVIAPLVR		1.65752e-06	0	1	1	20	Q82YW3	0	1098.67	High	0	1.575e-08	62
High	MSLVIAPLVR	1xOxidation [M1]	8.9433e-06	0	1	1	10	Q82YW3	0	1114.67	High	0	2.139e-08	68
High	MSNEYNAEVVMTPMGSK		8.77936e-08	0	1	1	2	Q837X4	0	1887.83	High	0	6.995e-12	54
High	MSNIYDTANQIER		8.57509e-08	0	1	1	3	Q837Z3	0	1554.72	High	0	6.732e-12	59
High	MSNIYDTANQIER	1xDeamidated [N3]	4.58291e-06	0	1	1	1	Q837Z3	0	1555.71	High	0	6.7e-09	43
High	MSQDTKYEIMYIIRPNIDEEAK		4.07219e-05	0	1	1	7	Q839Z0	1	2687.31	High	0	2.983e-07	38
High	MSQDTKYEIMYIIRPNIDEEAK	1xDeamidated [Q/N]	9.03092e-08	0	1	1	4	Q839Z0	1	2688.29	High	0	2.5e-11	34
High	MSQDTKYEIMYIIRPNIDEEAK	1xOxidation [M1]	4.89599e-07	0	1	1	7	Q839Z0	1	2703.3	High	0	1.388e-10	45
High	MSQDTKYEIMYIIRPNIDEEAKTALVER		1.64244e-08	0	1	1	9	Q839Z0	2	3356.69	High	0	3.806e-13	51
High	MSQDTKYEIMYIIRPNIDEEAKTALVER	1xDeamidated [N16]	1.41865e-05	0	1	1	6	Q839Z0	2	3357.67	High	0	2.79e-07	44
High	MSQEAKEVGVIFNNNSGGDAAENALQMQK	1xDeamidated [N/Q]	4.33471e-12	0	1	1	4	Q838R9	1	3081.43	High	0	4.591e-16	66
High	MSQSESATEEDIKWNPEETTLVSTK		9.20504e-10	0	1	1	9	Q837B3	1	2840.31	High	0	4.292e-14	70
High	MSQSESATEEDIKWNPEETTLVSTK	1xDeamidated [N/Q]	2.38184e-06	0	1	1	6	Q837B3	1	2841.3	High	0	2.144e-08	30
High	MSQSESATEEDIKWNPEETTLVSTK	1xOxidation [M1]	2.29412e-07	0	1	1	9	Q837B3	1	2856.31	High	0	3.707e-11	43
High	MSQSESATEEDIKWNPEETTLVSTKEK		5.40769e-11	0	1	1	11	Q837B3	2	3097.45	High	0	4.591e-16	72
High	MSQSESATEEDIKWNPEETTLVSTKEK	1xDeamidated [Q/N]	6.89835e-05	0	1	1	2	Q837B3	2	3098.44	High	0	5.786e-06	34
High	MSQSESATEEDIKWNPEETTLVSTKEK	1xOxidation [M1]	8.82311e-10	0	1	1	12	Q837B3	2	3113.45	High	0	4.557e-15	75
High	MSTIVASGESYDISLAQNYATNAQKGAYADLTDLAPK		0.000325493	0	1	1	3	Q832K5	1	3877.88	High	0	1.1e-05	8
High	MSVAGSTTAENIMIDGIGVGDIGNIVLR		0.00142626	0	1	1	1	Q836D0	0	2803.43	High	0	0.0001346	22
High	MSVTGIEVEGVAVPEEGLK		7.26482e-05	0	1	1	1	Q836J5	0	1944	High	0	8.181e-07	31
High	MSYATDLMTLEKAIER		0.000933592	0	1	1	1	Q831X3	1	1871.92	High	0	6.688e-05	27
High	MSYDEAMAR		3.18807e-05	0	1	1	8	Q833I2	0	1073.44	High	0	3.865e-07	47
High	MSYDEAMAR	1xOxidation [M]	7.47822e-06	0	1	1	4	Q833I2	0	1089.43	High	0	1.567e-08	64
High	MTAQHPFYDRTSLVMLGDHVTLDAGTGLVHTAPGHGEDDYIVSR	1xDeamidated [Q4]	1.63493e-09	0	1	1	9	Q836V1	1	4781.27	High	0	6.902e-15	54
High	MTTSENSIQAPIILENRDVQHLYVPISGQR		3.37607e-09	0	1	1	4	Q838K0	1	3409.75	High	0	2.44e-14	46
High	MQAPILEQLSEEYDEDEVKIVK		4.82923e-10	0	1	1	32	Q835H2	1	2606.29	High	0	6.054e-15	67
High	MQAPILEQLSEEYDEDEVK		1.70615e-11	0	1	1	3	Q835H2	0	2266.04	High	0	4.591e-16	75
High	MNLISGLLDDVAYNVAR		4.27335e-11	0	1	1	7	Q836J5	0	1863.96	High	0	1.777e-14	91
High	MNLISGLLDDVAYNVAR	1xDeamidated [N2]	1.70548e-08	0	1	1	1	Q836J5	0	1864.95	High	0	4.061e-13	61
High	MNLISGLLDDVAYNVAR	1xOxidation [M1]	1.45338e-09	0	1	1	2	Q836J5	0	1879.96	High	0	5.64e-15	80
High	MNLISGLLDDVAYNVAR	1xDeamidated [N2]; 1xOxidation [M1]	4.71625e-09	0	1	1	1	Q836J5	0	1880.94	High	0	4.372e-14	58
High	MNLISGLLDDVAYNVARK		2.50948e-09	0	1	1	2	Q836J5	1	1992.06	High	0	1.463e-14	69
High	MNLISGLLDDVAYNVARK	1xDeamidated [N2]	0.000108368	0	1	1	1	Q836J5	1	1993.04	High	0	1.629e-06	37
High	MNLISGLLDDVAYNVARK	1xOxidation [M1]	3.58822e-07	0	1	1	1	Q836J5	1	2008.05	High	0	8.034e-11	43
High	MNLPKDHPAR		3.50473e-07	0	1	1	10	Q836J6	1	1178.61	High	0	6.015e-10	72
High	MNLPKDHPAR	1xOxidation [M1]	9.78019e-06	0	1	1	6	Q836J6	1	1194.6	High	0	2.516e-08	48
High	MNLPKDHPARDMQDTFYISDEMLIR		2.0592e-09	0	1	1	14	Q836J6	2	3036.44	High	0	2.991e-14	56
High	MNLPKDHPARDMQDTFYISDEMLIR	1xDeamidated [Q/N]	3.4407e-10	0	1	1	5	Q836J6	2	3037.42	High	0	4.721e-16	68
High	MNLIPTVIEQSSRGER	1xOxidation [M1]	2.28232e-05	0	1	1	7	Q837R0	1	1845.95	High	0	1.088e-07	36
High	MNLPKDHPARDMQDTFYISDEMLIR	1xOxidation [M]	0.000473733	0	1	1	5	Q836J6	2	3052.43	High	0	2.106e-05	39
High	MNIVLNNPLETEAIAK		3.7968e-07	0	1	1	2	Q836Z3	0	1769.95	High	0	8.862e-11	40
High	MNNKEIVAK		3.55404e-06	0	1	1	3	Q831N1	1	1046.57	High	0	4.339e-09	61
High	MNPLIQELTQEQLR		3.28202e-09	0	1	1	18	Q833P5	0	1712.9	High	0	6.19e-13	79
High	MNPLIQELTQEQLR	1xOxidation [M1]	1.51629e-09	0	1	1	8	Q833P5	0	1728.89	High	0	6.084e-15	72
High	MNPLIQELTQEQLRTDIPAFRPGDTVR		0.000130186	0	1	1	27	Q833P5	1	3138.64	High	0	8.26e-05	27
High	MNPLIQELTQEQLRTDIPAFRPGDTVR	1xOxidation [M1]	0.00117866	0	1	1	11	Q833P5	1	3154.63	High	1.597e-05	0.000397	17
High	MNPTVEAVKR		1.80364e-05	0	1	1	5	Q82YV4	1	1144.61	High	0	6.941e-07	53
High	MNPTVEAVKR	1xOxidation [M1]	1.72115e-06	0	1	1	4	Q82YV4	1	1160.61	High	0	2.919e-09	62
High	MNQPIIYLNEVFNEEQLEQVK		4.24839e-05	0	1	1	3	Q82ZZ6	0	2578.29	High	0	2.39e-06	17
High	MNQTIEQLLSHR		2.53256e-07	0	1	1	6	Q836D4	0	1469.75	High	0	1.711e-10	62
High	MNQYQAESYDVIVVGAGHAGSEAALAAAR		2.48694e-12	0	1	1	2	Q82YX0	0	2949.42	High	0	4.591e-16	78
High	MNLPKDHPARDMQDTFYISDEMLIR	1xDeamidated [Q/N]; 1xOxidation [M]	9.10557e-05	0	1	1	4	Q836J6	2	3053.42	High	0	1.206e-06	33
High	MNLIPTVIEQSSRGER		2.54413e-06	0	1	1	17	Q837R0	1	1829.95	High	0	2.422e-09	47
High	MNLIPTVIEQSSR	1xOxidation [M1]	1.0549e-07	0	1	1	1	Q837R0	0	1503.78	High	0	9.629e-12	67
High	MNLIPTVIEQSSR		8.73812e-08	0	1	1	6	Q837R0	0	1487.79	High	0	6.932e-12	69
High	MNEKVALFTIFGGTGDLAK		6.80165e-05	0	1	1	2	Q836V0	1	2012.05	High	0	7.26e-07	19
High	MNELNKTPK		9.02791e-06	0	1	1	8	Q834K4	1	1074.56	High	0	2.186e-08	59
High	MNKTLSEAQSFAEAVK		3.07386e-12	0	1	1	10	Q833J0	1	1753.88	High	0	4.591e-16	84
High	MNKTLSEAQSFAEAVK	1xOxidation [M1]	1.43994e-10	0	1	1	4	Q833J0	1	1769.87	High	0	4.591e-16	78
High	MNLDGESWGFSFVK		8.77645e-06	0	1	1	2	Q830K0	0	1616.74	High	0	3.614e-08	30
High	MNIFTVRQATEGLAR		0.00155056	0	1	1	2	Q831S5	1	1706.9	High	0.0001773	0.003221	15
High	MNIGQVLELHLGMAAR		1.2854e-06	0	1	1	3	Q82Z40	0	1752.92	High	0	1.799e-07	44
High	MNIGQVLELHLGMAAR	1xOxidation [M]	1.30386e-07	0	1	1	8	Q82Z40	0	1768.92	High	0	3.765e-08	71
High	MNLGVVTLNLPR		2.15791e-07	0	1	1	5	Q830M6	0	1326.76	High	0	3.34e-11	59
High	MNLKQMVGIEAAKYVEDGMIVGLGTGSTAK	1xDeamidated [Q5]	2.92907e-05	0	1	1	1	Q839H2	2	3112.57	High	0	1.684e-07	30
High	MNIIDELAWR		1.26176e-08	0	1	1	20	P0DM33	0	1260.64	High	0	2.414e-13	86
High	MNIIDELAWR	1xOxidation [M1]	5.66444e-06	0	1	1	5	P0DM33	0	1276.64	High	0	1.071e-08	62
High	MNIIDELAWRDAINQQTNEEGLR		4.39407e-08	0	1	1	6	P0DM33	1	2729.33	High	0	2.099e-12	68
High	MNIIDELAWRDAINQQTNEEGLR	1xDeamidated [Q/N]	8.10401e-08	0	1	1	4	P0DM33	1	2730.32	High	0	6.148e-12	60
High	MNIIDELAWRDAINQQTNEEGLR	1xOxidation [M1]	4.33116e-06	0	1	1	2	P0DM33	1	2745.33	High	0	6.076e-09	37
High	MNLILMGLPGAGK		4.87219e-06	0	1	1	6	Q839E3	0	1314.73	High	0	7.467e-09	46
High	MNLILMGLPGAGK	1xOxidation [M1]	0.00109401	0	1	1	1	Q839E3	0	1330.72	High	0	8.676e-05	20
High	MNLILMGLPGAGKGTQAEK		1.90977e-09	0	1	1	13	Q839E3	1	1929.03	High	0	9.064e-15	54
High	MNLILMGLPGAGKGTQAEK	1xOxidation [M]	3.52127e-07	0	1	1	10	Q839E3	1	1945.02	High	0	7.791e-11	45
High	MNLILMGLPGAGKGTQAEK	1xDeamidated [N/Q]; 1xOxidation [M]	3.7962e-06	0	1	1	3	Q839E3	1	1946.01	High	0	4.845e-09	34
High	MNLILMGLPGAGKGTQAEKIIDTYGIPHISTGDMFR		6.46721e-11	0	1	1	2	Q839E3	2	3845.98	High	0	4.591e-16	59
High	MNLILMGLPGAGKGTQAEKIIDTYGIPHISTGDMFR	1xDeamidated [Q/N]	1.22069e-07	0	1	1	5	Q839E3	2	3846.96	High	0	3.486e-09	47
High	MNLILMGLPGAGKGTQAEKIIDTYGIPHISTGDMFR	2xDeamidated [N2; Q16]	6.25423e-07	0	1	1	2	Q839E3	2	3847.94	High	0	1.9e-05	29
High	MNLILMGLPGAGKGTQAEKIIDTYGIPHISTGDMFR	1xOxidation [M]	8.52514e-05	0	1	1	8	Q839E3	2	3861.97	High	0	1.081e-06	37
High	MNLILMGLPGAGKGTQAEKIIDTYGIPHISTGDMFR	1xDeamidated [Q/N]; 1xOxidation [M]	1.97241e-05	0	1	1	9	Q839E3	2	3862.95	High	0	6.59e-07	43
High	MNQYQAESYDVIVVGAGHAGSEAALAAAR	1xDeamidated [Q/N]	9.50778e-06	0	1	1	6	Q82YX0	0	2950.4	High	0	7.852e-08	22
High	MNQYQAESYDVIVVGAGHAGSEAALAAAR	2xDeamidated [Q3; Q5]	0.000525184	0	1	1	1	Q82YX0	0	2951.38	High	0	2.512e-05	12
High	MNRKDEHLSLAK		0.000610101	0	1	1	2	Q837E2	2	1441.76	High	0.0004966	0.009058	24
High	MNRVVITGYGVTSPIGNEPETFLESLK		3.94411e-10	0	1	1	7	Q820T4	1	2951.52	High	0	5.924e-16	63
High	MNVTEISAGQFQEMVQAGATR	1xOxidation [M]	3.87364e-15	0	1	1	14	Q82ZE6	0	2284.07	High	0	4.591e-16	106
High	MNVTEISAGQFQEMVQAGATR	1xDeamidated [Q/N]; 1xOxidation [M]	2.8508e-12	0	1	1	6	Q82ZE6	0	2285.05	High	0	4.591e-16	96
High	MPAISEQMVTEK		3.34302e-06	0	1	1	3	Q836K3	0	1363.66	High	0	4.308e-07	59
High	MPDNQATLALIEQANVPLVGPSANTSGKPSPTSAEHVYHDLQGK	1xDeamidated [Q/N]	5.90963e-06	0	1	1	5	Q831F8	0	4584.27	High	0	1.048e-08	32
High	MPFENILSENHYQSDKLTDMHTYDELLKDYYASR		4.82408e-05	0	1	1	2	Q836D4	2	4166.91	High	0	4.023e-07	24
High	MPFENILSENHYQSDKLTDMHTYDELLKDYYASR	1xDeamidated [Q/N]	3.26574e-07	0	1	1	4	Q836D4	2	4167.9	High	0	2.699e-10	47
High	MPHLGESVTEAAIVQWLVKPGDSVK		4.24839e-05	0	1	1	1	Q834J2	0	2691.42	High	0	3.218e-07	31
High	MPMQEWGPDLSDIDFSKIK		2.26254e-09	0	1	1	4	Q831V7	1	2237.06	High	0	1.22e-14	60
High	MPSAVGYQPTLATEMGQLQER		1.40699e-13	0	1	1	17	Q831A5	0	2307.11	High	0	4.591e-16	93
High	MPSAVGYQPTLATEMGQLQER	1xDeamidated [Q]	6.43599e-10	0	1	1	7	Q831A5	0	2308.09	High	0	1.373e-15	62
High	MPSAVGYQPTLATEMGQLQER	1xOxidation [M]	1.91002e-10	0	1	1	15	Q831A5	0	2323.11	High	0	2.627e-12	78
High	MPSAVGYQPTLATEMGQLQER	1xDeamidated [Q]; 1xOxidation [M1]	6.14159e-12	0	1	1	2	Q831A5	0	2324.09	High	0	4.591e-16	80
High	MPSAVGYQPTLATEMGQLQERITSTK		1.55974e-09	0	1	1	1	Q831A5	1	2837.42	High	0	6.373e-15	34
High	MPSVVLLDAAGNYTGIK		2.83592e-08	0	1	1	2	Q830N9	0	1748.93	High	0	9.805e-13	57
High	MPTEEQQQFTDFFSSLNRMPLTK		4.11321e-07	0	1	1	1	Q838D8	1	2775.31	High	0	1.019e-10	50
High	MPTSDMLPIIK		1.46654e-06	0	1	1	3	Q82YW5	0	1245.66	High	0	9.306e-10	49
High	MPTSDMLPIIK	1xOxidation [M1]	0.00020064	0	1	1	2	Q82YW5	0	1261.65	High	0	4.748e-06	30
High	MPVAGGNTIK		0.000105352	0	1	1	23	Q831F4	0	987.529	High	0	3.26e-06	41
High	MPVAGGNTIKSSSGMNASQTK		4.55214e-17	0	1	1	9	Q831F4	1	2066	High	0	4.591e-16	115
High	MPVAGGNTIKSSSGMNASQTK	1xDeamidated [N]	1.18746e-12	0	1	1	2	Q831F4	1	2066.98	High	0	4.591e-16	87
High	MPVAGGNTIKSSSGMNASQTK	1xOxidation [M]	2.48414e-05	0	1	1	12	Q831F4	1	2082	High	0	2.497e-07	46
High	MPVAGGNTIKSSSGMNASQTKFQEK		9.51474e-11	0	1	1	2	Q831F4	2	2598.27	High	0	4.591e-16	66
High	MPVSVVKR	1xOxidation [M1]	0.00149405	0	1	1	2	H7C6W0	1	931.539	High	0	0.0001449	37
High	MPVVSGAEFLK		7.13655e-08	0	1	1	3	Q836E7	0	1177.63	High	0	4.886e-12	69
High	MPVVSGAEFLKAAR		0.000396407	0	1	1	1	Q836E7	1	1475.8	High	0	1.55e-05	27
High	MNVTEISAGQFQEMVQAGATR	1xDeamidated [Q]	4.69717e-14	0	1	1	4	Q82ZE6	0	2269.06	High	0	4.591e-16	97
High	MQAPILEQLSEEYDEDEVK	1xDeamidated [Q8]	4.624e-05	0	1	1	1	Q835H2	0	2267.03	High	0	3.739e-07	31
High	MNVTEISAGQFQEMVQAGATR		9.06366e-17	0	1	1	36	Q82ZE6	0	2268.07	High	0	4.591e-16	146
High	MNVSEEDMTPVAPQKEAKPR	1xOxidation [M]	4.60651e-09	0	1	1	10	Q835H3	1	2273.09	High	0	1.988e-13	58
High	MNRVVITGYGVTSPIGNEPETFLESLK	1xDeamidated [N]	0.000109908	0	1	1	4	Q820T4	1	2952.5	High	0	1.678e-06	25
High	MNRVVITGYGVTSPIGNEPETFLESLKTGK		1.14356e-12	0	1	1	11	Q820T4	2	3237.68	High	0	4.591e-16	82
High	MNRVVITGYGVTSPIGNEPETFLESLKTGK	1xDeamidated [N]	1.75435e-08	0	1	1	8	Q820T4	2	3238.67	High	0	2.507e-11	55
High	MNRVVITGYGVTSPIGNEPETFLESLKTGK	1xOxidation [M1]	1.20881e-05	0	1	1	5	Q820T4	2	3253.68	High	0	3.635e-08	36
High	MNRVVITGYGVTSPIGNEPETFLESLKTGK	1xDeamidated [N17]; 1xOxidation [M1]	0.000121318	0	1	1	1	Q820T4	2	3254.66	High	0	1.994e-06	36
High	MNSAFFEELKAR		7.55139e-08	0	1	1	24	Q834C7	1	1442.71	High	0	5.405e-12	78
High	MNSAFFEELKAR	1xDeamidated [N2]	1.23206e-06	0	1	1	3	Q834C7	1	1443.69	High	0	6.849e-10	49
High	MNSAFFEELKAR	1xOxidation [M1]	1.15907e-07	0	1	1	12	Q834C7	1	1458.7	High	0	1.134e-11	59
High	MNSVFQGR		0.00012776	0	1	1	19	Q839Q5	0	938.451	High	0	2.171e-06	53
High	MNSVFQGR	1xOxidation [M1]	0.000819165	0	1	1	2	Q839Q5	0	954.446	High	0	5.353e-05	48
High	MNTILTGDRPTGK		5.37854e-06	0	1	1	3	Q832J8	0	1403.73	High	0	8.878e-09	47
High	MNTTGEKGSETESGVPGLFKK		0.000162386	0	1	1	2	Q835X5	2	2197.08	High	0	3.307e-06	24
High	MNTTTDGLSAQEAQK		3.14667e-11	0	1	1	3	Q833K9	0	1594.74	High	0	4.591e-16	89
High	MNTTTDGLSAQEAQK	1xOxidation [M1]	1.81314e-08	0	1	1	8	Q833K9	0	1610.73	High	0	7.954e-11	72
High	MNTTTDGLSAQEAQKR		1.44655e-09	0	1	1	2	Q833K9	1	1750.84	High	0	5.841e-14	78
High	MNTTTDGLSAQEAQKR	1xOxidation [M1]	0.000101939	0	1	1	1	Q833K9	1	1766.83	High	0	1.474e-06	19
High	MNTVMEQYTPTIHAK		0.000899371	0	1	1	2	Q82ZY2	0	1763.85	High	0	6.28e-05	24
High	MNVADGAIQEIK		7.10078e-06	0	1	1	4	Q830N7	0	1288.66	High	0	3.864e-08	41
High	MNVHNAEIVISAVSPK		5.96894e-10	0	1	1	3	Q833M8	0	1708.91	High	0	1.208e-15	66
High	MNVHNAEIVISAVSPKQYPESQLPEIALAGR		0.000299116	0	1	1	1	Q833M8	1	3361.76	High	0	9.545e-06	21
High	MNVHNAEIVISAVSPKQYPESQLPEIALAGR	1xDeamidated [Q17]	8.73693e-07	0	1	1	1	Q833M8	1	3362.74	High	0	3.774e-10	48
High	MNVQEEDAVIQSK		9.33354e-08	0	1	1	12	Q834A7	0	1490.72	High	0	7.775e-12	73
High	MNVQEEDAVIQSK	1xOxidation [M1]	9.96953e-08	0	1	1	7	Q834A7	0	1506.71	High	0	8.706e-12	65
High	MNVSEEDMTPVAPQK		9.0723e-07	0	1	1	3	Q835H3	0	1675.77	High	0	1.056e-07	48
High	MNVSEEDMTPVAPQKEAKPR		1.42645e-10	0	1	1	7	Q835H3	1	2257.1	High	0	7.621e-16	67
High	MNVSEEDMTPVAPQKEAKPR	1xDeamidated [N2]; 1xOxidation [M8]	9.73622e-07	0	1	1	2	Q835H3	1	2274.07	High	0	4.553e-10	53
High	MTTSENSIQAPIILENRDVQHLYVPISGQR	1xDeamidated [Q/N]	2.08822e-08	0	1	1	6	Q838K0	1	3410.74	High	0	2.776e-10	58
High	MTVDGKNINTLMSK		1.72139e-07	0	1	1	6	Q837L6	1	1551.79	High	0	1.025e-07	52
High	MTVDGKNINTLMSK	1xOxidation [M]	1.6266e-06	0	1	1	2	Q837L6	1	1567.78	High	0	1.113e-09	53
High	NDFRILHTLTNMGPSPEPNLTVLYSSHLPEGFR	1xDeamidated [N11]	6.64901e-07	0	1	1	2	Q834N1	1	3753.87	High	0	3.809e-08	36
High	NDGDQPDSSEKNDRSPQPSSDESQETASR		6.10953e-08	0	1	1	4	Q82ZY2	2	3163.33	High	0	3.734e-12	48
High	NDGDQPDSSEKNDRSPQPSSDESQETASR	1xDeamidated [Q]	5.74169e-05	0	1	1	2	Q82ZY2	2	3164.31	High	0	5.444e-07	31
High	NDLVINDMKFSGNAMYATNGR	1xDeamidated [N6]	2.13737e-06	0	1	1	1	Q830N7	1	2332.07	High	0	1.783e-09	42
High	NDQGLLMPHFIAVR		7.44547e-08	0	1	1	11	Q831U3	0	1610.85	High	0	7.027e-12	67
High	NDQGLLMPHFIAVR	1xDeamidated [N/Q]	0.000109392	0	1	1	5	Q831U3	0	1611.83	High	0	1.925e-06	27
High	NDQGLLMPHFIAVR	1xOxidation [M7]	2.1074e-06	0	1	1	7	Q831U3	0	1626.84	High	0	1.746e-09	45
High	NDQGLLMPHFIAVRNGDNVHLENVIKGNEK	1xDeamidated [N]	0.000417398	0	1	1	3	Q831U3	2	3372.71	High	8.056e-06	0.0002623	21
High	NDQYWDKDTVKLDSVDVNVVK		0.00114085	0	1	1	1	Q837D6	2	2480.23	High	0	9.323e-05	16
High	NDRVGTSYLEKQYEDVLQGK		3.7962e-06	0	1	1	5	Q830D1	2	2342.16	High	0	9.647e-09	38
High	NDSFDSLSVR		3.72596e-07	0	1	1	2	Q831K0	0	1139.53	High	0	8.633e-11	63
High	NDAHGAVPIQGNSYAGGYDVQISK		5.32522e-05	0	1	1	1	Q839C8	0	2461.17	High	0	4.753e-07	19
High	NDVEKALGDK		3.48773e-06	0	1	1	3	Q835N2	1	1088.56	High	0	4.17e-09	62
High	NDVEKALGDKMGAAAYPTIDFGNGEK	1xDeamidated [N23]	6.43343e-07	0	1	1	2	Q835N2	2	2712.28	High	0	2.219e-10	31
High	NDVKIEVFSDVEPNPSTNTVYAGTK		2.41766e-12	0	1	1	14	Q837E3	1	2724.34	High	0	4.591e-16	86
High	NDVKIEVFSDVEPNPSTNTVYAGTK	1xDeamidated [N14]	4.80143e-05	0	1	1	2	Q837E3	1	2725.32	High	3.102e-05	0.0006652	34
High	NDVRTPHEEAVLNNIQFMESVHAK		5.40392e-06	0	1	1	5	Q838H8	1	2778.36	High	0	1.356e-07	34
High	NDVSAEIAQLKR		5.13339e-09	0	1	1	3	Q82YY9	1	1343.73	High	0	5.054e-14	77
High	NEELANSGINFIGTGVSGGEEGALKGPSIMPGGQK		3.45504e-06	0	1	1	2	Q836Q9	1	3415.68	High	0	7.535e-08	31
High	NEELANSGINFIGTGVSGGEEGALKGPSIMPGGQK	1xDeamidated [N]	3.51931e-05	0	1	1	2	Q836Q9	1	3416.66	High	0	2.321e-07	30
High	NEELANSGINFIGTGVSGGEEGALKGPSIMPGGQKEAYELVAPILEK		1.47463e-12	0	1	1	14	Q836Q9	2	4771.41	High	0	4.591e-16	91
High	NEELANSGINFIGTGVSGGEEGALKGPSIMPGGQKEAYELVAPILEK	1xDeamidated [Q/N]	1.71398e-10	0	1	1	4	Q836Q9	2	4772.4	High	0	4.591e-16	68
High	NEELANSGINFIGTGVSGGEEGALKGPSIMPGGQKEAYELVAPILEK	2xDeamidated [N/Q]	4.47414e-05	0	1	1	6	Q836Q9	2	4773.38	High	0	3.52e-07	42
High	NEELANSGINFIGTGVSGGEEGALKGPSIMPGGQKEAYELVAPILEK	1xOxidation [M30]	7.20408e-08	0	1	1	3	Q836Q9	2	4787.41	High	0	4.976e-12	58
High	NDVEKALGDKMGAAAYPTIDFGNGEK		8.90304e-07	0	1	1	5	Q835N2	2	2711.3	High	0	2.451e-08	31
High	NDAELLLAHVVDTR	1xDeamidated [N1]	0.00109912	0	1	1	1	Q833H1	0	1566.81	High	0	8.795e-05	26
High	NAWDQTKVPGGSSGGSASAVAAGQVPVSLGSDTGGSIR	1xDeamidated [Q5]	2.23022e-07	0	1	1	2	Q837V3	1	3529.72	High	0	3.518e-11	42
High	NAWDQTKVPGGSSGGSASAVAAGQVPVSLGSDTGGSIR		1.77211e-13	0	1	1	10	Q837V3	1	3528.73	High	0	4.591e-16	77
High	NANPVILEPMMKVTITVPEDYLGDIMGHVTSR	2xDeamidated [N1; N3]	0.00120081	0	1	1	3	Q839G9	1	3542.76	High	0	0.0001011	27
High	NANPVILEPMMKVTITVPEDYLGDIMGHVTSR	1xOxidation [M]	1.84834e-11	0	1	1	6	Q839G9	1	3556.78	High	0	4.591e-16	74
High	NANPVILEPMMKVTITVPEDYLGDIMGHVTSR	1xDeamidated [N]; 1xOxidation [M]	1.72139e-07	0	1	1	7	Q839G9	1	3557.77	High	0	2.91e-11	48
High	NANTKGDPQHSVVMVTDTAGIDDK	1xDeamidated [Q9]	4.29056e-06	0	1	1	1	Q839I9	1	2514.18	High	0	5.985e-09	22
High	NANTKGDPQHSVVMVTDTAGIDDKSFNQSAWEGMQEWGK		5.13339e-09	0	1	1	2	Q839I9	2	4278.95	High	0	5.063e-14	53
High	NANTKGDPQHSVVMVTDTAGIDDKSFNQSAWEGMQEWGK	1xDeamidated [Q/N]	7.62284e-08	0	1	1	5	Q839I9	2	4279.93	High	0	5.456e-12	51
High	NANTKGDPQHSVVMVTDTAGIDDKSFNQSAWEGMQEWGK	2xDeamidated [Q9; Q/N]	3.69201e-09	0	1	1	2	Q839I9	2	4280.91	High	0	1.534e-11	53
High	NAPAIIFIDEIDAVGR		2.73216e-11	0	1	1	19	Q839B1	0	1713.92	High	0	4.591e-16	100
High	NAPAIIFIDEIDAVGR	1xDeamidated [N1]	0.000991972	0	1	1	1	Q839B1	0	1714.9	High	0	7.392e-05	23
High	NAPAIIFIDEIDAVGRQR		6.08001e-07	0	1	1	3	Q839B1	1	1998.08	High	0	4.745e-10	34
High	NAPQGTPTLDSLAR		2.7703e-09	0	1	1	8	Q82YZ7	0	1440.74	High	0	5.34e-14	76
High	NAPQGTPTLDSLARDLTK		7.88137e-11	0	1	1	4	Q82YZ7	1	1898	High	0	4.591e-16	63
High	NAPQGTPTLDSLARDLTK	1xDeamidated [Q4]	0.000907808	0	1	1	1	Q82YZ7	1	1898.98	High	0	6.383e-05	11
High	NASATILTAHAEDPTGYGR		6.59017e-11	0	1	1	5	Q839U1	0	1944.94	High	0	4.591e-16	67
High	NASATILTAHAEDPTGYGR	1xDeamidated [N1]	3.34398e-08	0	1	1	2	Q839U1	0	1945.93	High	0	1.305e-12	55
High	NASDSRTEEGLKDIYER		6.90608e-09	0	1	1	23	Q82Z40	2	1982.94	High	0	1.338e-12	63
High	NASDSRTEEGLKDIYER	1xDeamidated [N1]	3.94192e-06	0	1	1	5	Q82Z40	2	1983.93	High	0	1.062e-06	37
High	NATIDEGTKVGHLTYVGDATLGK		1.06452e-05	0	1	1	3	Q839U1	1	2360.21	High	0	2.917e-08	45
High	NAVGYQIYPR		7.65074e-05	0	1	1	3	Q835M8	0	1180.61	High	0	8.901e-07	43
High	NAVNQIIDNGGQPVDLGYNITGYK		6.58551e-06	0	1	1	3	Q838D3	0	2563.28	High	0	1.264e-08	32
High	NAVVDAADANPETNFVLIDDTVNGK		2.50882e-07	0	1	1	6	Q839I9	0	2602.26	High	0	9.392e-08	39
High	NAVVDAADANPETNFVLIDDTVNGK	1xDeamidated [N10]	0.000179236	0	1	1	1	Q839I9	0	2603.25	High	0	3.912e-06	24
High	NAVVDAADANPETNFVLIDDTVNGKNNVASATFR		5.10995e-10	0	1	1	2	Q839I9	1	3562.74	High	0	9.211e-16	55
High	NAVVDAADANPETNFVLIDDTVNGKNNVASATFR	1xDeamidated [N]	2.31614e-08	0	1	1	13	Q839I9	1	3563.72	High	0	2.502e-12	41
High	NAVVDAADANPETNFVLIDDTVNGKNNVASATFR	3xDeamidated [N]	0.000123042	0	1	1	4	Q839I9	1	3565.69	High	0	2.038e-06	25
High	NEELANSGINFIGTGVSGGEEGALKGPSIMPGGQKEAYELVAPILEK	1xDeamidated [Q/N]; 1xOxidation [M30]	1.58897e-07	0	1	1	5	Q836Q9	2	4788.39	High	0	1.961e-11	47
High	NEELANSGINFIGTGVSGGEEGALKGPSIMPGGQKEAYELVAPILEK	2xDeamidated [N/Q]; 1xOxidation [M30]	0.000969102	0	1	1	6	Q836Q9	2	4789.38	High	2.387e-05	0.0004298	30
High	NEFALKIDTEKEPPYFEVSPTHK		5.18059e-07	0	1	1	20	Q837D2	2	2719.36	High	0	1.528e-10	41
High	NEFALKIDTEKEPPYFEVSPTHK	1xDeamidated [N1]	0.000208327	0	1	1	5	Q837D2	2	2720.35	High	0	5.09e-06	22
High	NFGVSDEEAKKLAK		0.000145741	0	1	1	1	Q839D4	2	1535.81	High	0	2.732e-06	26
High	NFLGADFLDEATEEDARR		1.02552e-07	0	1	1	3	Q831W7	1	2068.96	High	0	9.194e-12	36
High	NFIGGHPMAGSHK		0.000304787	0	1	1	1	H7C6X1	0	1352.65	High	0	9.829e-06	23
High	NFNFYEPMTVHESSLSPSIHAVLAAELGMEEKAVEMYQR		5.48318e-09	0	1	1	3	Q836Y7	1	4455.11	High	0	5.689e-14	64
High	NFNFYEPMTVHESSLSPSIHAVLAAELGMEEKAVEMYQR	1xDeamidated [N/Q]	3.76369e-12	0	1	1	19	Q836Y7	1	4456.09	High	0	4.591e-16	105
High	NFNFYEPMTVHESSLSPSIHAVLAAELGMEEKAVEMYQR	2xDeamidated [N/Q]	1.03975e-05	0	1	1	3	Q836Y7	1	4457.08	High	0	2.793e-08	35
High	NFNFYEPMTVHESSLSPSIHAVLAAELGMEEKAVEMYQR	2xDeamidated [N1; N3]; 1xOxidation [M8]	2.74361e-07	0	1	1	1	Q836Y7	1	4473.07	High	0	5.053e-11	24
High	NFQVVADLTKLPLGTSEVPLTVR		4.23106e-07	0	1	1	2	Q832R3	1	2497.4	High	0	1.071e-10	55
High	NFQVVADLTKLPLGTSEVPLTVR	1xDeamidated [Q/N]	0.000598781	0	1	1	2	Q832R3	1	2498.39	High	0	3.153e-05	17
High	NGANEVDMVINIGALK		0.00122338	0	1	1	2	Q839J1	0	1657.86	High	0	0.0001049	31
High	NGDNVHLENVIKGNEK		4.85139e-09	0	1	1	7	Q831U3	1	1779.9	High	0	4.576e-14	66
High	NGDNVHLENVIKGNEK	1xDeamidated [N]	8.29593e-07	0	1	1	9	Q831U3	1	1780.88	High	0	3.462e-10	40
High	NGDNVHLENVIKGNEKVLIAR		9.15633e-06	0	1	1	1	Q831U3	2	2332.27	High	0	2.241e-08	26
High	NGDNVHLENVIKGNEKVLIAR	1xDeamidated [N]	0.000304787	0	1	1	3	Q831U3	2	2333.26	High	0	1.358e-05	28
High	NGEEKTVELNESRDQPLR		0.00012776	0	1	1	1	Q832L5	2	2114.05	High	0	2.174e-06	34
High	NGEIQVGEVAK		2.06808e-06	0	1	1	6	Q835R7	0	1143.6	High	0	1.688e-09	54
High	NGEIQVGEVAKR		8.90543e-09	0	1	1	16	Q835R7	1	1299.7	High	0	1.539e-13	85
High	NGEIQVGEVAKR	1xDeamidated [N/Q]	3.31351e-10	0	1	1	15	Q835R7	1	1300.69	High	0	4.591e-16	93
High	NGGEAVGLYR		1.06976e-06	0	1	1	1	P23530	0	1035.52	High	0	5.363e-10	62
High	NGGEAVGLYR	1xDeamidated [N1]	1.12639e-05	0	1	1	3	P23530	0	1036.51	High	0	3.198e-08	69
High	NGGSLGETGSVNYMFDR		1.28021e-11	0	1	1	2	Q838A9	0	1803.8	High	0	4.591e-16	94
High	NGGSLGETGSVNYMFDR	1xDeamidated [N1]	0.000138394	0	1	1	1	Q838A9	0	1804.78	High	0	2.492e-06	31
High	NGGSLGETGSVNYMFDRK		1.50877e-07	0	1	1	1	Q838A9	1	1931.89	High	0	1.787e-11	47
High	NGGTAAFIDAEHALDPQYAEK		3.65789e-10	0	1	1	6	P42444	0	2218.04	High	0	5.234e-16	52
High	NGGTAAFIDAEHALDPQYAEK	1xDeamidated [N/Q]	0.00115153	0	1	1	4	P42444	0	2219.03	High	0.000801	0.01476	19
High	NFGSPNPEGYRK		2.22922e-05	0	1	1	14	Q830B5	1	1365.65	High	0	1.05e-07	49
High	NANPVILEPMMKVTITVPEDYLGDIMGHVTSR	1xDeamidated [N]	8.4151e-08	0	1	1	2	Q839G9	1	3541.77	High	0	6.476e-12	52
High	NFGSPNPEGYR		0.000118499	0	1	1	3	Q830B5	0	1237.56	High	0	1.906e-06	35
High	NFGDKEMPAKEIAK		2.16714e-05	0	1	1	4	Q834K3	2	1577.8	High	0	9.976e-08	34
High	NEGAMLSDPGVREGYVQGSLAR		3.88663e-06	0	1	1	8	Q831M6	1	2306.12	High	0	3.214e-06	37
High	NEKAGIKVLADGELTK		3.6716e-05	0	1	1	3	Q839E5	2	1685.94	High	0	2.487e-07	44
High	NEIIKEYAR		0.00090358	0	1	1	11	Q82ZJ1	1	1135.61	High	0	7.85e-05	45
High	NEIIKEYARHEGDTGSPEVQIAVLTEDINQLNEHAR		4.76212e-11	0	1	1	4	Q82ZJ1	2	4089.03	High	0	4.591e-16	61
High	NEIIKEYARHEGDTGSPEVQIAVLTEDINQLNEHAR	1xDeamidated [Q/N]	3.45694e-10	0	1	1	5	Q82ZJ1	2	4090.01	High	0	2.506e-13	66
High	NEIIKEYARHEGDTGSPEVQIAVLTEDINQLNEHAR	2xDeamidated [Q20; Q/N]	0.000722036	0	1	1	2	Q82ZJ1	2	4091	High	0	4.322e-05	30
High	NEMFQDLVKDIATK		3.1582e-05	0	1	1	2	Q831V0	1	1651.84	High	0	1.924e-07	37
High	NEMLNNFIKPGLEDLAVSR		2.64392e-12	0	1	1	7	Q837B3	0	2160.11	High	0	4.591e-16	79
High	NEMLNNFIKPGLEDLAVSR	1xDeamidated [N]	0.000137098	0	1	1	4	Q837B3	0	2161.1	High	0	2.462e-06	38
High	NEQVTEILLNELRPNPYQPR		0.00152204	0	1	1	1	Q82YY3	0	2423.27	High	0	0.0001482	21
High	NESGILDSNVDIYQH		1.55974e-09	0	1	1	5	Q835X2	0	1703.79	High	0	6.372e-15	80
High	NEVASVREEDESIVVESALQK		1.3548e-12	0	1	1	66	Q839D8	1	2331.17	High	0	4.591e-16	89
High	NEVASVREEDESIVVESALQK	1xDeamidated [Q/N]	0.000482699	0	1	1	6	Q839D8	1	2332.15	High	0.001329	0.02517	27
High	NEVASVREEDESIVVESALQKLFNDLGPR		5.7144e-16	0	1	1	36	Q839D8	2	3243.65	High	0	4.591e-16	105
High	NEVASVREEDESIVVESALQKLFNDLGPR	1xDeamidated [Q/N]	1.461e-13	0	1	1	24	Q839D8	2	3244.63	High	0	4.591e-16	89
High	NEVASVREEDESIVVESALQKLFNDLGPR	2xDeamidated [Q/N]	4.29125e-07	0	1	1	3	Q839D8	2	3245.62	High	0	1.097e-10	45
High	NFDDATGLYKALENGEADAIVDDYPVLGYAVK		8.29593e-07	0	1	1	2	Q837S0	1	3446.66	High	0	3.468e-10	20
High	NFDLLGTMK		0.000202535	0	1	1	5	Q836D6	0	1038.53	High	0	4.826e-06	37
High	NFDINQNNHAFNADR		2.53256e-07	0	1	1	2	Q834C6	0	1789.8	High	0	4.392e-11	47
High	NFDINQNNHAFNADRQVGSTIKPISVYGPAIDQGIIGSESR		9.55265e-06	0	1	1	3	Q834C6	1	4443.21	High	0	2.4e-08	39
High	NFDINQNNHAFNADRQVGSTIKPISVYGPAIDQGIIGSESR	1xDeamidated [N/Q]	3.70993e-10	0	1	1	32	Q834C6	1	4444.19	High	0	2.12e-13	67
High	NFDINQNNHAFNADRQVGSTIKPISVYGPAIDQGIIGSESR	2xDeamidated [N/Q]	0.000334791	0	1	1	10	Q834C6	1	4445.18	High	0	1.704e-05	21
High	NFDLRPAGIIEMLDLR		0.000969102	0	1	1	2	Q837P9	0	1873	High	0	7.137e-05	28
High	NFDLRPAGIIEMLDLR	1xDeamidated [N1]	0.000937959	0	1	1	1	Q837P9	0	1873.98	High	0	6.762e-05	36
High	NFEDKDLAYYQAVYEEFGER		0.000425302	0	1	1	1	Q832R8	1	2486.11	High	0	1.744e-05	31
High	NFGDKEMPAKEIAK	1xOxidation [M7]	0.000103388	0	1	1	9	Q834K3	2	1593.79	High	8.056e-06	0.0002642	39
High	NANPVILEPMMKVTITVPEDYLGDIMGHVTSR		3.47371e-11	0	1	1	11	Q839G9	1	3540.79	High	0	4.591e-16	78
High	NANPVILEPMMK	2xOxidation [M10; M11]	0.000705347	0	1	1	12	Q839G9	0	1388.69	High	0	4.171e-05	25
High	NANPVILEPMMK	1xOxidation [M]	2.18829e-06	0	1	1	38	Q839G9	0	1372.7	High	0	1.861e-09	49
High	MVKDAEANAEADKQR		1.95526e-09	0	1	1	10	Q835R7	2	1675.81	High	0	1.678e-14	66
High	MVKELRDMTGVGMMDAK		6.74539e-09	0	1	1	13	Q831V0	2	1911.92	High	0	8.091e-14	52
High	MVKIEETHPYGR		3.90497e-06	0	1	1	3	Q82YW4	1	1459.74	High	0	5.076e-09	53
High	MVKIEETHPYGR	1xOxidation [M1]	7.09589e-05	0	1	1	2	Q82YW4	1	1475.73	High	0	7.811e-07	37
High	MVLDGQVHEIRQQFGR		0.000210294	0	1	1	5	Q835G9	1	1912.98	High	0	5.175e-06	28
High	MVIGVTDAGFATK		2.46234e-08	0	1	1	2	Q835U9	0	1309.68	High	0	7.691e-13	65
High	MVIQGDTLENSAR		1.70571e-09	0	1	1	3	Q838D1	0	1433.71	High	0	7.477e-15	76
High	MVIQGDTLENSAR	1xOxidation [M1]	1.6266e-06	0	1	1	1	Q838D1	0	1449.7	High	0	1.116e-09	39
High	MVMTDPIADFLTR		1.06002e-08	0	1	1	4	Q839F0	0	1509.74	High	0	1.78e-13	76
High	MVMTDPIADFLTR	1xOxidation [M]	1.95475e-07	0	1	1	4	Q839F0	0	1525.74	High	0	1.625e-10	67
High	MVPEGAADVFVKLEFFNPGGSVKDR		1.31602e-06	0	1	1	4	Q834Q6	2	2709.37	High	0	7.705e-10	33
High	MVQESVTENEIAQVVGR		1.37426e-13	0	1	1	9	Q831Y7	0	1888.94	High	0	4.591e-16	124
High	MVQESVTENEIAQVVGR	1xDeamidated [N9]	1.60464e-10	0	1	1	1	Q831Y7	0	1889.93	High	0	4.591e-16	72
High	MVQESVTENEIAQVVGR	1xOxidation [M1]	5.77133e-15	0	1	1	4	Q831Y7	0	1904.94	High	0	4.591e-16	125
High	MVQEVLEQIKAAEDAVEEHRQQAK		1.10561e-06	0	1	1	11	Q834Y5	2	2779.4	High	0	5.668e-10	42
High	MVQEVLEQIKAAEDAVEEHRQQAK	1xDeamidated [Q]	2.33836e-09	0	1	1	5	Q834Y5	2	2780.39	High	0	6.083e-12	43
High	MVQLEDYAQR		5.53265e-06	0	1	1	1	Q832Z4	0	1252.6	High	0	9.348e-09	57
High	MVSDIPLAR		0.000210294	0	1	1	5	Q831T0	0	1001.54	High	0	5.152e-06	38
High	MVVVTGLSGSGK		2.54413e-06	0	1	1	2	Q837R8	0	1134.62	High	0	2.42e-09	45
High	MYALTQGIPDDDILVEAHSKNTLENMR		2.66718e-07	0	1	1	1	Q835L1	1	3074.49	High	0	4.803e-11	32
High	MYALTQGIPDDDILVEAHSKNTLENMR	1xDeamidated [Q6]	2.21974e-07	0	1	1	2	Q835L1	1	3075.48	High	0	3.491e-11	31
High	MYDQLQSIEDRYEELGELLSDPAVISDTKR		1.04024e-08	0	1	1	7	Q831F6	2	3513.71	High	0	2.711e-11	49
High	MYDQLQSIEDRYEELGELLSDPAVISDTKR	1xDeamidated [Q]	3.52127e-07	0	1	1	7	Q831F6	2	3514.69	High	0	7.818e-11	36
High	MYDQLQSIEDRYEELGELLSDPAVISDTKR	2xDeamidated [Q4; Q6]	0.000117389	0	1	1	2	Q831F6	2	3515.67	High	0	1.886e-06	32
High	MYEFLDKLVTVSLPR		6.46806e-12	0	1	1	42	Q839F2	1	1810.98	High	0	4.591e-16	95
High	MVHNGIEYGDMQLIAESYDLMK		2.30526e-08	0	1	1	10	Q836Q9	0	2557.18	High	0	4.012e-11	51
High	MYEFLDKLVTVSLPR	1xOxidation [M1]	8.41731e-10	0	1	1	18	Q839F2	1	1826.97	High	0	2.187e-15	72
High	MVGMVFQNPDNQFVGSTVEDDVAFGLENQGIPRDEMVER	2xDeamidated [N/Q]	7.91649e-09	0	1	1	10	Q839D5	1	4371.98	High	0	1.483e-13	61
High	MVGMVFQNPDNQFVGSTVEDDVAFGLENQGIPRDEMVER		1.37946e-06	0	1	1	2	Q839D5	1	4370.02	High	0	8.338e-10	57
High	MTYADGTPIANIKSDLIR		1.10591e-08	0	1	1	2	Q834C6	1	1979.03	High	0	1.909e-13	67
High	MTYTAVNEILEEQKPETLER		1.45395e-12	0	1	1	4	Q830Z7	0	2394.19	High	0	4.591e-16	87
High	MTYTAVNEILEEQKPETLER	1xDeamidated [Q/N]	2.84968e-09	0	1	1	3	Q830Z7	0	2395.17	High	0	1.82e-14	48
High	MTYTAVNEILEEQKPETLER	1xOxidation [M1]	5.13203e-07	0	1	1	1	Q830Z7	0	2410.18	High	0	1.5e-10	27
High	MVADQLGVTGSVR		0.000355855	0	1	1	1	Q831U6	0	1332.69	High	0	1.282e-05	23
High	MVAEKTVADSQYQTIVNLVK		1.59668e-08	0	1	1	4	Q830Z1	1	2237.18	High	0	3.633e-13	42
High	MVAEKTVADSQYQTIVNLVK	1xDeamidated [Q/N]	7.80337e-07	0	1	1	3	Q830Z1	1	2238.17	High	0	3.099e-10	55
High	MVAVMNAER		0.000120749	0	1	1	1	Q830B1	0	1020.5	High	0	1.98e-06	42
High	MVAVMNAEREVIEK		1.17587e-09	0	1	1	14	Q830B1	1	1618.83	High	0	3.897e-15	77
High	MVAVMNAEREVIEK	1xOxidation [M]	6.90608e-09	0	1	1	4	Q830B1	1	1634.82	High	0	8.432e-14	66
High	MVDGVVLVVDAYEGTMPQTR		1.34246e-14	0	1	1	21	Q831P1	0	2180.07	High	0	4.591e-16	109
High	MVDGVVLVVDAYEGTMPQTR	1xDeamidated [Q18]	4.39348e-07	0	1	1	3	Q831P1	0	2181.06	High	0	3.121e-10	52
High	MVDGVVLVVDAYEGTMPQTR	1xOxidation [M]	1.37298e-06	0	1	1	3	Q831P1	0	2196.07	High	0	8.307e-10	51
High	MVDGVVLVVDAYEGTMPQTR	1xDeamidated [Q18]; 1xOxidation [M1]	3.47135e-06	0	1	1	3	Q831P1	0	2197.05	High	0	4.165e-09	47
High	MVDKPIVER		0.000147811	0	1	1	12	Q82YW2	0	1086.6	High	0	0.0001161	43
High	MVDKPIVER	1xOxidation [M1]	7.3387e-06	0	1	1	6	Q82YW2	0	1102.59	High	0	1.524e-08	64
High	MVDKPIVERAER		5.61135e-06	0	1	1	15	Q82YW2	1	1442.78	High	0	9.589e-09	41
High	MVDKPIVERAER	1xOxidation [M1]	4.1107e-05	0	1	1	7	Q82YW2	1	1458.77	High	0	3.038e-07	32
High	MVDIIEKKR		1.77835e-05	0	1	1	3	Q839J2	2	1131.66	High	0	7.087e-08	46
High	MVDNVLIAYVK		0.000431328	0	1	1	3	Q834B5	0	1264.7	High	0	1.793e-05	25
High	MVDNVLIAYVKTDQKDAR		6.90517e-08	0	1	1	4	Q834B5	2	2079.09	High	0	7.616e-12	56
High	MVDNVLIAYVKTDQKDAR	1xDeamidated [N/Q]	1.83893e-08	0	1	1	2	Q834B5	2	2080.07	High	0	4.636e-13	63
High	MVDNVLIAYVKTDQKDAR	1xOxidation [M1]	4.69208e-06	0	1	1	3	Q834B5	2	2095.09	High	0	2.495e-08	39
High	MVGIILASHGEFAEGILQSGAMIFGEQENVK		2.87664e-09	0	1	1	4	Q839X9	0	3275.64	High	0	1.847e-14	48
High	MVGIILASHGEFAEGILQSGAMIFGEQENVK	1xDeamidated [Q]	3.17645e-11	0	1	1	4	Q839X9	0	3276.63	High	0	4.591e-16	62
High	MVGMVFQNPDNQFVGSTVEDDVAFGLENQGIPRDEMVER	1xDeamidated [N/Q]	1.69836e-12	0	1	1	18	Q839D5	1	4371	High	0	4.591e-16	91
High	NGHTLIELSGVEPNPR	1xDeamidated [N1]	2.1077e-07	0	1	1	2	Q839H5	0	1733.88	High	0	3.199e-11	52
High	MYEGLLKQYQAYLPVTEK		0.000183498	0	1	1	1	Q831S9	1	2174.12	High	0	4.065e-06	21
High	MYEIKSETRVSEE		0.000458439	0	1	1	3	Q839B7	2	1600.75	High	0	1.991e-05	37
High	NAGDIALWSGVAGGADEIIIPEHDFDMKNVAK	1xOxidation [M27]	3.96115e-07	0	1	1	9	Q836R3	1	3369.64	High	0	9.558e-11	49
High	NAGDIALWSGVAGGADEIIIPEHDFDMKNVAK	1xDeamidated [N29]; 1xOxidation [M27]	2.95784e-06	0	1	1	6	Q836R3	1	3370.63	High	0	3.151e-09	43
High	NAGDIALWSGVAGGADEIIIPEHDFDMKNVAKR		5.13541e-12	0	1	1	65	Q836R3	2	3509.75	High	0	8.62e-16	68
High	NAGDIALWSGVAGGADEIIIPEHDFDMKNVAKR	1xDeamidated [N]	6.46467e-08	0	1	1	17	Q836R3	2	3510.73	High	0	9.632e-09	43
High	NAGDIALWSGVAGGADEIIIPEHDFDMKNVAKR	2xDeamidated [N1; N29]	7.27224e-08	0	1	1	2	Q836R3	2	3511.72	High	0	5.063e-12	36
High	NAGDIALWSGVAGGADEIIIPEHDFDMKNVAKR	1xOxidation [M27]	1.99218e-08	0	1	1	10	Q836R3	2	3525.74	High	0	5.331e-13	54
High	NAGDIALWSGVAGGADEIIIPEHDFDMKNVAKR	1xDeamidated [N]; 1xOxidation [M27]	5.20416e-06	0	1	1	9	Q836R3	2	3526.73	High	0	8.416e-09	39
High	NAGFDLDNAYTIMHTNDVHGR		1.71262e-05	0	1	1	1	Q839U0	0	2361.07	High	0	6.63e-08	28
High	NAGIEAPVKLYVIHANNR		6.77634e-08	0	1	1	2	Q834R9	1	1979.08	High	0	4.475e-12	60
High	NAGVGQIGAGTVR		1.70501e-06	0	1	1	2	Q838Q3	0	1199.65	High	0	1.209e-09	65
High	NALAELKEANIR		1.52305e-07	0	1	1	5	Q834Q5	1	1341.75	High	0	1.824e-11	60
High	NAIAVNEVNAK		0.0001308	0	1	1	1	Q830Q2	0	1142.62	High	0	2.259e-06	32
High	NALGSSQAFISADMALAGIR		6.16634e-16	0	1	1	2	Q830Q2	0	1993.02	High	0	4.591e-16	122
High	NALGSSQAFISADMALAGIR	1xDeamidated [Q7]	1.55994e-10	0	1	1	1	Q830Q2	0	1994	High	0	4.591e-16	82
High	NALNWSFNIPVVHVNNELR		1.51589e-07	0	1	1	3	Q834C6	0	2236.16	High	0	6.873e-10	52
High	NALNWSFNIPVVHVNNELR	1xDeamidated [N1]	0.000610101	0	1	1	1	Q834C6	0	2237.15	High	0	3.241e-05	23
High	NAIVAAGAVVTK		8.93582e-05	0	1	1	2	Q836P3	0	1113.66	High	0	1.173e-06	31
High	NAIVAAGAVVTKDVPANTIVGGNPAK		1.10115e-11	0	1	1	6	Q836P3	1	2447.36	High	0	4.591e-16	67
High	NAIVAAGAVVTKDVPANTIVGGNPAKVIR		5.48246e-08	0	1	1	1	Q836P3	2	2815.62	High	0	3.076e-12	53
High	NAMNIDGLGPR		2.65426e-06	0	1	1	2	Q837V6	0	1157.57	High	0	2.603e-09	60
High	NANMVKHETLEVPASK		5.08661e-11	0	1	1	24	Q839F0	1	1767.91	High	0	4.591e-16	73
High	NANMVKHETLEVPASK	1xDeamidated [N]	0.00114618	0	1	1	13	Q839F0	1	1768.89	High	8.056e-06	0.0002371	24
High	NANMVKHETLEVPASK	1xOxidation [M4]	1.14851e-09	0	1	1	21	Q839F0	1	1783.9	High	0	3.758e-15	70
High	NANPVILEPMMK		2.60512e-07	0	1	1	24	Q839G9	0	1356.7	High	0	1.967e-09	68
High	NANPVILEPMMK	1xDeamidated [N]	3.94359e-09	0	1	1	9	Q839G9	0	1357.69	High	0	3.184e-14	81
High	NAGDIALWSGVAGGADEIIIPEHDFDMKNVAK	1xDeamidated [N]	5.25056e-05	0	1	1	9	Q836R3	1	3354.63	High	0	3.262e-05	39
High	MYEIKSETR		0.000250224	0	1	1	3	Q839B7	1	1156.57	High	0	6.966e-06	50
High	NAGDIALWSGVAGGADEIIIPEHDFDMKNVAK		1.77931e-08	0	1	1	40	Q836R3	1	3353.65	High	0	7.451e-13	55
High	NAGDIALWSGVAGGADEIIIPEHDFDMK	1xOxidation [M27]	3.32603e-05	0	1	1	4	Q836R3	0	2957.4	High	0	2.107e-07	33
High	MYENLLPR		0.000878618	0	1	1	19	Q835J5	0	1035.53	High	5.338e-05	0.0008941	38
High	MYLSIEEFIDKAEK		1.70526e-07	0	1	1	11	Q839Q9	1	1715.86	High	0	2.21e-11	62
High	MYLSIEEFIDKAEK	1xOxidation [M1]	4.2711e-07	0	1	1	3	Q839Q9	1	1731.85	High	0	1.087e-10	44
High	MYLSIEEFIDKAEKTGK		9.55714e-09	0	1	1	13	Q839Q9	2	2002.02	High	0	2.662e-12	53
High	MYLSIEEFIDKAEKTGK	1xOxidation [M1]	4.94149e-06	0	1	1	7	Q839Q9	2	2018.02	High	0	1.244e-06	33
High	NAAAGSLRQLDTK		9.3304e-06	0	1	1	2	Q837V6	1	1344.72	High	0	2.305e-08	59
High	NAADLFYSNPEELASLGATVK		5.94324e-13	0	1	1	6	P37061	0	2210.1	High	0	4.591e-16	97
High	NAADLFYSNPEELASLGATVK	1xDeamidated [N9]	5.66541e-07	0	1	1	2	P37061	0	2211.08	High	0	1.778e-10	44
High	NAADLFYSNPEELASLGATVKMEHNVEEINVDDKTVTAK		2.33897e-11	0	1	1	22	P37061	2	4263.08	High	0	4.591e-16	82
High	NAADLFYSNPEELASLGATVKMEHNVEEINVDDKTVTAK	1xDeamidated [N]	2.1489e-11	0	1	1	18	P37061	2	4264.06	High	0	4.591e-16	79
High	NAADLFYSNPEELASLGATVKMEHNVEEINVDDKTVTAK	2xDeamidated [N]	5.99633e-09	0	1	1	13	P37061	2	4265.04	High	0	6.595e-14	63
High	NAAEKVLGTTDITYDGQAVDLGSPFK		1.95578e-11	0	1	1	9	Q839A8	1	2710.36	High	0	4.591e-16	76
High	NAAEKVLGTTDITYDGQAVDLGSPFK	1xDeamidated [Q17]	8.86122e-07	0	1	1	2	Q839A8	1	2711.34	High	0	3.866e-10	48
High	NAAEKVLGTTDITYDGQAVDLGSPFKR		1.07089e-14	0	1	1	39	Q839A8	2	2866.46	High	0	4.591e-16	115
High	NAAEKVLGTTDITYDGQAVDLGSPFKR	1xDeamidated [Q/N]	1.36066e-09	0	1	1	11	Q839A8	2	2867.44	High	0	5.387e-15	69
High	NADESDGPEEFHVVILDNGR		2.499e-13	0	1	1	3	Q836K2	0	2213.01	High	0	4.591e-16	104
High	NADESDGPEEFHVVILDNGR	1xDeamidated [N18]	8.17168e-05	0	1	1	1	Q836K2	0	2213.99	High	0	9.995e-07	14
High	NADESELPHIDRVK		7.00432e-09	0	1	1	3	Q831V4	1	1622.81	High	0	8.68e-14	62
High	NADKWEVQEGTATIVPTTNVPADEAVK		5.27533e-05	0	1	1	1	Q839U0	1	2883.44	High	0	4.685e-07	17
High	NAETVTADGKHVELAANIGTPK		2.60649e-11	0	1	1	4	P23530	1	2236.16	High	0	4.591e-16	65
High	NAETVTADGKHVELAANIGTPKDLEGVHK		0.000103876	0	1	1	3	P23530	2	3014.55	High	0	1.516e-06	31
High	NAFFNETEDIQTNEDSQDLTYTSKEER		2.29309e-05	0	1	1	1	Q836C0	1	3224.41	High	0	1.097e-07	31
High	NAFFNETEDIQTNEDSQDLTYTSKEER	1xDeamidated [Q17]	6.74238e-06	0	1	1	1	Q836C0	1	3225.4	High	0	1.316e-08	46
High	NAGAPKENIHVIVNELKK		0.000767285	0	1	1	4	Q830C9	2	1974.11	High	0.002542	0.05218	14
High	NAGDIALWSGVAGGADEIIIPEHDFDMK		3.04465e-11	0	1	1	24	Q836R3	0	2941.4	High	0	4.591e-16	80
High	NAGDIALWSGVAGGADEIIIPEHDFDMK	1xDeamidated [N1]; 1xOxidation [M27]	4.24839e-05	0	1	1	3	Q836R3	0	2958.38	High	0	3.221e-07	35
High	NTEANQLGENETAFSAAEVKELGAVNDVLAK	1xDeamidated [Q/N]	0.000151328	0	1	1	14	H7C6X9	1	3233.58	High	0	2.924e-06	27
High	NTETVISMNAQELAK		1.64222e-07	0	1	1	1	Q831R6	0	1648.82	High	0	2.069e-11	49
High	NTFYQNKEQQK		0.000633381	0	1	1	3	Q830X9	1	1427.69	High	0	3.467e-05	25
High	QPFPGPGLGIR		1.46654e-06	0	1	1	12	Q839J8	0	1138.64	High	0	1.733e-07	58
High	QPIETTGELVEIIK		0.000341136	0	1	1	1	O07104	0	1569.87	High	0	1.193e-05	32
High	QQAEQEEVDIRLHR		0.000796518	0	1	1	3	Q835U8	1	1750.88	High	0	5.123e-05	27
High	QQALVGEEIVIVSPK		1.39271e-07	0	1	1	1	Q832Z5	0	1609.92	High	0	1.56e-11	43
High	QQAMDNFSAMR		2.10678e-05	0	1	1	1	Q839C8	0	1298.56	High	0	9.471e-08	44
High	QQEIDNKLANQTETITR	1xDeamidated [Q/N]	0.000171005	0	1	1	3	H7C711	1	2003	High	8.056e-06	0.0002408	16
High	QQEIVEAYHYDMR		1.75458e-09	0	1	1	4	Q837T8	0	1681.76	High	0	7.823e-15	84
High	QQFIPENERENVLK		1.22601e-05	0	1	1	3	Q834U0	1	1743.9	High	0	3.71e-08	31
High	QQLIDEREKEVENLINQQHQELER		5.72053e-09	0	1	1	24	Q82Z99	2	3018.52	High	0	6.096e-14	55
High	QQLIDEREKEVENLINQQHQELER	1xDeamidated [Q/N]	8.37442e-07	0	1	1	5	Q82Z99	2	3019.51	High	0	3.911e-10	40
High	QQLQQLSSHSSDHQLTEEGLAAQVAQLAEKQTALQTSLQTAR	2xDeamidated [Q26; Q]	1.22677e-09	0	1	1	2	H7C711	1	4575.29	High	0	4.216e-15	49
High	QPAAFNGIVGLKPTYGR	1xDeamidated [N6]	2.14777e-07	0	1	1	2	Q837V3	0	1789.96	High	0	3.314e-11	52
High	QQIVISEIPYEVNKATLVK		4.67004e-06	0	1	1	6	Q834N0	1	2172.23	High	0	6.919e-09	24
High	QQPINELLR		0.00133022	0	1	1	6	Q831N1	0	1110.63	High	8.056e-06	0.0003443	29
High	QQQLLKEFKQR		0.000202535	0	1	1	3	Q834Y2	2	1445.82	High	0	4.826e-06	27
High	QQQLLSSRSEAAEIIK		1.05022e-09	0	1	1	5	Q831A1	1	1800.98	High	0	3.223e-15	48
High	QQQLLSSRSEAAEIIKNAK		0.000115201	0	1	1	6	Q831A1	2	2114.16	High	0	1.872e-06	30
High	QQTNQMQFNVLDSHDTPR		3.28288e-11	0	1	1	11	Q835N0	0	2158.99	High	0	4.591e-16	82
High	QQTNQMQFNVLDSHDTPR	1xOxidation [M6]	4.96564e-07	0	1	1	1	Q835N0	0	2174.99	High	0	1.417e-10	41
High	QQTNQMQFNVLDSHDTPR	1xDeamidated [N/Q]; 1xOxidation [M6]	2.25031e-05	0	1	1	5	Q835N0	0	2175.97	High	0	1.065e-07	26
High	QQTTQNKPANKKPMNNKPGEQR	1xDeamidated [Q/N]	0.000151328	0	1	1	14	Q835U8	1	2538.28	High	0.0002034	0.003846	22
High	QQVETMQQSLER		0.000838526	0	1	1	1	Q830T3	0	1476.71	High	0	5.587e-05	32
High	QREGEVDGVDYYFR		0.000301938	0	1	1	4	Q82ZD5	1	1732.79	High	0	2.726e-05	37
High	QREQEQKELENR		1.12679e-07	0	1	1	14	Q82ZD6	2	1586.79	High	0	1.083e-11	54
High	QQMATASKGEGIPDASDRLYQVVK		5.53265e-06	0	1	1	6	O07109	2	2592.31	High	0	9.362e-09	32
High	QPAAFNGIVGLKPTYGR		8.61438e-07	0	1	1	4	Q837V3	0	1788.98	High	0	3.699e-10	51
High	QNYMPQDMPVISSQERTSESYEK	1xDeamidated [Q]	1.64973e-06	0	1	1	4	Q838D6	1	2748.21	High	0	1.139e-09	41
High	QNYMPQDMPVISSQERTSESYEK		3.23641e-10	0	1	1	4	Q838D6	1	2747.23	High	0	4.591e-16	55
High	QMPQIFKETAEGGLAVTPTAQR		1.1062e-10	0	1	1	5	Q830Q2	1	2373.22	High	0	4.591e-16	63
High	QMPQIFKETAEGGLAVTPTAQR	1xDeamidated [Q]	1.76309e-10	0	1	1	5	Q830Q2	1	2374.21	High	0	4.591e-16	79
High	QMQQGNPYEQQTPPTQFGDGGNGGQPPR		8.94506e-07	0	1	1	1	Q837W9	0	3014.34	High	0	3.95e-10	44
High	QMQQGNPYEQQTPPTQFGDGGNGGQPPR	1xDeamidated [N/Q]	1.62618e-05	0	1	1	8	Q837W9	0	3015.33	High	0	1.85e-07	25
High	QMQQGNPYEQQTPPTQFGDGGNGGQPPR	2xDeamidated [N22; Q]	1.61855e-05	0	1	1	3	Q837W9	0	3016.31	High	0	1.946e-07	21
High	QMRGEEFTDEDAEKAQSIATK		2.64392e-12	0	1	1	25	Q837Z3	2	2384.1	High	0	4.591e-16	86
High	QMRGEEFTDEDAEKAQSIATK	1xDeamidated [Q]	3.37562e-08	0	1	1	7	Q837Z3	2	2385.09	High	0	1.331e-12	58
High	QMRGEEFTDEDAEKAQSIATK	1xOxidation [M2]	4.33471e-12	0	1	1	18	Q837Z3	2	2400.1	High	0	4.591e-16	75
High	QMRGEEFTDEDAEKAQSIATK	1xDeamidated [Q]; 1xOxidation [M2]	0.000286738	0	1	1	3	Q837Z3	2	2401.08	High	0	2.125e-05	29
High	QMVGIEAAKYVEDGMIVGLGTGSTAK		4.05818e-12	0	1	1	6	Q839H2	1	2625.33	High	0	4.591e-16	75
High	QMVGIEAAKYVEDGMIVGLGTGSTAK	1xDeamidated [Q1]	1.33492e-07	0	1	1	2	Q839H2	1	2626.31	High	0	1.445e-11	46
High	QNDMYQAMNQVQQAK		5.50666e-06	0	1	1	2	H7C711	0	1796.81	High	0	9.235e-09	38
High	QNENISKEEFVAEITPYAR	1xDeamidated [N/Q]	1.41199e-05	0	1	1	3	Q831X8	1	2239.09	High	0	4.739e-08	29
High	QNFDEVKAK		0.000705347	0	1	1	7	Q82YY9	1	1078.55	High	0	5.398e-05	41
High	QNFDEVKAKLQTR		2.99991e-06	0	1	1	4	Q82YY9	2	1576.84	High	0	6.774e-09	48
High	QNHFDYEDYTVLETVIMGHKR		1.75412e-07	0	1	1	1	Q839Y2	1	2595.23	High	0	2.322e-11	54
High	QNIETLGTIFDKEEVAKEK		4.62765e-08	0	1	1	5	Q82ZH5	2	2192.14	High	0	2.165e-11	52
High	QNIQDNKVNAEAALK		1.19823e-09	0	1	1	2	P23530	1	1655.87	High	0	4.039e-15	61
High	QNPGGLLDQAER		2.83413e-05	0	1	1	3	Q834H3	0	1297.65	High	0	2.401e-07	49
High	QNVQREQVAQGQAEHPETEQDAAAQSNTSAK		1.26225e-11	0	1	1	11	Q834A7	1	3350.56	High	0	4.591e-16	82
High	QNVQREQVAQGQAEHPETEQDAAAQSNTSAK	1xDeamidated [Q]	4.8762e-12	0	1	1	8	Q834A7	1	3351.54	High	0	4.591e-16	80
High	QNYMPQDMPVISSQER		2.15876e-10	0	1	1	10	Q838D6	0	1922.87	High	0	5.629e-16	79
High	QNYMPQDMPVISSQER	1xDeamidated [Q1]	1.74517e-05	0	1	1	1	Q838D6	0	1923.86	High	0	6.855e-08	34
High	QNYMPQDMPVISSQER	1xOxidation [M]	2.66754e-08	0	1	1	12	Q838D6	0	1938.87	High	0	8.851e-13	75
High	QNYMPQDMPVISSQER	1xDeamidated [Q6]; 1xOxidation [M4]	7.00118e-06	0	1	1	1	Q838D6	0	1939.85	High	0	1.4e-08	40
High	QRETIFGQYIFDYHPR		1.24389e-07	0	1	1	10	Q93K67	1	2070.02	High	0	8.344e-09	53
High	QRETIFGQYIFDYHPR	1xDeamidated [Q]	1.15866e-05	0	1	1	4	Q93K67	1	2071	High	0	3.361e-08	46
High	QREVVEKIVR		0.000218351	0	1	1	4	Q838I2	2	1255.75	High	0	5.521e-06	35
High	QRKDSLSEFEK		1.8911e-06	0	1	1	6	Q831T4	2	1366.7	High	0	1.448e-09	46
High	QSVAEPMQTGLKAIDALVPIGR	1xOxidation [M7]	4.65132e-11	0	1	1	5	Q831A3	1	2310.25	High	0	4.591e-16	90
High	QSVAEPMQTGLKAIDALVPIGR	1xDeamidated [Q8]; 1xOxidation [M7]	1.66558e-07	0	1	1	1	Q831A3	1	2311.23	High	0	2.12e-11	41
High	QSVDTVTKEVSVNTETGLTQQEAQQR		3.7978e-09	0	1	1	1	Q837H0	1	2876.42	High	0	2.999e-14	65
High	QSVDTVTKEVSVNTETGLTQQEAQQR	1xDeamidated [N13]	2.33774e-07	0	1	1	1	Q837H0	1	2877.41	High	0	3.828e-11	29
High	QTAAYGHFGR		4.34956e-05	0	1	1	4	Q837P9	0	1107.53	High	0	1.001e-06	42
High	QTAAYGHFGRTDIDLPWEQTDKVEALK		1.29774e-07	0	1	1	9	Q837P9	2	3089.53	High	0	1.38e-11	40
High	QTAAYGHFGRTDIDLPWEQTDKVEALK	1xDeamidated [Q]	2.50764e-05	0	1	1	3	Q837P9	2	3090.52	High	0	1.291e-07	28
High	QTALQTSLQTAR		3.55459e-07	0	1	1	2	H7C711	0	1317.71	High	0	7.95e-11	65
High	QTGDLSDQFK		2.19862e-06	0	1	1	6	Q834C4	0	1138.54	High	0	1.875e-09	54
High	QTGDLSDQFKK		4.47701e-07	0	1	1	15	Q834C4	1	1266.63	High	0	1.188e-10	72
High	QTIDTIKQTVNVQALDAKGQVLSIENPAPQVK		1.46024e-09	0	1	1	4	Q832R3	2	3446.89	High	0	1.524e-11	70
High	QTIDTIKQTVNVQALDAKGQVLSIENPAPQVK	1xDeamidated [Q20]	3.07025e-05	0	1	1	1	Q832R3	2	3447.87	High	0	1.829e-07	26
High	QTLLFSATMPPAIK		3.74404e-08	0	1	1	10	Q837J2	0	1517.84	High	0	1.595e-12	58
High	QTLLFSATMPPAIKNIGVK		1.70548e-08	0	1	1	10	Q837J2	1	2029.15	High	0	4.06e-13	53
High	QTITIYDVAR		1.10042e-06	0	1	1	1	H7C6V6	0	1179.64	High	0	5.63e-10	62
High	QTITIYDVAREANVSMATVSR		4.73725e-07	0	1	1	6	H7C6V6	1	2325.19	High	0	1.307e-10	48
High	QTITIYDVAREANVSMATVSR	1xDeamidated [N13]	6.1665e-07	0	1	1	3	H7C6V6	1	2326.17	High	0	2.061e-10	42
High	QTLTNFSGVPHRTQFVGEVQQR		0.000227783	0	1	1	6	O07108	1	2529.3	High	0	0.0001002	33
High	QTLTNFSGVPHRTQFVGEVQQR	1xDeamidated [Q/N]	0.000286738	0	1	1	2	O07108	1	2530.28	High	0	0.0001154	19
High	QTPAFLSGEEMAQR		0.000169404	0	1	1	1	Q82Z38	0	1564.74	High	0	3.542e-06	24
High	QTPQFNDPELK		2.24042e-06	0	1	1	1	Q836J5	0	1316.65	High	0	1.945e-09	47
High	QTPQFNDPELKEDASDNVENYVTVTVEDSQDAPAYQIR		4.85075e-08	0	1	1	17	Q836J5	1	4326	High	0	7.628e-10	50
High	QTPQFNDPELKEDASDNVENYVTVTVEDSQDAPAYQIR	1xDeamidated [N/Q]	1.0207e-07	0	1	1	24	Q836J5	1	4326.98	High	0	1.159e-11	39
High	QTPQFNDPELKEDASDNVENYVTVTVEDSQDAPAYQIR	2xDeamidated [Q/N]	6.71371e-09	0	1	1	11	Q836J5	1	4327.96	High	0	8.065e-14	51
High	QTPQFNDPELKEDASDNVENYVTVTVEDSQDAPAYQIR	3xDeamidated [N17; N20; Q30]	1.38597e-06	0	1	1	1	Q836J5	1	4328.95	High	0	8.442e-10	39
High	QSVAEPMQTGLKAIDALVPIGR	1xDeamidated [Q]	5.8042e-12	0	1	1	2	Q831A3	1	2295.24	High	0	4.591e-16	80
High	QMMQQMKNQGK		1.4874e-06	0	1	1	15	Q834D2	1	1351.63	High	0	9.494e-10	49
High	QSVAEPMQTGLKAIDALVPIGR		2.40694e-14	0	1	1	19	Q831A3	1	2294.25	High	0	4.591e-16	104
High	QSVAEPMQTGLK		5.03762e-09	0	1	1	8	Q831A3	0	1288.66	High	0	4.887e-14	74
High	QRLNSILAER		2.33668e-05	0	1	1	10	Q837R0	1	1199.69	High	0	1.143e-07	47
High	QRLPGLSADYLEFFYVATDRIEDLSR		1.61135e-06	0	1	1	1	Q838R5	2	3074.56	High	0	1.098e-09	42
High	QSAKDLVSMDFPGYSIGGLSVGESKEEMNR		3.23641e-10	0	1	1	8	Q837E7	2	3231.53	High	0	2.334e-14	63
High	QSAKDLVSMDFPGYSIGGLSVGESKEEMNR	1xDeamidated [Q/N]	2.47363e-07	0	1	1	2	Q837E7	2	3232.51	High	0	6.847e-06	33
High	QSDLEVALGDTVK		4.52116e-10	0	1	1	4	Q830P6	0	1374.71	High	0	7.432e-16	89
High	QSDTLDGHTQLQER		6.7512e-16	0	1	1	11	Q831P1	0	1627.77	High	0	4.591e-16	146
High	QSERKEIYQPLIDQLLSSNR		8.73523e-06	0	1	1	9	Q839V7	2	2417.28	High	0	2.054e-08	38
High	QSERKEIYQPLIDQLLSSNR	1xDeamidated [Q9]	0.00017181	0	1	1	2	Q839V7	2	2418.26	High	0	3.631e-06	22
High	QSFGGHVEELMGNFQWK		2.75655e-07	0	1	1	3	Q832R8	0	1993.92	High	6.021e-05	0.0009935	29
High	QSFINQNQGSLNHSEPENEMAR		7.00524e-10	0	1	1	6	Q830K1	0	2530.14	High	0	1.595e-15	56
High	QSFVALNEEREENGQDIFANPR		6.74628e-10	0	1	1	14	Q837V6	1	2563.22	High	0	1.491e-15	74
High	QSFVALNEEREENGQDIFANPR	1xDeamidated [N/Q]	6.90698e-10	0	1	1	22	Q837V6	1	2564.2	High	0	1.554e-15	67
High	QSFVALNEEREENGQDIFANPR	2xDeamidated [N/Q]	1.46674e-07	0	1	1	5	Q837V6	1	2565.19	High	0	1.706e-11	47
High	QSGGKGQYGHVWVEFTPNEEGKGFEFENAIVGGVVPR		1.91102e-14	0	1	1	75	Q839G9	2	4005.95	High	0	4.591e-16	97
High	QSGGKGQYGHVWVEFTPNEEGKGFEFENAIVGGVVPR	1xDeamidated [N/Q]	1.3421e-12	0	1	1	48	Q839G9	2	4006.94	High	0	4.591e-16	75
High	QSGGKGQYGHVWVEFTPNEEGKGFEFENAIVGGVVPR	2xDeamidated [Q/N]	1.60506e-12	0	1	1	41	Q839G9	2	4007.92	High	0	4.591e-16	84
High	QSGGKGQYGHVWVEFTPNEEGKGFEFENAIVGGVVPR	3xDeamidated [N28; Q/N]	4.33414e-11	0	1	1	9	Q839G9	2	4008.9	High	0	4.591e-16	66
High	QSHPKGLGHAVLQAK		0.000510625	0	1	1	2	Q834C2	1	1570.88	High	0	2.394e-05	18
High	QSMFITDLEGNQFEIFHDEATANSTSEKQPIVLK		3.50473e-07	0	1	1	2	Q831C0	1	3867.87	High	0	7.751e-11	38
High	QSMFITDLEGNQFEIFHDEATANSTSEKQPIVLK	1xDeamidated [N/Q]	1.89058e-05	0	1	1	3	Q831C0	1	3868.86	High	0	7.872e-08	31
High	QSPSVVMVDTK		2.73072e-07	0	1	1	2	Q835L9	0	1190.61	High	0	5.029e-11	60
High	QSPSVVMVDTKVVAK	1xOxidation [M7]	0.00114618	0	1	1	1	Q835L9	1	1603.87	High	0	9.389e-05	20
High	QSSLLFPIEESAKEQIKPGR		0.000106849	0	1	1	1	Q836J9	1	2257.22	High	0	1.597e-06	17
High	QSTPSVQQPTTNQSTTNKQTQQLTAAQQEQLAR		1.02592e-10	0	1	1	6	Q833N5	1	3641.81	High	0	4.591e-16	56
High	QSVAEGIAGVTSVTGLTGGDATR		1.07005e-08	0	1	1	2	Q830Q2	0	2147.09	High	0	1.809e-13	64
High	QSVAEPMQTGLK	1xOxidation [M7]	1.16988e-06	0	1	1	6	Q831A3	0	1304.65	High	0	4.698e-09	58
High	QTQFAEFEHFIHTEDAK		1.71262e-05	0	1	1	5	Q830U6	0	2077.96	High	0	2.093e-05	25
High	QMLGETAVR	1xOxidation [M2]	3.20311e-05	0	1	1	5	Q830B3	0	1020.51	High	0	1.97e-07	50
High	QMLDQVLEDFQITPNHDLNIMKDGQTLTDITSR	2xDeamidated [Q/N]	0.00152204	0	1	1	4	Q82ZY0	1	3831.84	High	8.056e-06	0.0001706	31
High	QLIIAEKPSVAKDLSR		2.31583e-07	0	1	1	2	Q833A3	1	1768.03	High	0	3.774e-11	57
High	QLLQDLGREPTPEEIGAEMDLPTEK	1xDeamidated [Q4]	0.000312027	0	1	1	2	P52329	1	2810.38	High	0	1.02e-05	20
High	QLLQDLGREPTPEEIGAEMDLPTEKVR		2.82334e-10	0	1	1	1	P52329	2	3064.56	High	0	4.591e-16	48
High	QLIQLGEAEVLIAGGIENMSQAPK		9.33844e-12	0	1	1	3	Q835L3	0	2509.33	High	0	4.591e-16	77
High	QIIQLQENMNR		5.71901e-07	0	1	1	4	Q830S5	0	1386.72	High	0	1.817e-10	57
High	QLLQVRDVLSVENYLLR		2.47363e-07	0	1	1	3	Q82Z41	1	2058.17	High	0	7.259e-10	38
High	QIIVGDVALLR		1.50111e-05	0	1	1	4	Q839C4	0	1196.74	High	0	5.269e-08	39
High	QILVGRPDVK		4.21051e-06	0	1	1	13	Q839B1	0	1124.68	High	0	5.796e-09	49
High	QILVGRPDVKGR		1.8466e-05	0	1	1	7	Q839B1	1	1337.8	High	0	7.566e-08	40
High	QILYDEILSQGGLTQQNPFQSNVPRL		3.76171e-08	0	1	1	6	Q832Q9	1	2958.53	High	0	5.963e-11	59
High	QILYDEILSQGGLTQQNPFQSNVPRL	1xDeamidated [Q]	1.70571e-09	0	1	1	4	Q832Q9	1	2959.52	High	0	7.466e-15	70
High	QLLEDMGLNVVSLAR		9.88127e-12	0	1	1	3	Q831Y0	0	1657.89	High	0	4.591e-16	98
High	QLMDDYEQTHASTIAVMK		4.15268e-08	0	1	1	3	Q834C2	0	2080.97	High	0	1.908e-12	45
High	QIMDGESQDLNEMIEDLENRR		0.000202535	0	1	1	1	Q835H3	1	2535.14	High	0	4.842e-06	24
High	QLMIELDHVSQSYTLNNNELGR		8.34169e-13	0	1	1	18	Q838R5	0	2574.26	High	0	4.591e-16	83
High	QLMIELDHVSQSYTLNNNELGR	1xDeamidated [Q/N]	1.17096e-13	0	1	1	23	Q838R5	0	2575.25	High	0	4.591e-16	102
High	QLMIELDHVSQSYTLNNNELGR	2xDeamidated [N/Q]	1.32883e-08	0	1	1	6	Q838R5	0	2576.23	High	0	1.421e-11	55
High	QLMIELDHVSQSYTLNNNELGR	1xOxidation [M3]	5.97207e-14	0	1	1	12	Q838R5	0	2590.26	High	0	4.591e-16	99
High	QLMIELDHVSQSYTLNNNELGR	1xDeamidated [Q/N]; 1xOxidation [M3]	4.33357e-10	0	1	1	9	Q838R5	0	2591.24	High	0	5.357e-15	85
High	QLNAMKTGDSVVTIGGLHGVLSEINEK		8.10508e-09	0	1	1	3	Q837E6	1	2810.47	High	0	1.508e-13	59
High	QINSLGFSYDWNR		9.924e-09	0	1	1	1	Q837N5	0	1599.76	High	0	1.582e-13	65
High	QLNTDTEDIREEIEHLSGYGTMQSPMGNNNLYLPYSPR		4.6501e-09	0	1	1	3	Q82YZ7	1	4383.03	High	0	4.272e-14	53
High	QLNTDTEDIREEIEHLSGYGTMQSPMGNNNLYLPYSPR	1xDeamidated [Q/N]	3.00037e-07	0	1	1	8	Q82YZ7	1	4384.01	High	0	5.907e-11	37
High	QLNTDTEDIREEIEHLSGYGTMQSPMGNNNLYLPYSPR	2xDeamidated [Q/N]	4.98974e-08	0	1	1	10	Q82YZ7	1	4385	High	0	2.615e-12	48
High	QLMDDYEQTHASTIAVMKVPHEDTSK		0.000286738	0	1	1	1	Q834C2	1	2974.39	High	0	8.839e-06	20
High	QLLEAGVHFGHQTRR		0.000601591	0	1	1	5	Q831U9	1	1748.93	High	0.0008923	0.01681	21
High	QLLEAGVHFGHQTR		1.44674e-10	0	1	1	10	Q831U9	0	1592.83	High	0	4.591e-16	72
High	QLLDNVDLDGEVAQLKEELKTASGQK		1.72115e-06	0	1	1	2	Q82Z41	2	2841.48	High	0	1.232e-09	37
High	QIHHTLSKDEQIK		0.000355855	0	1	1	5	Q82YV2	1	1576.84	High	8.056e-06	0.0001724	27
High	QIHHTLSKDEQIKTHSEGDEPYR		4.7846e-11	0	1	1	12	Q82YV2	2	2748.33	High	0	4.591e-16	89
High	QIHTMLETQVVPQLVEYYEGKAE		3.16028e-08	0	1	1	7	Q82ZE8	1	2705.35	High	0	4.726e-12	48
High	QIHTMLETQVVPQLVEYYEGKAE	1xDeamidated [Q]	0.000698779	0	1	1	5	Q82ZE8	1	2706.33	High	0	4.112e-05	30
High	QIHVVTNSVHHAAK		1.94529e-06	0	1	1	1	Q837V9	0	1540.83	High	0	1.516e-09	33
High	QLKEELFNLR		1.46618e-05	0	1	1	4	Q839F6	1	1289.72	High	0	5.065e-08	54
High	QLKEELFNLRFQLATGQLENTAR		1.02056e-06	0	1	1	6	Q839F6	2	2719.45	High	0	7.072e-09	46
High	QLKEIATLVK		0.000151328	0	1	1	1	Q835J8	1	1142.71	High	0	2.918e-06	32
High	QLKFTHVNQEGGEFITK		0.000815347	0	1	1	2	O07111	1	1976.02	High	0.0002763	0.005194	19
High	QLKGLDNVEDISYSNKDQQLK		2.73108e-08	0	1	1	2	Q834A9	2	2435.24	High	0	9.194e-13	43
High	QLKQAIDDDGYVTDEASPALK		4.07573e-09	0	1	1	12	Q835H3	1	2277.12	High	0	1.93e-09	63
High	QLKQAIDDDGYVTDEASPALK	1xDeamidated [Q]	3.67312e-06	0	1	1	4	Q835H3	1	2278.11	High	0	4.592e-09	49
High	QLKQAIDDDGYVTDEASPALKAIR		7.62684e-12	0	1	1	3	Q835H3	2	2617.35	High	0	4.591e-16	78
High	QLKRAEEVAALR		3.65587e-06	0	1	1	12	Q839E7	2	1383.81	High	0	7.053e-08	53
High	QLKSLLEGHGTSEAISYALTTEEK		2.87626e-08	0	1	1	4	Q836J5	1	2605.34	High	0	1.004e-12	49
High	QLKSLLEGHGTSEAISYALTTEEKSR		5.25568e-09	0	1	1	2	Q836J5	2	2848.47	High	0	6.567e-13	58
High	QLKSLLEGHGTSEAISYALTTEEKSR	1xDeamidated [Q1]	0.000282727	0	1	1	1	Q836J5	2	2849.45	High	0	8.605e-06	39
High	QIKTPVGDYGR		3.1286e-05	0	1	1	2	Q835X4	1	1233.66	High	0	9.645e-06	42
High	QIKYDDFDKVELK		1.25521e-05	0	1	1	8	Q837B3	2	1640.85	High	0	2.035e-06	53
High	QILDAPELK		0.00105397	0	1	1	3	Q835Z2	0	1026.58	High	0	9.313e-05	32
High	QILDAPGVNAIVMPGNEFLLGK		6.84225e-10	0	1	1	7	Q835Z1	0	2296.24	High	0	1.529e-15	47
High	QILDAPGVNAIVMPGNEFLLGK	1xDeamidated [N/Q]	7.80191e-06	0	1	1	2	Q835Z1	0	2297.22	High	0	1.699e-08	32
High	QIIDMKGLAGDTSDNIPGVTK		2.69277e-08	0	1	1	6	Q837G4	1	2173.12	High	0	1.587e-12	62
High	QIIDMKGLAGDTSDNIPGVTK	1xDeamidated [N15]	3.90559e-07	0	1	1	1	Q837G4	1	2174.1	High	0	9.348e-11	60
High	QLLDNVDLDGEVAQLKEELK		1.25549e-06	0	1	1	3	Q82Z41	1	2269.19	High	0	2.194e-07	32
High	QLNTDTEDIREEIEHLSGYGTMQSPMGNNNLYLPYSPR	3xDeamidated [N/Q]	0.000254971	0	1	1	3	Q82YZ7	1	4385.98	High	0	7.204e-06	20
High	QLPATYNFNELDQLAGK		2.655e-08	0	1	1	2	Q830N3	0	1921.97	High	0	8.761e-13	50
High	QLPATYNFNELDQLAGKIAAK		0.000182638	0	1	1	1	Q830N3	1	2305.22	High	0	4.048e-06	19
High	QLPDKAIDLMDESAAK		2.02025e-07	0	1	1	7	Q82YZ7	1	1744.88	High	0	2.968e-11	36
High	QIVAILPQDFTVDGFEGIKDPR	1xDeamidated [Q8]	4.47628e-06	0	1	1	7	O07111	1	2459.28	High	0	6.464e-09	49
High	QIVAILPQDFTVDGFEGIKDPRGMLGVR		1.97241e-05	0	1	1	1	O07111	2	3071.63	High	0	8.46e-08	41
High	QIVDYAKEK		0.000969102	0	1	1	4	Q834G6	1	1093.59	High	0	7.119e-05	39
High	QIVDYAKEKR		8.49192e-06	0	1	1	2	Q834G6	2	1249.69	High	0	5.623e-08	49
High	QLVEENTPYNIEYVQLLDEK		8.81058e-05	0	1	1	2	Q82ZX4	0	2437.21	High	0	1.144e-06	29
High	QLVEENTPYNIEYVQLLDEK	1xDeamidated [N]	1.78674e-05	0	1	1	3	Q82ZX4	0	2438.2	High	0	7.164e-08	41
High	QLVKTVAWYDNEMSYTAQLVR		1.72115e-06	0	1	1	1	Q833I8	1	2515.26	High	0	1.228e-09	33
High	QLVNHGHITVDGK		1.70593e-10	0	1	1	40	Q82ZI6	0	1417.75	High	0	4.591e-16	105
High	QLVNHGHITVDGK	1xDeamidated [N4]	7.30752e-09	0	1	1	5	Q82ZI6	0	1418.74	High	0	9.359e-14	69
High	QLVNHGHITVDGKR		2.23051e-08	0	1	1	13	Q82ZI6	1	1573.86	High	0	6.476e-13	77
High	QLVNHGHITVDGKR	1xDeamidated [N4]	0.00159431	0	1	1	1	Q82ZI6	1	1574.84	High	0	0.0001603	20
High	QLVNHGHITVDGKRVDIPSYHVEVGQVIGVR		0.000249052	0	1	1	4	Q82ZI6	2	3421.85	High	0	6.903e-06	17
High	QLVNKQLENTDAYFVK		2.48494e-06	0	1	1	1	Q837X0	1	1910	High	0	2.326e-09	35
High	QIVTAVADGAIAATHAQR		9.29823e-15	0	1	1	19	Q830N9	0	1792.97	High	0	4.591e-16	94
High	QIVTAVADGAIAATHAQR	1xDeamidated [Q]	0.000403916	0	1	1	2	Q830N9	0	1793.95	High	0	1.604e-05	29
High	QLYDIVNSDQYVAFPDDKMQVASTVIDVASGQVR		3.77947e-08	0	1	1	2	Q836G4	1	3771.85	High	0	1.621e-12	51
High	QLYDIVNSDQYVAFPDDKMQVASTVIDVASGQVR	1xDeamidated [Q/N]	2.06865e-08	0	1	1	6	Q836G4	1	3772.84	High	0	5.692e-13	60
High	QLYDIVNSDQYVAFPDDKMQVASTVIDVASGQVR	2xDeamidated [N/Q]	1.0901e-06	0	1	1	3	Q836G4	1	3773.82	High	0	5.559e-10	33
High	QLYDIVNSDQYVAFPDDKMQVASTVIDVASGQVR	1xOxidation [M19]	0.00123482	0	1	1	1	Q836G4	1	3787.85	High	0	0.0001064	13
High	QLYPTLEPTPILPIYGHTQDQMHFK		5.77213e-06	0	1	1	2	Q830N6	0	2967.51	High	0	1.591e-05	32
High	QMGGSGDDPRNLTTLYQNPVNTPYMTKYENQIR		7.87827e-08	0	1	1	7	Q835Q6	2	3801.8	High	0	5.78e-12	46
High	QMGGSGDDPRNLTTLYQNPVNTPYMTKYENQIR	1xDeamidated [N/Q]	1.71331e-07	0	1	1	3	Q835Q6	2	3802.78	High	0	3.126e-08	35
High	QMGGSGDDPRNLTTLYQNPVNTPYMTKYENQIR	1xOxidation [M2]	0.000144377	0	1	1	2	Q835Q6	2	3817.79	High	0	2.701e-06	28
High	QMLDQVLEDFQITPNHDLNIMKDGQTLTDITSR		0.00020541	0	1	1	1	Q82ZY0	1	3829.87	High	0	4.95e-06	40
High	QMLDQVLEDFQITPNHDLNIMKDGQTLTDITSR	1xDeamidated [N/Q]	1.75458e-09	0	1	1	5	Q82ZY0	1	3830.86	High	0	1.845e-13	56
High	QIVAILPQDFTVDGFEGIKDPR		2.03963e-08	0	1	1	14	O07111	1	2458.3	High	0	2.14e-11	54
High	QMLGETAVR		7.68682e-05	0	1	1	8	Q830B3	0	1004.52	High	0	1.122e-05	51
High	QITTVLTLLNEGNTVPFIAR	1xDeamidated [N13]	3.1323e-12	0	1	1	1	Q835R3	0	2201.22	High	0	4.591e-16	102
High	QITTAVGEGGIAGQQVFNYIEELK	1xDeamidated [N18]	3.29487e-05	0	1	1	1	Q835N8	0	2566.3	High	0	2.06e-07	29
High	QIPEVTTLNAK		1.52246e-05	0	1	1	5	Q82ZE6	0	1213.68	High	0	5.693e-07	42
High	QIPEVTTLNAKDLAAAFTHGVETAYK		6.25753e-11	0	1	1	9	Q82ZE6	1	2788.45	High	0	4.591e-16	53
High	QIPEVTTLNAKDLAAAFTHGVETAYK	1xDeamidated [N9]	1.50937e-10	0	1	1	3	Q82ZE6	1	2789.44	High	0	4.591e-16	56
High	QLPLAEGSDFSAIPGHGIR	1xDeamidated [Q1]	1.99107e-05	0	1	1	1	Q838Y5	0	1966	High	0	8.648e-08	32
High	QIPLVNTIYAPTEK		3.63975e-08	0	1	1	1	Q82YW2	0	1586.88	High	0	1.519e-12	63
High	QIPLVNTIYAPTEKEIQNAK		8.53593e-09	0	1	1	8	Q82YW2	1	2270.24	High	0	1.58e-13	51
High	QIPLVNTIYAPTEKEIQNAKEVIWGIR		3.40845e-10	0	1	1	8	Q82YW2	2	3123.72	High	0	4.665e-16	73
High	QIPLVNTIYAPTEKEIQNAKEVIWGIR	1xDeamidated [N/Q]	9.07052e-06	0	1	1	3	Q82YW2	2	3124.7	High	0	3.299e-08	37
High	QLPRELRETGLGGLAGTATGQR		1.09569e-09	0	1	1	16	Q839Q9	2	2281.24	High	0	3.446e-15	53
High	QLPTRDEVPTPLTWDLTK		4.51646e-05	0	1	1	9	Q830U6	1	2110.12	High	0	1.928e-06	32
High	QLPTYAQGRFEVVTVPKEEMTGAK		0.00148713	0	1	1	5	Q835S8	2	2679.38	High	3.102e-05	0.0005218	17
High	QLRDAGVEMK		0.001501	0	1	1	8	Q830Q7	1	1146.59	High	0	0.000145	47
High	QLRDAGVEMKVIK		0.000246722	0	1	1	4	Q830Q7	2	1486.84	High	0	6.81e-06	43
High	QIRYYEEQGLIHPER		0.000136455	0	1	1	1	Q832Q9	1	1930.98	High	0	2.447e-06	31
High	QISDEETPVITEKDIEAIVEQK		1.43318e-10	0	1	1	6	Q837W9	1	2514.28	High	0	4.591e-16	64
High	QISIQPGDTVVFSSSPIPGNTTSVNR		3.17645e-11	0	1	1	4	Q82ZX3	0	2701.38	High	0	4.591e-16	71
High	QISNLVLLDSDFTTLPDVLFEGRR		5.38017e-08	0	1	1	1	Q834V9	1	2748.46	High	0	2.994e-12	51
High	QLTEENIVITNGK		7.3681e-05	0	1	1	2	Q836J5	0	1458.78	High	0	8.333e-07	39
High	QLTEEYQGKNPLVVGILK		4.43564e-08	0	1	1	5	Q839B2	1	2029.13	High	0	2.134e-12	47
High	QLTEEYQGKNPLVVGILK	1xDeamidated [Q7]	0.000225652	0	1	1	1	Q839B2	1	2030.12	High	0	5.819e-06	45
High	QITFNGYPANVER	1xDeamidated [N5]	0.00102968	0	1	1	2	Q82ZZ3	0	1509.73	High	0	7.884e-05	23
High	QITIQQAPQIR		1.41232e-06	0	1	1	11	Q830S4	0	1295.74	High	0	3.925e-09	57
High	QITNVLSGITPK		1.08003e-07	0	1	1	11	Q832N1	0	1270.74	High	0	9.985e-12	62
High	QLTNVTVAELEEYKQAGHFAPGSMLPK		4.32914e-05	0	1	1	4	P0A2X7	1	2958.5	High	0	3.322e-07	17
High	QITTAVGEGGIAGQQVFNYIEELK		6.34489e-09	0	1	1	6	Q835N8	0	2565.32	High	0	7.295e-14	47
High	QITTVLTLLNEGNTVPFIAR		1.71443e-12	0	1	1	5	Q835R3	0	2200.23	High	0	4.591e-16	78
High	QTQFAEFEHFIHTEDAKGTPLTSEYLSEYYGELNAK		2.66718e-07	0	1	1	1	Q830U6	1	4193.96	High	0	4.823e-11	49
High	QTQQLTAAQQEQLAR		6.59017e-11	0	1	1	3	Q833N5	0	1713.89	High	0	4.591e-16	85
High	QTSPVSNEERPIAPVDEEGWDQPEELSR		1.94582e-08	0	1	1	3	Q832P3	0	3194.49	High	0	1.588e-09	43
High	RGDAAPMVVIEFVK		2.43926e-08	0	1	1	60	Q839D8	1	1531.83	High	0	4.8e-10	75
High	RGDAAPMVVIEFVK	1xOxidation [M7]	1.24372e-06	0	1	1	44	Q839D8	1	1547.83	High	0	1.996e-07	56
High	RGETLSLEEFAR		2.71825e-08	0	1	1	1	Q837A7	1	1407.72	High	0	9.138e-13	56
High	RGFTNINR		0.000323969	0	1	1	13	Q839E5	1	977.528	High	0	5.214e-05	47
High	RGLDAFVSGVGTGGTVTGVGHELKR		1.77118e-09	0	1	1	4	Q834Q6	2	2470.32	High	0	7.949e-15	46
High	RGIELATKTAVEELHNISSVVDSK		1.39947e-08	0	1	1	5	Q93EU6	2	2596.39	High	0	2.884e-13	53
High	RGNAEMQNQNLTGHVYR		5.96816e-09	0	1	1	5	Q834V7	1	1987.95	High	0	1.051e-12	55
High	RGNGTFEIVPEEQGTVVDTQR		5.40556e-08	0	1	1	3	Q830C8	1	2332.15	High	0	3.004e-12	36
High	RGNGTFEIVPEEQGTVVDTQR	1xDeamidated [N3]	4.64811e-06	0	1	1	2	Q830C8	1	2333.14	High	0	6.886e-09	39
High	RGQSIGTVNVKDVSSQQLADMMVGR		3.07265e-09	0	1	1	5	Q839I7	2	2676.36	High	0	2.073e-14	58
High	RGQYMTEAAPQGTGK		2.12733e-06	0	1	1	10	Q830B1	1	1594.76	High	0	2.354e-07	52
High	RGAISFEDREAK		0.000176726	0	1	1	5	Q830Z7	2	1378.71	High	0	7.057e-06	34
High	RGQYMTEAAPQGTGK	1xOxidation [M5]	0.000154928	0	1	1	9	Q830B1	1	1610.76	High	0	3.048e-06	36
High	RGRVEGMEAHGNSQIVNAMVPLAEMFGYATTLR	1xDeamidated [N/Q]	1.96423e-08	0	1	1	28	Q839G9	2	3606.76	High	0	5.18e-13	57
High	RGRVEGMEAHGNSQIVNAMVPLAEMFGYATTLR	2xDeamidated [N/Q]	1.18142e-09	0	1	1	11	Q839G9	2	3607.75	High	0	3.949e-15	55
High	RGRVEGMEAHGNSQIVNAMVPLAEMFGYATTLR	3xDeamidated [N12; Q14; N17]	5.69117e-06	0	1	1	1	Q839G9	2	3608.73	High	0	9.829e-09	32
High	RGRVEGMEAHGNSQIVNAMVPLAEMFGYATTLR	1xOxidation [M]	8.82427e-11	0	1	1	15	Q839G9	2	3621.77	High	0	4.591e-16	64
High	RGRVEGMEAHGNSQIVNAMVPLAEMFGYATTLR	1xDeamidated [N/Q]; 1xOxidation [M]	2.02078e-09	0	1	1	31	Q839G9	2	3622.76	High	0	1.371e-14	63
High	RGRVEGMEAHGNSQIVNAMVPLAEMFGYATTLR	1xDeamidated [N/Q]; 2xOxidation [M19; M25]	1.64157e-05	0	1	1	3	Q839G9	2	3638.75	High	0	6.157e-08	37
High	RGVAIAYDSR		3.05583e-05	0	1	1	2	Q831S5	1	1107.59	High	0	1.818e-07	41
High	RGVAYGAMFPGYTDTMHQANEFMELDDLFR		2.67937e-06	0	1	1	2	Q838A2	1	3482.56	High	0	7.631e-09	39
High	RGVAYGAMFPGYTDTMHQANEFMELDDLFR	2xDeamidated [Q18; N20]	0.000167032	0	1	1	1	Q838A2	1	3484.53	High	0	3.465e-06	16
High	RGVAYGAMFPGYTDTMHQANEFMELDDLFR	1xOxidation [M16]	6.9705e-08	0	1	1	2	Q838A2	1	3498.56	High	0	4.68e-12	54
High	RGVAYGAMFPGYTDTMHQANEFMELDDLFR	1xDeamidated [Q/N]; 1xOxidation [M16]	4.22845e-05	0	1	1	3	Q838A2	1	3499.54	High	0	4.081e-05	24
High	RGRVEGMEAHGNSQIVNAMVPLAEMFGYATTLR		5.10928e-09	0	1	1	24	Q839G9	2	3605.78	High	0	5.018e-14	65
High	RGAIGAVLAR		0.000118499	0	1	1	6	Q82YZ9	1	983.611	High	0	3.194e-06	33
High	RGAGISETYTVRK		4.91576e-05	0	1	1	11	Q833P5	2	1437.78	High	0	4.149e-07	45
High	RGAGISETYTVR		0.000334791	0	1	1	1	Q833P5	1	1309.69	High	0	1.157e-05	34
High	RDVLPDPIYNSKLVTR		6.28789e-12	0	1	1	8	Q839H0	2	1886.05	High	0	4.591e-16	68
High	RDVQMIFQDPYASLNPR		1.81215e-05	0	1	1	1	Q837D1	1	2050.02	High	0	7.304e-08	33
High	REDNFADEVMSQMKN		4.13262e-07	0	1	1	6	Q831V0	2	1813.78	High	0	1.033e-10	56
High	REDTKSLYMEADSDVIVR		1.44617e-07	0	1	1	5	Q82ZX4	2	2127.04	High	0	5.829e-11	55
High	REFKVEANVGAPQVSYR		0.00017262	0	1	1	5	Q839G9	2	1950.02	High	0	9.808e-06	35
High	REQESQAELVIK		0.000204447	0	1	1	3	Q837W3	1	1429.76	High	0	4.922e-06	47
High	REQEVQGFGLTMPLITK		4.624e-05	0	1	1	1	Q834C7	1	1947.04	High	0	3.715e-07	26
High	RETNTMPQWAGSSWYYLR		1.75387e-06	0	1	1	4	Q837N5	1	2246.04	High	0	1.273e-09	36
High	REVNLNIKR		1.4593e-05	0	1	1	9	P59754	2	1141.68	High	0	5.03e-08	49
High	REWTDEYYREIVR		0.00157959	0	1	1	3	Q836V0	2	1814.88	High	0.004626	0.1107	16
High	REYFHETDEDINKK		1.04515e-08	0	1	1	6	Q833J0	2	1823.86	High	0	1.732e-13	60
High	RFAELGAR		0.000423312	0	1	1	7	Q839B1	1	919.511	High	0	1.731e-05	43
High	RFALPNAEIMIHQPLGGAQGQATEIEIAAR		2.05893e-08	0	1	1	3	Q837R0	1	3202.68	High	0	5.617e-13	45
High	RFALPNAEIMIHQPLGGAQGQATEIEIAAR	1xOxidation [M10]	3.52267e-10	0	1	1	1	Q837R0	1	3218.67	High	0	4.918e-16	42
High	RFDEATSTTLLMR		5.25637e-10	0	1	1	12	Q837V2	1	1540.78	High	0	9.632e-16	73
High	RFEVVEKADNAAFGAYLHMGGR		1.2747e-14	0	1	1	59	Q831V0	2	2438.2	High	0	4.591e-16	94
High	RFEVVEKADNAAFGAYLHMGGR	1xDeamidated [N10]	6.74805e-12	0	1	1	12	Q831V0	2	2439.19	High	0	4.591e-16	65
High	RFEVVEKADNAAFGAYLHMGGR	1xOxidation [M19]	2.83666e-10	0	1	1	26	Q831V0	2	2454.2	High	0	2.643e-11	74
High	RFEVVEKADNAAFGAYLHMGGR	1xDeamidated [N10]; 1xOxidation [M19]	0.000163151	0	1	1	2	Q831V0	2	2455.18	High	0	3.328e-06	34
High	RFEVVETGR		6.07526e-05	0	1	1	3	Q82ZA0	1	1092.58	High	0	5.985e-07	47
High	RFQLAGHHPYILIGGGTGTIGDPSGR		1.11652e-09	0	1	1	14	P0DM33	1	2677.4	High	0	1.808e-12	53
High	RFQLAGHHPYILIGGGTGTIGDPSGR	1xDeamidated [Q3]	1.47367e-07	0	1	1	7	P0DM33	1	2678.38	High	0	1.716e-11	53
High	RFQQNGHVPIALVGGGTGMIGDPSFKDAER		3.78195e-13	0	1	1	4	Q834C7	2	3154.59	High	0	4.591e-16	66
High	RFQQNGHVPIALVGGGTGMIGDPSFKDAER	1xDeamidated [Q/N]	1.83989e-12	0	1	1	17	Q834C7	2	3155.57	High	0	4.591e-16	55
High	RFQQNGHVPIALVGGGTGMIGDPSFKDAER	2xDeamidated [Q3; Q4]	6.83373e-05	0	1	1	2	Q834C7	2	3156.55	High	0	7.352e-07	28
High	RGVGYYLRNPEQE		0.000732237	0	1	1	5	Q836C2	2	1580.78	High	0	4.442e-05	29
High	RHMGEAGYKVDVEGK		7.12936e-05	0	1	1	3	Q835R7	2	1675.82	High	0	7.203e-05	33
High	RHNLEELDASLTR		6.13271e-05	0	1	1	1	Q830W0	1	1553.8	High	0	6.061e-07	32
High	RHPDGQELFFAR		4.58427e-08	0	1	1	15	Q82YW2	1	1472.74	High	0	2.267e-12	54
High	RLENLENISNSFEGVDSSFAVQAGREVR		1.7046e-17	0	1	1	7	Q82Z99	2	3123.55	High	0	4.591e-16	104
High	RLENLENISNSFEGVDSSFAVQAGREVR	1xDeamidated [Q22]	7.26992e-06	0	1	1	1	Q82Z99	2	3124.53	High	0	1.502e-08	51
High	RLETEGYAGISQELGIDYKEEA		1.42589e-07	0	1	1	34	Q831V3	2	2471.19	High	0	5.391e-08	64
High	RLFEQEIPEVYDGIVEIVSVAR		8.46036e-13	0	1	1	15	Q835V1	1	2561.36	High	0	4.591e-16	69
High	RLFEQEIPEVYDGIVEIVSVAR	1xDeamidated [Q5]	2.01939e-05	0	1	1	2	Q835V1	1	2562.34	High	0	8.868e-08	30
High	RLFPNIKFGVGPAIDSGFYYDTDNGESPVTAEDLPAIEAEMMK		0.000202535	0	1	1	1	Q830D0	2	4705.25	High	0	4.849e-06	22
High	RLFPNIKFGVGPAIDSGFYYDTDNGESPVTAEDLPAIEAEMMK	1xDeamidated [N24]	0.000150618	0	1	1	4	Q830D0	2	4706.23	High	0	2.904e-06	21
High	RLFPNIKFGVGPAIDSGFYYDTDNGESPVTAEDLPAIEAEMMK	2xDeamidated [N5; N24]	7.00245e-07	0	1	1	1	Q830D0	2	4707.22	High	0	2.567e-10	27
High	RLFQIDPWKIR		0.000194146	0	1	1	20	Q836Y7	2	1471.85	High	0	0.0001271	31
High	RIGILTSGGDAPGMNAAIR		3.99624e-05	0	1	1	5	Q836R3	1	1870	High	0	6.199e-07	38
High	RLGISLSGTGK		9.55265e-06	0	1	1	15	Q82ZI6	1	1088.64	High	0	2.414e-08	58
High	RLGISLSGTGKELAR		4.00126e-12	0	1	1	43	Q82ZI6	2	1557.91	High	0	4.591e-16	89
High	RIHENKPVSPLFETK		1.86407e-05	0	1	1	4	Q82ZA5	1	1794.99	High	0	7.693e-08	29
High	RIKEDMLDQYLTEGK		1.27907e-05	0	1	1	2	Q834X8	2	1838.93	High	0	3.988e-08	44
High	RLKEEDGAGIWIVGGPK		0.000179236	0	1	1	2	Q838Y8	2	1825	High	0	3.927e-06	35
High	RIIAVHVPSNDPENETPSLSTVMYNPK		4.09604e-11	0	1	1	7	Q82ZJ0	1	3008.51	High	0	4.591e-16	67
High	RIIAVHVPSNDPENETPSLSTVMYNPK	1xDeamidated [N10]	3.27939e-05	0	1	1	1	Q82ZJ0	1	3009.5	High	0	2.058e-07	40
High	RLLDLNAPSIIVQNEK		5.50357e-05	0	1	1	1	Q82Z41	1	1823.04	High	0	5.057e-07	54
High	RLLDLNAPSIIVQNEKR		5.3061e-10	0	1	1	13	Q82Z41	2	1979.14	High	0	3.442e-14	77
High	RILYGMNELGVTPDKPHKK		4.27167e-08	0	1	1	1	H7C793	2	2196.2	High	0	2.006e-12	47
High	RLMEIGSYR		0.000433356	0	1	1	4	P59754	1	1124.59	High	0.0001901	0.003631	35
High	RLMEIGSYR	1xOxidation [M3]	0.000558163	0	1	1	8	P59754	1	1140.58	High	0	4.219e-05	34
High	RLNSIIIGSADQTAVPAGGALAVDRDSFSETITEK		8.41233e-06	0	1	1	3	Q834K1	2	3602.87	High	0	1.923e-08	47
High	RINSVADLVDYDIIETQETLANQSPER	1xDeamidated [N/Q]	2.55614e-06	0	1	1	3	Q833S1	1	3090.52	High	0	2.437e-09	30
High	RLPAGSTIVTIFPDGSDRYLSK		2.05836e-06	0	1	1	3	Q838Z3	2	2393.28	High	0	5.26e-09	44
High	RLENLENISNSFEGVDSSFAVQAGR	1xDeamidated [N/Q]	4.4595e-13	0	1	1	7	Q82Z99	1	2740.32	High	0	4.591e-16	89
High	RDVLPDPIYNSK		9.87473e-07	0	1	1	42	Q839H0	1	1416.75	High	0	4.888e-10	67
High	RLENLENISNSFEGVDSSFAVQAGR		1.21009e-15	0	1	1	16	Q82Z99	1	2739.33	High	0	4.591e-16	115
High	RIEAVTSKEAYQLLQEEER	1xDeamidated [Q]	0.000148508	0	1	1	2	Q835J8	2	2293.17	High	0	2.829e-06	23
High	RIAAGSGNSVVEVNR		8.78397e-12	0	1	1	8	Q834F5	1	1528.82	High	0	4.591e-16	69
High	RLAEEVTR		0.000494145	0	1	1	12	P0DM33	1	973.543	High	0	7.431e-05	47
High	RLAEEVTRFVHDDAALEEAQK		1.00166e-07	0	1	1	7	P0DM33	2	2427.23	High	0	8.771e-12	42
High	RIAEISGGQAQR		5.85079e-05	0	1	1	2	Q833B4	1	1285.7	High	0	5.603e-07	43
High	RLAIENVEAFEGESIHYYVTDMKK		0.000180929	0	1	1	2	Q82ZZ8	2	2842.41	High	3.102e-05	0.0005236	28
High	RIALYGIDYLMEQK		0.000104858	0	1	1	7	Q834N1	1	1712.9	High	0	3.528e-06	58
High	RIAQETLEIYAPLAHR		1.02552e-07	0	1	1	2	Q833H8	1	1881.03	High	0	9.173e-12	44
High	RLATIEVNAPVEVNVEDLAYEGKNLEK		3.98038e-08	0	1	1	1	Q837G4	2	3013.58	High	0	1.772e-12	55
High	RLATVGDLIPR		0.000171005	0	1	1	2	Q835J7	1	1210.73	High	0	3.611e-06	48
High	RLAYEMNGFREGIYHIVNVTSPSTAGAINEFDR		9.924e-09	0	1	1	5	Q839Z0	2	3727.83	High	0	1.584e-13	49
High	RLAYEMNGFREGIYHIVNVTSPSTAGAINEFDR	1xDeamidated [N]	2.32768e-10	0	1	1	5	Q839Z0	2	3728.81	High	0	4.591e-16	70
High	RLAYEMNGFREGIYHIVNVTSPSTAGAINEFDR	2xDeamidated [N7; N]	2.3374e-06	0	1	1	8	Q839Z0	2	3729.8	High	0	2.09e-09	46
High	RLAYEMNGFREGIYHIVNVTSPSTAGAINEFDR	3xDeamidated [N7; N18; N29]	3.17429e-06	0	1	1	3	Q839Z0	2	3730.78	High	0	3.539e-09	31
High	RLAYEMNGFREGIYHIVNVTSPSTAGAINEFDR	1xDeamidated [N7]; 1xOxidation [M6]	6.49315e-06	0	1	1	1	Q839Z0	2	3744.81	High	0	1.236e-08	27
High	RIDIEGDKNVAK		3.28065e-06	0	1	1	4	Q836Q8	2	1357.74	High	0	3.751e-09	49
High	RLDILEAFR		0.000265981	0	1	1	8	Q82Z41	1	1132.65	High	0	7.736e-06	39
High	RIDMVVGPEAR		5.74502e-06	0	1	1	10	Q834G6	1	1242.66	High	0	1.695e-08	61
High	RIDMVVGPEAR	1xOxidation [M4]	4.18883e-05	0	1	1	6	Q834G6	1	1258.66	High	0.0002763	0.005107	40
High	RLDTTKMAELADR		2.00184e-09	0	1	1	15	P23530	2	1519.79	High	0	1.222e-13	64
High	RLDTTKMAELADR	1xOxidation [M7]	0.000121318	0	1	1	12	P23530	2	1535.78	High	8.056e-06	0.0003384	42
High	RLDVADVGDK		0.00114085	0	1	1	1	Q836R3	1	1087.57	High	0	9.349e-05	44
High	RLDVADVGDKIQR		3.98142e-10	0	1	1	35	Q836R3	2	1484.82	High	0	3.95e-15	81
High	RLEAMIEAADNEVQVR		6.76922e-15	0	1	1	7	Q830A8	1	1843.93	High	0	4.591e-16	99
High	RLEAMIEAADNEVQVR	1xOxidation [M5]	1.34705e-05	0	1	1	4	Q830A8	1	1859.93	High	0	4.371e-08	54
High	RIEAVTSKEAYQLLQEEER		3.04465e-11	0	1	1	2	Q835J8	2	2292.18	High	0	1.588e-13	57
High	RIEIGADLNGIELAQVGR		6.30834e-05	0	1	1	2	Q835H3	1	1924.06	High	0	7.05e-07	30
High	RDSLNEIVQNLTVK		0.000103388	0	1	1	2	Q835R7	1	1628.9	High	0	1.51e-06	39
High	RDNGALDKYMVTK	1xOxidation [M10]	0.000462758	0	1	1	2	Q82Z40	2	1526.76	High	0	2.016e-05	39
High	RDNGALDKYMVTK	1xDeamidated [N3]	0.00122338	0	1	1	4	Q82Z40	2	1511.75	High	0	0.0001043	36
High	QVGSTIKPISVYGPAIDQGIIGSESR	1xDeamidated [Q18]	0.000250224	0	1	1	1	Q834C6	0	2673.41	High	0	6.958e-06	23
High	QVHDLEGKLVR		5.10437e-05	0	1	1	3	H7C711	1	1293.73	High	0	4.414e-07	47
High	QVKNTPIIMMTAR		6.55663e-08	0	1	1	12	Q836Q8	1	1502.82	High	0	2.145e-11	55
High	QVLANLSIDTK		6.90424e-07	0	1	1	7	Q839G3	0	1201.68	High	0	2.518e-10	61
High	QVIKPSVENKDLATAVVNQDVFLGLSEADVLTPALIK	1xDeamidated [N]	0.00100127	0	1	1	2	Q82YW6	1	3936.16	High	0	7.517e-05	18
High	QVITTTLEHLDVQGVAVK		5.6974e-14	0	1	1	34	Q82YW1	0	1951.09	High	0	4.591e-16	101
High	QVLVQVNELGHPSLTLTNVAGSTLSR		4.21452e-13	0	1	1	13	Q832R7	0	2733.49	High	0	4.591e-16	81
High	QVLVQVNELGHPSLTLTNVAGSTLSR	1xDeamidated [N/Q]	1.22677e-09	0	1	1	2	Q832R7	0	2734.47	High	0	4.194e-15	60
High	QVMAEFFDPQMPVTLVGK		0.000349237	0	1	1	3	Q839J0	0	2037.02	High	0	1.248e-05	32
High	QVMAEFFDPQMPVTLVGKDGATK		1.55221e-08	0	1	1	7	Q839J0	1	2509.25	High	0	4.377e-13	47
High	QVMAEFFDPQMPVTLVGKDGATK	1xDeamidated [Q10]	7.37469e-07	0	1	1	1	Q839J0	1	2510.23	High	0	2.809e-10	44
High	QVMEKLEELIAVKEK		7.13655e-08	0	1	1	2	Q82YZ7	2	1787	High	0	4.873e-12	52
High	QVNELLQKNNLFDVQAELPYNK		1.89058e-05	0	1	1	4	Q834K5	1	2617.36	High	0	7.869e-08	33
High	QVQEHQEIIEK		1.41865e-05	0	1	1	6	Q82ZT6	0	1380.71	High	0	2.255e-07	45
High	QVQNLDYQYVVATDLAAR		6.22814e-11	0	1	1	10	Q835K0	0	2067.05	High	0	4.591e-16	73
High	QVSETTNDLLKK		6.55663e-08	0	1	1	5	Q830S4	1	1375.74	High	0	4.208e-12	60
High	QVSETTNDLLKKNSEMLK		4.69348e-08	0	1	1	8	Q830S4	2	2078.08	High	0	2.361e-12	43
High	QVSETTNDLLKKNSEMLK	1xDeamidated [N7]	0.000323969	0	1	1	1	Q830S4	2	2079.06	High	0	1.096e-05	20
High	QVSYFENGLPFEYVR		1.02552e-07	0	1	1	4	Q835P8	0	1847.9	High	0	9.157e-12	46
High	QVTPLNPAYQVVSGIALR		3.13148e-10	0	1	1	4	Q831X1	0	1926.08	High	0	4.591e-16	67
High	QVTSQISISR		8.53364e-07	0	1	1	3	Q831Y0	0	1118.62	High	0	3.625e-10	62
High	QVTTADQALTKVEEEQKR		8.05715e-05	0	1	1	1	Q834V8	2	2074.08	High	0	9.769e-07	33
High	QVTTADQALTKVEEEQKR	1xDeamidated [Q7]	0.000156391	0	1	1	1	Q834V8	2	2075.06	High	0	3.088e-06	28
High	QVVGDEGEVELLIPAGTEPHDYEPSAKDLAK		8.73927e-09	0	1	1	1	Q839U5	1	3306.64	High	0	1.271e-13	55
High	QVVTPIKDVTPK		6.40321e-07	0	1	1	2	Q831U5	1	1324.78	High	0	2.208e-10	43
High	QVGSTIKPISVYGPAIDQGIIGSESR		3.53929e-10	0	1	1	8	Q834C6	0	2672.43	High	0	4.948e-16	81
High	QVVVGIEGAGVEGVVPAKELSTLPVEDVHELVK	1xDeamidated [Q1]	0.000413501	0	1	1	1	Q834T5	1	3397.85	High	0	1.671e-05	3
High	QVESAQKRVEGNNYDTR		5.66119e-05	0	1	1	14	Q834A7	2	1993.97	High	0	1.931e-06	39
High	QVEGLLVKSNELLTDVNQK		2.88945e-07	0	1	1	4	Q834C3	1	2127.17	High	0	1.689e-08	44
High	QTSPVSNEERPIAPVDEEGWDQPEELSR	1xDeamidated [Q/N]	1.19307e-12	0	1	1	5	Q832P3	0	3195.47	High	0	4.591e-16	69
High	QTTITYRDLTIEKENR		1.61895e-06	0	1	1	5	Q836Q8	2	1981.03	High	0	1.107e-09	50
High	QTVKDIGYTR		2.25031e-05	0	1	1	4	Q837P9	1	1180.63	High	0	1.067e-07	57
High	QTVNVQALDAKGQVLSIENPAPQVK		0.000235399	0	1	1	2	Q832R3	1	2647.44	High	0	6.269e-06	25
High	QTVWMSHGDLVTEIAPGFEK		9.97476e-12	0	1	1	12	Q839J8	0	2245.1	High	0	4.591e-16	58
High	QTVWMSHGDLVTEIAPGFEK	1xOxidation [M5]	7.5435e-05	0	1	1	5	Q839J8	0	2261.09	High	0	8.693e-07	29
High	QTVWMSHGDLVTEIAPGFEK	1xDeamidated [Q1]; 1xOxidation [M5]	0.00011147	0	1	1	2	Q839J8	0	2262.07	High	0	1.722e-06	21
High	QTYNTYTTESYTFTKEEEAKEQQQAPEYTK		1.83941e-10	0	1	1	2	Q839T2	2	3636.65	High	0	4.591e-16	69
High	QVADVIAGLER		0.000132036	0	1	1	2	Q82ZQ9	0	1170.65	High	0	2.31e-06	42
High	QVAEIKDSEEYSQLNK		4.92105e-10	0	1	1	3	Q834V8	1	1880.92	High	0	8.64e-16	71
High	QVAEIKDSEEYSQLNKQIQTLK		6.16895e-10	0	1	1	9	Q834V8	2	2592.35	High	0	1.271e-15	71
High	QVAEIKDSEEYSQLNKQIQTLK	1xDeamidated [Q/N]	7.16796e-06	0	1	1	3	Q834V8	2	2593.34	High	0	1.466e-08	39
High	QVAERNGMTLEQILALNPGIDTSVFYPGQPLR		8.45814e-11	0	1	1	3	Q834T7	1	3527.83	High	0	4.591e-16	81
High	QVAERNGMTLEQILALNPGIDTSVFYPGQPLR	1xDeamidated [Q/N]	3.51251e-15	0	1	1	11	Q834T7	1	3528.82	High	0	4.591e-16	97
High	QVAERNGMTLEQILALNPGIDTSVFYPGQPLR	2xDeamidated [N/Q]	2.06946e-11	0	1	1	10	Q834T7	1	3529.8	High	0	2.326e-15	77
High	QVAERNGMTLEQILALNPGIDTSVFYPGQPLR	1xDeamidated [N/Q]; 1xOxidation [M8]	3.34398e-08	0	1	1	7	Q834T7	1	3544.81	High	0	5.772e-12	68
High	QVAERNGMTLEQILALNPGIDTSVFYPGQPLR	2xDeamidated [N6; Q/N]; 1xOxidation [M8]	4.33186e-07	0	1	1	2	Q834T7	1	3545.79	High	0	1.122e-10	50
High	QVAERNGMTLEQILALNPGIDTSVFYPGQPLRIK		7.34104e-08	0	1	1	2	Q834T7	2	3769.01	High	0	5.106e-12	45
High	QVAERNGMTLEQILALNPGIDTSVFYPGQPLRIK	1xDeamidated [N/Q]	3.14585e-09	0	1	1	15	Q834T7	2	3769.99	High	0	2.159e-14	52
High	QVAERNGMTLEQILALNPGIDTSVFYPGQPLRIK	2xDeamidated [N/Q]	3.02916e-08	0	1	1	10	Q834T7	2	3770.98	High	0	1.098e-12	45
High	QVAESLIKHNK		9.11512e-07	0	1	1	9	Q837D2	1	1266.72	High	0	4.074e-10	60
High	QVATLPDPIGEVDKMWR		4.62765e-08	0	1	1	1	Q839W3	1	1955.01	High	0	2.3e-12	50
High	QVDGIIFMGHR		2.98582e-06	0	1	1	14	H7C6V6	0	1272.65	High	0	3.555e-09	52
High	QVDGVMFVTPEYNR		3.11595e-08	0	1	1	1	Q834F7	0	1654.79	High	0	1.157e-12	67
High	QVEDAGITVVNIPTSTSIK		5.6959e-12	0	1	1	2	Q834K8	0	1972.06	High	0	4.591e-16	77
High	QVEGLLVKSNELLTDVNQK	1xDeamidated [N10]	4.09604e-11	0	1	1	1	Q834C3	1	2128.15	High	0	4.591e-16	68
High	QLGVPTAAEFAEKLVAK	1xDeamidated [Q1]	1.33443e-05	0	1	1	1	Q839D4	1	1772.98	High	0	4.319e-08	32
High	QWEGFKGDKWR		1.50856e-06	0	1	1	6	Q834N1	2	1436.71	High	0	9.761e-10	59
High	QYASAVGLDGNQLVDIYDGKEPAIVEEPKPVYEELEGSRK		0.000595984	0	1	1	1	Q82ZB7	2	4406.2	High	0	3.132e-05	23
High	RAGINTVQELTNKSEPEMIK	1xOxidation [M18]	2.04899e-07	0	1	1	2	Q839D9	2	2274.18	High	0	3.056e-11	44
High	RAHELDEGVQPTVESFDSVK		3.92712e-13	0	1	1	17	Q82ZD6	1	2243.09	High	0	4.591e-16	71
High	RAHELDEGVQPTVESFDSVK	1xDeamidated [Q10]	1.74563e-06	0	1	1	2	Q82ZD6	1	2244.08	High	0	1.255e-09	43
High	RAHELDEGVQPTVESFDSVKSVGR		6.78078e-13	0	1	1	3	Q82ZD6	2	2642.32	High	0	4.591e-16	79
High	RAIDDYTSLLYVEDVDTQTK		1.91853e-08	0	1	1	3	Q839U2	1	2345.15	High	0	4.972e-13	48
High	RAILGENIGTTVR		1.87389e-08	0	1	1	9	Q831V1	1	1399.8	High	0	2.775e-12	68
High	RAMSYAIDRDSLAK		7.27125e-07	0	1	1	8	Q82ZL3	2	1596.82	High	3.102e-05	0.0005863	40
High	RAQELDAAIWGTR		4.13371e-09	0	1	1	3	Q830Y8	1	1486.78	High	0	4.366e-14	63
High	RAQGYNVLHPMGWDAFGLPAEQYALDTGNDPAEFTK		6.64348e-05	0	1	1	2	Q837N5	1	3979.87	High	0	6.971e-07	23
High	RAQGYNVLHPMGWDAFGLPAEQYALDTGNDPAEFTK	1xDeamidated [Q/N]	0.000226715	0	1	1	3	Q837N5	1	3980.85	High	0	5.879e-06	26
High	RAQGYNVLHPMGWDAFGLPAEQYALDTGNDPAEFTKK		6.25589e-09	0	1	1	5	Q837N5	2	4107.97	High	0	2.357e-07	47
High	RAQGYNVLHPMGWDAFGLPAEQYALDTGNDPAEFTKK	1xDeamidated [Q22]	1.56647e-06	0	1	1	2	Q837N5	2	4108.95	High	0	1.042e-09	26
High	RAQKDASQQLLNMQEVSEQIK		7.30656e-08	0	1	1	1	Q839Q8	2	2444.26	High	0	5.093e-12	37
High	RASDVLEITKILEEENATHIQIIPK		7.13655e-08	0	1	1	33	Q836R2	2	2860.58	High	0	4.894e-12	59
High	RASDVLEITKILEEENATHIQIIPK	1xDeamidated [N/Q]	4.41421e-07	0	1	1	14	Q836R2	2	2861.56	High	0	1.153e-10	46
High	RAVETITETAVEK		7.7323e-09	0	1	1	14	Q837W3	1	1446.78	High	0	1.486e-09	68
High	RAYETGKGSITVR		1.98308e-09	0	1	1	6	H7C793	2	1437.78	High	0	9.697e-15	86
High	RDDFDKLTMEIWTDGSIIPQEALSLAAK		2.01996e-06	0	1	1	2	Q839D9	2	3163.6	High	0	1.622e-09	35
High	RDDFDKLTMEIWTDGSIIPQEALSLAAK	1xDeamidated [Q20]	0.000269755	0	1	1	1	Q839D9	2	3164.58	High	0	7.943e-06	21
High	RDEDNKMSVMQFLK		0.00102012	0	1	1	3	Q831V3	2	1740.84	High	0	7.755e-05	36
High	RDFSHVGELGR		0.00018008	0	1	1	2	Q82ZW4	1	1272.64	High	0	3.94e-06	38
High	RDFSYFGELGKR		8.89388e-05	0	1	1	4	Q830Y0	2	1474.74	High	0	1.164e-06	33
High	RDIAEILKR		0.000201585	0	1	1	5	Q839F0	2	1113.67	High	9.519e-05	0.001848	39
High	RDLQELEDANLLER		0.000278771	0	1	1	1	Q837V9	1	1713.88	High	0	8.399e-06	31
High	RDNGALDKYMVTK		2.72938e-05	0	1	1	7	Q82Z40	2	1510.77	High	8.056e-06	0.0002292	44
High	RAGINTVQELTNKSEPEMIK	1xDeamidated [N12]	1.35341e-05	0	1	1	3	Q839D9	2	2259.16	High	0	4.398e-08	52
High	QYAREKDVDITQVTATGK		2.27262e-07	0	1	1	4	Q835M2	2	2023.05	High	0	3.66e-11	45
High	RAGINTVQELTNKSEPEMIK		1.6504e-09	0	1	1	9	Q839D9	2	2258.18	High	0	7.056e-15	55
High	RAGKPLAPGANPSYQDGKFLGEK	1xDeamidated [Q15]	8.57509e-08	0	1	1	1	Q834N1	2	2402.25	High	0	6.692e-12	40
High	QYGDLISGIDKENAK		8.53481e-08	0	1	1	7	Q836E9	1	1650.83	High	0	2.021e-11	53
High	QYGSVEGVYENIDEMKK		1.31036e-09	0	1	1	2	Q837G4	1	1988.93	High	0	4.727e-15	51
High	QYGYEQTFEQAEYTIKTEDWPR		5.40484e-07	0	1	1	1	Q836T6	1	2782.26	High	0	1.641e-10	29
High	QYNVKLDKR		0.00029355	0	1	1	3	Q839Y6	2	1163.65	High	0	9.202e-06	39
High	QYPESQLPEIALAGR		1.26159e-07	0	1	1	7	Q833M8	0	1671.87	High	0	1.615e-11	50
High	QYQQIKPDLERFGEDALDLR		0.000218351	0	1	1	1	Q833N5	1	2434.24	High	0	5.494e-06	29
High	QYVTDTSVILNDALDAGK		0.00085834	0	1	1	1	Q839Y4	0	1922.97	High	0	5.802e-05	12
High	QYVTDTSVILNDALDAGKR		1.67498e-14	0	1	1	7	Q839Y4	1	2079.07	High	0	4.591e-16	132
High	QYVTDTSVILNDALDAGKR	1xDeamidated [N11]	6.17138e-13	0	1	1	2	Q839Y4	1	2080.06	High	0	4.591e-16	114
High	RADVLVHESTFNKHEAK		6.25589e-09	0	1	1	2	Q834G2	2	1981.03	High	0	7.105e-14	56
High	RAEEVAALR		1.01556e-05	0	1	1	23	Q839E7	1	1014.57	High	0	2.328e-06	60
High	RAEEVAALRGK		2.13737e-06	0	1	1	33	Q839E7	2	1199.69	High	0	1.177e-05	51
High	RAEQLKQGTDIVGNR		3.85436e-14	0	1	1	8	P42444	2	1684.91	High	0	4.591e-16	95
High	RAEVAEAAHDTSENTDETFDVITDHFK		3.89083e-14	0	1	1	12	Q835W2	1	3048.38	High	0	4.591e-16	86
High	RAEVAEAAHDTSENTDETFDVITDHFK	1xDeamidated [N14]	4.35345e-09	0	1	1	3	Q835W2	1	3049.37	High	0	3.807e-14	60
High	RAEVAEAAHDTSENTDETFDVITDHFKMNTK		1.91979e-13	0	1	1	5	Q835W2	2	3522.61	High	0	4.591e-16	76
High	RAEVAEAAHDTSENTDETFDVITDHFKMNTK	1xDeamidated [N14]	7.76981e-10	0	1	1	4	Q835W2	2	3523.59	High	0	1.905e-15	61
High	RAEVAEAAHDTSENTDETFDVITDHFKMNTK	2xDeamidated [N14; N29]	0.000175897	0	1	1	1	Q835W2	2	3524.58	High	0	3.8e-06	28
High	RAEVAEAAHDTSENTDETFDVITDHFKMNTK	1xOxidation [M28]	6.86596e-05	0	1	1	1	Q835W2	2	3538.6	High	0	7.4e-07	34
High	RAGAMGLIVKDNGVQAVYGPK		4.98825e-06	0	1	1	2	Q836Y6	2	2144.16	High	0	7.783e-09	23
High	RAGAMGLIVKDNGVQAVYGPK	1xDeamidated [N12]	1.64199e-06	0	1	1	3	Q836Y6	2	2145.15	High	0	1.13e-09	43
High	RAGDPSTLIASSEK		6.55575e-07	0	1	2	4	Q830J9	1	1431.74	High	0	2.295e-10	56
High	RAGKPLAPGANPSYQDGK		1.77165e-11	0	1	1	21	Q834N1	1	1826.95	High	0	4.591e-16	58
High	RAGKPLAPGANPSYQDGK	1xDeamidated [N11]	0.000186104	0	1	1	1	Q834N1	1	1827.93	High	0	4.18e-06	25
High	RAGKPLAPGANPSYQDGKFLGEK		1.3869e-11	0	1	1	19	Q834N1	2	2401.26	High	0	4.591e-16	62
High	RAGIEEFVRPFDTSDANVQRN		1.88249e-07	0	1	1	2	Q838S5	2	2421.19	High	0	2.626e-11	33
High	QLGIHVATPVFDGATDEDVWETVREAGMASDAKTVLYDGR	1xDeamidated [Q1]	3.02829e-06	0	1	1	2	Q82Z40	2	4321.07	High	0	3.285e-09	28
High	QLGIHVATPVFDGATDEDVWETVREAGMASDAK	1xOxidation [M28]	5.76877e-05	0	1	1	6	Q82Z40	1	3531.67	High	0	8.409e-07	44
High	QLGIHVATPVFDGATDEDVWETVREAGMASDAK	1xDeamidated [Q1]	0.000367738	0	1	1	2	Q82Z40	1	3516.66	High	0	1.363e-05	26
High	NYSQANVIIEKAKDAK	1xDeamidated [Q4]	6.31508e-09	0	1	1	1	P37061	2	1792.94	High	0	7.228e-14	68
High	NYVTTNQEGTTGDGIQMIQK		5.13676e-14	0	1	1	50	Q831F4	0	2198.04	High	0	4.591e-16	109
High	NYVTTNQEGTTGDGIQMIQK	1xDeamidated [N/Q]	2.07896e-10	0	1	1	30	Q831F4	0	2199.02	High	0	4.591e-16	65
High	NYVTTNQEGTTGDGIQMIQK	2xDeamidated [N6; N/Q]	1.93643e-07	0	1	1	2	Q831F4	0	2200.01	High	0	2.761e-11	47
High	NYVTTNQEGTTGDGIQMIQK	1xOxidation [M17]	9.97084e-09	0	1	1	14	Q831F4	0	2214.03	High	0	3.037e-09	67
High	PFVHVELIEGRTEEQLTNMVKDITEAVSK	1xDeamidated [N18]	0.000866395	0	1	1	1	Q830C9	2	3313.7	High	0	5.889e-05	31
High	PKEEILTGPAVIK		2.32642e-06	0	1	1	4	Q833H8	1	1394.83	High	0	2.078e-09	55
High	PKGEGKLIAQNR		6.52583e-08	0	1	1	3	P59630	2	1310.75	High	0	4.186e-12	64
High	PIYEGNTIEEATQK		1.72974e-08	0	1	1	4	Q82YV2	0	1592.78	High	0	8.135e-12	66
High	PIYEGNTIEEATQKGLQALGLTK		8.41395e-07	0	1	1	2	Q82YV2	1	2474.31	High	0	3.533e-10	40
High	PNDERILNVLQQTLTEIQR		3.32732e-06	0	1	1	4	Q839S3	1	2280.23	High	0	3.843e-09	34
High	NYSQANVIIEKAKDAK		2.28365e-08	0	1	1	10	P37061	2	1791.96	High	0	7.682e-13	63
High	PNIESAIK		0.000344354	0	1	1	18	Q831Q7	0	871.488	High	8.056e-06	0.0001715	48
High	PNVALFKQDGTQNGEITLNEEIFGIEPNESVVYDAIIMQR		3.33002e-12	0	1	1	9	Q839G3	1	4492.23	High	0	4.591e-16	89
High	PNVALFKQDGTQNGEITLNEEIFGIEPNESVVYDAIIMQR	1xDeamidated [Q/N]	1.83989e-12	0	1	1	8	Q839G3	1	4493.22	High	0	4.591e-16	80
High	PNVALFKQDGTQNGEITLNEEIFGIEPNESVVYDAIIMQR	2xDeamidated [Q/N]	1.3297e-13	0	1	1	10	Q839G3	1	4494.2	High	0	4.591e-16	98
High	PNVALFKQDGTQNGEITLNEEIFGIEPNESVVYDAIIMQR	1xDeamidated [N]; 1xOxidation [M38]	2.33668e-05	0	1	1	2	Q839G3	1	4509.21	High	0	1.138e-07	35
High	PQFASKAEEKNYYER	1xDeamidated [Q2]	0.000184363	0	1	1	1	Q830S2	2	1860.88	High	0	4.112e-06	25
High	PSFKQFQFQPFINEALAEKGFEEPTEVQEK	2xDeamidated [Q/N]	2.13825e-09	0	1	1	3	Q835K0	2	3544.72	High	0	1.105e-14	49
High	PTEMFTKEFLVKESQTAK		4.03646e-07	0	1	1	8	Q834S4	2	2114.08	High	0	9.887e-11	37
High	PTEMFTKEFLVKESQTAK	1xDeamidated [Q15]	0.000199699	0	1	1	1	Q834S4	2	2115.07	High	0	4.721e-06	26
High	PTINQLVR		0.000128362	0	1	1	66	Q839H1	0	940.557	High	3.102e-05	0.0006105	53
High	PTINQLVR	1xDeamidated [N/Q]	0.000601591	0	1	1	13	Q839H1	0	941.541	High	0	8.876e-05	39
High	PVVSGAEFLK		1.21478e-06	0	1	1	70	Q836E7	0	1046.59	High	0	3.345e-08	61
High	PNIESAIKR		1.89058e-05	0	1	1	37	Q831Q7	1	1027.59	High	0	9.244e-08	65
High	NYSQANVIIEKAK		2.97224e-07	0	1	1	6	P37061	1	1477.8	High	0	5.798e-11	52
High	NYSQANVIIEK		6.55036e-05	0	1	1	10	P37061	0	1278.67	High	0	6.834e-07	39
High	NYQTIYPIASR		5.66444e-06	0	1	1	1	Q835P9	0	1325.68	High	0	9.749e-09	45
High	NWNAEKDAR		1.16413e-05	0	1	1	2	Q836A5	1	1103.52	High	0	3.381e-08	59
High	NWTSVMSVEPVPEK		2.55614e-06	0	1	1	2	Q834S2	0	1602.78	High	0	2.43e-09	43
High	NWTSVMSVEPVPEKQK		5.69117e-06	0	1	1	3	Q834S2	1	1858.94	High	0	2.045e-06	37
High	NWTSVMSVEPVPEKQKK		0.00101065	0	1	1	2	Q834S2	2	1987.03	High	0	7.635e-05	6
High	NYAIKEPYTLK		0.000215294	0	1	1	3	Q82ZP5	1	1339.73	High	0	5.386e-06	30
High	NYASNSESAVYNGPFVLDGFDGPGTDTKWSFK		5.6388e-07	0	1	1	3	Q837D6	1	3470.58	High	0	3.169e-10	64
High	NYASNSESAVYNGPFVLDGFDGPGTDTKWSFKK		4.7846e-11	0	1	1	3	Q837D6	2	3598.68	High	0	4.591e-16	55
High	NYASNSESAVYNGPFVLDGFDGPGTDTKWSFKK	1xDeamidated [N]	1.06503e-08	0	1	1	3	Q837D6	2	3599.66	High	0	1.799e-13	47
High	NYDAGVLTGKPLGYWGSQAR		5.23236e-11	0	1	1	5	Q835G2	0	2153.08	High	0	4.591e-16	73
High	NYDAGVLTGKPLGYWGSQAR	1xDeamidated [N/Q]	3.77896e-07	0	1	1	3	Q835G2	0	2154.06	High	0	8.848e-11	57
High	NYDEAATLVSSLSQEYEEYNDRLEK	1xDeamidated [N/Q]	2.5925e-06	0	1	1	4	Q82Z97	1	2967.34	High	0	2.502e-09	47
High	NYDNKTNALIVSQLTGDATLKEGDVVQTSGLGGNSPADLAVGTVIK		2.79651e-09	0	1	1	3	Q82ZJ4	2	4644.4	High	0	1.76e-14	42
High	NYDTLVAGGVPATSRPVLLGITK		1.90927e-07	0	1	1	6	Q82Z41	0	2342.31	High	0	2.7e-11	58
High	NYEKHLADAQEWIEGEERQK		1.55872e-05	0	1	1	4	Q830M6	2	2473.17	High	0	1.396e-07	47
High	NYELALAALSENGLDEGVQRR		1.3598e-05	0	1	1	2	Q834R4	1	2318.17	High	0	4.451e-08	40
High	NYETDEAAIDDMKKYQAATNNALSVGLGAGDPNQSQMVAR	1xDeamidated [N/Q]	1.06991e-07	0	1	2	2	Q82ZS3	2	4257.97	High	0	9.878e-12	45
High	NYFEALAKPAVPTLPEDKVVK		8.33622e-08	0	1	1	2	Q838Q3	1	2329.28	High	0	6.407e-12	30
High	NYFNIGIATDTDHGLYVPNVK		1.72997e-09	0	1	1	17	Q835M2	0	2351.17	High	0	7.631e-15	47
High	NYFNIGIATDTDHGLYVPNVK	1xDeamidated [N]	0.00090358	0	1	1	4	Q835M2	0	2352.15	High	0	6.326e-05	21
High	NYFNIGIATDTDHGLYVPNVKNANTK		7.48061e-08	0	1	1	6	Q835M2	1	2879.43	High	0	5.3e-12	41
High	NYLNEDPQIQVVASSK		2.38219e-07	0	1	1	3	Q82Z11	0	1804.91	High	0	3.972e-11	49
High	NYLNEDPQIQVVASSK	1xDeamidated [N1]	7.57908e-05	0	1	1	1	Q82Z11	0	1805.89	High	0	8.756e-07	20
High	NYIPLATNAVR		0.000202535	0	1	1	17	P37061	0	1231.68	High	0	4.837e-06	49
High	NYIPLATNAVR	1xDeamidated [N]	1.49406e-05	0	1	1	5	P37061	0	1232.66	High	0	5.272e-06	50
High	NYIPLATNAVRQGMLVGR		9.54419e-05	0	1	1	10	P37061	1	1973.07	High	0	1.309e-06	38
High	PVVSGAEFLKAAR		5.913e-10	0	1	1	41	Q836E7	1	1344.76	High	0	1.187e-15	95
High	PVVSGAEFLKAARK		2.16778e-06	0	1	1	11	Q836E7	2	1472.86	High	0	1.832e-09	43
High	PWNMNDYPTSMKNLAPLIR		0.00018008	0	1	1	1	Q833X9	1	2261.12	High	0	3.961e-06	25
High	PWNMNDYPTSMKNLAPLIR	1xDeamidated [N5]	2.83511e-06	0	1	1	1	Q833X9	1	2262.1	High	0	2.923e-09	45
High	QAGVGAMVVSEISER		6.87724e-13	0	1	1	54	Q835M3	0	1532.77	High	0	4.591e-16	100
High	QAGVGAMVVSEISER	1xOxidation [M7]	1.56035e-12	0	1	1	29	Q835M3	0	1548.77	High	0	4.591e-16	105
High	QAGVGAMVVSEISERAVLSLEAPIGR		3.20566e-09	0	1	1	9	Q835M3	1	2639.42	High	0	1.907e-13	64
High	QAGVGAMVVSEISERAVLSLEAPIGR	1xDeamidated [Q1]	5.22591e-05	0	1	1	4	Q835M3	1	2640.4	High	0	3.403e-06	34
High	QAIAELVDVDAR		1.19823e-09	0	1	1	23	Q839C1	0	1299.69	High	0	4.049e-15	88
High	QAIDDDGYVTDEASPALK		1.18731e-11	0	1	1	8	Q835H3	0	1907.89	High	0	4.591e-16	79
High	QAIDDDGYVTDEASPALKAIR		1.53746e-07	0	1	1	1	Q835H3	1	2248.11	High	0	1.858e-11	41
High	QAIDDDGYVTDEASPALKAIR	1xDeamidated [Q1]	1.06452e-05	0	1	1	1	Q835H3	1	2249.09	High	0	2.911e-08	21
High	QAIDKNKVNDLTAER		6.19888e-11	0	1	1	6	Q833L1	2	1714.91	High	0	4.591e-16	81
High	QALGLNVDFDNPGAR		5.11129e-12	0	1	1	11	Q836Z8	0	1586.79	High	0	4.591e-16	119
High	QALGLNVDFDNPGARK		5.53359e-07	0	1	1	2	Q836Z8	1	1714.89	High	0	1.71e-10	51
High	QALKDAGLNPSEIDEVILVGGSTR		1.0964e-14	0	1	1	26	Q835R7	1	2482.31	High	0	4.591e-16	113
High	QALKDAGLNPSEIDEVILVGGSTR	1xDeamidated [N/Q]	1.3688e-15	0	1	1	8	Q835R7	1	2483.3	High	0	4.591e-16	131
High	QALKDAGLNPSEIDEVILVGGSTRIPAVVEAVR		6.02858e-14	0	1	1	9	Q835R7	2	3416.87	High	0	4.591e-16	92
High	QALKDAGLNPSEIDEVILVGGSTRIPAVVEAVR	1xDeamidated [N9]	3.26661e-09	0	1	1	6	Q835R7	2	3417.86	High	0	2.306e-14	77
High	QALKDAGLNPSEIDEVILVGGSTRIPAVVEAVR	2xDeamidated [Q1; N9]	6.80921e-09	0	1	1	2	Q835R7	2	3418.84	High	0	5.081e-13	41
High	QALKEVAHWTR		1.21495e-07	0	1	1	4	Q835M8	1	1338.73	High	0	1.232e-11	64
High	QAIIDAAHKQVETITK		1.18715e-10	0	1	1	6	Q82Z41	1	1765.98	High	0	4.591e-16	74
High	QALIDYLEPHMAELSEDSQR		2.07923e-11	0	1	1	9	Q833I1	0	2345.11	High	0	4.591e-16	91
High	QALIDYLEPHMAELSEDSQR	1xOxidation [M11]	7.69392e-07	0	1	1	2	Q833I1	0	2361.1	High	0	3.04e-10	39
High	QALIDYLEPHMAELSEDSQRR		2.0099e-05	0	1	1	2	Q833I1	1	2501.21	High	0	8.769e-08	34
High	QALIDYLEPHMAELSEDSQRR	1xDeamidated [Q1]	0.000503496	0	1	1	1	Q833I1	1	2502.19	High	0	2.33e-05	17
High	QAIITSLENLGSMSGDEIVGTVVTK		2.39375e-08	0	1	1	3	P0A2X7	0	2562.33	High	0	7.353e-13	51
High	QAIITSLENLGSMSGDEIVGTVVTK	1xDeamidated [N9]	2.93133e-09	0	1	1	5	P0A2X7	0	2563.32	High	0	1.906e-14	48
High	QALQEEVDELDTKLAEENKR		1.65105e-12	0	1	1	8	H7C711	2	2358.18	High	0	4.591e-16	83
High	QAGTQSAEFASAQK	1xDeamidated [Q]	4.89729e-09	0	1	1	6	Q831F4	0	1424.67	High	0	4.666e-14	65
High	NWIGRSEGANVTFK		0.000133284	0	1	1	2	Q837N5	1	1578.8	High	0	2.332e-06	42
High	QAGTQSAEFASAQK		8.57959e-12	0	1	1	56	Q831F4	0	1423.68	High	0	4.591e-16	104
High	QAGFEKFVLVPEQAVADPDFTTVKSPNPEEHSAFEYAIR	2xDeamidated [Q13; N27]	2.49769e-09	0	1	1	2	Q831S5	2	4366.12	High	0	1.452e-14	54
High	QAADFLAAAGHEIIEIPYPVDGAALIR		1.89058e-05	0	1	1	1	Q82ZR5	0	2821.49	High	0	7.863e-08	18
High	QAAEIELGHMEEDLKNK		2.97264e-08	0	1	1	2	Q830S4	1	1954.95	High	0	1.066e-12	52
High	QAATFVR		0.000449921	0	1	1	3	Q839D8	0	792.436	High	0	8.219e-05	51
High	QAATFVRNEVASVREEDESIVVESALQK		2.36017e-08	0	1	1	50	Q839D8	2	3104.59	High	0	7.154e-13	59
High	QAATFVRNEVASVREEDESIVVESALQK	1xDeamidated [N/Q]	9.11512e-07	0	1	1	16	Q839D8	2	3105.57	High	0	4.064e-10	51
High	QADAVASLPEDEHYLAQLNELEQR		2.85042e-11	0	1	1	14	Q839V5	0	2739.32	High	0	4.591e-16	72
High	QADAVASLPEDEHYLAQLNELEQR	1xDeamidated [Q17]	8.73812e-08	0	1	1	1	Q839V5	0	2740.31	High	0	6.942e-12	36
High	QADIPVHVSLSEDGTKATVTFKEPAR		1.453e-07	0	1	1	3	Q820U1	2	2796.45	High	0	1.673e-11	48
High	QADVEEEVKGPAKK		6.68217e-09	0	1	1	4	Q831U3	2	1527.8	High	0	7.998e-14	55
High	QADVLQGIYFFNDAFSLEEKRR		1.83005e-07	0	1	1	10	Q836Y7	2	2646.33	High	0	2.513e-11	45
High	QADVLQGIYFFNDAFSLEEKRR	1xDeamidated [Q/N]	1.28608e-10	0	1	1	5	Q836Y7	2	2647.32	High	0	4.591e-16	62
High	QAEASANNALVVLVNEGQLSAYGK		1.72952e-07	0	1	1	3	Q82ZH5	0	2446.26	High	0	5.166e-11	69
High	QAEASANNALVVLVNEGQLSAYGK	1xDeamidated [Q18]	3.79459e-05	0	1	1	1	Q82ZH5	0	2447.24	High	0	2.64e-07	38
High	QAEASANNALVVLVNEGQLSAYGKGSR		1.83077e-10	0	1	1	1	Q82ZH5	1	2746.41	High	0	4.591e-16	66
High	QAEASANNALVVLVNEGQLSAYGKGSR	1xDeamidated [N15]	1.59002e-12	0	1	1	1	Q82ZH5	1	2747.4	High	0	4.591e-16	90
High	QAEEKAGIQIK		3.85133e-08	0	1	1	14	O07111	1	1214.67	High	0	5.485e-12	78
High	QAEGQKNVLIER		1.87287e-05	0	1	1	1	H7C711	1	1384.75	High	0	7.758e-08	30
High	QAETIGLMPLGQTNAPEFGFK		2.65337e-05	0	1	1	5	Q82ZR5	0	2249.13	High	0	9.221e-06	27
High	QAFFEEYGFNKANAK		6.19452e-06	0	1	1	4	Q837E7	1	1763.84	High	0	1.139e-08	29
High	QAFGGGSTVNTQSK		2.06946e-11	0	1	1	10	Q835U8	0	1381.67	High	0	4.591e-16	102
High	QAFGGGSTVNTQSKATNNQK		3.29487e-05	0	1	1	3	Q835U8	1	2037.99	High	0	2.07e-07	41
High	QAFMPFGGIK		0.000367738	0	1	1	8	Q834N1	0	1095.57	High	0	6.673e-05	36
High	QAGFEKFVLVPEQAVADPDFTTVK		3.5526e-05	0	1	1	1	Q831S5	1	2636.36	High	0	2.357e-07	29
High	QAGFEKFVLVPEQAVADPDFTTVKSPNPEEHSAFEYAIR		1.0653e-10	0	1	1	3	Q831S5	2	4364.15	High	0	4.591e-16	81
High	QAGFEKFVLVPEQAVADPDFTTVKSPNPEEHSAFEYAIR	1xDeamidated [Q/N]	1.22693e-10	0	1	1	7	Q831S5	2	4365.14	High	0	4.591e-16	78
High	QAGLTEKTFKK		3.6716e-05	0	1	1	10	Q837Y9	2	1250.71	High	0	2.501e-07	40
High	NWESVPAVQNKEVFEIDNMSSSLPNNHITK		1.20908e-06	0	1	1	2	Q834K8	1	3427.66	High	0	6.63e-10	27
High	NWDWNYGKSPAFNLERR		0.00018008	0	1	1	4	Q830N7	2	2153.03	High	0	3.963e-06	23
High	NWDWNYGKSPAFNLER		4.78207e-07	0	1	1	3	Q830N7	1	1996.93	High	0	5.347e-10	42
High	NVDENYRDVAK		2.12671e-05	0	1	1	5	Q837H5	1	1322.63	High	0	9.66e-08	37
High	NVDLGIGFNAANGEWVNMVEAGIVDPTKVTR		1.83989e-12	0	1	1	15	Q93EU6	1	3286.65	High	0	4.591e-16	79
High	NVDLGIGFNAANGEWVNMVEAGIVDPTKVTR	1xDeamidated [N]	1.69836e-12	0	1	1	42	Q93EU6	1	3287.64	High	0	4.591e-16	75
High	NVDLGIGFNAANGEWVNMVEAGIVDPTKVTR	1xOxidation [M18]	2.83554e-07	0	1	1	1	Q93EU6	1	3302.65	High	0	5.354e-11	41
High	NVDLGIGFNAANGEWVNMVEAGIVDPTKVTR	1xDeamidated [N]; 1xOxidation [M18]	1.13729e-06	0	1	1	10	Q93EU6	1	3303.63	High	0	1.534e-09	56
High	NVDTIFER		0.000297715	0	1	1	4	Q831Y4	0	993.5	High	0	9.461e-06	45
High	NVELGEYEVGK		0.00134265	0	1	1	2	Q839G4	0	1236.61	High	0	0.0001217	22
High	NVELGEYEVGKEIK		1.60378e-06	0	1	1	8	Q839G4	1	1606.83	High	0	1.082e-09	41
High	NVELGEYEVGKEIKVDVFQAGDVVDVTGTTK		4.39753e-14	0	1	1	83	Q839G4	2	3338.7	High	0	4.591e-16	99
High	NVELGEYEVGKEIKVDVFQAGDVVDVTGTTK	1xDeamidated [N/Q]	1.55282e-11	0	1	1	19	Q839G4	2	3339.68	High	0	4.591e-16	74
High	NVELGEYEVGKEIKVDVFQAGDVVDVTGTTK	2xDeamidated [N1; Q19]	1.06991e-07	0	1	1	8	Q839G4	2	3340.67	High	0	1.265e-09	39
High	NVEVPVSQLDK		0.000253776	0	1	1	2	Q832R0	0	1227.66	High	0	7.158e-06	28
High	NVEVPVSQLDKVLDNK		1.05988e-07	0	1	1	7	Q832R0	1	1796.98	High	0	9.666e-12	43
High	NVEWVIQQLR		0.000105849	0	1	1	2	Q835Z1	0	1284.71	High	0	1.565e-06	37
High	NVFITGSTR		0.000982761	0	1	1	2	Q820T3	0	994.532	High	0	7.294e-05	37
High	NVGLDYLTLSR		5.74169e-05	0	1	1	1	Q837R8	0	1250.67	High	0	5.409e-07	48
High	NVGQDKIELHSIVPIGTDPHEYEPLPEDIAK		9.59966e-07	0	1	1	10	Q832Z2	1	3453.75	High	0	2.985e-07	36
High	NVGQDKIELHSIVPIGTDPHEYEPLPEDIAK	1xDeamidated [Q4]	1.36048e-08	0	1	1	1	Q832Z2	1	3454.74	High	0	2.753e-13	38
High	NVGVPYIVVFLNK		2.70512e-07	0	1	1	24	Q839G8	0	1461.85	High	0	4.917e-11	65
High	NVHAYILGEHGDTEFPVWSHANVAGLQIYEWVK		8.45481e-08	0	1	1	4	Q839C1	0	3779.86	High	0	5.64e-10	49
High	NVHAYILGEHGDTEFPVWSHANVAGLQIYEWVK	1xDeamidated [N22]	0.00126978	0	1	1	2	Q839C1	0	3780.84	High	0	0.0001112	21
High	NVKDNALALNAISGYDEKDGTSAGVSVPDFTADLTGDIK		1.77977e-10	0	1	1	19	Q837V3	2	3981.96	High	0	4.591e-16	58
High	NVKDNALALNAISGYDEKDGTSAGVSVPDFTADLTGDIK	1xDeamidated [N]	1.93561e-05	0	1	1	11	Q837V3	2	3982.94	High	0	8.224e-08	33
High	NVKDNALALNAISGYDEKDGTSAGVSVPDFTADLTGDIK	2xDeamidated [N5; N10]	0.00144627	0	1	1	1	Q837V3	2	3983.92	High	0	0.0001374	10
High	NVKKPAQVQNTIIEK		3.08675e-08	0	1	1	13	Q82ZG3	1	1709.99	High	0	1.14e-12	58
High	NVASAALVR		0.000209308	0	1	1	2	O07111	0	900.526	High	0	5.143e-06	44
High	NVKLVTDTVTGIDKENK		5.13407e-10	0	1	1	2	Q82Z22	2	1874.02	High	0	9.299e-16	69
High	NVAMDDLSSLEGLSEVNADVSELIRK	1xDeamidated [N17]	6.3134e-07	0	1	1	1	Q830U4	1	2805.38	High	0	2.156e-10	50
High	NVAMDDLSSLEGLSEVNADVSELIR	1xDeamidated [N17]	0.000982761	0	1	1	1	Q830U4	0	2677.29	High	0	7.288e-05	17
High	NTGEHQIVVER		3.83048e-05	0	1	1	2	Q838K0	0	1281.65	High	0	2.696e-07	49
High	NTGHIFDEVADLAER		1.55221e-08	0	1	1	7	Q836X1	0	1686.81	High	0	3.462e-13	60
High	NTGYGPGPLDSPSEESIK		1.63427e-06	0	1	1	3	Q82ZY2	0	1847.87	High	0	1.12e-09	47
High	NTIDVGNSGTTIR		4.1107e-05	0	1	1	2	P0DH70	0	1347.69	High	0	3.032e-07	45
High	NTIEKDLHK		0.000109908	0	1	1	9	Q82Z40	1	1097.59	High	0	1.682e-06	45
High	NTNNPHHPGTLITTSR		0.000303359	0	1	1	3	Q838R7	0	1759.88	High	0	5.806e-05	26
High	NTPGVTGFVGSHGAGSKPAPLLQEEINHILR		2.60718e-13	0	1	1	16	Q830P6	0	3196.69	High	0	5.997e-15	82
High	NTPGVTGFVGSHGAGSKPAPLLQEEINHILR	1xDeamidated [N]	7.10769e-13	0	1	1	5	Q830P6	0	3197.67	High	0	4.591e-16	89
High	NTPIIMMTAR		0.000657545	0	1	1	3	Q836Q8	0	1147.6	High	0	0.0001148	37
High	NTPIIMMTAR	1xOxidation [M7]	0.000188747	0	1	1	2	Q836Q8	0	1163.59	High	0	4.279e-06	36
High	NTSPLLAALSKEGLAPK		3.26524e-06	0	1	1	3	Q837Y4	1	1709.98	High	0	3.732e-09	26
High	NTTAVQTFDEVGKENIMPFIK		1.17019e-08	0	1	1	6	Q836G4	1	2382.2	High	0	2.11e-13	42
High	NTTFFSLFQK		0.00077088	0	1	1	3	Q839B9	0	1232.63	High	0	4.846e-05	29
High	NTVGAGNALIAADMALAGIVNKIPADEVVEAMNKVGR		6.3134e-07	0	1	1	2	Q839Q9	2	3692.95	High	0	2.155e-10	35
High	NTVGAGNALIAADMALAGIVNKIPADEVVEAMNKVGR	2xDeamidated [N]	0.000107353	0	1	1	3	Q839Q9	2	3694.91	High	0	1.612e-06	26
High	NTVLGQVKESNK		2.36991e-05	0	1	1	8	Q82Z24	1	1316.72	High	0	1.164e-07	41
High	NTVLGQVKESNKTLVTSGIYER		9.65515e-15	0	1	1	14	Q82Z24	2	2436.31	High	0	4.591e-16	108
High	NTVLGQVKESNKTLVTSGIYER	1xDeamidated [N/Q]	9.07355e-08	0	1	1	8	Q82Z24	2	2437.29	High	0	7.413e-12	53
High	NVAEEGGVALFVGTK		1.5745e-09	0	1	1	6	Q831U9	0	1490.78	High	0	6.504e-15	70
High	NVAEEGGVALFVGTKK		5.94246e-12	0	1	1	19	Q831U9	1	1618.88	High	0	4.591e-16	91
High	NVALEQLVTLDDLIR		4.3516e-06	0	1	1	1	Q835U6	0	1711.96	High	0	6.135e-09	56
High	NVAIIAHVDHGK		0.000263494	0	1	1	1	Q831P1	0	1273.7	High	0	7.655e-06	32
High	NVAIIAHVDHGKTTLVDELLK	1xDeamidated [N1]	0.00115691	0	1	1	2	Q831P1	1	2287.27	High	0	9.516e-05	34
High	NVAIIAHVDHGKTTLVDELLKQSDTLDGHTQLQER		3.24641e-16	0	1	1	13	Q831P1	2	3895.03	High	0	4.591e-16	111
High	NVAIIAHVDHGKTTLVDELLKQSDTLDGHTQLQER	1xDeamidated [Q/N]	2.95984e-11	0	1	1	10	Q831P1	2	3896.01	High	0	4.591e-16	64
High	NVAMDDLSSLEGLSEVNADVSELIRK		8.49472e-08	0	1	1	2	Q830U4	1	2804.4	High	0	6.583e-12	56
High	QALQEEVDELDTKLAEENKR	1xDeamidated [Q]	1.14297e-08	0	1	1	4	H7C711	2	2359.16	High	0	2.034e-13	56
High	NVLDGYFDKGGYHLNVNVFTNELLLDAQAHPEKYPNLTIR		6.34208e-06	0	1	1	2	Q834N1	2	4588.33	High	0	1.183e-08	33
High	NVILIKGNIPGAK		1.78674e-05	0	1	1	1	Q839G4	1	1336.83	High	0	7.116e-08	35
High	NVTIVTSAMAK		4.37008e-05	0	1	1	25	Q835M1	0	1134.62	High	0	9.777e-07	47
High	NVTIVTSAMAK	1xOxidation [M9]	1.70457e-05	0	1	1	11	Q835M1	0	1150.61	High	0	6.565e-08	49
High	NVTIVTSAMAKEAVDNGDSVTVK		4.13371e-09	0	1	1	2	Q835M1	1	2349.2	High	0	3.462e-14	65
High	NVTPQYLTSAGQEQTEDPHAWLDIENGIK		9.42185e-08	0	1	1	8	Q832Z2	0	3254.56	High	0	7.92e-12	39
High	NVTPQYLTSAGQEQTEDPHAWLDIENGIK	1xDeamidated [Q/N]	7.6218e-07	0	1	1	2	Q832Z2	0	3255.54	High	0	2.988e-10	30
High	NVTPQYLTSAGQEQTEDPHAWLDIENGIK	2xDeamidated [N26; N/Q]	6.6123e-05	0	1	1	2	Q832Z2	0	3256.53	High	0	6.927e-07	18
High	NVVDPAYGSSSSNQMDIFKNGR		1.06058e-12	0	1	1	1	Q837M9	1	2386.11	High	0	4.591e-16	85
High	NVVDPAYGSSSSNQMDIFKNGR	1xDeamidated [N20]	6.90789e-11	0	1	1	2	Q837M9	1	2387.09	High	0	4.591e-16	72
High	NVVGLEDAGSAETNPDVTNNIIDLMADQENIENLGGTLR		8.60574e-05	0	1	1	1	Q836G5	0	4111.97	High	0	1.097e-06	13
High	NVVGLEDAGSAETNPDVTNNIIDLMADQENIENLGGTLR	1xOxidation [M25]	2.86388e-11	0	1	1	6	Q836G5	0	4127.97	High	0	4.591e-16	82
High	NVVIEEPIESLFIQDSDSNQPFFK		2.5925e-06	0	1	1	2	Q831V4	0	2795.38	High	0	2.495e-09	38
High	NVVIEEPIESLFIQDSDSNQPFFK	1xDeamidated [Q14]	0.000144377	0	1	1	2	Q831V4	0	2796.36	High	0	2.687e-06	28
High	NVVLEKSFGSPLITNDGVTIAK		3.90611e-08	0	1	1	5	Q93EU6	1	2302.27	High	0	1.713e-12	36
High	NVVLEKSFGSPLITNDGVTIAK	1xDeamidated [N15]	6.25507e-08	0	1	1	1	Q93EU6	1	2303.25	High	0	3.872e-12	47
High	NVVLEKSFGSPLITNDGVTIAKEIELEDHFENMGAK		5.97051e-12	0	1	1	12	Q93EU6	2	3945	High	0	4.591e-16	72
High	NVVLEKSFGSPLITNDGVTIAKEIELEDHFENMGAK	1xDeamidated [N]	3.78096e-11	0	1	1	13	Q93EU6	2	3945.98	High	0	4.591e-16	75
High	NVVLEKSFGSPLITNDGVTIAKEIELEDHFENMGAK	2xDeamidated [N]	1.61135e-06	0	1	1	2	Q93EU6	2	3946.96	High	0	1.095e-09	39
High	NVVLEKSFGSPLITNDGVTIAKEIELEDHFENMGAK	1xOxidation [M33]	1.58129e-06	0	1	1	1	Q93EU6	2	3960.99	High	0	1.06e-09	42
High	NVVSATFRDNEAAYLAGVAAANETK		4.33471e-12	0	1	1	23	Q839I8	1	2582.28	High	0	4.591e-16	76
High	NVVSATFRDNEAAYLAGVAAANETK	1xDeamidated [N]	1.83842e-06	0	1	1	4	Q839I8	1	2583.27	High	0	1.38e-09	30
High	NVVSATFRDNEAAYLAGVAAANETKTNK		9.65009e-11	0	1	1	19	Q839I8	2	2925.47	High	0	4.675e-14	53
High	NVVSATFRDNEAAYLAGVAAANETKTNK	1xDeamidated [N]	2.50915e-08	0	1	1	2	Q839I8	2	2926.45	High	0	7.972e-13	36
High	NVVVMGVANKK		2.99991e-06	0	1	1	12	Q820V5	1	1158.67	High	0	3.232e-09	49
High	NVVVMGVANKK	1xOxidation [M5]	1.58089e-05	0	1	1	4	Q820V5	1	1174.66	High	0	1.538e-06	43
High	NVYTDGLDIYTNLDMNAQK		5.20416e-06	0	1	1	1	Q836G4	0	2188.02	High	0	8.366e-09	31
High	NVTEISAGQFQEMVQAGATR		3.09402e-15	0	1	1	6	Q82ZE6	0	2137.03	High	0	4.591e-16	115
High	NVLDGYFDKGGYHLNVNVFTNELLLDAQAHPEKYPNLTIR	1xDeamidated [N/Q]	4.17105e-06	0	1	1	7	Q834N1	2	4589.31	High	0	5.701e-09	39
High	NVTDIESVNVANAGRFDKSDPATK		9.19954e-06	0	1	1	3	Q82Z62	2	2548.26	High	0	2.26e-08	32
High	NVTAGANPLGIRR		3.24867e-05	0	1	1	12	Q93EU6	1	1338.76	High	0	0.0001195	41
High	NVITAADLKEEPLFISR		2.31478e-05	0	1	1	1	Q82ZT9	1	1916.05	High	0	1.121e-07	16
High	NVLVQPIVDTDGWNTR		0.000133284	0	1	1	2	Q830B6	0	1826.94	High	0	2.338e-06	46
High	NVMPVLEVKAR		8.06332e-06	0	1	1	5	Q839H0	1	1255.72	High	0	7.754e-07	46
High	NVNKVVTDLR		1.18069e-05	0	1	1	6	Q836U8	1	1157.66	High	0	1.44e-06	47
High	NVNKVVTDLRHSAGIIFDADK		0.000320941	0	1	1	2	Q836U8	2	2312.24	High	0	1.075e-05	19
High	NVNSNHFPVR		9.14851e-05	0	1	1	2	Q82ZJ4	0	1183.6	High	0	1.216e-06	46
High	NVPDLDQIMTALTPETKR		0.000135178	0	1	1	1	Q82ZQ9	1	2042.06	High	0	2.394e-06	33
High	NVPIKNIHFSESEK		9.3763e-07	0	1	1	4	Q836E9	1	1641.86	High	0	3.208e-08	47
High	NVPIKNIHFSESEKALGGTAR		1.77165e-11	0	1	1	15	Q836E9	2	2268.21	High	0	4.591e-16	80
High	NVPILSDVFTMNQVIK		2.31644e-09	0	1	1	5	Q831A8	0	1817.98	High	0	1.269e-14	72
High	NVQLLLNSPIVEVAADHIK		4.41712e-12	0	1	1	25	Q82Z22	0	2073.17	High	0	4.591e-16	96
High	NVQLLLNSPIVEVAADHIK	1xDeamidated [Q/N]	7.84126e-08	0	1	1	3	Q82Z22	0	2074.15	High	0	5.729e-12	81
High	NVQLITTDGFLYPNKVLEEQGIMDRK		0.000294932	0	1	1	1	Q839J7	2	3021.57	High	0	9.306e-06	23
High	NVQTFSKKEVR		1.87287e-05	0	1	1	2	Q82Z72	2	1335.74	High	0	7.735e-08	48
High	NVREEKIPLFVDADVTDLVEENGQIDGVK		8.57959e-12	0	1	1	54	Q831F4	2	3241.66	High	0	4.591e-16	70
High	NVREEKIPLFVDADVTDLVEENGQIDGVK	1xDeamidated [N/Q]	6.37734e-12	0	1	1	61	Q831F4	2	3242.64	High	0	4.591e-16	77
High	NVREEKIPLFVDADVTDLVEENGQIDGVK	2xDeamidated [N/Q]	7.80191e-06	0	1	1	10	Q831F4	2	3243.63	High	0	1.892e-08	54
High	NVRHDIIDAVVSAEQADLSK		4.73411e-05	0	1	1	3	Q831U3	1	2180.13	High	0	3.875e-07	22
High	NVRHDIIDAVVSAEQADLSKLFASANILK		4.8286e-09	0	1	1	2	Q831U3	2	3137.7	High	0	4.529e-14	63
High	NVRHDIIDAVVSAEQADLSKLFASANILK	1xDeamidated [Q/N]	2.24134e-09	0	1	1	4	Q831U3	2	3138.68	High	0	1.197e-14	48
High	NVRNENPYAANK		0.001501	0	1	1	5	Q834B7	1	1389.69	High	0	0.0001452	38
High	NVRNENPYAANKK		4.56139e-06	0	1	1	25	Q834B7	2	1517.78	High	0	2.602e-06	60
High	NVSAINLINIK		0.00061873	0	1	1	8	Q837E3	0	1198.72	High	0	3.317e-05	24
High	NVSAINLINIKTVAK		1.10561e-06	0	1	1	5	Q837E3	1	1597.96	High	0	5.706e-10	37
High	NVTAGANPLGIR		1.77882e-06	0	1	1	6	Q93EU6	0	1182.66	High	0	1.301e-09	58
High	NVTDIESVNVANAGR		4.94363e-09	0	1	1	2	Q82Z62	0	1558.78	High	0	2.795e-11	68
High	MNDTKFLLAK		5.6879e-05	0	1	1	2	Q830N4	1	1180.64	High	0	5.331e-07	36
High	QAIQTLADEGILER		1.96449e-09	0	1	1	3	Q835P8	0	1556.83	High	0	9.545e-15	71
High	QALTEGDLEEFGLLLNASHR		6.71547e-11	0	1	1	3	Q836P0	0	2213.12	High	0	4.591e-16	71
High	QGISPEMYYQLTGSTEEDLHKQFEGEAETRTK	1xDeamidated [Q]; 1xOxidation [M7]	3.05695e-06	0	1	1	2	Q837W3	2	3719.7	High	0	3.336e-09	44
High	QGIYDAHALSETHHAVGK		2.83413e-05	0	1	1	3	Q834I1	0	1933.95	High	0	1.588e-07	23
High	QGMLVGR		1.24344e-05	0	1	1	12	P37061	0	760.413	High	0	5.337e-07	69
High	QGMTMVIVTHEMGFAK		2.07869e-09	0	1	1	18	Q837S1	0	1779.86	High	0	1.055e-14	69
High	QGMTMVIVTHEMGFAK	1xOxidation [M]	4.8493e-06	0	1	1	3	Q837S1	0	1795.85	High	0	7.433e-09	39
High	QGMTMVIVTHEMGFAKEVANR		4.58427e-08	0	1	1	3	Q837S1	1	2349.15	High	0	2.272e-12	41
High	QGNEEPRYFDTPLGSINSMGLPNLGIDYYLDYQIAR	1xDeamidated [N]	0.000166248	0	1	1	2	P59626	1	4120.96	High	0	3.449e-06	27
High	QGNPQEVESIPGAR		4.43681e-10	0	1	1	10	Q834S6	0	1481.73	High	0	7.169e-16	92
High	QGSVGDVPDHLRDAHYAGAKELNR		0.000284058	0	1	1	1	Q833H4	2	2605.29	High	0	8.68e-06	19
High	QGTPLIEIVSEADMR		4.11376e-08	0	1	1	2	Q837V2	0	1658.84	High	0	1.876e-12	52
High	QGTPLIEIVSEADMRSPEEAYAYLEALR		2.32737e-09	0	1	1	2	Q837V2	1	3151.56	High	0	1.284e-14	68
High	QGISPEMYYQLTGSTEEDLHKQFEGEAETRTK	1xOxidation [M7]	3.77677e-05	0	1	1	1	Q837W3	2	3718.72	High	0	2.613e-07	43
High	QGTTLVITGDTPLLTAETLK		0.000103388	0	1	1	2	Q839U1	0	2072.15	High	0	1.556e-05	45
High	QGTVSWMETAELRQHFPVHDADYR		5.82674e-06	0	1	1	3	Q836A4	1	2873.34	High	3.102e-05	0.000691	28
High	QGVQGISDLITAPGYVNLDFADVK		3.42589e-13	0	1	1	19	O08439	0	2520.3	High	0	4.591e-16	92
High	QGVQGISDLITAPGYVNLDFADVK	1xDeamidated [Q/N]	5.88288e-07	0	1	1	5	O08439	0	2521.28	High	0	1.025e-08	41
High	QGWHEGVLGIVAGR		7.30423e-06	0	1	1	4	Q834G5	0	1478.79	High	0	1.507e-08	47
High	QHFPVHDADYR		2.44931e-05	0	1	1	6	Q836A4	0	1384.64	High	0	1.232e-07	45
High	QHFTQPPAR		0.000550374	0	1	1	6	Q834K0	0	1081.55	High	0	0.0001613	40
High	QHLINELEDYR		1.11083e-06	0	1	1	4	Q837Y8	0	1429.71	High	0	5.757e-10	65
High	QHLINELEDYRSLKNQVTNDWDQVQR		1.96398e-07	0	1	1	5	Q837Y8	2	3241.6	High	0	1.189e-08	48
High	QHLINELEDYRSLKNQVTNDWDQVQR	1xDeamidated [Q/N]	2.42712e-06	0	1	1	10	Q837Y8	2	3242.58	High	0	1.705e-07	40
High	QHTIQYLPDYLEEFSDNVAK		3.6716e-05	0	1	1	1	Q836K2	0	2410.16	High	0	2.488e-07	25
High	QHVADIFEYNDVLASDVFAR		5.88677e-12	0	1	1	12	Q837Y7	0	2309.12	High	0	4.591e-16	76
High	QGTVSWMETAELR		3.60611e-09	0	1	1	2	Q836A4	0	1507.72	High	0	2.742e-14	79
High	QGISPEMYYQLTGSTEEDLHKQFEGEAETRTK	2xDeamidated [Q10; Q22]	4.37214e-06	0	1	1	1	Q837W3	2	3704.69	High	0	6.208e-09	42
High	QGISPEMYYQLTGSTEEDLHKQFEGEAETRTK	1xDeamidated [Q]	1.4328e-08	0	1	1	13	Q837W3	2	3703.71	High	0	7.199e-10	50
High	QGISPEMYYQLTGSTEEDLHKQFEGEAETRTK		1.61243e-11	0	1	1	24	Q837W3	2	3702.72	High	0	4.591e-16	71
High	QGDIDPVVGRDQEIKR		0.000807763	0	1	1	1	Q837W9	2	1824.96	High	0	5.226e-05	30
High	QGDPGVSQFYLSLEDDLMKR		2.68083e-10	0	1	1	6	Q834A7	1	2298.11	High	0	4.591e-16	78
High	QGDPGVSQFYLSLEDDLMKRFGSER		3.10043e-06	0	1	1	8	Q834A7	2	2874.37	High	0	3.511e-08	52
High	QGDPGVSQFYLSLEDDLMKRFGSER	1xDeamidated [Q8]	0.000400144	0	1	1	1	Q834A7	2	2875.36	High	0	1.573e-05	35
High	QGEEGIYHLGLGLRDIDFKEAYSSDSGR		4.074e-06	0	1	1	4	Q831R7	2	3112.5	High	0	5.48e-09	40
High	QGETLEVQIER		2.4378e-05	0	1	1	1	Q831P4	0	1301.67	High	0	1.222e-07	38
High	QGFKDVPTYEVQPEDQLSLVDLLVTSK		8.06332e-06	0	1	1	4	Q834C7	1	3048.58	High	0	1.79e-08	38
High	QGGLGVVHK		0.000582193	0	1	1	6	Q82YY8	0	894.516	High	0	2.997e-05	36
High	QGGLGVVHKNMTVAQQADEVR		9.83356e-11	0	1	1	11	Q82YY8	1	2237.15	High	0	4.591e-16	76
High	QGGLGVVHKNMTVAQQADEVR	1xDeamidated [N/Q]	6.40492e-09	0	1	1	2	Q82YY8	1	2238.13	High	0	7.43e-14	55
High	QGGLGVVHKNMTVAQQADEVR	1xOxidation [M11]	0.000281402	0	1	1	1	Q82YY8	1	2253.14	High	0	8.532e-06	21
High	QGGLGVVHKNMTVAQQADEVRK		1.55221e-08	0	1	1	7	Q82YY8	2	2365.24	High	0	3.441e-13	57
High	QGGLGVVHKNMTVAQQADEVRK	1xOxidation [M11]	4.89599e-07	0	1	1	3	Q82YY8	2	2381.24	High	0	1.382e-10	36
High	QGGNDVLLIDGWQEHINAIKENGLK		6.46265e-06	0	1	1	2	H7C6Z5	1	2761.43	High	0	1.221e-08	32
High	QGGTPWLDFR		2.74226e-05	0	1	1	1	Q82ZZ9	0	1176.58	High	0	1.503e-07	45
High	QGKGNNGQDNGEGVVYKNVFGSYFHGPILAR	1xDeamidated [N18]	0.00156501	0	1	1	1	Q831C5	2	3323.62	High	0	0.0001555	23
High	QGLEIIQQVQTALPDIR		3.10132e-08	0	1	1	4	Q837I1	0	1922.07	High	0	1.146e-12	70
High	QGLEIIQQVQTALPDIRK		2.58032e-06	0	1	1	2	Q837I1	1	2050.17	High	0	2.487e-09	27
High	QGLPAEEVDEYLKKGYAR		3.14454e-06	0	1	1	1	Q830D1	2	2066.06	High	0	3.5e-09	41
High	QGISPEMYYQLTGSTEEDLHKQFEGEAETR		3.29968e-14	0	1	1	61	Q837W3	1	3473.58	High	0	4.591e-16	101
High	QGISPEMYYQLTGSTEEDLHKQFEGEAETR	1xDeamidated [Q]	5.85988e-13	0	1	1	21	Q837W3	1	3474.56	High	0	4.591e-16	85
High	QGISPEMYYQLTGSTEEDLHKQFEGEAETR	2xDeamidated [Q]	0.00106881	0	1	1	4	Q837W3	1	3475.55	High	0	8.394e-05	27
High	QGISPEMYYQLTGSTEEDLHKQFEGEAETR	1xOxidation [M7]	3.26832e-13	0	1	1	21	Q837W3	1	3489.58	High	0	4.591e-16	80
High	QGISPEMYYQLTGSTEEDLHKQFEGEAETR	1xDeamidated [Q]; 1xOxidation [M7]	1.17602e-10	0	1	1	21	Q837W3	1	3490.56	High	0	1.283e-14	63
High	QGISPEMYYQLTGSTEEDLHKQFEGEAETR	2xDeamidated [Q10; Q22]; 1xOxidation [M7]	1.55974e-09	0	1	1	3	Q837W3	1	3491.54	High	0	1.166e-14	70
High	QHVADIFEYNDVLASDVFAR	1xDeamidated [N10]	3.67612e-12	0	1	1	2	Q837Y7	0	2310.1	High	0	4.591e-16	89
High	QHVADIFEYNDVLASDVFARIPK		3.81523e-08	0	1	1	8	Q837Y7	1	2647.35	High	0	6.654e-10	49
High	QHVADIFEYNDVLASDVFARIPK	1xDeamidated [Q/N]	2.06838e-07	0	1	1	6	Q837Y7	1	2648.34	High	0	7.102e-10	37
High	QKAEPTNKEQIGATMSGSVLQVLVK		1.37966e-07	0	1	1	3	Q831P4	2	2656.43	High	0	1.536e-11	36
High	QLEQLVAELNETQGK		2.42712e-06	0	1	1	1	Q82YY3	0	1699.89	High	0	2.222e-09	32
High	QLEQNLTKR		4.98566e-05	0	1	1	6	Q82YY6	1	1129.63	High	0	4.257e-07	50
High	QLESEVPVYYYGVSEEDDIQAR		1.67432e-11	0	1	1	22	Q833N6	0	2589.2	High	0	4.591e-16	72
High	QLESEVPVYYYGVSEEDDIQAR	1xDeamidated [Q]	1.18157e-10	0	1	1	5	Q833N6	0	2590.18	High	0	4.591e-16	69
High	QLETSDQITNGDLLR		6.58931e-10	0	1	1	3	Q835V8	0	1702.86	High	0	1.89e-15	95
High	QLETSDQITNGDLLR	1xDeamidated [N/Q]	1.03563e-10	0	1	1	3	Q835V8	0	1703.84	High	0	4.591e-16	104
High	QIFAYAGDEAKR		2.26161e-06	0	1	1	4	Q82YZ7	1	1368.69	High	0	1.976e-09	51
High	QLFEENGLVFSGVSPDNR		4.65254e-13	0	1	1	6	Q836G5	0	2007.98	High	0	4.591e-16	97
High	QLFEENGLVFSGVSPDNR	1xDeamidated [N6]	6.78167e-14	0	1	1	5	Q836G5	0	2008.96	High	0	4.591e-16	109
High	QLFGTVSER		3.99624e-05	0	1	1	5	Q82YY6	0	1036.54	High	0	2.892e-07	44
High	QLFVVDPMLATGGSAIMAIDSLKER		6.92469e-16	0	1	1	25	Q831G0	1	2662.39	High	0	4.591e-16	118
High	QLFVVDPMLATGGSAIMAIDSLKER	1xDeamidated [Q1]	1.101e-10	0	1	1	5	Q831G0	1	2663.38	High	0	4.591e-16	53
High	QLFVVDPMLATGGSAIMAIDSLKER	1xOxidation [M]	3.30261e-15	0	1	1	11	Q831G0	1	2678.39	High	0	4.591e-16	94
High	QLFVVDPMLATGGSAIMAIDSLKER	1xDeamidated [Q1]; 1xOxidation [M17]	5.01461e-10	0	1	1	5	Q831G0	1	2679.37	High	0	8.883e-16	52
High	QLFVVDPMLATGGSAIMAIDSLKER	1xDeamidated [Q1]; 2xOxidation [M8; M17]	4.98974e-08	0	1	1	1	Q831G0	1	2695.37	High	0	2.627e-12	42
High	QLGDQVIIATPGGDMTVK		4.85266e-11	0	1	1	17	Q82ZY3	0	1842.96	High	0	4.591e-16	73
High	QLGDQVIIATPGGDMTVK	1xDeamidated [Q5]	5.05655e-05	0	1	1	1	Q82ZY3	0	1843.95	High	0	4.357e-07	19
High	QLGDQVIIATPGGDMTVK	1xOxidation [M15]	1.48761e-07	0	1	1	7	Q82ZY3	0	1858.96	High	0	1.752e-11	35
High	QLGDQVIIATPGGDMTVK	1xDeamidated [Q5]; 1xOxidation [M15]	1.30983e-06	0	1	1	1	Q82ZY3	0	1859.94	High	0	7.669e-10	36
High	QLGDQVIIATPGGDMTVKITK		0.000141022	0	1	1	1	Q82ZY3	1	2185.19	High	0	2.575e-06	38
High	QLGDQVIIATPGGDMTVKITKVEAN		3.8502e-06	0	1	1	5	Q82ZY3	2	2598.38	High	0	9.61e-09	31
High	QLGFDGKSVINPR		6.40492e-09	0	1	1	7	Q82YW2	1	1430.78	High	0	7.419e-14	77
High	QLGIHVATPVFDGATDEDVWETVR		5.8042e-12	0	1	1	10	Q82Z40	0	2655.3	High	0	4.591e-16	88
High	QLGIHVATPVFDGATDEDVWETVR	1xDeamidated [Q1]	6.28374e-07	0	1	1	3	Q82Z40	0	2656.29	High	0	2.132e-10	43
High	QLGIHVATPVFDGATDEDVWETVREAGMASDAK		9.25212e-13	0	1	1	20	Q82Z40	1	3515.67	High	0	4.591e-16	76
High	QIDQLWILPTEAGYK		6.40408e-08	0	1	1	4	Q831K4	0	1774.94	High	0	4.058e-12	52
High	QGDIDPVVGRDQEIK		1.04502e-07	0	1	1	6	Q837W9	1	1668.86	High	0	9.438e-12	57
High	QIDGMIAGMSITDERKK	1xOxidation [M]	1.64244e-08	0	1	1	4	Q837S0	2	1908.95	High	0	3.793e-13	60
High	QIDGMIAGMSITDER	1xDeamidated [Q1]; 1xOxidation [M9]	3.09929e-05	0	1	1	1	Q837S0	0	1653.75	High	0	1.854e-07	32
High	QKAGVLSDQASDLAGSVK		7.87827e-08	0	1	1	4	Q834C4	1	1773.93	High	0	5.812e-12	56
High	QKAGVLSDQASDLAGSVKEK		1.53786e-09	0	1	1	6	Q834C4	2	2031.07	High	0	1.01e-14	70
High	QKAGVLSDQASDLAGSVKEK	1xDeamidated [Q]	1.72952e-07	0	1	1	2	Q834C4	2	2032.06	High	0	2.278e-11	55
High	QKDITVENMYNHGGYLDKGPGLVK		1.55933e-07	0	1	1	4	Q836K2	2	2676.35	High	0	8.267e-09	36
High	QKGLELAEQYGVDGIMIGR		4.37214e-06	0	1	1	1	Q82Z66	1	2077.07	High	0	6.192e-09	40
High	QKGLVTDIQEK		3.99624e-05	0	1	1	1	Q833A3	1	1258.7	High	0	2.887e-07	45
High	QKPIDFKELMAK		3.31041e-05	0	1	1	20	Q835M4	1	1447.8	High	0	2.197e-06	40
High	QKPIDFKELMAK	1xOxidation [M10]	0.000803997	0	1	1	3	Q835M4	1	1463.79	High	0.001475	0.0267	23
High	QKPIDFKELMAKVDADFPTFQILDQDGK		0.000333223	0	1	1	1	Q835M4	2	3237.65	High	0	1.149e-05	27
High	QKSLQEIQENYAGFYQGVK		0.000563416	0	1	1	2	H7C711	1	2230.11	High	0	2.842e-05	20
High	QKTLKETTAEVTR		1.22101e-09	0	1	1	19	Q831A1	2	1504.83	High	0	5.107e-15	84
High	QKVINVKEVR		6.02198e-06	0	1	1	13	Q837C9	2	1212.74	High	0	1.078e-08	64
High	QKVTPGDTLILEVELLKVR		1.27335e-06	0	1	1	2	Q820T5	2	2151.27	High	0	7.295e-10	42
High	QKYPDKEIIAVFQPHTFTR		7.55437e-11	0	1	1	32	Q833N6	2	2318.23	High	0	4.591e-16	79
High	QKYPDKEIIAVFQPHTFTR	1xDeamidated [Q1]	2.66678e-06	0	1	1	4	Q833N6	2	2319.21	High	0	2.622e-09	45
High	QIAEDLEKDVVR		4.333e-09	0	1	1	5	Q82ZJ2	1	1414.75	High	0	3.778e-14	80
High	QIAENAGYEGSVIVDKLK		1.15968e-11	0	1	1	6	Q93EU6	1	1934.02	High	0	4.591e-16	83
High	QLAGETEDLKK		2.66718e-07	0	1	1	12	H7C713	1	1231.65	High	0	1.038e-09	64
High	QLAGETEDLKKK		5.74753e-09	0	1	1	25	H7C713	2	1359.75	High	0	6.125e-14	76
High	QLALKDFTTEKEYGVMVANPPYGER		7.57908e-05	0	1	1	2	Q836G1	2	2856.42	High	0	8.762e-07	24
High	QLAIPYQEIFLYDGALHEQPK		6.65078e-09	0	1	1	2	Q836U7	0	2473.28	High	0	7.95e-14	40
High	QLAIPYQEIFLYDGALHEQPK	1xDeamidated [Q7]	0.000774492	0	1	1	1	Q836U7	0	2474.26	High	0	4.891e-05	24
High	QIDALNSPNQALTKR		0.000231016	0	1	1	2	Q82Z97	1	1668.9	High	0	6.071e-06	25
High	QIDGMIAGMSITDER		4.17392e-11	0	1	1	11	Q837S0	0	1636.77	High	0	4.591e-16	88
High	QIDGMIAGMSITDER	1xOxidation [M]	4.92105e-10	0	1	1	7	Q837S0	0	1652.76	High	0	4.609e-14	82
High	QIDGMIAGMSITDERKK		1.187e-09	0	1	1	7	Q837S0	2	1892.96	High	0	3.978e-15	81
High	QGADVLLQEEPLRFQTR		0.000216308	0	1	1	3	Q830B9	1	2000.06	High	0	5.426e-06	25
High	QGAAANLQKAPAR		7.41342e-11	0	1	1	10	Q837V7	1	1295.72	High	0	4.591e-16	95
High	QFVPGNVITDEPGIYLPGIGGVR		0.000117389	0	1	1	1	Q836X1	0	2398.28	High	0	1.883e-06	33
High	QASNLSSSKVTVIDSDFTDQGLSFQVIQAAK	1xDeamidated [N4]	1.42589e-07	0	1	1	2	Q834G9	1	3285.65	High	0	1.622e-11	29
High	QASNLSSSKVTVIDSDFTDQGLSFQVIQAAK	2xDeamidated [N4; Q20]	6.77542e-07	0	1	1	2	Q834G9	1	3286.63	High	0	2.436e-10	41
High	QATEYKVPR		5.0592e-06	0	1	1	55	Q839G9	1	1091.58	High	0	4.05e-08	70
High	QATKDAGKIAGLEVER		9.03804e-14	0	1	1	25	Q835R7	2	1685.92	High	0	4.591e-16	112
High	QATINVEFFPVLAGSAFK		3.44161e-12	0	1	1	51	Q839G9	0	1939.03	High	0	4.591e-16	88
High	QATINVEFFPVLAGSAFKNK		8.07124e-13	0	1	1	16	Q839G9	1	2181.17	High	0	4.591e-16	84
High	QATPGGVVKKGEVVK		2.3497e-10	0	1	1	24	Q839F4	2	1496.88	High	0	4.591e-16	81
High	QATSLAAPYIEAAYLDSYKR		8.50029e-13	0	1	1	9	Q835R3	1	2231.13	High	0	4.591e-16	103
High	QATSLAAPYIEAAYLDSYKR	1xDeamidated [Q1]	4.6501e-09	0	1	1	2	Q835R3	1	2232.12	High	0	4.256e-14	65
High	QAVESAFDVK		9.11512e-07	0	1	1	8	Q839G2	0	1093.55	High	0	4.073e-10	59
High	QAVESAFDVKVANVNILNVRPK		1.19838e-10	0	1	1	10	Q839G2	1	2411.34	High	0	4.591e-16	66
High	QAVESDPNVSHLNQNKEIVIR		1.19212e-06	0	1	1	2	Q839R2	1	2390.24	High	0	5.623e-07	33
High	QAVPLIQPR		0.000689041	0	1	1	16	Q82Z40	0	1021.62	High	8.12e-05	0.001632	31
High	QAVQPMQQTTQSVEMDQPK		1.28021e-11	0	1	1	11	O08439	0	2174.02	High	0	4.591e-16	86
High	QAVQPMQQTTQSVEMDQPK	1xDeamidated [Q]	6.10953e-08	0	1	1	4	O08439	0	2175.01	High	0	3.737e-12	38
High	QAVQPMQQTTQSVEMDQPK	1xOxidation [M]	1.86484e-07	0	1	1	12	O08439	0	2190.02	High	0	2.584e-11	46
High	QAVQPMQQTTQSVEMDQPK	1xDeamidated [Q]; 1xOxidation [M6]	4.05605e-08	0	1	1	2	O08439	0	2191	High	0	1.837e-12	57
High	QAVQPMQQTTQSVEMDQPKSQEEASAFGDWDIR		4.96956e-13	0	1	1	10	O08439	1	3765.71	High	0	4.591e-16	84
High	QAVQPMQQTTQSVEMDQPKSQEEASAFGDWDIR	1xDeamidated [Q]	1.1327e-11	0	1	1	3	O08439	1	3766.7	High	0	4.591e-16	82
High	QAVQPMQQTTQSVEMDQPKSQEEASAFGDWDIR	2xDeamidated [Q17; Q]	2.74505e-11	0	1	1	3	O08439	1	3767.68	High	0	3.008e-14	65
High	QAVQPMQQTTQSVEMDQPKSQEEASAFGDWDIR	1xOxidation [M]	1.93643e-07	0	1	1	9	O08439	1	3781.71	High	0	2.765e-11	49
High	QAVQPMQQTTQSVEMDQPKSQEEASAFGDWDIR	1xDeamidated [Q]; 1xOxidation [M]	3.3122e-07	0	1	1	9	O08439	1	3782.69	High	0	2.538e-08	57
High	QAVQPMQQTTQSVEMDQPKSQEEASAFGDWDIRR		1.46108e-15	0	1	1	14	O08439	2	3921.81	High	0	4.591e-16	95
High	QAVQPMQQTTQSVEMDQPKSQEEASAFGDWDIRR	1xDeamidated [Q]	4.48232e-16	0	1	1	16	O08439	2	3922.8	High	0	4.591e-16	113
High	QAVQPMQQTTQSVEMDQPKSQEEASAFGDWDIRR	2xDeamidated [Q]	5.42645e-15	0	1	1	9	O08439	2	3923.78	High	0	4.591e-16	85
High	QASNLSSSKVTVIDSDFTDQGLSFQVIQAAK		2.69383e-11	0	1	1	9	Q834G9	1	3284.66	High	0	4.591e-16	71
High	QAVQPMQQTTQSVEMDQPKSQEEASAFGDWDIRR	1xOxidation [M]	1.95257e-15	0	1	1	13	O08439	2	3937.81	High	0	4.591e-16	112
High	QAREDVSGGAISINGDRVTDLDFAVDPTQHFDGK	2xDeamidated [N14; Q]	5.22872e-06	0	1	1	6	P0DM33	2	3632.71	High	8.056e-06	0.0001656	30
High	QAREDVSGGAISINGDRVTDLDFAVDPTQHFDGK		3.52267e-10	0	1	1	19	P0DM33	2	3630.74	High	0	4.91e-16	61
High	QALTEGDLEEFGLLLNASHR	1xDeamidated [Q1]	1.16454e-07	0	1	1	1	Q836P0	0	2214.1	High	0	1.146e-11	34
High	QAMEELSIQPIIEPVR		9.33966e-13	0	1	1	1	Q835J5	0	1852.98	High	0	4.591e-16	108
High	QAMEELSIQPIIEPVRGGTDGSK		3.21944e-06	0	1	1	8	Q835J5	1	2455.25	High	0	8.585e-07	34
High	QAMGYAIDNDAVGQK		7.10207e-07	0	1	1	1	Q82ZF4	0	1580.74	High	0	2.63e-10	50
High	QAMGYAIDNDAVGQKFYNGLR		6.11434e-14	0	1	1	4	Q82ZF4	1	2331.12	High	0	4.591e-16	101
High	QAMGYAIDNDAVGQKFYNGLR	1xDeamidated [N/Q]	7.27606e-12	0	1	1	10	Q82ZF4	1	2332.1	High	0	4.591e-16	73
High	QAMGYAIDNDAVGQKFYNGLR	1xOxidation [M3]	5.40484e-07	0	1	1	4	Q82ZF4	1	2347.11	High	0	1.641e-10	48
High	QAMGYAIDNDAVGQKFYNGLR	1xDeamidated [Q/N]; 1xOxidation [M3]	1.56647e-06	0	1	1	3	Q82ZF4	1	2348.1	High	0	1.046e-09	44
High	QANGAVLVR		9.86372e-05	0	1	1	4	Q82ZJ2	0	927.537	High	0	1.388e-06	48
High	QANGAVLVR	1xDeamidated [N3]	2.87444e-05	0	1	1	5	Q82ZJ2	0	928.521	High	0	1.222e-06	48
High	QAPKTVENFMK		0.00077812	0	1	1	1	Q834U8	1	1292.67	High	0	4.919e-05	39
High	QAPYTLATVIEGVGR		2.19952e-09	0	1	1	4	Q831C2	0	1574.85	High	0	1.262e-11	70
High	QAQAKELASKIDVQDSQAVITYGSNAQIK		8.14333e-09	0	1	1	3	Q830S4	2	3104.62	High	0	6.757e-08	41
High	QAQAKELASKIDVQDSQAVITYGSNAQIK	1xDeamidated [Q]	0.000143025	0	1	1	2	Q830S4	2	3105.61	High	0	2.65e-06	33
High	QAQEAIKDEAIR		4.56334e-09	0	1	1	30	Q831U9	1	1371.72	High	0	1.657e-12	82
High	QAQEAIKDEAIRAGQYYVNHR		1.41919e-07	0	1	1	29	Q831U9	2	2460.24	High	0	1.057e-10	59
High	QAQEAIKDEAIRAGQYYVNHR	1xDeamidated [N/Q]	0.000103876	0	1	1	6	Q831U9	2	2461.22	High	0	1.519e-06	39
High	QAQFPVADAYATGGK		2.13825e-09	0	1	1	1	Q837Z4	0	1523.75	High	0	1.107e-14	73
High	QAREDVQNGAIYVNGER		2.68083e-10	0	1	1	12	Q834C7	1	1918.94	High	0	4.591e-16	70
High	QAREDVQNGAIYVNGER	1xDeamidated [N/Q]	2.23139e-11	0	1	1	22	Q834C7	1	1919.92	High	0	3.932e-12	59
High	QAREDVQNGAIYVNGER	2xDeamidated [N/Q]	8.6871e-05	0	1	1	9	Q834C7	1	1920.9	High	0	1.112e-06	43
High	QAREDVQNGAIYVNGERR		1.3598e-05	0	1	1	3	Q834C7	2	2075.04	High	0	4.441e-08	46
High	QAREDVQNGAIYVNGERR	1xDeamidated [N8]	0.000133912	0	1	1	1	Q834C7	2	2076.02	High	0	2.352e-06	49
High	QAREDVSGGAISINGDR		1.88249e-07	0	1	1	5	P0DM33	1	1744.86	High	0	2.631e-11	49
High	QAREDVSGGAISINGDR	1xDeamidated [N14]	4.11591e-12	0	1	1	9	P0DM33	1	1745.84	High	0	4.591e-16	72
High	QAREDVSGGAISINGDRVTDLDFAVDPTQHFDGK	1xDeamidated [N/Q]	8.86359e-09	0	1	1	20	P0DM33	2	3631.73	High	0	1.604e-12	55
High	QAIQTLADEGILERK		1.36048e-08	0	1	1	1	Q835P8	1	1684.92	High	0	2.75e-13	59
High	QAVQPMQQTTQSVEMDQPKSQEEASAFGDWDIRR	1xDeamidated [Q]; 1xOxidation [M]	1.27553e-17	0	1	1	29	O08439	2	3938.79	High	0	4.591e-16	128
High	QAVQPMQQTTQSVEMDQPKSQEEASAFGDWDIRR	2xOxidation [M6; M15]	1.29726e-05	0	1	1	3	O08439	2	3953.8	High	0	3.886e-06	36
High	QEQVLAAMLQAHPYEEPAYDVYTIENQSKEFGLGR	1xDeamidated [Q/N]	1.16988e-06	0	1	1	2	Q835J6	1	4025.92	High	0	6.272e-10	38
High	QESEEAVEKVLTDSLATQEK		3.17561e-09	0	1	1	2	Q834Y5	1	2234.1	High	0	2.196e-14	60
High	QEVKDTGGLSLWGSTQASSK		4.62703e-07	0	1	1	6	Q839B1	1	2079.04	High	0	1.249e-10	49
High	QEVIMEENDLSDVLMGMVKR		9.12085e-16	0	1	1	6	Q834A7	1	2336.13	High	0	4.591e-16	129
High	QEVIMEENDLSDVLMGMVKR	1xDeamidated [N8]	2.19952e-09	0	1	1	2	Q834A7	1	2337.11	High	0	1.155e-14	65
High	QEVIMEENDLSDVLMGMVKR	1xOxidation [M]	2.30556e-09	0	1	1	2	Q834A7	1	2352.12	High	0	1.255e-14	53
High	QEVQELTLEEVMGDRFGR		1.05476e-06	0	1	1	2	Q834N0	1	2136.04	High	0	5.236e-10	33
High	QFEEAENRMHSIK		2.38184e-06	0	1	1	2	Q839Q5	1	1618.76	High	0	2.162e-09	42
High	QFEEAENRMHSIK	1xOxidation [M9]	0.00085834	0	1	1	8	Q839Q5	1	1634.76	High	0	5.797e-05	44
High	QFGGTLEVDGKK		9.36627e-05	0	1	1	2	P0DH70	1	1278.67	High	0	1.273e-06	39
High	QFKETTDVTGLVLTK		2.52132e-09	0	1	1	5	Q82ZG3	1	1679.92	High	0	1.472e-14	66
High	QFIDQFLEEANIR		3.40756e-08	0	1	1	2	Q93K67	0	1622.82	High	0	1.357e-12	69
High	QFIDQFLEEANIRSESAK		1.51609e-08	0	1	1	4	Q93K67	1	2125.06	High	0	3.323e-13	58
High	QFIDQFLEEANIRSESAKEK		2.76956e-07	0	1	1	11	Q93K67	2	2382.19	High	0	2.505e-10	61
High	QFIDQFLEEANIRSESAKEK	1xDeamidated [N11]	0.001453	0	1	1	2	Q93K67	2	2383.18	High	0	0.0001379	24
High	QFLGQMDKPDVDSIDGLSPAISIDQK		3.67467e-09	0	1	1	4	Q837R8	0	2817.4	High	0	2.826e-14	51
High	QFLGQMDKPDVDSIDGLSPAISIDQKTTSKNPR		8.18176e-09	0	1	1	1	Q837R8	2	3601.82	High	0	1.132e-13	39
High	QFLGQMDKPDVDSIDGLSPAISIDQKTTSKNPR	1xDeamidated [Q]	3.05583e-05	0	1	1	2	Q837R8	2	3602.8	High	0	1.814e-07	32
High	QFMMKESQTTR		1.20908e-06	0	1	1	6	Q836J5	1	1386.65	High	0	6.641e-10	56
High	QFMMKESQTTR	1xOxidation [M]	9.19954e-06	0	1	1	9	Q836J5	1	1402.65	High	0	2.256e-08	51
High	QFPTYLAEEAQQYSAIIVSAGKR		3.77947e-08	0	1	1	2	P36922	1	2570.32	High	0	1.614e-12	49
High	QFPTYLAEEAQQYSAIIVSAGKR	1xDeamidated [Q]	3.22163e-11	0	1	1	6	P36922	1	2571.31	High	0	4.591e-16	81
High	QFQFQPFINEALAEKGFEEPTEVQEK		6.40321e-07	0	1	1	2	Q835K0	1	3083.5	High	0	2.203e-10	38
High	QFQFQPFINEALAEKGFEEPTEVQEK	1xDeamidated [N/Q]	6.4943e-07	0	1	1	7	Q835K0	1	3084.48	High	0	2.26e-10	36
High	QFTIQTPK		0.000815347	0	1	1	4	Q836Y7	0	962.531	High	0	5.304e-05	45
High	QEQTNHLVVR		3.23513e-07	0	1	1	3	Q834E8	0	1223.65	High	0	6.731e-11	67
High	QAVQPMQQTTQSVEMDQPKSQEEASAFGDWDIRR	2xDeamidated [Q]; 1xOxidation [M]	1.70638e-12	0	1	1	5	O08439	2	3939.78	High	0	4.591e-16	99
High	QELPDDFQKAEFLLEHGFVDQIVPR	1xDeamidated [Q8]	1.24931e-05	0	1	1	2	Q830B4	1	2971.48	High	0	3.831e-08	38
High	QEIDKVYSGDIAAAVGLK		1.7302e-10	0	1	1	3	Q839G9	1	1877	High	0	4.591e-16	65
High	QAVQPMQQTTQSVEMDQPKSQEEASAFGDWDIRR	1xDeamidated [Q]; 2xOxidation [M6; M15]	7.4105e-08	0	1	1	5	O08439	2	3954.79	High	0	5.227e-12	64
High	QAVTNPNTISSIK		6.97142e-09	0	1	1	7	Q835R7	0	1372.74	High	0	8.609e-14	74
High	QAVTNPNTISSIKR		3.87052e-10	0	1	1	46	Q835R7	1	1528.84	High	0	5.731e-16	89
High	QAVTNPNTISSIKR	1xDeamidated [N]	5.08595e-10	0	1	1	5	Q835R7	1	1529.83	High	0	9.116e-16	77
High	QAVYDNIKRTEK		3.88496e-05	0	1	1	3	Q834F4	2	1464.78	High	0	2.751e-07	43
High	QAYELWVEPITK		4.21119e-07	0	1	1	3	Q835H4	0	1476.77	High	0	1.065e-10	55
High	QDGNNITVKGPK		2.22004e-08	0	1	1	9	Q839E9	1	1270.67	High	0	6.414e-13	69
High	QDGNNITVKGPKGELTR		3.01407e-06	0	1	1	3	Q839E9	2	1826.97	High	0	3.237e-09	38
High	QDGTQNGEITLNEEIFGIEPNESVVYDAIIMQR	1xDeamidated [N/Q]	0.000147118	0	1	1	4	Q839G3	0	3723.77	High	0	2.778e-06	30
High	QDKVIVEGVNVVK		5.3061e-10	0	1	1	14	Q839F3	1	1426.83	High	0	3.61e-15	72
High	QDKVIVEGVNVVKK		2.3497e-10	0	1	1	9	Q839F3	2	1554.92	High	0	4.591e-16	75
High	QDIHPNYQPVVFMDSTTGFK		5.33324e-13	0	1	1	4	Q836E3	0	2324.1	High	0	4.591e-16	84
High	QDIHPNYQPVVFMDSTTGFK	1xDeamidated [N/Q]	7.17024e-08	0	1	1	2	Q836E3	0	2325.09	High	0	5.902e-11	47
High	QDIHPNYQPVVFMDSTTGFK	1xOxidation [M13]	8.52514e-05	0	1	1	1	Q836E3	0	2340.1	High	0	1.076e-06	32
High	QDIHPNYQPVVFMDSTTGFKFLSGSTK		4.69717e-14	0	1	1	3	Q836E3	1	3044.48	High	0	4.591e-16	83
High	QDIHPNYQPVVFMDSTTGFKFLSGSTK	1xDeamidated [N/Q]	3.26661e-09	0	1	1	5	Q836E3	1	3045.47	High	0	2.302e-14	60
High	QDILDEVEKVDWLIPWGK		0.000217327	0	1	1	1	Q836V1	1	2183.14	High	0	5.481e-06	23
High	QDIQGVVDAAK		9.11637e-08	0	1	1	1	Q839J1	0	1143.6	High	0	7.473e-12	63
High	QDIQGVVDAAKGK		2.66824e-10	0	1	1	2	Q839J1	1	1328.72	High	0	4.591e-16	85
High	QDNAAASLYNIVGFQTHLK		5.55876e-06	0	1	1	1	Q834K1	0	2090.07	High	0	9.371e-09	44
High	QDQLQGTGFMQDGVSYQRVDEQELTR		5.96554e-06	0	1	1	1	Q836A6	1	3028.41	High	0	1.058e-08	35
High	QDREVTDEDVEAR		1.82169e-08	0	1	1	5	Q837W3	1	1561.71	High	0	3.062e-11	58
High	QEEAVLHTEGPLLVMAGAGSGK		6.84404e-12	0	1	1	3	Q837V7	0	2194.12	High	0	4.591e-16	89
High	QEEAVLHTEGPLLVMAGAGSGK	1xDeamidated [Q1]	0.000124791	0	1	1	2	Q837V7	0	2195.1	High	0	2.084e-06	21
High	QEEAVLHTEGPLLVMAGAGSGKTR		3.14337e-05	0	1	1	1	Q837V7	1	2451.27	High	0	1.909e-07	27
High	QELNLNETLANYEKVTANVITR		5.35328e-06	0	1	1	1	Q82ZJ4	1	2533.33	High	0	8.821e-09	24
High	MNDGIANSRVTGK		0.00117318	0	1	1	2	Q834B3	1	1362.68	High	0.002181	0.04183	13
High	MNAVHFGAGNIGR		1.31572e-05	0	1	1	3	P27543	0	1343.66	High	0	4.205e-08	48
High	MNAEGDLETAIIIR		2.73072e-07	0	1	1	1	Q832R9	0	1545.79	High	0	5.014e-11	58
High	IQGITEQILTEALDQAKK		4.82923e-10	0	1	1	6	Q82ZJ2	1	1999.11	High	0	2.737e-15	80
High	IQGITEQILTEALDQAKKAR		2.61811e-09	0	1	1	11	Q82ZJ2	2	2226.25	High	0	1.571e-14	62
High	IQGITEQILTEALDQAKKAR	1xDeamidated [Q]	6.77634e-08	0	1	1	3	Q82ZJ2	2	2227.23	High	0	4.471e-12	55
High	LQHETLVER		0.000334791	0	1	1	8	Q82ZE6	0	1124.61	High	0	1.158e-05	43
High	LQHETLVERDAQQEALTEK		2.31583e-07	0	1	1	14	Q82ZE6	1	2238.14	High	0	3.779e-11	52
High	LQHETLVERDAQQEALTEKVR		4.64811e-06	0	1	1	5	Q82ZE6	2	2493.31	High	0	6.881e-09	42
High	LQKIATEAAEQSHR		4.17172e-07	0	1	1	1	Q833H7	1	1581.83	High	0	1.051e-10	42
High	LQKIQPETIAQASR		6.40208e-06	0	1	1	4	Q82YX0	1	1582.89	High	0	1.205e-08	34
High	LQKNISIDELQQMTK		2.4278e-08	0	1	1	5	Q82ZB7	1	1788.95	High	0	7.526e-13	57
High	LQLDLQDKYAELVPR		5.03828e-10	0	1	1	1	Q82Z66	1	1800.99	High	0	8.971e-16	74
High	LQLDLQDKYAELVPR	1xDeamidated [Q2]	2.80934e-08	0	1	1	1	Q82Z66	1	1801.97	High	0	9.679e-13	69
High	IQGITEQILTEALDQAK		2.1489e-11	0	1	1	8	Q82ZJ2	0	1871.01	High	0	4.591e-16	78
High	IQLEEKVIKFLDEHHLDYETVQSFATPR		1.01617e-09	0	1	1	15	Q831U3	2	3385.74	High	0	3.039e-15	62
High	IQLEEKVIKFLDEHHLDYETVQSFATPR	2xDeamidated [Q2; Q22]	0.000119619	0	1	1	3	Q831U3	2	3387.71	High	7.398e-05	0.001399	23
High	LQLEENMQQDITPK		9.55457e-07	0	1	1	6	Q834K4	0	1686.84	High	0	4.408e-10	50
High	LQLEENMQQDITPK	1xOxidation [M7]	0.00107882	0	1	1	2	Q834K4	0	1702.83	High	0	8.528e-05	34
High	IQLFEGVVIK		1.99107e-05	0	1	1	10	Q833P5	0	1145.69	High	0	8.627e-08	48
High	IQLFEGVVIKR		3.40658e-06	0	1	1	3	Q833P5	1	1301.79	High	0	4.011e-09	55
High	IQLISTEGDIPRDFDLDPSEDFIVVANQDSDNLTLYRR	1xDeamidated [N]	8.6871e-05	0	1	1	3	Q833M6	2	4381.15	High	0	1.116e-06	54
High	IQLISTEGDIPRDFDLDPSEDFIVVANQDSDNLTLYRR	2xDeamidated [Q2; N/Q]	0.000601591	0	1	1	4	Q833M6	2	4382.13	High	0	3.165e-05	32
High	LQINLEEKNR		7.29908e-05	0	1	1	2	Q839Y4	1	1256.7	High	0	2.757e-06	38
High	LQLPSEDLLVKPK		1.41899e-06	0	1	1	4	Q836D0	0	1479.88	High	0	8.751e-10	50
High	LQIVEAPKEMPNGAGIA	1xDeamidated [N12]	0.000792804	0	1	1	4	Q837B3	1	1738.9	High	0.0005983	0.01058	26
High	LQLVGDKETGSSYGFAVK		5.94246e-12	0	1	1	17	Q837S0	1	1898.99	High	0	4.591e-16	87
High	IQLEEKVIKFLDEHHLDYETVQSFATPR	1xDeamidated [Q]	9.97084e-09	0	1	1	5	Q831U3	2	3386.73	High	0	1.606e-13	45
High	LQGLNKKETAEK		1.97296e-06	0	1	1	11	Q839H4	2	1358.76	High	0	1.556e-09	45
High	IQGKEPLVLKR		2.98582e-06	0	1	1	3	Q82YX0	2	1280.8	High	0	3.204e-09	53
High	IQGKEPLVLK		7.47284e-05	0	1	1	2	Q82YX0	1	1124.7	High	0	8.571e-07	33
High	LQDVKIIEMDVFGDHR		9.15633e-06	0	1	1	2	Q832N0	1	1914.97	High	0	7.836e-08	40
High	LQDVKIIEMDVFGDHRGFFTESYSK		2.60388e-05	0	1	1	8	Q832N0	2	2961.45	High	0	6.288e-06	37
High	IQEFNGSEGFYFYDAAAPIIDKSTIDMDKVYLK		5.08393e-07	0	1	1	2	Q834K1	2	3788.84	High	0	1.474e-10	40
High	IQEFNGSEGFYFYDAAAPIIDKSTIDMDKVYLK	1xDeamidated [N5]	0.000563416	0	1	1	2	Q834K1	2	3789.82	High	0	2.827e-05	11
High	IQEIFEAR		4.73647e-06	0	1	1	10	Q82Z41	0	1005.54	High	0	1.689e-08	70
High	IQEIFEARNPK		1.61094e-05	0	1	1	8	Q82Z41	1	1344.73	High	0	4.085e-07	51
High	IQEIFEARNPKGQAVITEVTGEVIDISEDPATR		1.94659e-11	0	1	1	17	Q82Z41	2	3625.87	High	0	4.591e-16	78
High	IQEIFEARNPKGQAVITEVTGEVIDISEDPATR	1xDeamidated [Q/N]	9.96953e-08	0	1	1	22	Q82Z41	2	3626.85	High	0	3.451e-09	53
High	IQEIFEARNPKGQAVITEVTGEVIDISEDPATR	2xDeamidated [Q/N]	0.000774492	0	1	1	4	Q82Z41	2	3627.84	High	8.056e-06	0.0003205	26
High	LQELFEIQHEK		0.000774492	0	1	1	7	Q834N1	0	1413.74	High	3.102e-05	0.000673	34
High	IQENFAVFDFELTPEEITAINQLNKDHR		1.14312e-09	0	1	1	7	Q836H3	1	3331.66	High	0	3.729e-15	55
High	IQENFAVFDFELTPEEITAINQLNKDHR	1xDeamidated [Q/N]	1.99218e-08	0	1	1	4	Q836H3	1	3332.64	High	0	5.314e-13	64
High	IQENRTQQIDRLDSEGLEFHQR		2.42712e-06	0	1	1	7	Q830L6	2	2712.34	High	8.056e-06	0.0002768	24
High	LQEQLTLPK		0.00041936	0	1	1	3	Q837A9	0	1069.63	High	0	1.706e-05	39
High	LQESLTSIGNGYMGMR		7.24093e-11	0	1	1	17	Q836Y7	0	1756.84	High	0	4.591e-16	96
High	LQESLTSIGNGYMGMR	1xDeamidated [N10]	3.34486e-10	0	1	1	14	Q836Y7	0	1757.82	High	0	4.783e-15	90
High	LQESLTSIGNGYMGMR	2xDeamidated [Q2; N10]	4.71188e-05	0	1	1	1	Q836Y7	0	1758.8	High	0	3.862e-07	43
High	LQESLTSIGNGYMGMR	1xOxidation [M]	2.50948e-09	0	1	1	30	Q836Y7	0	1772.83	High	0	1.306e-13	85
High	LQESLTSIGNGYMGMR	1xDeamidated [N10]; 1xOxidation [M]	9.1618e-10	0	1	1	40	Q836Y7	0	1773.81	High	0	4.521e-12	81
High	LQESLTSIGNGYMGMR	2xDeamidated [Q2; N10]; 1xOxidation [M15]	0.000316453	0	1	1	1	Q836Y7	0	1774.8	High	0	1.046e-05	45
High	LQESLTSIGNGYMGMR	2xOxidation [M13; M15]	1.8817e-05	0	1	1	8	Q836Y7	0	1788.83	High	0	8.951e-06	51
High	LQETLNEVNEALIANPK		6.31591e-10	0	1	1	1	Q832R8	0	1896.01	High	0	1.33e-15	64
High	IQGAFISDQEVER		5.66617e-08	0	1	1	2	Q820U2	0	1491.74	High	0	3.265e-12	59
High	IQGGWFDFDVVVATPDMMATVGK	1xOxidation [M]	0.000645351	0	1	1	12	Q830Q6	0	2500.19	High	0.0001161	0.00215	25
High	IQGGWFDFDVVVATPDMMATVGKLGR	1xOxidation [M]	0.000156391	0	1	1	6	Q830Q6	1	2826.4	High	0	3.095e-06	43
High	LQLVGDKETGSSYGFAVK	1xDeamidated [Q2]	3.1009e-07	0	1	1	1	Q837S0	1	1899.97	High	0	6.245e-11	51
High	LQLVGDKETGSSYGFAVKK		9.0333e-10	0	1	1	6	Q837S0	2	2027.08	High	0	2.466e-15	77
High	IQMIGSKLVQGQGVGEEAIIAK		3.4998e-15	0	1	1	16	Q836R2	1	2269.26	High	0	4.591e-16	99
High	IQMIGSKLVQGQGVGEEAIIAK	1xOxidation [M3]	2.32768e-10	0	1	1	12	Q836R2	1	2285.25	High	0	4.591e-16	64
High	IQVEYYGAPTPVNQLASINIPEAR		9.97738e-14	0	1	1	15	Q831V2	0	2643.38	High	0	4.591e-16	103
High	IQVEYYGAPTPVNQLASINIPEAR	1xDeamidated [N/Q]	9.28842e-07	0	1	1	3	Q831V2	0	2644.36	High	0	4.213e-10	50
High	LQVGFNEDEIR		6.83373e-05	0	1	1	1	Q830U3	0	1319.66	High	0	7.338e-07	38
High	LQVGFNEDEIRR		4.15146e-06	0	1	1	11	Q830U3	1	1475.76	High	0	7.306e-09	47
High	LQVIDVTEEDTSAGQVAHYFIR		9.60476e-11	0	1	1	1	Q836U7	0	2491.25	High	0	4.591e-16	64
High	IQVPVFGTELTIELAK		3.74139e-05	0	1	1	3	Q836D0	0	1758	High	0	2.57e-07	28
High	IQVRLGEHNIDVLEGNEQFINAAK		2.74226e-05	0	1	1	2	P00761-CONT	1	2707.42	High	0	1.498e-07	25
High	LQWPMSEERSVLR		1.75341e-05	0	1	1	7	Q836J5	1	1630.84	High	0	2.562e-07	38
High	LQYFNELKDALNQSIIVAQDTADKVK		2.88902e-06	0	1	1	3	H7C713	2	2964.57	High	0	3.029e-09	29
High	LQYFNELKDALNQSIIVAQDTADKVK	1xDeamidated [N/Q]	2.74226e-05	0	1	1	3	H7C713	2	2965.55	High	0	1.497e-07	31
High	IQYGGSVKPENIAEYMAK		2.27411e-12	0	1	1	20	Q833J0	0	1998	High	0	4.591e-16	86
High	IQYGGSVKPENIAEYMAK	1xOxidation [M16]	0.000259807	0	1	1	8	Q833J0	0	2013.99	High	0	0.0001385	31
High	IQYGGSVKPENIAEYMAKENVDGALVGGASLEADSFLALLDAVK		2.44118e-14	0	1	1	32	Q833J0	1	4553.31	High	0	4.591e-16	89
High	IQYGGSVKPENIAEYMAKENVDGALVGGASLEADSFLALLDAVK	1xDeamidated [N/Q]	1.85657e-09	0	1	1	37	Q833J0	1	4554.3	High	0	1.857e-14	56
High	IQYGGSVKPENIAEYMAKENVDGALVGGASLEADSFLALLDAVK	2xDeamidated [N/Q]	3.25126e-09	0	1	1	15	Q833J0	1	4555.28	High	0	2.968e-14	42
High	IQYGGSVKPENIAEYMAKENVDGALVGGASLEADSFLALLDAVK	3xDeamidated [Q2; N11; N20]	5.35034e-05	0	1	1	1	Q833J0	1	4556.26	High	0	4.798e-07	8
High	IQYGGSVKPENIAEYMAKENVDGALVGGASLEADSFLALLDAVK	1xOxidation [M16]	1.77188e-12	0	1	1	5	Q833J0	1	4569.31	High	0	4.591e-16	74
High	IQYGGSVKPENIAEYMAKENVDGALVGGASLEADSFLALLDAVK	1xDeamidated [N/Q]; 1xOxidation [M16]	1.73814e-09	0	1	1	5	Q833J0	1	4570.29	High	0	7.738e-15	54
High	LRDFVIQVAEENNIPFQYTVITGGGTDAGR		2.08877e-10	0	1	1	13	Q830N4	1	3280.66	High	0	4.591e-16	75
High	LRDFVIQVAEENNIPFQYTVITGGGTDAGR	1xDeamidated [Q/N]	1.08498e-06	0	1	1	8	Q830N4	1	3281.64	High	0	9.366e-10	51
High	LREELGWEPEFTNFR		0.000682624	0	1	1	2	Q832N1	1	1922.94	High	0	4.482e-05	22
High	LREEISEQYR		3.21823e-05	0	1	1	26	Q834N1	1	1322.67	High	0	3.797e-06	52
High	LREEISEQYRALNDLK		0.00061873	0	1	1	2	Q834N1	2	1977.04	High	0	3.328e-05	26
High	LREEISEQYRALNDLK	1xDeamidated [Q8]	5.27533e-05	0	1	1	1	Q834N1	2	1978.02	High	0	4.678e-07	35
High	LREESKWSDGKPVTAADYVYGWQR		7.62584e-11	0	1	1	42	Q82ZL3	2	2841.4	High	0	4.591e-16	62
High	LQVELAQLDYLLPR		6.08083e-08	0	1	1	1	Q832Q8	0	1670.95	High	0	3.682e-12	57
High	IQDVEGIEVVAINDLTDAKMLAHLLKYDTTQGR	1xDeamidated [N/Q]; 1xOxidation [M20]	5.40484e-07	0	1	1	5	Q833I8	2	3686.89	High	0	5.13e-10	45
High	IQVEHPVTEMVTGIDLVK	1xOxidation [M10]	9.69309e-09	0	1	1	11	Q830B3	0	2024.07	High	0	8.061e-09	65
High	IQVEHPVTEMVTGIDLVK		1.30489e-13	0	1	1	24	Q830B3	0	2008.08	High	0	4.591e-16	85
High	IQMIGSKLVQGQGVGEEAIIAK	1xDeamidated [Q]; 1xOxidation [M3]	1.54471e-07	0	1	1	3	Q836R2	1	2286.24	High	0	1.654e-06	36
High	IQNLLLPSGGMGLR		0.000101939	0	1	1	3	Q830B3	0	1468.83	High	0	1.472e-06	44
High	LQNTLEDLMTQVNEKYEPVSMTAMLMEAK		0.000104858	0	1	1	1	Q836V7	1	3357.61	High	0	1.539e-06	30
High	LQPENDALAPILLDNVTILGK		2.78301e-08	0	1	1	6	Q834R0	0	2247.26	High	0	9.548e-13	44
High	IQPETIAQASR		9.64303e-06	0	1	1	10	Q82YX0	0	1213.65	High	0	4.962e-08	54
High	IQPSKELAKELVEK		2.07814e-07	0	1	1	8	Q835L7	2	1611.93	High	0	3.119e-11	51
High	LQQAADAAVKTGR		2.73108e-08	0	1	1	3	Q82ZX3	1	1328.73	High	0	9.225e-13	68
High	LQQAGENPKPILVK		1.44636e-08	0	1	1	21	Q839W1	0	1534.9	High	0	3.059e-13	60
High	LQQESGYPYIINIDTANKNNPIDGK		8.61895e-11	0	1	1	3	Q838H7	1	2805.41	High	0	4.591e-16	72
High	IQQGGTAYDIAIPSEYMIQK		0.000286738	0	1	1	3	Q830W9	0	2226.11	High	0	8.858e-06	16
High	LQQTLADTENAENYRR		3.02829e-06	0	1	1	1	Q835X0	1	1921.94	High	0	3.279e-09	37
High	LQSENLEVAVDKVDYMDVSPK		3.65539e-15	0	1	1	27	Q82Z40	1	2379.17	High	0	4.591e-16	124
High	LQSENLEVAVDKVDYMDVSPK	1xDeamidated [N/Q]	2.59323e-08	0	1	1	8	Q82Z40	1	2380.16	High	0	8.45e-13	56
High	LQSENLEVAVDKVDYMDVSPK	1xOxidation [M16]	8.37996e-12	0	1	1	14	Q82Z40	1	2395.17	High	0	4.591e-16	76
High	LQSENLEVAVDKVDYMDVSPK	1xDeamidated [N5]; 1xOxidation [M16]	3.20432e-06	0	1	1	2	Q82Z40	1	2396.15	High	0	3.615e-09	34
High	IQSTYVEGLLK		0.000204447	0	1	1	1	Q837G4	0	1250.7	High	0	4.936e-06	29
High	LQTNEEITQDTVAK		1.52345e-09	0	1	1	14	Q835N2	0	1589.8	High	0	6.13e-15	76
High	LQTNEEITQDTVAKAILEMAQPTHSVVMPK		1.488e-09	0	1	1	14	Q835N2	1	3322.7	High	0	2.488e-14	50
High	LQTNEEITQDTVAKAILEMAQPTHSVVMPK	1xDeamidated [Q]	1.39219e-05	0	1	1	5	Q835N2	1	3323.69	High	0	9.437e-08	38
High	LQTNEEITQDTVAKAILEMAQPTHSVVMPK	2xDeamidated [Q9; Q21]	1.0954e-07	0	1	1	1	Q835N2	1	3324.67	High	0	1.023e-11	32
High	LQTNEEITQDTVAKAILEMAQPTHSVVMPK	1xOxidation [M]	1.29756e-06	0	1	1	2	Q835N2	1	3338.7	High	0	7.513e-10	22
High	IQTNFPEDQILGEEKGYNTLK		2.31549e-06	0	1	1	3	Q831P0	1	2437.22	High	0	2.051e-09	31
High	IQTRNYENQQGQR		2.21942e-06	0	1	3	14	Q839Y9	1	1634.8	High	0	1.908e-09	42
High	IQVAEPTPEEAEEILKGLR		1.85706e-11	0	1	1	13	Q82YZ7	1	2122.14	High	0	4.591e-16	88
High	IQVAEPTPEEAEEILKGLR	1xDeamidated [Q2]	7.5149e-07	0	1	1	2	Q82YZ7	1	2123.12	High	0	2.912e-10	47
High	IQVEHPVTEMVTGIDLVK	1xDeamidated [Q2]	7.09589e-05	0	1	1	1	Q830B3	0	2009.06	High	0	7.811e-07	21
High	LREESKWSDGKPVTAADYVYGWQR	1xDeamidated [Q23]	2.53218e-06	0	1	1	5	Q82ZL3	2	2842.38	High	0	3.561e-06	37
High	IQDVEGIEVVAINDLTDAKMLAHLLKYDTTQGR	1xOxidation [M20]	3.35932e-07	0	1	1	4	Q833I8	2	3685.91	High	0	8.681e-09	51
High	IQDVEGIEVVAINDLTDAKMLAHLLKYDTTQGR	1xDeamidated [N/Q]	2.73323e-14	0	1	1	13	Q833I8	2	3670.9	High	0	4.591e-16	93
High	INYGDAYPER		3.1731e-05	0	1	1	3	O07111	0	1197.55	High	0	1.943e-07	47
High	LNYQPDYFAQR		9.59966e-07	0	1	1	2	Q82ZT5	0	1414.67	High	0	4.45e-10	54
High	INYTHIAEPTVFENVFPTYLTNETMMAR		0.000473733	0	1	1	2	Q838B4	0	3302.59	High	0	2.1e-05	28
High	INYTHIAEPTVFENVFPTYLTNETMMAR	1xDeamidated [N14]	4.26844e-05	0	1	1	1	Q838B4	0	3303.57	High	0	3.242e-07	33
High	IPADEVVEAMNKVGR		1.1324e-09	0	1	1	4	Q839Q9	1	1627.85	High	0	3.67e-15	67
High	LPAGEIGEIVIAGPSVSK		6.90424e-07	0	1	1	1	Q830N0	0	1736.98	High	0	2.509e-10	45
High	LPAGEIGEIVIAGPSVSKGYLNNPAK	1xDeamidated [N22]	1.48005e-05	0	1	1	1	Q830N0	1	2595.4	High	0	5.164e-08	27
High	IPAGTQTGTNFR		2.17833e-07	0	1	1	6	Q835R5	0	1262.65	High	0	3.382e-11	56
High	IPAGVLLEGPPGTGK		3.23641e-10	0	1	1	10	Q839B1	0	1405.8	High	0	1.12e-15	74
High	IPAGVLLEGPPGTGKTLLAK		2.395e-12	0	1	1	18	Q839B1	1	1932.15	High	0	4.591e-16	72
High	LPANLIQAQR		0.000211285	0	1	1	2	Q836Q9	0	1123.66	High	0	5.21e-06	26
High	INWAIEDSNKK		1.42535e-05	0	1	1	3	Q835K0	1	1317.68	High	0	4.812e-08	41
High	IPAVVEAVR		0.00014036	0	1	1	6	Q835R7	0	953.578	High	0	1.055e-05	53
High	LPDIGEGIAEGEIVK		5.13474e-11	0	1	1	8	Q835M2	0	1539.83	High	0	4.591e-16	76
High	LPDIGEGIAEGEIVKWFVK		7.41342e-11	0	1	1	30	Q835M2	1	2100.14	High	0	4.591e-16	65
High	IPDLIMNLK		5.66119e-05	0	1	1	2	Q837E9	0	1056.61	High	0	5.298e-07	42
High	IPDNAGQQPSDVPLVEDGATAYFTNLPIK		2.36141e-12	0	1	1	24	Q838N8	0	3070.54	High	0	4.591e-16	69
High	IPDNAGQQPSDVPLVEDGATAYFTNLPIK	1xDeamidated [N/Q]	7.40813e-06	0	1	1	4	Q838N8	0	3071.52	High	0	8.478e-05	29
High	IPDNAGQQPSDVPLVEDGATAYFTNLPIKAMVK		5.48246e-08	0	1	1	7	Q838N8	1	3499.78	High	0	1.096e-11	58
High	IPDNAGQQPSDVPLVEDGATAYFTNLPIKAMVK	1xDeamidated [Q/N]	1.67366e-08	0	1	1	6	Q838N8	1	3500.76	High	0	9.487e-07	45
High	IPDVMYIVDPR		0.000513023	0	1	1	12	Q831U9	0	1317.69	High	0	2.419e-05	47
High	IPDVMYIVDPRK		9.10557e-05	0	1	1	8	Q831U9	1	1445.78	High	0	1.205e-06	34
High	IPDVMYIVDPRKER		4.73411e-05	0	1	1	6	Q831U9	2	1730.93	High	0	7.055e-07	32
High	LPEDIASR		0.000815347	0	1	1	1	Q831G0	0	900.479	High	0	5.327e-05	40
High	IPAVVEAVRK		1.61135e-06	0	1	1	10	Q835R7	1	1081.67	High	0	1.098e-09	59
High	LNVDPKKADQQIR		1.44655e-09	0	1	1	21	Q830Q6	2	1524.85	High	0	5.607e-15	83
High	INTKTEVLR		0.000176726	0	1	1	2	Q831F4	1	1073.63	High	0	3.829e-06	42
High	LNTGNPAPFGFDAPNEIVR		1.20313e-05	0	1	1	2	Q835R1	0	2029.01	High	0	3.605e-08	43
High	LNMDEFAMGGSTETSYFKK	1xDeamidated [N2]	2.60615e-10	0	1	1	5	Q837V3	1	2156.95	High	0	4.591e-16	64
High	LNMDEFAMGGSTETSYFKK	1xOxidation [M]	7.51888e-11	0	1	1	14	Q837V3	1	2171.96	High	0	5.367e-16	70
High	LNMDEFAMGGSTETSYFKK	1xDeamidated [N2]; 1xOxidation [M]	0.00122909	0	1	1	2	Q837V3	1	2172.95	High	1.597e-05	0.0003696	25
High	LNMDEFAMGGSTETSYFKK	2xOxidation [M3; M8]	4.19141e-07	0	1	1	1	Q837V3	1	2187.96	High	0	1.052e-10	37
High	INMDEINR		0.000371206	0	1	1	2	Q838R5	0	1004.48	High	0	1.383e-05	47
High	INNEYNDASIQVLEGLEAVR		5.35912e-14	0	1	1	6	H7C794	0	2247.13	High	0	4.591e-16	114
High	INNEYNDASIQVLEGLEAVR	1xDeamidated [Q11]	0.000274871	0	1	1	1	H7C794	0	2248.11	High	0	8.198e-06	26
High	LNNFDFVLDEVVRFEGETGPYVQYTHAR	1xDeamidated [N]	5.52954e-05	0	1	1	2	Q831N1	1	3316.59	High	0	5.075e-07	30
High	INNIHTSGHGGQEEQKLMLR		8.07124e-13	0	1	1	4	Q82ZX3	1	2262.14	High	0	4.591e-16	77
High	INPMIGAAGISAFPMSSR		1.83029e-08	0	1	1	1	Q82YV8	0	1819.92	High	0	4.581e-13	62
[truncated: 14,987 more rows]

## Sheet: Sag
Confidence	Sequence	Modifications	Qvality PEP	Qvality q-value	# Protein Groups	# Proteins	# PSMs	Master Protein Accessions	# Missed Cleavages	Theo. MH+ [Da]	Confidence (by Search Engine): Mascot	Percolator q-Value (by Search Engine): Mascot	Percolator PEP (by Search Engine): Mascot	Ions Score (by Search Engine): Mascot
High	AAAAAAGDVFKDIQEAK		6.40241e-11	0	1	1	14	Q8E0C4	1	1675.86	High	0	1.976e-12	97
High	INDIFFDNAGMVEHDATYLSNAR		9.82585e-10	0	1	1	3	Q8CX13	0	2613.2	High	0	3.843e-11	76
High	INARDLETEISKLQQESGYPYIINIDTANR	1xDeamidated [Q15]	4.73964e-06	0	1	1	1	Q8E0B5	2	3465.75	High	0	3.837e-07	41
High	INARDLETEISKLQQESGYPYIINIDTANR		1.01771e-05	0	1	1	5	Q8E0B5	2	3464.77	High	0	1.144e-06	51
High	LNAFLSNFR		0.000187067	0	1	1	1	Q8E0K4	0	1081.58	High	0	2.08e-05	46
High	INAEAETDPSVDEEAREWFR	1xDeamidated [N2]	4.40773e-07	0	1	1	1	Q8DWV9	1	2365.06	High	0	2.91e-08	48
High	INAEAETDPSVDEEAREWFR		2.24745e-08	0	1	1	16	Q8DWV9	1	2364.07	High	0	4.053e-09	72
High	TETYIKNTTNNSGTTAVR		5.19681e-10	0	1	1	4	Q8DZG4	1	1970.98	High	0	1.924e-11	88
High	IMVSNLDKEAQSNLIDSYIKK		1.09657e-11	0	1	1	9	Q8E076	2	2409.27	High	0	2.914e-13	90
High	IMVSNLDKEAQSNLIDSYIK	1xDeamidated [Q/N]; 1xOxidation [M2]	5.79578e-06	0	1	1	2	Q8E076	1	2298.15	High	0	5.042e-07	40
High	IMVSNLDKEAQSNLIDSYIK	1xOxidation [M2]	7.7452e-07	0	1	1	2	Q8E076	1	2297.17	High	0	5.351e-08	45
High	IMVSNLDKEAQSNLIDSYIK		5.5912e-12	0	1	1	17	Q8E076	1	2281.17	High	0	1.405e-13	102
High	IMVNDKGMPVDIVIR		4.82713e-06	0	1	1	4	Q8DYJ8	1	1699.92	High	0	3.905e-07	46
High	TEYDIEMLREMGYTNGVENYSR	1xDeamidated [N]	2.08115e-08	0	1	1	5	Q8DYL6	1	2671.17	High	0	1.122e-09	45
High	IMTDPFVGRLTFFR		0.00017996	0	1	1	18	Q8DXS7	1	1699.9	High	1.057e-05	4.268e-05	36
High	IMTDPFVGR	1xOxidation [M2]	2.11225e-05	0	1	1	10	Q8DXS7	0	1051.52	High	0	1.942e-06	57
High	IMTDPFVGR		1.60658e-05	0	1	1	20	Q8DXS7	0	1035.53	High	0	1.441e-06	58
High	IMSEGVFSEQARPR		6.44557e-05	0	1	1	4	Q8DZ07	0	1606.8	High	0	6.521e-06	32
High	IMHKEELEEKEIVLNHGIVK		6.65869e-05	0	1	1	3	Q8E0M3	2	2388.3	High	0	6.778e-06	34
High	IMKMVDGVVLVVDAYEGTMPQTR		1.48802e-05	0	1	1	1	Q8E188	1	2552.29	High	0	1.327e-06	41
High	TFDTSDLMNNSLDSGSIYAAMDDQPVVQFAINQGK	1xOxidation [M21]	0.000174954	0	1	1	1	Q8DYL4	0	3808.73	High	0	1.94e-05	24
High	LMMIDQPDILDAAIAKIPK		0.000341562	0	1	1	3	Q8E151	1	2096.15	High	0	4.006e-05	19
High	IMNDLLSNVIDGKDIVLK		3.92051e-07	0	1	1	5	Q8DYQ8	1	2000.11	High	0	2.554e-08	46
High	TFDTSDLMNNSLDSGSIYAAMDDQPVVQFAINQGK		3.6079e-05	0	1	1	1	Q8DYL4	0	3792.74	High	0	3.48e-06	33
High	INDIFNGSGINHDMGHNK		8.75795e-05	0	1	1	2	Q8CMH6	0	1982.91	High	0	9.134e-06	25
High	TFDTIDQLAVNTVR		5.97262e-09	0	1	1	19	Q8E1S5	0	1592.83	High	0	2.724e-10	89
High	IMNIADDASIQLYSSVK	1xDeamidated [Q/N]	4.26259e-06	0	1	1	3	Q8DZX9	0	1868.93	High	0	3.413e-07	33
High	IMNIADDASIQLYSSVK	1xOxidation [M2]	1.34131e-07	0	1	1	5	Q8DZX9	0	1883.94	High	0	7.99e-09	55
High	IMQEAGYQIIPVNPK		2.99019e-07	0	1	1	7	Q8E1G5	0	1700.9	High	0	2.058e-07	49
High	IMRDVAEILEQMEHAEVR		2.03552e-06	0	1	1	5	Q8E1Z8	1	2169.08	High	0	1.938e-07	52
High	TFDDTSLFPVSDYDGQSAQGASVALDPK		7.82224e-06	0	1	1	2	Q8DWZ3	0	2931.35	High	0	6.596e-07	27
High	TFANYWMHNGFVNVDNEKMSK	1xDeamidated [N]	6.56895e-07	0	1	1	4	Q8E1Z4	1	2533.13	High	0	1.443e-06	21
High	IMNIADDASIQLYSSVK		1.6165e-10	0	1	1	41	Q8DZX9	0	1867.95	High	0	5.402e-12	91
High	LMGQDYNTGDALTDRGYQEAMAK		7.88956e-05	0	1	1	3	Q8E0G8	1	2548.14	High	0	8.144e-06	27
High	INDIFNGSGINHDMGHNKSNSHGIDTLIK		0.000258807	0	1	1	2	Q8CMH6	1	3148.52	High	0	2.964e-05	30
High	TESKTVETKQGLSDDKPSTQPVAKPKPQSR		3.55146e-09	0	1	1	5	Q8E1H3	2	3267.72	High	0	1.55e-10	60
High	LNGYQNGVLTGKGLTYGGSLAR	1xDeamidated [N/Q]	1.11288e-07	0	1	1	4	Q8DYY7	1	2240.17	High	0	6.513e-09	81
High	LNGYQNGVLTGK	1xDeamidated [N6]	3.10796e-05	0	1	1	4	Q8DYY7	0	1264.65	High	0	2.959e-06	48
High	LNGYQNGVLTGK		3.47905e-05	0	1	1	1	Q8DYY7	0	1263.67	High	0	3.334e-06	40
High	TEMLKGIAASDGVAVAK		3.92016e-11	0	1	1	34	Q8E0B2	1	1660.89	High	0	1.164e-12	96
High	TEMLKGIAASDGVAVAK	1xOxidation [M3]	3.20536e-10	0	1	1	31	Q8E0B2	1	1676.89	High	0	1.747e-11	85
High	TEMYADYKGGR		0.000142466	0	1	1	1	Q8E1G6	1	1290.58	High	0	1.549e-05	34
High	TENPNHVLGSFSTISALDDGQK		7.09381e-07	0	1	1	2	Q8DXW3	0	2330.13	High	0	4.877e-08	50
High	LNGADIARAEGYSEGTVPLHTLR	1xDeamidated [N2]	1.8784e-08	0	1	1	8	P66559	1	2441.24	High	0	9.447e-10	63
High	LNGADIARAEGYSEGTVPLHTLR		1.18434e-07	0	1	1	7	P66559	1	2440.26	High	0	2.962e-08	55
High	LNGADIAR	1xDeamidated [N2]	0.000334683	0	1	1	7	P66559	0	830.437	High	0	4.104e-05	51
High	TENPNHVLGSFSTISALDDGQKSSR		3.48566e-06	0	1	1	1	Q8DXW3	1	2660.29	High	0	2.746e-07	44
High	TENPNHVLGSFSTISALDDGQKSSR	1xDeamidated [N]	0.000181232	0	1	1	2	Q8DXW3	1	2661.28	High	0	2.053e-05	37
High	INETRDFLQAK		7.97531e-05	0	1	1	6	Q8DZC8	1	1334.71	High	0	8.228e-06	40
High	TEQIKLSKSDR		2.04405e-05	0	1	1	9	Q8E1J5	2	1304.72	High	0	5.234e-06	66
High	LNERHYGGLTGK	1xDeamidated [N2]	6.51585e-05	0	1	1	8	Q8E0G9	1	1345.69	High	2.069e-05	0.000183	33
High	LNERHYGGLTGK		5.85972e-06	0	1	1	28	Q8E0G9	1	1344.7	High	0	6.613e-07	53
High	TEQSQEELSELEPMTEAPKIEK		2.47073e-05	0	1	1	3	Q8DXX6	1	2546.22	High	0	2.523e-06	19
High	INDLTDPNMLAHLLK		2.76894e-07	0	1	1	36	Q8DXS8	0	1707.91	High	0	2.11e-08	60
High	INDLTDPNMLAHLLK	1xDeamidated [N]	1.93521e-05	0	1	1	13	Q8DXS8	0	1708.89	High	0	2.939e-06	29
High	INDLTDPNMLAHLLK	1xOxidation [M9]	3.86352e-07	0	1	1	15	Q8DXS8	0	1723.9	High	0	2.518e-08	60
High	INDLTDPNMLAHLLKYDTTQGR		2.33117e-09	0	1	1	23	Q8DXS8	1	2529.28	High	0	1.279e-10	66
High	INDLTDPNMLAHLLKYDTTQGR	1xDeamidated [N/Q]	9.47866e-05	0	1	1	5	Q8DXS8	1	2530.26	High	0	9.928e-06	30
High	TESHNQYGADLIVDSLINHDVKYVFGIPGAK	1xDeamidated [N18]	7.62459e-06	0	1	1	1	Q8DZB7	1	3401.7	High	0	6.428e-07	31
High	TESKTVETKQGLSDDKPSTQPVAKPKPQSR	1xDeamidated [Q]	1.2836e-09	0	1	1	4	Q8E1H3	2	3268.7	High	0	5.122e-11	73
High	INDLTDPNMLAHLLKYDTTQGRFDGTVEVK		5.25079e-06	0	1	1	24	Q8DXS8	2	3404.72	High	0	1.185e-06	37
High	TESHNQYGADLIVDSLINHDVKYVFGIPGAK		5.12147e-07	0	1	1	3	Q8DZB7	1	3400.72	High	0	3.421e-08	55
High	LNEDGTFAEEIVMGR		6.59312e-09	0	1	1	7	Q8E239	0	1680.79	High	0	3.036e-10	81
High	LNEHGYIVPGLGDAGDRLFGTK		1.79903e-05	0	1	1	3	P67399	1	2329.19	High	0	1.631e-06	38
High	LNEHGYIVPGLGDAGDRLFGTK	1xDeamidated [N2]	0.000272566	0	1	1	2	P67399	1	2330.18	High	0	3.13e-05	31
High	TESHNQYGADLIVDSLINHDVK		9.54281e-08	0	1	1	10	Q8DZB7	0	2468.21	High	0	5.318e-08	51
High	TEREPIIIPMVLTPDK		0.00013847	0	1	1	3	Q8DXT5	1	1852.02	High	0	1.499e-05	42
High	INDLTDPNMLAHLLKYDTTQGRFDGTVEVK	1xDeamidated [Q/N]	5.41774e-05	0	1	1	13	Q8DXS8	2	3405.7	High	0	5.411e-06	28
High	IMGLDVGSK		1.69081e-05	0	1	1	6	P67493	0	919.492	High	0	1.525e-06	54
High	TFDTSDLMNNSLDSGSIYAAMDDQPVVQFAINQGK	1xDeamidated [N/Q]; 1xOxidation [M]	0.000253487	0	1	1	9	Q8DYL4	0	3809.72	High	0	2.894e-05	20
High	IMFVAAEGAPFAK		5.45714e-05	0	1	1	1	Q8E079	0	1351.71	High	0	5.442e-06	36
High	TGDVVEIITNPNSFGPSRDWIK		2.4085e-05	0	1	1	3	Q8DXB2	1	2445.24	High	0	2.648e-05	36
High	TGEGDAKAVALPK		3.07793e-06	0	1	1	5	Q8DYP4	1	1256.68	High	0	2.396e-07	47
High	LMEELEAAGVIGPAEGTKPR		1.04941e-12	0	1	1	6	Q8CX05	0	2068.07	High	0	2.284e-14	104
High	LMDVDQPELSIVFGR	1xOxidation [M2]	4.11163e-08	0	1	1	6	Q8E0F6	0	1734.87	High	0	2.215e-09	76
High	LMDVDQPELSIVFGR		1.0611e-09	0	1	1	26	Q8E0F6	0	1718.88	High	0	3.466e-10	94
High	LMDGQVTEVIVATNATADGEATSMYISR		2.70877e-08	0	1	1	1	Q8E0G7	0	2943.41	High	0	1.404e-09	50
High	TGEGDAKAVALPKDSGK		1.26028e-10	0	1	1	13	Q8DYP4	2	1643.86	High	0	4.128e-12	87
High	IMDATASTISMDNDIDLVVFNMNETGNIKR	1xDeamidated [N21]	5.22494e-05	0	1	1	1	Q8DYG8	1	3329.57	High	0	5.193e-06	15
High	IMDATASTISMDNDIDLVVFNMNETGNIKR		1.89917e-07	0	1	1	5	Q8DYG8	1	3328.59	High	0	1.164e-08	65
High	ILYYTGKIHK		0.000117521	0	1	1	20	Q8DXS7	1	1235.71	High	0	1.255e-05	50
High	TGEIAAIMGPNGTGK		0.000145536	0	1	1	1	Q8E257	0	1416.72	High	0	1.586e-05	49
High	ILYSMNKDGNTFEK		1.4536e-06	0	1	1	7	Q8DZE8	1	1659.8	High	0	1.06e-07	49
High	LLYPKDKWEPK		0.000229194	0	1	1	1	Q8E1F6	2	1416.79	High	0	2.599e-05	35
High	LIYNPTSGQEIMKK		0.000316954	0	1	1	1	Q8E083	1	1621.86	High	0	3.69e-05	19
High	ILYGMNELGVTPDKPHKK		3.72465e-07	0	1	1	10	Q8DZY2	1	2040.09	High	0	2.419e-08	50
High	TGELIKIASDLDIIQK		1.3761e-08	0	1	1	10	P65980	1	1757.01	High	0	6.748e-10	78
High	LIVVENMPQRK		3.6823e-06	0	1	1	3	Q8DX70	1	1326.76	High	0	2.915e-07	62
High	TGKIMEVPVGEAMIGR		1.31696e-08	0	1	1	23	Q8E074	1	1687.89	High	0	6.437e-10	76
High	LIVLDTIYLPEER		1.68277e-06	0	1	1	6	Q8E2H0	0	1573.88	High	0	1.246e-07	78
High	IIVLDYGSQYNQLIAR		7.74464e-12	0	1	1	9	Q8DZX7	0	1866.01	High	0	1.996e-13	116
High	TGKLILVNDAYKTGGFTGEIATMVAESEAFDYLDHPIVR	1xOxidation [M23]	0.000192404	0	1	1	1	Q8E057	2	4258.14	High	0	2.148e-05	13
High	TGKLILVNDAYKTGGFTGEIATMVAESEAFDYLDHPIVR	1xDeamidated [N8]	1.32666e-07	0	1	1	3	Q8E057	2	4243.13	High	0	7.894e-09	50
High	LLVLSENEKGWTKELNR		2.26396e-08	0	1	1	4	Q8E0I8	2	2029.11	High	0	1.156e-09	53
High	TGDLATIESPAGSYQVEIISVEKTN		1.30249e-10	0	1	1	44	Q8DY80	1	2622.31	High	0	4.284e-12	79
High	TGKLILVNDAYKTGGFTGEIATMVAESEAFDYLDHPIVR		1.55828e-06	0	1	1	1	Q8E057	2	4242.14	High	0	1.146e-07	45
High	TGGLGDVIGALPK		6.6173e-09	0	1	1	10	Q8E079	0	1197.68	High	0	2.384e-09	86
High	TGGFTGEIATMVAESEAFDYLDHPIVR	1xOxidation [M11]	1.35117e-07	0	1	1	4	Q8E057	0	2942.39	High	0	8.051e-09	69
High	ILVRPSGTEPLLR		2.16687e-05	0	1	1	20	Q8E049	0	1450.87	High	0	1.998e-06	40
High	TGFFAQADPSGDYLASIGR		2.42612e-05	0	1	1	2	Q8DZA0	0	1972.94	High	0	2.257e-06	48
High	TGELIKIASDLDIIQK	1xDeamidated [Q15]	0.000140454	0	1	1	1	P65980	1	1757.99	High	0	1.524e-05	19
High	LIVVENMPQR		0.000168885	0	1	1	4	Q8DX70	0	1198.66	High	3.745e-05	0.0006518	31
High	TGKLILVNDAYK		4.50302e-06	0	1	1	3	Q8E057	1	1334.77	High	0	3.623e-07	52
High	TGDLATIESPAGSYQVEIISVEK	1xDeamidated [Q15]	7.80471e-05	0	1	1	1	Q8DY80	0	2408.21	High	0	8.033e-06	35
High	TGDLATIESPAGSYQVEIISVEK		1.61655e-09	0	1	1	11	Q8DY80	0	2407.22	High	0	6.594e-11	67
High	LMEMGVEVSEEEDGIRVK		1.70156e-09	0	1	1	9	Q8E069	1	2049.98	High	0	6.969e-11	90
High	TFSGNVAVSGEALDNNISFHQK	1xDeamidated [N16]	0.000197886	0	1	1	1	Q8DZW0	0	2336.12	High	0	2.21e-05	21
High	TFSGNVAVSGEALDNNISFHQK		6.14972e-11	0	1	1	6	Q8DZW0	0	2335.13	High	0	1.891e-12	94
High	TFNNINQIGLQELGNRFQIDGDMSENPDAYIIR	1xDeamidated [Q/N]	5.90737e-07	0	1	1	11	Q8DYC1	1	3796.82	High	0	7.324e-07	42
High	TFNNINQIGLQELGNRFQIDGDMSENPDAYIIR		3.6823e-06	0	1	1	1	Q8DYC1	1	3795.84	High	0	2.91e-07	49
High	TFKPDTIIALGGGSPMDAAK		0.000170082	0	1	1	2	Q8E2D5	0	1990.03	High	0	1.876e-05	11
High	TFHTGGVASNTDITQGLPR	1xDeamidated [Q/N]	1.79248e-05	0	1	1	2	Q8E238	0	1972.97	High	0	3.684e-06	26
High	IMEVPVGEAMIGRVVNPLGQPVDGLGEIETTATRPVETPAPGVMQR	1xDeamidated [Q/N]; 1xOxidation [M]	1.0887e-07	0	1	1	15	Q8E074	1	4828.47	High	0	2.288e-06	33
High	IMFPMVALLKEFR	1xOxidation [M]	6.40277e-07	0	1	1	10	Q8E0B2	1	1610.88	High	0	4.364e-08	55
High	LMFTDILGVMK	1xOxidation [M]	7.48648e-06	0	1	1	5	Q8DXT3	0	1283.67	High	0	6.301e-07	57
High	LMFTDILGVMKNVEIPATDEQLDK		7.62459e-06	0	1	1	2	Q8DXT3	1	2720.39	High	0	6.416e-07	28
High	LMFTDILGVMKNVEIPATDEQLDK	1xDeamidated [N12]	8.45638e-07	0	1	1	2	Q8DXT3	1	2721.37	High	0	5.884e-08	42
High	LMFTDILGVMKNVEIPATDEQLDKVLSNK		4.70793e-07	0	1	1	1	Q8DXT3	2	3261.71	High	0	3.116e-08	40
High	TFHTGGVASNTDITQGLPR		7.57639e-12	0	1	1	11	Q8E238	0	1971.99	High	0	1.95e-13	101
High	LMFTDILGVMKNVEIPATDEQLDKVLSNK	1xDeamidated [N12]; 1xOxidation [M]	0.000119213	0	1	1	2	Q8DXT3	2	3278.69	High	0	1.275e-05	15
High	LMFTDILGVMK		2.82949e-06	0	1	1	8	Q8DXT3	0	1267.68	High	0	2.221e-07	67
High	INKYIAHAGIASR		0.000127124	0	1	1	1	Q8DY97	1	1413.8	High	0	1.367e-05	38
High	IMEVPVGEAMIGRVVNPLGQPVDGLGEIETTATRPVETPAPGVMQR	1xOxidation [M]	0.000109016	0	1	1	2	Q8E074	1	4827.48	High	1.057e-05	6.271e-05	31
High	IMEVPVGEAMIGRVVNPLGQPVDGLGEIETTATRPVETPAPGVMQR	2xDeamidated [Q/N]	1.72674e-07	0	1	1	16	Q8E074	1	4813.46	High	0	1.776e-07	36
High	LMEREIIEIAPLAYMR		1.67662e-06	0	1	1	11	Q8DYH3	1	1948.04	High	0	1.24e-07	56
High	TGATVAGPVPLPTERSLYTIIR		3.93678e-05	0	1	1	8	P66345	1	2312.3	High	0	3.823e-06	38
High	IMEREIPEVFDGTVEIMSVSR		6.6173e-09	0	1	1	13	Q8E1H6	1	2437.21	High	0	3.047e-10	67
High	IMEREIPEVFDGTVEIMSVSR	1xOxidation [M]	8.93366e-07	0	1	1	3	Q8E1H6	1	2453.21	High	0	6.261e-08	42
High	LMERPQIIVANKMDMPDSEENLAAFKEK		0.000125771	0	1	1	1	Q8DYL0	2	3247.62	High	0	1.351e-05	27
High	LMERPQIIVANKMDMPDSEENLAAFKEK	2xDeamidated [N11; N21]	2.66859e-06	0	1	1	1	Q8DYL0	2	3249.58	High	0	2.049e-07	54
High	IMEVPVGEAMIGRVVNPLGQPVDGLGEIETTATRPVETPAPGVMQR	3xDeamidated [N16; Q20; Q45]	4.52213e-07	0	1	1	1	Q8E074	1	4814.44	High	0	2.986e-08	47
High	IMETRPLSATK		2.76615e-05	0	1	1	12	Q8E2C5	0	1246.68	High	0	2.607e-06	47
High	IMETRPLSATKR		1.78595e-05	0	1	1	29	Q8E2C5	1	1402.78	High	0	5.887e-06	56
High	IMETRPLSATKR	1xOxidation [M2]	0.00028504	0	1	1	22	Q8E2C5	1	1418.78	High	0	3.294e-05	51
High	IMEVPVGEAMIGR		3.80736e-07	0	1	1	20	Q8E074	0	1401.72	High	0	1.146e-07	72
High	IMEVPVGEAMIGR	1xOxidation [M]	4.09446e-06	0	1	1	11	Q8E074	0	1417.72	High	0	7.188e-07	54
High	IMEVPVGEAMIGRVVNPLGQPVDGLGEIETTATRPVETPAPGVMQR		1.20174e-09	0	1	1	11	Q8E074	1	4811.49	High	0	4.785e-11	57
High	IMEVPVGEAMIGRVVNPLGQPVDGLGEIETTATRPVETPAPGVMQR	1xDeamidated [Q/N]	3.02301e-10	0	1	1	18	Q8E074	1	4812.47	High	0	1.069e-11	55
High	TGATVAGPVPLPTER		2.23108e-07	0	1	1	35	P66345	0	1465.8	High	0	1.386e-08	85
High	IIVKSQDAKDIEK		1.39336e-05	0	1	1	1	Q8DXW5	2	1486.85	High	0	1.236e-06	39
High	LNIFEDFQTGGLPLALK		2.52678e-07	0	1	1	4	Q8DZW0	0	1876.02	High	0	1.59e-08	54
High	INIMDTPGHADFGGEVER		2.62072e-11	0	1	1	41	Q8E188	0	1957.91	High	0	8.074e-13	99
High	LPTSVNQPKDYASIDAAPEERER	1xDeamidated [Q/N]	1.41683e-06	0	1	1	10	Q8E0H1	2	2587.26	High	0	1.033e-07	53
High	LPTSVNQPKDYASIDAAPEERER		2.54508e-11	0	1	1	42	Q8E0H1	2	2586.28	High	0	2.48e-11	85
High	LPTSVNQPKDYASIDAAPEER	1xDeamidated [N/Q]	2.53578e-11	0	1	1	2	Q8E0H1	1	2302.12	High	0	7.252e-13	88
High	LPTSVNQPKDYASIDAAPEER		6.4022e-12	0	1	1	7	Q8E0H1	1	2301.14	High	0	1.624e-13	102
High	LPTSVNQPK		0.000103312	0	1	1	9	Q8E0H1	0	983.552	High	0	1.779e-05	53
High	IPTIIMMVGLQGAGK		7.45916e-06	0	1	1	1	Q8DZW4	0	1528.86	High	0	6.267e-07	55
High	IPSNIKYLTASHLIADAIIR		0.000183158	0	1	1	2	Q8DZK4	1	2209.27	High	0	2.033e-05	26
High	TAVYDMAEVK		0.000234849	0	1	1	5	Q8DY00	0	1126.54	High	0	2.667e-05	34
High	IPSGEITNLPYLEK		5.99453e-09	0	1	1	3	Q8DZE3	0	1573.85	High	0	2.733e-10	86
High	IPSAVLNDVIMDAIAINPTPTDKGKR	1xDeamidated [N]	0.000198582	0	1	1	2	Q8DY73	2	2750.48	High	0	2.219e-05	32
High	IPSAVLNDVIMDAIAINPTPTDKGKR		3.9655e-05	0	1	1	7	Q8DY73	2	2749.49	High	0	3.847e-06	38
High	IPPHIDWDDIDSIATEAR		0.000128034	0	1	1	1	P0A3F1	0	2064	High	0	1.378e-05	24
High	LPNPATINEESIVIAHDLTPSDTAQLNKQFVK		1.08066e-06	0	1	1	1	Q8E0B2	1	3503.84	High	0	7.694e-08	41
High	LPMVDHMQEIIEDAYYGYEERPGR	1xDeamidated [Q8]	3.40394e-05	0	1	1	2	Q8E2D5	0	2912.32	High	0	3.266e-06	23
High	IPMNDEHVR		0.000247411	0	1	1	4	Q8DYA2	0	1110.54	High	0	3.572e-05	45
High	TAYGKNGGNMGASGSVSYLFDKK	1xDeamidated [N]	4.2493e-07	0	1	1	12	P67185	2	2353.11	High	0	4.132e-08	47
High	LPLSSQNPMLTK		0.000266062	0	1	1	2	Q8DZT4	0	1328.72	High	0	3.056e-05	16
High	TDKTTEIISNQTTSQTGQIAFFEKLTPAQK		2.13519e-07	0	1	1	2	Q8DXM7	2	3326.71	High	0	1.323e-08	58
High	TDFIPNDYYTQVIAVKYVTK		0.000140454	0	1	1	3	Q8DY82	1	2378.23	High	0	1.525e-05	19
High	TDFIPNDYYTQVIAVK		0.000185103	0	1	1	2	Q8DY82	0	1886.95	High	0	2.059e-05	23
High	IPFPALAER		0.000212995	0	1	1	7	Q8E000	0	1013.58	High	0	2.402e-05	47
High	TDEQHFGAYQHNGGR	1xDeamidated [N12]	3.19385e-08	0	1	1	16	P64056	0	1717.73	High	0	1.678e-09	66
High	IPFTTLVR		0.000202805	0	1	1	4	Q8E239	0	946.572	High	0	2.272e-05	41
High	LPTSVNQPKDYASIDAAPEERER	2xDeamidated [N6; Q7]	4.17005e-06	0	1	1	2	Q8E0H1	2	2588.25	High	0	3.333e-07	34
High	TDEQHFGAYQHNGGR		8.7396e-07	0	1	1	11	P64056	0	1716.75	High	0	2.571e-06	46
High	LPIGYTKDDSPTYVIDEEGHKLPNGEQGEIIIAGPAVSK		6.58689e-05	0	1	1	4	P59591	2	4151.12	High	0	6.675e-06	32
High	LPIGYTKDDSPTYVIDEEGHKLPNGEQGEIIIAGPAVSK	1xDeamidated [Q/N]	0.000329047	0	1	1	3	P59591	2	4152.1	High	1.057e-05	5.383e-05	28
High	TAYVIGEEGLK		0.000116268	0	1	1	1	Q8E044	0	1179.63	High	0	1.243e-05	37
High	IPIIITGAMR		0.000112585	0	1	1	5	Q8DY15	0	1084.65	High	0	1.199e-05	49
High	TAYQGENFVVGAR		4.75992e-07	0	1	1	2	Q8DZZ3	0	1411.7	High	0	7.34e-08	58
High	IPLSNDLDDWRK		0.000260603	0	1	1	1	Q8E0B6	1	1471.75	High	0	2.987e-05	20
High	TAYVIGEEGLKK		1.39114e-06	0	1	1	3	Q8E044	1	1307.72	High	0	1.012e-07	62
High	LPERDEINPEINEALVVEFYNK		4.6395e-07	0	1	1	15	Q8DWS6	1	2631.33	High	0	6.081e-06	51
High	LPTTLPEAGATAGELTSMQR		9.68357e-08	0	1	1	1	Q8E064	0	2044.04	High	0	5.595e-09	54
High	LPVVETFQGAGIVSR		7.26153e-05	0	1	1	1	Q8DZB7	0	1572.87	High	0	7.426e-06	38
High	TAVIPDDKPR		1.32391e-05	0	1	1	11	Q8DXG1	0	1111.61	High	0	1.786e-06	70
High	LQEMTTDTPLTLETK	1xDeamidated [Q2]; 1xOxidation [M4]	6.65869e-05	0	1	1	1	Q8E2I6	0	1737.85	High	0	6.769e-06	33
High	LQEMTTDTPLTLETK	1xOxidation [M4]	8.67585e-07	0	1	1	4	Q8E2I6	0	1736.86	High	0	6.048e-08	61
High	LQEMTTDTPLTLETK		9.3695e-09	0	1	1	12	Q8E2I6	0	1720.87	High	0	4.446e-10	84
High	LQEIKDFVKELR		1.40358e-05	0	1	1	3	P66180	2	1517.87	High	0	1.246e-06	45
High	TAVLSPLEGLSKK		9.22083e-06	0	1	1	4	Q8E128	1	1342.79	High	0	7.895e-07	46
High	IQELGFKPLTDALTAKEFMR	1xDeamidated [Q2]	2.93211e-05	0	1	1	1	P0A3F1	1	2309.22	High	0	2.777e-06	33
High	IQELGFKPLTDALTAKEFMR		2.10406e-09	0	1	1	9	P0A3F1	1	2308.24	High	0	8.769e-11	81
High	IQELGFKPLTDALTAK		1.92718e-07	0	1	1	2	P0A3F1	0	1744.98	High	0	1.182e-08	53
High	TAVLSPLEGLSKKEMAAGEDYFSVMR		2.68902e-07	0	1	1	3	Q8E128	2	2829.42	High	0	1.696e-08	60
High	IQEIFEARNPK		4.53578e-05	0	1	1	1	Q8E238	1	1344.73	High	0	4.451e-06	41
High	IQEIFEAR		1.27643e-05	0	1	1	8	Q8E238	0	1005.54	High	0	1.125e-06	64
High	TAVVEGLAQK		1.93521e-05	0	1	1	1	Q8E174	0	1015.58	High	0	1.764e-06	55
High	LQEELTNTENKISYSR		8.51905e-08	0	1	1	2	Q8DY65	1	1924.96	High	0	4.886e-09	61
High	LQDPLAELVKIDPK		0.000266982	0	1	1	4	Q8E0J9	1	1578.91	High	2.841e-05	0.0005275	23
High	LQDLKTDKINGVIISNPPYGER	2xDeamidated [N10; N/Q]	2.28005e-06	0	1	1	3	Q8E1Q0	2	2472.3	High	0	1.729e-07	49
High	LQDLKTDKINGVIISNPPYGER	1xDeamidated [N]	6.08295e-09	0	1	1	26	Q8E1Q0	2	2471.31	High	0	5.34e-08	74
High	TAVVEGLAQKIVDGNVPHKLQGK		2.61064e-06	0	1	1	1	Q8E174	2	2401.36	High	0	2.005e-07	24
High	IPYQLIVGDKEMEEK		4.67367e-08	0	1	1	5	Q8E0L9	1	1791.92	High	0	2.538e-09	65
High	LQAEKTTYIMMMTAR		6.10543e-08	0	1	1	9	Q8DY68	1	1787.89	High	0	3.4e-09	65
High	LQAIDGLTIYGPSDAESHVGVIAFNLEGLHPHDVATAMDYEGVAVR	1xDeamidated [N25]	4.38918e-06	0	1	1	4	Q8E255	0	4849.38	High	0	3.517e-07	34
High	LQAIDGLTIYGPSDAESHVGVIAFNLEGLHPHDVATAMDYEGVAVR	2xDeamidated [Q2; N25]	5.17453e-06	0	1	1	5	Q8E255	0	4850.36	High	0	9.45e-07	34
High	LQANAHPIQLPIGSEDDFR		9.66951e-06	0	1	1	2	Q8DXS7	0	2121.07	High	0	2.778e-06	47
High	LPVDHIIEKR		6.96516e-07	0	1	1	3	Q8DZ91	1	1219.72	High	0	4.779e-08	81
High	LQANAHPIQLPIGSEDDFRGIIDLIK		3.28877e-07	0	1	1	13	Q8DXS7	1	2873.55	High	0	2.112e-08	35
High	IQAQLESESVDVTLPGRQMTLGHR	1xDeamidated [Q18]	7.31413e-05	0	1	1	1	Q8E066	1	2666.36	High	0	7.504e-06	21
High	LQASGRFDRPIVTSIEPADTFYPAEDYHQAFYR		1.49701e-07	0	1	1	2	Q8DYH1	1	3860.87	High	0	8.991e-09	43
High	LQASGRFDRPIVTSIEPADTFYPAEDYHQAFYR	1xDeamidated [Q2]	1.39114e-06	0	1	1	2	Q8DYH1	1	3861.85	High	0	1.01e-07	44
High	LQATYDENVLPNIWR		1.88531e-07	0	1	1	6	Q8DYX1	0	1831.93	High	0	1.416e-08	67
High	LQATYDENVLPNIWRK		7.35829e-07	0	1	1	7	Q8DYX1	1	1960.03	High	0	5.076e-08	72
High	LQDLKTDKINGVIISNPPYGER		1.9772e-07	0	1	1	11	Q8E1Q0	2	2470.33	High	0	1.859e-08	53
High	IQAQLESESVDVTLPGR		5.79986e-11	0	1	1	12	Q8E066	0	1841.96	High	0	1.777e-12	123
High	TDKTTEIISNQTTSQTGQIAFFEKLTPAQK	1xDeamidated [Q15]	2.06596e-08	0	1	1	2	Q8DXM7	2	3327.7	High	0	1.048e-09	68
High	TDKTTEIISNQTTSQTGQIAFFEKLTPAQK	2xDeamidated [N/Q]	7.91762e-08	0	1	1	6	Q8DXM7	2	3328.68	High	0	4.507e-09	49
High	LPEDIDQRQIFVVDPMLATGGSAILAVDSLK		2.40935e-07	0	1	1	1	P67399	1	3311.76	High	0	1.508e-08	40
High	INSAVFPGLQGGPLEHVIAAK	1xDeamidated [Q10]	0.000153492	0	1	1	1	Q8DZM7	0	2119.15	High	0	1.681e-05	39
High	INSAVFPGLQGGPLEHVIAAK		1.0967e-07	0	1	1	8	Q8DZM7	0	2118.17	High	0	6.415e-09	43
High	TEFLYMDSQDFPTEDEQYEAYKAVLEGMNGKPVVVR	3xDeamidated [Q9; Q17; N29]	4.15699e-07	0	1	1	4	Q8E0B2	1	4201.91	High	0	2.727e-08	55
High	INRFQNLKNDLHQTSDTSDLEMTFETSR		0.000133628	0	1	1	1	Q8DYY2	2	3340.59	High	0	1.443e-05	27
High	LNQETSVYVTGIVKEDER		7.25133e-07	0	1	1	3	P67574	1	2080.06	High	0	2.163e-07	66
High	LNQEQFDALHYTAPGTDLTLGMPK		5.73689e-09	0	1	1	7	Q8DYK8	0	2660.3	High	0	4.245e-09	76
High	INPETLGQASR		1.38322e-05	0	1	1	4	P0A3F1	0	1185.62	High	0	1.228e-06	55
High	LNPDDITEDLVANHLMTNSLPYLYRDPDLIIR	1xDeamidated [N18]	2.48026e-06	0	1	1	2	Q8DXD5	1	3740.88	High	0	1.898e-07	55
High	LNPDDITEDLVANHLMTNSLPYLYRDPDLIIR		1.28351e-06	0	1	1	1	Q8DXD5	1	3739.9	High	0	9.284e-08	53
High	INNIHTSGHGGQQEQKLMLR		2.58289e-07	0	1	1	2	Q8DXT5	1	2261.16	High	0	1.624e-08	41
High	INNIADINLIYPETTLTVTYDQK	1xDeamidated [N]	3.72294e-06	0	1	1	4	Q8E2F6	0	2653.36	High	0	3.006e-07	33
High	INNIADINLIYPETTLTVTYDQK		3.13593e-07	0	1	1	11	Q8E2F6	0	2652.38	High	0	2.004e-08	55
High	LNNGEEVVADKALLSIGR	1xDeamidated [N3]	9.66951e-06	0	1	1	1	Q8E055	1	1899.02	High	0	8.32e-07	37
High	LNNGEEVVADKALLSIGR		2.02836e-10	0	1	1	5	Q8E055	1	1898.03	High	0	6.924e-12	89
High	TELFEDGADFHSYTTGTK		1.34612e-10	0	1	1	48	Q8E000	0	2018.9	High	0	9.79e-12	93
High	INNENTGQFER		2.01372e-07	0	1	1	7	Q8E253	0	1321.61	High	0	1.895e-08	83
High	TELFEDGADFHSYTTGTKLR		7.33084e-12	0	1	1	65	Q8E000	1	2288.08	High	0	1.879e-13	112
High	TELVNQLASLDKR		0.00021675	0	1	1	4	Q8E154	1	1486.82	High	0	2.442e-05	35
High	INIMDTPGHADFGGEVER	1xOxidation [M4]	9.86221e-09	0	1	1	12	Q8E188	0	1973.9	High	0	2.154e-08	81
High	INIMDTPGHADFGGEVER	1xDeamidated [N2]; 1xOxidation [M4]	3.54289e-05	0	1	1	3	Q8E188	0	1974.89	High	0	3.406e-06	49
High	INIMDTPGHADFGGEVERIMK		2.97925e-08	0	1	1	3	Q8E188	1	2330.13	High	0	1.558e-09	63
High	INIPGIESPLVLTSDDILDLREIPK		6.91447e-09	0	1	1	14	Q8E055	1	2760.54	High	0	1.879e-08	63
High	INIPGIESPLVLTSDDILDLREIPK	1xDeamidated [N2]	6.45006e-08	0	1	1	3	Q8E055	1	2761.52	High	0	3.606e-09	48
High	INSDDEPAKAVR		3.30083e-08	0	1	1	1	P65741	1	1314.66	High	0	1.745e-09	87
High	TELSEGAEDGAISLFSENLR		1.38603e-12	0	1	1	4	Q8E0J9	0	2138.02	High	0	3.083e-14	117
High	LNISSPEEPQNTTK		3.79628e-05	0	1	1	2	Q8E185	0	1557.78	High	0	2.002e-05	38
High	INLTGAFNMTQSVLKPMTK		3.04433e-06	0	1	1	2	Q8E1K6	0	2094.11	High	0	2.364e-07	46
High	TEIQIIQKNGQLAELSSLSPIVK	1xDeamidated [N9]	1.8042e-09	0	1	1	1	Q8E150	1	2510.41	High	0	7.417e-11	82
High	INIVGQAPGLKTQEAR		1.33641e-07	0	1	1	2	Q8DZ93	1	1694.95	High	0	7.96e-09	60
High	TELIDGKALSQK		1.11506e-05	0	1	1	1	Q8E168	1	1302.73	High	0	9.704e-07	44
High	LNLVSEYYLGK		3.14625e-06	0	1	1	4	Q8E0G9	0	1298.7	High	0	2.455e-07	66
High	TEIQIIQKNGQLAELSSLSPIVK	2xDeamidated [Q7; N9]	5.51676e-05	0	1	1	1	Q8E150	1	2511.39	High	0	5.525e-06	37
High	TEFLYMDSQDFPTEDEQYEAYKAVLEGMNGKPVVVR	2xDeamidated [Q/N]	2.46284e-08	0	1	1	9	Q8E0B2	1	4200.93	High	0	1.27e-09	52
High	INSERDDSQADAEHPFGPGPVK		3.99284e-09	0	1	1	13	Q8DZ92	1	2366.1	High	0	2.769e-10	69
High	INSERDDSQADAEHPFGPGPVK	1xDeamidated [Q/N]	1.05726e-08	0	1	1	4	Q8DZ92	1	2367.08	High	0	5.068e-10	56
High	TDVIASAVKDATHSMDIK		1.97711e-09	0	1	1	7	Q8E000	1	1901.96	High	0	8.204e-11	73
High	IPASQVFTTEFEAEPDEEAVSQR		2.85112e-09	0	1	1	10	Q8E1L6	0	2580.21	High	0	1.22e-10	62
High	TDRIAKYNQLLR		0.000109407	0	1	1	19	P64081	2	1490.84	High	0	1.661e-05	52
High	IPAVELEINNMGK		4.65652e-07	0	1	1	2	Q8DZV9	0	1427.76	High	0	3.083e-08	67
High	IPAVELEINNMGK	1xOxidation [M11]	1.12919e-06	0	1	1	1	Q8DZV9	0	1443.75	High	0	8.069e-08	50
High	IPAVVEAVK		1.90718e-05	0	1	1	4	P0A3J3	0	925.572	High	0	3.12e-06	49
High	IPAGVLLEGPPGTGKTLLAK		8.9997e-09	0	1	1	8	Q8E2H2	1	1932.15	High	0	1.098e-08	61
High	IPAVVEAVKAETGKEPNK		9.84782e-06	0	1	1	9	P0A3J3	2	1880.05	High	0	2.23e-06	46
High	TDMGELSIK		0.000124432	0	1	1	5	Q8E0I1	0	993.492	High	0	1.337e-05	39
High	IPDVMYVVDPHKEQIAVK		2.48093e-08	0	1	1	19	Q8DXL8	1	2081.11	High	0	1.28e-09	48
High	TDMATEDMEKIAYLVVSHR		1.43467e-05	0	1	1	2	Q8DXV8	1	2209.06	High	0	1.278e-06	38
High	IPDVMYVVDPHKEQIAVKEAK		5.77921e-08	0	1	1	14	Q8DXL8	2	2409.28	High	0	3.197e-09	53
High	IPDVMYVVDPHKEQIAVKEAK	1xDeamidated [Q14]	3.05548e-06	0	1	1	1	Q8DXL8	2	2410.27	High	0	2.38e-07	41
High	TDISILNDIQK		2.60004e-05	0	1	1	4	Q8DZX7	0	1259.68	High	0	2.434e-06	44
High	IPDLQFVKDESIEYGNKIDEMLR		0.000128492	0	1	1	2	P65970	2	2752.39	High	0	1.382e-05	30
High	LNIFEDFQTGGLPLALKR		5.99413e-11	0	1	1	2	Q8DZW0	1	2032.12	High	0	1.845e-12	102
High	IPAGVLLEGPPGTGK		2.46284e-08	0	1	1	15	Q8E2H2	0	1405.8	High	0	1.267e-09	75
High	INYELANDLGNLLNR		1.54142e-09	0	1	1	8	Q8DYD0	0	1731.9	High	0	1.36e-10	92
High	INSERDDSQADAEHPFGPGPVK	2xDeamidated [N2; Q9]	5.79578e-06	0	1	1	1	Q8DZ92	1	2368.07	High	0	4.765e-07	31
High	LNSSVVKEDNAAIR		2.12723e-10	0	1	1	23	Q8E2B6	1	1515.81	High	0	7.289e-12	108
High	LNSSVVKEDNAAIR	1xDeamidated [N]	3.60395e-08	0	1	1	7	Q8E2B6	1	1516.8	High	0	1.913e-09	72
High	TEFLYMDSQDFPTEDEQYEAYKAVLEGMNGKPVVVR	1xDeamidated [Q/N]	6.26353e-10	0	1	1	12	Q8E0B2	1	4199.95	High	0	2.357e-11	83
High	INTALGVAAGK		1.77296e-05	0	1	1	2	Q8E052	0	1014.59	High	0	1.603e-06	44
High	TEFLYMDSQDFPTEDEQYEAYKAVLEGMNGKPVVVR		3.02321e-07	0	1	1	3	Q8E0B2	1	4198.96	High	0	1.93e-08	44
High	IPAGVETGQQIR		1.35324e-05	0	1	1	4	Q8E298	0	1268.7	High	0	1.196e-06	45
High	LNTYFLVDDLNHLMR		2.39178e-07	0	1	1	4	Q8E1Z0	0	1863.94	High	0	1.494e-08	58
High	INVADSRAPR		6.53945e-05	0	1	1	19	P66443	1	1098.6	High	0	6.637e-06	55
High	TEETKNMEQRAQEYDASQIQVLEGLEAVR		1.09664e-09	0	1	1	13	Q8E0U7	2	3365.63	High	0	6.951e-09	74
High	LNVITPHIGYPEKLPETYTK		1.00661e-05	0	1	1	6	Q8DXG1	1	2313.25	High	0	1.441e-05	30
High	TEERLEQYKNFFEPQLSDMAISR		3.57765e-07	0	1	1	3	Q8DZW0	2	2831.37	High	0	2.312e-08	39
High	TEDSVNGDFTPK		2.3999e-06	0	1	1	4	Q8E129	0	1309.59	High	0	1.832e-07	63
High	TEATGYGAVYFAKEMLAAR		2.23098e-09	0	1	1	3	Q8DYY7	1	2049.01	High	0	2.836e-10	80
High	TEETKNMEQRAQEYDASQIQVLEGLEAVR	1xDeamidated [Q/N]	3.82398e-05	0	1	1	9	Q8E0U7	2	3366.61	High	0	3.695e-06	36
High	TATVIADTIDNWLLSTKGR		1.30244e-06	0	1	1	3	Q8E1R4	1	2075.11	High	0	2.107e-07	41
High	IIVHAELEKTGEFSTADESILKAFSK		0.000141457	0	1	1	2	Q8DZY1	2	2863.51	High	1.057e-05	0.0001364	23
High	LIVGGMERVYEIGR		5.30124e-05	0	1	1	4	Q8E0I1	1	1591.86	High	0	5.273e-06	39
High	ILIADEGINGTVSGDYETTQK	1xDeamidated [N9]	1.07278e-06	0	1	1	4	P67329	0	2225.08	High	0	7.646e-08	31
High	TKAPTNSVQTNQGVKTESK		5.63229e-12	0	1	1	25	Q8E1H3	2	2018.05	High	0	1.415e-13	100
High	LLKWSEEAKR		0.000205668	0	1	1	4	Q8E1V7	2	1259.71	High	0	2.313e-05	40
High	TKAPTNSVQTNQGVKTESK	1xDeamidated [N/Q]	1.90592e-11	0	1	1	31	Q8E1H3	2	2019.04	High	0	5.316e-13	98
High	ILKMDVDENPETAR		0.000160727	0	1	1	2	Q8DXX8	1	1630.81	High	0	1.763e-05	42
High	LLKLYPEASMSDLIEK		0.000130802	0	1	1	1	Q8DXR0	1	1850	High	0	1.41e-05	23
High	IIKELGLPTSK		0.000236488	0	1	1	1	Q8DZ92	1	1198.74	High	0	2.682e-05	27
High	ILKDVDTNIEGR		0.000162442	0	1	1	1	Q8E2H3	1	1372.74	High	0	1.786e-05	29
High	TKAYDALYSGDPTFITTSMAGMGADGR		6.91425e-10	0	1	1	10	Q8DXW8	1	2797.28	High	0	2.618e-11	77
High	LLHTLNGSGLAVGR	1xDeamidated [N6]	8.66393e-05	0	1	1	3	P67566	0	1408.79	High	2.841e-05	0.0002192	28
High	LLHTLNGSGLAVGR		0.000121796	0	1	1	1	P67566	0	1407.81	High	0	1.306e-05	46
High	TKAYDALYSGDPTFITTSMAGMGADGRHR		6.65869e-05	0	1	1	2	Q8DXW8	2	3090.44	High	0	6.756e-06	38
High	TKDGGTHETGLKSAITK		9.09867e-07	0	1	1	8	Q8DZE7	2	1743.92	High	0	6.378e-08	63
High	TKDLLLELGLEELPAYVVTPSEK		4.20281e-09	0	1	1	6	Q8E1T3	1	2557.4	High	0	1.859e-10	52
High	ILGNGELTKKLSVK		3.44129e-05	0	1	1	2	Q8E2B5	2	1499.92	High	0	3.305e-06	30
High	ILGNGELTKK	1xDeamidated [N4]	1.26714e-05	0	1	1	43	Q8E2B5	1	1073.62	High	0	1.114e-06	67
High	ILGNGELTKK		0.000122231	0	1	1	15	Q8E2B5	1	1072.64	High	0	1.514e-05	51
High	IIGIDLGTTNSAVAVLEGTESK		4.77669e-13	0	1	1	17	P0A3J3	0	2188.17	High	0	9.698e-15	117
High	IIGIDLGTTNSAVAVLEGTESK	1xDeamidated [N10]	4.50561e-07	0	1	1	3	P0A3J3	0	2189.15	High	0	2.978e-08	57
High	IIGIDLGTTNSAVAVLEGTESKIIANPEGNR		3.96332e-12	0	1	1	7	P0A3J3	1	3152.68	High	0	9.665e-14	109
High	IIGIDLGTTNSAVAVLEGTESKIIANPEGNR	1xDeamidated [N10]	1.73929e-10	0	1	1	4	P0A3J3	1	3153.66	High	0	5.862e-12	88
High	IIGIDLGTTNSAVAVLEGTESKIIANPEGNR	2xDeamidated [N10; N26]	1.23742e-10	0	1	1	2	P0A3J3	1	3154.65	High	0	4.053e-12	85
High	IIGIDLGTTNSAVAVLEGTESKIIANPEGNRTTPSVVSFK		1.49679e-06	0	1	1	1	P0A3J3	2	4099.19	High	0	1.097e-07	45
High	LILATGSQPIIPPIKGVEIQEGSR		6.64148e-07	0	1	1	7	Q8DZY4	1	2516.44	High	0	8.461e-08	44
High	TKDVHAGNMIK		3.07421e-05	0	1	1	13	Q8E0C4	1	1213.64	High	0	3.573e-06	43
High	TKDTQFASDKLIVTTGGK		1.62253e-08	0	1	1	1	Q8DXU4	2	1910.02	High	0	8.047e-10	75
High	TKDLLLELGLEELPAYVVTPSEKQLGQK	1xDeamidated [Q24]	2.67694e-05	0	1	1	10	Q8E1T3	2	3112.7	High	1.057e-05	8.363e-05	32
High	IIGNEFVYVFDDEASKLK		4.09656e-07	0	1	1	8	Q8DZX7	1	2087.07	High	0	2.683e-08	52
High	IIGNEFVYVFDDEASKLK	1xDeamidated [N4]	2.3737e-06	0	1	1	3	Q8DZX7	1	2088.05	High	0	1.81e-07	32
High	TKDLLLELGLEELPAYVVTPSEKQLGQK		3.02311e-09	0	1	1	26	Q8E1T3	2	3111.72	High	0	1.302e-10	83
High	ILGNGELTK	1xDeamidated [N4]	0.00015133	0	1	1	13	Q8E2B5	0	945.525	High	0	2.473e-05	51
High	LLGLPAATPEEAVESYAK		3.90621e-08	0	1	1	2	Q8E2D5	0	1858.98	High	0	2.089e-09	70
High	ILGHEGIGIVEEIGEGVTSLR		1.13746e-11	0	1	1	16	Q8E2D4	0	2178.18	High	0	3.03e-13	85
High	TKAPTNSVQTNQGVK	1xDeamidated [N6]	3.03429e-07	0	1	1	4	Q8E1H3	1	1573.82	High	0	1.933e-08	59
High	LILATGSQPIIPPIKGVEIQEGSREFK	1xDeamidated [Q8]	0.000234849	0	1	1	2	Q8DZY4	2	2921.63	High	0	2.667e-05	26
High	LLLTVDEDSFEELFTGIETKDPLNFPNYREK		9.23286e-07	0	1	1	5	Q8E1K1	2	3672.83	High	0	6.494e-08	51
High	ILITSGGTTEKIDTVR		1.38621e-08	0	1	1	1	Q8DZN7	1	1703.95	High	0	6.797e-10	75
High	ILITEGYTIKQIAK		2.65884e-06	0	1	1	3	Q8DY79	1	1590.95	High	0	2.046e-07	44
High	THTLAAGDAGALSDVTVIGDSVALR		2.50764e-06	0	1	1	1	Q8E2D6	0	2410.26	High	0	1.917e-07	35
High	LILSQGISDNAFERHIV		4.11137e-10	0	1	1	2	P65333	1	1912.03	High	0	1.489e-11	97
High	LILSQGISDNAFER		5.04699e-09	0	1	1	7	P65333	0	1562.82	High	0	2.265e-10	96
High	LILPVDSKEANAFAGYTEVRDTEGEAVSEGFLGLDIGPK	1xDeamidated [N11]	4.40527e-06	0	1	1	65	Q8DXT0	2	4109.06	High	0	9.793e-07	36
High	LILPVDSKEANAFAGYTEVRDTEGEAVSEGFLGLDIGPK		9.64795e-09	0	1	1	106	Q8DXT0	2	4108.08	High	0	1.112e-09	64
High	LILPVDSKEANAFAGYTEVR	1xDeamidated [N11]	8.66393e-05	0	1	1	1	Q8DXT0	1	2194.14	High	0	8.993e-06	46
High	LILPVDSKEANAFAGYTEVR		1.10875e-09	0	1	1	4	Q8DXT0	1	2193.16	High	0	4.373e-11	77
High	LILPVDSK		3.6079e-05	0	1	1	7	Q8DXT0	0	884.545	High	0	3.468e-06	58
High	ILLPGDPLR		4.9484e-05	0	1	1	3	Q8DZD0	0	993.609	High	0	5.322e-06	53
High	LLLNHVSAR		0.00034857	0	1	1	2	Q8DZ99	0	1022.61	High	1.057e-05	5.57e-05	45
High	IIINGGKQLTGEVAVSGAK	1xDeamidated [N4]	1.28831e-09	0	1	1	3	Q8E091	1	1856.05	High	0	5.157e-11	97
High	ILLLPKDPNDDKNIILEIR		4.84763e-10	0	1	1	4	Q8DZM4	2	2232.3	High	0	1.781e-11	85
High	ILIIEDEKNLAR		9.68333e-09	0	1	1	16	Q8DY68	1	1426.83	High	0	4.601e-10	90
High	THYKLTAPSVQFDETTGDYSR		1.5526e-12	0	1	1	72	Q8DWV3	1	2416.14	High	0	1.013e-13	117
High	ILLEDLTK		0.000201388	0	1	1	2	Q8E231	0	944.566	High	0	2.253e-05	44
High	ILLEDLTKHGIIKDFNEITGVGHR		1.69534e-09	0	1	1	5	Q8E231	2	2718.49	High	0	6.934e-11	69
High	ILLEDLTKHGIIKDFNEITGVGHR	1xDeamidated [N16]	2.86072e-06	0	1	1	2	Q8E231	2	2719.48	High	0	2.21e-07	47
High	LLLEEFGNLR		6.42232e-05	0	1	1	3	Q8E084	0	1203.67	High	0	6.496e-06	46
High	LLLEEFGNLRQLSQASQESIASIDGLGGVIAK		1.48045e-06	0	1	1	2	Q8E084	1	3356.81	High	0	1.083e-07	33
High	TKAEHEADSVTVQDR		4.50554e-09	0	1	1	16	Q8DZG6	1	1685.81	High	0	2.003e-10	84
High	TKAPTNSVQTNQGVK		1.9061e-08	0	1	1	17	Q8E1H3	1	1572.83	High	0	3.848e-09	80
High	ILLENTNLDFEEGEINHLLGR		7.19878e-08	0	1	1	1	Q8DX31	0	2439.25	High	0	4.067e-09	51
High	LILETFSAIPNNDGGK		7.08035e-05	0	1	1	2	Q8E0G5	0	1688.89	High	0	7.227e-06	36
High	LILETFSAIPNNDGGKK		3.9638e-07	0	1	1	6	Q8E0G5	1	1816.98	High	0	2.588e-08	64
High	TKADLLFKDNITK		0.000115439	0	1	1	6	Q8DZ07	2	1506.85	High	0	2.459e-05	44
High	THYKLTAPSVQFDETTGDYSR	1xDeamidated [Q11]	4.00748e-09	0	1	1	10	Q8DWV3	1	2417.13	High	0	1.769e-10	75
High	LLIGSTSEYILR		2.08117e-07	0	1	1	2	Q8DXW2	0	1364.78	High	0	1.287e-08	82
High	LLIKQAVEAAFDGVK		3.7279e-05	0	1	1	3	Q8E2C9	1	1601.93	High	0	3.597e-06	30
High	ILIEQGVTAR		8.95511e-06	0	1	1	8	Q8E0G6	0	1099.65	High	0	8.865e-07	57
High	LIGDPTETALVQFGLDKNFDVREVLK	1xDeamidated [N18]	6.90363e-05	0	1	1	1	Q8E148	2	2918.55	High	0	7.025e-06	28
High	LIGDPTETALVQFGLDKNFDVREVLK		5.55687e-05	0	1	1	1	Q8E148	2	2917.57	High	0	5.558e-06	12
High	LIGDPTETALVQFGLDKNFDVR		2.60169e-10	0	1	1	5	Q8E148	1	2448.28	High	0	9.08e-12	83
High	LIEKSVKGMLPHNTLGR		8.06199e-05	0	1	1	1	Q8E1Y7	2	1893.07	High	0	8.33e-06	23
High	LIEKNQKEIENANEGDQTILNR		4.67353e-09	0	1	1	3	Q8DWZ9	2	2569.32	High	0	2.085e-10	60
High	TKNNPVLIGEPGVGK		2.21479e-05	0	1	1	2	Q8E174	1	1522.86	High	0	2.214e-06	34
High	IIEKDAALER		3.11929e-05	0	1	1	5	Q8E174	1	1157.65	High	0	3.566e-06	58
High	ILEHDLIESANQLSLER		3.52544e-10	0	1	1	7	Q8E161	0	1980.04	High	0	1.259e-11	84
High	IIEGTVASVPPQGGR		4.03701e-07	0	1	1	12	Q8DZ10	0	1480.81	High	0	2.644e-08	72
High	TKNNPVLVGDAGVGK		1.60476e-09	0	2	2	4	Q8DZ19; Q8DXM2	1	1468.81	High	0	6.528e-11	75
High	LLEGNYPDTDRLLTNQFETEIIFNTNALR	1xDeamidated [N/Q]	1.98527e-05	0	1	1	11	Q8E2I6	1	3411.71	High	0	1.833e-06	25
High	LLEGNYPDTDRLLTNQFETEIIFNTNALR		4.76e-08	0	1	1	8	Q8E2I6	1	3410.72	High	0	2.59e-09	45
High	LLEENYHFPEKDIEQRFQEVR	1xDeamidated [Q/N]	1.51543e-05	0	1	1	3	Q8E0U6	2	2720.33	High	0	1.619e-06	21
High	LLEENYHFPEKDIEQRFQEVR		5.0207e-05	0	1	1	7	Q8E0U6	2	2719.35	High	0	6.864e-06	44
High	LLEENYHFPEKDIEQR		4.82713e-06	0	1	1	3	Q8E0U6	1	2060.01	High	0	3.914e-07	34
[truncated: 12,736 more rows]

## Sheet: Sau
Confidence	Sequence	Modifications	Qvality PEP	Qvality q-value	# Protein Groups	# Proteins	# PSMs	Master Protein Accessions	# Missed Cleavages	Theo. MH+ [Da]	Confidence (by Search Engine): Mascot	Percolator q-Value (by Search Engine): Mascot	Percolator PEP (by Search Engine): Mascot	Ions Score (by Search Engine): Mascot
[truncated: 15,902 more rows]

[truncated: 4 more sheets: Sep, Sha, Smi, Ssa]
