# Supplementary material for: Fast and Accurate Bacterial Species Identification in Urine Specimens Using LC-MS/MS Mass Spectrometry and Machine Learning
Source: Mol Cell Proteomics. 2019 Oct 4;18(12):2492–505. doi: 10.1074/mcp.TIR119.001559 (PMC6885708; doi:10.1074/mcp.TIR119.001559)
Supplement: Supp_Tab_3 [file 152789_2_supp_402456_pys8d5.xlsx]

## Sheet: Unipept_data
Peptide Sequence	Homo sapiens	Escherichia coli	Streptococcus agalactiae	Enterococcus faecalis	Klebsiella pneumoniae	Staphylococcus epidermidis	Proteus mirabilis	Pseudomonas aeruginosa	Staphylococcus aureus	Klebsiella oxytoca	Enterobacter cloacae	Staphylococcus saprophyticus	Staphylococcus haemolyticus	Citrobacter freundii	Klebsiella aerogenes	Streptococcus mitis
Total	57	9955	4240	2470	8017	3031	3098	6500	4200	9174	12761	2978	2547	5282	5354	1823
AAAAAPASEPPQVDYTIVAAGDAVK	0	1	0	0	1	0	0	0	0	1	0	0	0	0	0	0
AAAADTYLKPK	0	1	0	0	1	0	0	0	0	1	1	0	0	1	0	0
AAAAEDPFNTVISVK	0	0	0	0	0	0	0	1	0	0	0	0	0	0	0	0
AAAAEEELISAEK	0	0	1	0	0	0	0	0	0	0	0	0	0	0	0	0
AAAAEGELVQSWPAGSALPAR	0	0	0	0	0	0	0	1	0	0	1	0	0	0	0	0
AAAAIDAAVQILSLEK	0	0	0	0	0	0	0	1	0	0	1	0	0	0	0	0
AAAANIVPNSTGAAK	0	0	1	1	0	0	0	0	0	0	0	0	0	0	0	1
AAAAPVTGPLADDPIQETITFDDFAK	0	1	0	0	1	0	0	0	0	1	1	0	0	1	1	0
AAAARPAAPDRPAASEAETTVR	0	0	0	0	0	0	0	1	0	0	1	0	0	0	0	0
AAAASAGGIVGSLSQSQLGDLGEK	0	1	0	0	1	0	0	0	0	1	1	0	0	1	1	0
AAAAVPDTPAASAAPVSGADTR	0	0	0	0	1	0	0	0	0	1	1	0	0	0	1	0
AAAAYHNQEVVQR	0	0	0	0	0	0	0	0	0	0	0	0	0	0	0	1
AAAAYNNQEVVQR	0	0	1	0	0	0	0	0	0	0	0	0	0	0	0	0
AAADDLGVEVSNDQAR	0	0	0	0	0	0	0	1	0	0	1	0	0	0	0	0
AAADEWTAR	0	0	0	0	0	0	0	0	0	0	1	0	0	1	0	0
AAADLISGETPDYQYLAAR	0	0	0	0	0	0	1	0	0	0	0	0	0	0	0	0
AAADLLGQPLYK	0	0	0	0	0	1	0	0	1	0	0	1	1	0	0	0
AAADVQLR	0	1	0	0	1	0	0	0	0	1	0	0	0	0	0	0
AAADYLEIPLYSYLGGFNTK	0	0	1	0	0	0	0	0	0	0	0	0	0	0	0	1
AAADYLEVPLYHYLGGFNTK	0	0	1	1	0	0	0	0	0	0	0	0	0	0	0	0
AAADYLEVPLYSYLGGFNTK	0	0	1	0	0	0	0	0	0	0	0	0	0	0	0	1
AAAEADDIFGELSSGK	0	1	0	0	1	0	0	0	0	1	0	0	0	0	0	0
AAAEAGANVFVAGSYLFK	0	0	1	0	0	0	0	0	0	0	0	0	0	0	0	0
AAAELALISGQKPLITK	0	0	1	0	0	0	0	0	0	0	0	0	0	0	0	0
AAAELIQPGHR	0	1	0	0	0	0	0	0	0	0	0	0	0	1	0	0
AAAENIIPHTTGAAK	0	1	0	0	1	0	0	0	0	1	1	0	0	1	1	0
AAAENIIPNSTGAAK	0	0	1	0	0	1	0	0	1	0	0	1	0	0	0	0
AAAENVIPHTTGAAK	0	1	0	0	1	0	0	0	0	1	1	0	0	0	0	0
AAAEQSWSLSALTLPHPLVR	0	1	0	0	1	0	0	0	0	1	1	0	0	1	1	0
AAAEQSWSLSTLTLPHPLVR	0	1	0	0	1	0	0	0	0	1	1	0	0	0	1	0
AAAESSIQVK	0	1	0	0	1	0	0	0	0	1	1	0	0	1	1	0
AAAESSIQVR	0	0	0	0	0	0	1	0	0	0	0	0	0	0	0	0
AAAFEGEFIPGSNIDR	0	0	0	0	0	0	1	0	0	0	0	0	0	0	0	0
AAAFEGELIPASQIDR	0	1	0	0	1	0	0	0	0	1	1	0	0	1	1	0
AAAGGDEAAIFAGDLFR	0	0	0	0	0	0	0	0	0	0	0	1	0	0	0	0
AAAGGDEAAIFAGDLLR	0	0	0	0	0	0	0	0	1	0	0	0	1	0	0	0
AAAGISETLLR	0	1	0	0	1	0	0	0	0	1	1	0	0	1	1	0
AAAGPTRPQPVE	0	0	0	0	0	0	0	0	0	1	0	0	0	0	0	0
AAAGSVLGFGESSGGSTLTQQLLK	0	0	1	0	0	0	0	0	0	0	0	0	0	0	0	0
AAAGTLVVDPLTAK	0	0	0	0	0	0	0	1	0	0	1	0	0	0	0	0
AAAGTVLDGTVK	0	0	1	1	0	0	0	0	0	0	0	0	0	0	0	0
AAAGVGLIVSEGTTVGHK	0	0	0	0	0	0	0	1	0	0	1	0	0	0	0	0
AAAIAFAR	0	0	1	1	0	0	0	0	0	0	0	0	0	0	0	0
AAAIPDATER	0	0	0	0	0	0	0	0	0	0	1	0	0	0	0	0
AAAIYADAIYR	0	0	1	1	0	0	0	0	0	0	0	0	0	0	0	0
AAAIYAEAIYELIK	0	0	0	0	0	0	0	0	0	0	0	0	0	0	0	1
AAALAAADAR	0	1	0	0	1	0	1	0	0	1	1	0	0	1	1	0
AAALASVEVAGDEAGLVAPEAGAAPR	0	0	0	0	0	0	0	1	0	0	1	0	0	0	0	0
AAALSIVPYSSGAAK	0	1	0	0	1	0	0	0	0	1	1	0	0	1	1	0
AAALSLSAEQVAR	0	1	0	0	1	0	0	0	0	1	0	0	0	0	0	0
AAALSNNHIPETVYDNLVK	0	0	0	0	0	0	0	0	0	0	0	1	0	0	0	0
AAALVEDGDIIVLDTGTTTLHIAR	0	1	0	0	1	0	0	0	0	1	0	0	0	0	0	0
AAANDSYGYTEDPIVSSDIVGISYGSLFDATQTK	0	0	1	0	0	0	0	0	0	0	0	0	0	0	0	0
AAAPAIYR	0	0	0	0	0	0	0	1	0	0	1	0	0	0	0	0
AAAPVVESSPSSSDKP	0	1	0	0	0	0	0	0	0	0	1	0	0	1	0	0
AAAQAFTYALGLEVAPYGIR	0	0	0	0	0	0	0	0	0	1	0	0	0	0	0	0
AAAQEAAALTK	0	0	1	1	0	0	0	0	0	0	0	0	0	0	0	0
AAAQNIVPNSTGAAK	0	0	0	0	0	0	0	0	1	0	0	0	1	0	0	0
AAASIVVVDAR	0	0	0	0	0	0	0	0	0	0	0	0	0	0	0	1
AAASIVVVDSR	0	1	1	0	0	0	0	0	0	0	0	0	0	0	0	0
AAASQDNPTSAEDFAR	0	0	0	0	0	0	0	1	0	0	0	0	0	0	0	0
AAATQHNLEVLASR	0	1	0	0	1	0	0	0	0	1	0	0	0	0	0	0
AAATQHNLGILASR	0	1	0	0	0	0	0	0	0	0	1	0	0	1	0	0
AAAVDVIDILAGNHK	0	0	1	0	0	0	0	0	0	0	0	0	0	0	0	0
AAAVEQLQVWGER	0	0	0	0	0	0	1	1	0	1	1	0	0	0	0	0
AAAVEQLQVWGQR	0	1	0	0	1	0	0	0	0	1	1	0	0	1	1	0
AAAVFVHGLLGIQPFAR	0	0	0	0	0	0	0	0	0	0	0	0	0	0	0	1
AAAVQIHHLLGIQPFAR	0	0	0	0	0	1	0	0	0	0	0	0	0	0	0	0
AAAVQIHNLLGIQPFAR	0	0	0	0	0	0	0	0	1	0	0	0	1	0	0	0
AAAVSDYTPVDVLEHK	0	0	0	0	0	0	0	0	1	0	0	0	0	0	0	0
AAAWQVADNLK	0	0	0	0	0	0	0	1	0	0	1	0	0	0	0	0
AAAYIEIR	0	0	0	0	0	0	0	1	0	0	1	0	0	0	0	0
AADAAAEGGDEFHWHR	0	0	0	0	0	0	0	0	0	0	1	0	0	1	0	0
AADDAQDHAEDLGEIAEDAAEDIYIDVK	0	0	1	1	0	0	0	0	0	0	0	0	0	0	0	0
AADDILENIK	0	0	0	0	0	0	0	0	0	0	0	0	1	0	0	0
AADDNAELFTGSDR	0	1	0	0	1	0	0	0	0	1	0	0	0	0	0	0
AADDVLAK	0	0	0	0	0	0	0	1	0	0	1	0	0	0	0	0
AADEHAELFIGR	0	0	0	0	0	0	0	0	0	1	0	0	0	0	0	0
AADEIGAISHVGNVLSSDTFYNADSTFNDSWK	0	0	0	0	0	1	0	0	0	0	0	0	0	0	0	0
AADEIYFVPEGTPLSTQLVK	0	1	0	0	1	0	0	0	0	1	1	0	0	0	1	0
AADEIYYVPEGTPLSTQLIK	0	1	0	0	0	0	0	0	0	0	1	0	0	1	0	0
AADFIQSNTK	0	0	1	0	0	0	0	0	0	0	0	0	0	0	0	0
AADFVIVEGINVFQNPQNER	0	0	0	0	0	0	0	0	0	0	0	0	0	0	0	1
AADGLALSSR	0	0	0	0	0	0	0	1	0	0	1	0	0	0	0	0
AADGQTVSGGSILYR	0	1	1	0	0	0	0	0	0	0	0	0	0	0	0	1
AADGQTVTGGSILYR	0	0	0	0	0	0	0	0	0	0	0	0	0	0	0	1
AADGSTVAQTALSYDDYR	0	1	0	0	1	0	0	0	0	1	1	0	0	0	1	0
AADIAAIGITNQR	0	0	0	0	0	0	0	1	0	0	0	0	0	0	0	0
AADIIFNQGAQHVIIK	0	0	0	0	0	0	0	0	0	0	0	0	1	0	0	0
AADIIGIGLDQVIPVPVDHNYR	0	0	1	1	0	0	0	0	0	0	0	0	0	0	0	0
AADILFPTIADSIR	0	1	0	0	0	0	0	0	0	0	1	0	0	1	0	0
AADILGKPIEELR	0	0	0	0	0	0	0	0	0	0	0	1	0	0	0	0
AADIVLQAAIAAGAPK	0	1	0	0	1	0	0	0	0	1	1	0	0	1	1	0
AADLADNLGQDNNPEWK	0	0	0	0	0	0	0	1	0	0	1	0	0	0	0	0
AADLGLETVIVER	0	1	0	0	0	0	0	0	0	1	1	0	0	0	1	0
AADLPANLIQAQR	0	0	0	0	0	0	0	0	1	0	0	0	0	0	0	0
AADLVDALGQENNPEWK	0	1	0	0	1	0	0	0	0	1	1	0	0	0	1	0
AADLVDALGQETNPEWK	0	0	0	0	0	0	0	0	0	1	0	0	0	0	0	0
AADLVDSLGQENNPEWK	0	1	0	0	0	0	0	0	0	0	1	0	0	1	0	0
AADSAEEGGDEFHWHR	0	0	0	0	0	0	0	0	0	1	0	0	0	0	0	0
AADSETSALIADTIIR	0	1	0	0	1	0	0	0	0	1	1	0	0	0	1	0
AADSRPAPFLIHQESNVIVR	0	0	0	0	0	0	0	0	0	1	1	0	0	1	0	0
AADTPVQLNPYPYSR	0	0	0	0	0	0	0	1	0	0	1	0	0	0	0	0
AADVLLQAQR	0	0	0	0	0	0	0	0	1	0	0	1	0	0	0	0
AADVVTEEANSNTEEGLTQLATSYIAAVGGTDNLK	0	1	0	0	1	0	0	0	0	1	0	0	0	0	0	0
AADYLVDIGPGAGEHGGQIVSSGTPQK	0	0	0	0	0	0	0	0	1	0	0	0	0	0	0	0
AADYLVDVGPGAGEHGGEIVASGTPK	0	0	0	0	0	0	0	0	0	0	0	1	0	0	0	0
AADYVFLGTKPYDFESLAER	0	0	0	0	0	0	0	0	0	0	0	1	0	0	0	0
AAEAAVPQAQGLLVEAVK	0	0	0	0	0	0	0	1	0	0	1	0	0	0	0	0
AAEAEAAGADFVGEGEYVEK	0	0	0	0	0	0	0	0	0	0	0	1	0	0	0	0
AAEALHGLRPNLR	0	0	0	0	0	0	0	1	0	0	1	0	0	0	0	0
AAEALHQLGIEAVIITVGSK	0	0	1	1	0	0	0	0	0	0	0	0	0	0	0	0
AAEALHVSQPTLSQQVR	0	0	0	0	0	0	0	1	0	0	1	0	0	0	0	0
AAEASIDADPLVR	0	0	0	0	0	0	0	1	0	0	1	0	0	0	0	0
AAEAVIIDTIR	0	1	0	0	1	0	0	0	0	1	1	0	0	0	0	0
AAEDGSIAVDVYTVLSYGTK	0	0	0	0	0	0	0	0	0	0	0	0	0	0	0	1
AAEDIVENVEQR	0	0	0	0	0	1	0	0	0	0	0	0	0	0	0	0
AAEELALISGQKPLITK	0	0	0	0	0	0	0	0	0	0	0	0	0	0	0	1
AAEEQGIPLSVIDAAQR	0	0	0	0	0	0	1	0	0	0	0	0	0	0	0	0
AAEFGVLVR	0	1	0	0	1	0	0	0	0	1	1	0	0	1	1	0
AAEFTVTVNSVAEPK	0	0	0	0	0	0	0	1	0	0	1	0	0	0	0	0
AAEHLAPGGELR	0	0	0	0	0	0	0	1	0	0	1	0	0	0	0	0
AAEHLNEEVIAAWATR	0	0	0	0	0	0	1	0	0	0	0	0	0	0	0	0
AAEIDATAFALFTK	0	1	0	0	1	0	0	0	0	1	1	0	0	0	0	0
AAEIEATAFALFTK	0	1	0	0	1	0	0	0	0	1	1	0	0	1	1	0
AAEIGATAFALFTK	0	0	0	0	0	0	0	0	0	1	0	0	0	0	0	0
AAEILYISQPAVTQR	0	0	0	0	0	1	0	0	1	0	0	1	1	0	0	0
AAEKPGSEIQDEIHYNQDSGYFR	0	0	0	0	0	1	0	0	0	0	0	0	0	0	0	0
AAEKPGSEIQDEILYDNEIGFYR	0	0	0	0	0	0	0	0	0	0	0	0	1	0	0	0
AAEKPGSEIQDEILYDTTNGYYR	0	0	0	0	0	0	0	0	0	0	0	1	0	0	0	0
AAELAGNDTIPVEIAR	0	1	0	0	0	0	0	0	0	0	1	0	0	1	0	0
AAELAGNDTIPVEITR	0	1	0	0	1	0	0	0	0	0	0	0	0	0	0	0
AAELIGIDIHTISPTAGHA	0	0	0	0	0	0	1	0	0	0	0	0	0	0	0	0
AAELQGFTVEFK	0	0	1	1	0	0	0	0	0	0	0	0	0	0	0	0
AAENGAEILNYTK	0	0	0	0	0	1	0	0	0	0	0	0	0	0	0	0
AAENVYTAIR	0	0	0	0	0	0	0	1	0	0	1	0	0	0	0	0
AAEQAGIEGLDEFLTGPTAIATSTEDVVAPAK	0	0	0	0	0	1	0	0	0	0	0	0	0	0	0	0
AAEQAGIEGLDEFLTGPTAVATSTEDVVAPAK	0	0	0	0	0	0	0	0	1	0	0	0	1	0	0	0
AAEQAVEYGHTLER	0	0	0	1	0	0	0	0	0	0	0	0	0	0	0	0
AAEQGRPGSAFVSLPQDVVDEPVHAR	0	0	0	0	0	0	0	0	0	1	0	0	0	0	0	0
AAEQTIVAALR	0	0	0	0	0	0	0	1	0	0	1	0	0	0	0	0
AAEQYQGAASAVDPAHVVR	0	0	0	0	0	0	0	1	0	0	0	0	0	0	0	0
AAEQYVIDEYNK	0	1	0	0	1	0	0	0	0	1	1	0	0	1	1	0
AAESAAWQEAR	0	1	0	0	1	0	0	0	0	1	0	0	0	0	0	0
AAESALNIDVPVNAQYIR	0	1	0	0	1	0	0	0	0	1	1	0	0	1	0	0
AAESRPAPFLIHQESNVIVR	0	1	0	0	1	0	1	0	0	1	1	0	0	1	1	0
AAETILQQR	0	0	0	0	0	0	0	1	0	0	0	0	0	0	0	0
AAEVGAHALDAPVSGGDLGAK	0	0	1	1	0	0	0	0	0	0	0	0	0	0	0	0
AAEVGVQSIIVPATQAANFSR	0	1	0	0	0	0	0	0	0	0	0	0	0	1	0	0
AAEVIHEQGAK	0	0	0	0	0	0	0	0	0	0	0	1	0	0	0	0
AAEVLVDGEQTHEVR	0	0	0	0	0	0	0	1	0	0	1	0	0	0	0	0
AAEVQPAWAALGPSAR	0	0	0	0	0	0	0	1	0	0	1	0	0	0	0	0
AAFAALVEK	0	0	0	0	0	0	1	0	0	0	0	0	0	0	0	0
AAFADTADIQYR	0	0	0	0	0	0	0	1	0	0	1	0	0	0	0	0
AAFAFPAPVSK	0	1	0	0	1	0	0	0	0	1	0	0	0	0	0	0
AAFDAGLTVLTR	0	1	0	0	1	0	0	0	0	1	0	0	0	0	0	0
AAFDFAVEHNSVER	0	1	0	0	1	0	0	0	0	1	0	0	0	0	0	0
AAFDFAVEHQSVER	0	1	0	0	1	0	0	0	0	1	0	0	0	0	0	0
AAFDLLELR	0	0	0	0	0	0	1	0	0	0	0	0	0	0	0	0
AAFGDNAPVDSWDLVFKPENIQK	0	0	0	0	0	0	0	1	0	0	1	0	0	0	0	0
AAFGFEGTPIHIIAR	0	0	1	0	0	0	0	0	1	0	0	0	0	0	0	0
AAFGFEGTPVHIIAR	0	0	0	0	0	0	0	0	0	0	0	1	0	0	0	0
AAFGSDEVYVEK	0	0	1	1	0	0	0	0	0	0	0	0	0	0	0	0
AAFGYIASGAEDTFTLR	0	0	0	0	0	0	0	0	0	0	0	0	0	0	0	1
AAFIGDSSLVEDSTPK	0	0	0	0	0	0	0	0	0	0	0	1	0	0	0	0
AAFIGGFDSTSNVR	0	0	0	0	0	1	0	0	0	0	0	0	0	0	0	0
AAFKPTYER	0	1	0	0	1	0	0	0	0	1	0	0	0	0	0	0
AAFLDGDFLHPR	0	0	0	0	0	0	0	0	0	0	1	0	0	0	1	0
AAFNDFSK	0	1	0	0	0	0	0	0	0	0	1	0	0	1	0	0
AAFNSAVDAVR	0	1	0	1	1	0	0	0	0	1	1	0	0	0	1	0
AAFPEQDIFR	0	0	1	1	0	0	0	0	0	0	0	0	0	0	0	0
AAFPGGSITGAPK	0	1	0	0	1	0	1	0	0	1	1	0	0	1	1	0
AAFPLSLQQEAQIADSR	0	1	0	0	1	0	0	0	0	1	0	0	0	0	0	0
AAFPQGVGDYLFER	0	0	0	0	0	0	0	0	1	0	0	0	0	0	0	0
AAFQTSEVAEK	0	1	0	0	1	0	0	0	0	1	0	0	0	0	0	0
AAFSDFSK	0	1	0	0	1	0	0	0	0	1	0	0	0	0	0	0
AAFSEHEQSVR	0	1	0	0	0	0	0	0	0	0	1	0	0	0	0	0
AAFSKPIK	0	0	0	0	0	0	1	0	0	0	0	0	0	0	0	0
AAFTAAATGR	0	0	1	0	0	0	0	0	0	0	0	0	0	0	0	0
AAFTAIVEK	0	0	0	0	0	0	0	1	0	0	1	0	0	0	0	0
AAFTVASIDLGAHPEFLGK	0	0	0	0	0	1	0	0	1	0	0	0	0	0	0	0
AAGADFVGEDDLVAK	0	1	1	0	0	0	0	0	0	0	0	0	0	0	0	1
AAGADFVK	0	1	0	1	0	0	0	0	1	0	0	1	1	0	0	0
AAGAPVQVNVGK	0	0	0	0	0	0	0	1	0	0	1	0	0	0	0	0
AAGASAQVLGQEGK	0	1	1	0	0	0	0	0	0	0	0	0	0	0	0	1
AAGDKPENGVFWESAGEGEYTVADITK	0	1	0	0	1	0	0	0	0	1	1	0	0	1	1	0
AAGDSAENGVFWESAGEGEYTVADINK	0	0	0	0	0	0	0	0	0	1	0	0	0	0	0	0
AAGDTSSPSWPSK	0	0	0	0	0	0	0	1	0	0	1	0	0	0	0	0
AAGEAPAAPQVTAEDASASLAELLNAGLGGSDNE	0	1	0	0	1	0	0	0	0	1	0	0	0	0	0	0
AAGEDVIALLAQANPQTR	0	1	0	0	0	0	0	0	0	0	0	0	0	1	0	0
AAGELPAAPQVSVEEASANLAELLNAGLGGSDND	0	1	0	0	1	0	0	0	0	1	0	0	0	0	0	0
AAGEQPWQIGR	0	0	0	0	0	0	0	1	0	0	1	0	0	0	0	0
AAGFDGVEIHGANGYLLDQFLQDSTNK	0	0	0	0	0	0	0	1	0	0	1	0	0	0	0	0
AAGFTPLAHGSQPWQDGTVFENLVLSK	0	0	0	0	0	0	0	1	0	0	1	0	0	0	0	0
AAGGTAVANHDSVTDGGR	0	0	0	0	0	0	0	1	0	0	1	0	0	0	0	0
AAGHDLVLIHRPSSQIQR	0	0	0	0	0	0	0	1	0	0	1	0	0	0	0	0
AAGIAAIDTVYSDVDNTEGFEAEVR	0	0	1	1	0	0	0	0	0	0	0	0	0	0	0	0
AAGIADQEIVWVASR	0	0	0	0	0	0	1	0	0	0	0	0	0	0	0	0
AAGIAIVTGDTK	0	1	0	0	1	0	0	0	0	1	0	0	0	0	0	0
AAGIGGLGGAGFPTAAK	0	0	0	0	0	0	0	1	0	0	1	0	0	0	0	0
AAGIGVQFNDGDNTAR	0	0	0	0	0	0	0	1	0	0	1	0	0	0	0	0
AAGIPFEEAVSEYSSR	0	0	0	0	0	0	0	1	0	0	1	0	0	0	0	0
AAGITSGSARPNSQK	0	0	0	0	0	0	0	1	0	0	1	0	0	0	0	0
AAGIVPAGFYR	0	0	0	0	0	0	0	1	0	0	1	0	0	0	0	0
AAGLASYSGLIDDAIAWAK	0	1	0	0	1	0	0	0	0	1	0	0	0	0	0	0
AAGLATGNVSTAELQDATPAALVAHVTSR	0	1	0	0	1	0	0	0	0	1	1	0	0	1	0	0
AAGLEVLAIR	0	0	0	0	0	0	0	1	0	0	1	0	0	0	0	0
AAGLGIAYHAKPK	0	1	0	0	1	0	0	0	0	1	1	0	0	0	1	0
AAGLHLEK	0	0	0	0	0	0	0	1	0	0	1	0	0	0	0	0
AAGLNIFGPTEGAAQLEGSK	0	1	0	0	1	0	0	0	0	1	1	0	0	0	0	0
AAGLPGSIEQIR	0	1	0	0	0	0	0	0	0	0	1	0	0	1	0	0
AAGLPPFAHLALLR	0	0	0	0	0	0	0	1	0	0	1	0	0	0	0	0
AAGLPTPEVFVTAER	0	0	0	0	0	0	0	0	0	0	1	0	0	0	0	0
AAGLSDLSLK	0	1	0	0	1	0	0	0	0	1	1	0	0	0	0	0
AAGLSFGAPQTLSR	0	1	0	0	1	0	0	0	0	1	0	0	0	0	0	0
AAGLSFGEAK	0	1	0	0	0	0	0	0	0	1	1	0	0	1	1	0
AAGLSGEVEQQLFDALQR	0	0	0	0	0	0	0	1	0	0	1	0	0	0	0	0
AAGLSQYEHLIDDAIAWGK	0	1	0	0	1	0	0	0	0	1	0	0	0	0	0	0
AAGLSYAAAR	0	0	0	0	0	0	0	1	0	0	1	0	0	0	0	0
AAGLTHFSHLIDDAIAYGK	0	0	0	0	0	0	0	0	0	0	1	0	0	0	0	0
AAGPTLEINHR	0	1	0	0	1	0	0	0	0	1	0	0	0	0	0	0
AAGQADAVIDLR	0	0	0	0	0	0	0	1	0	0	1	0	0	0	0	0
AAGSTEIGDAISEEYLYPVAHR	0	0	0	0	0	0	0	0	0	1	0	0	0	0	0	0
AAGVETEVFFEVEADPTLSIVR	0	1	0	0	1	0	0	0	0	1	0	0	0	0	0	0
AAGVETEVFFEVEADPTLTIVR	0	1	0	0	1	0	0	0	0	1	1	0	0	0	1	0
AAGVETEVFFEVEADPTLTVVR	0	1	0	0	0	0	0	0	0	0	1	0	0	1	0	0
AAGVNGPDVLQR	0	0	0	0	0	0	0	1	0	0	1	0	0	0	0	0
AAGVNRPDILQR	0	1	0	0	1	0	0	0	0	1	1	0	0	0	1	0
AAGVPFGPLFGK	0	0	0	0	0	0	0	0	0	0	0	0	0	0	0	1
AAGVPIIVAINK	0	0	1	0	0	0	0	0	0	0	0	0	0	0	0	0
AAGVPIVVAVNK	0	0	0	0	0	0	0	1	0	0	1	0	0	0	0	0
AAGVPVVVAVNK	0	1	0	0	0	0	0	0	0	1	1	0	0	1	0	0
AAGVTQVAFDR	0	0	0	0	0	0	0	1	0	0	1	0	0	0	0	0
AAGVVAFSSGNHAQAIALSAR	0	0	0	0	0	0	0	1	0	0	1	0	0	0	0	0
AAGYDKPFK	0	1	0	0	1	0	0	0	0	1	1	0	0	1	1	0
AAGYEEQEILTILGQK	0	0	0	0	0	0	0	0	0	0	0	1	0	0	0	0
AAGYSAEEGSGGSVLLTR	0	0	0	0	0	0	0	0	0	1	0	0	0	0	0	0
AAGYSVGTTPR	0	0	1	0	0	0	0	0	0	0	0	0	0	0	0	0
AAGYTAVISHR	0	0	0	0	0	0	0	1	0	0	1	0	0	0	0	0
AAGYTNIEFHK	0	1	0	1	1	0	0	0	0	1	1	0	0	1	1	0
AAGYTNIEYLK	0	0	0	0	0	0	0	1	0	0	1	0	0	0	0	0
AAHAALGVEIR	0	0	0	0	0	0	0	1	0	0	1	0	0	0	0	0
AAHAQDIYLHIDDSLVGHLAEEAYQPEFGAR	0	0	0	0	0	0	0	1	0	0	1	0	0	0	0	0
AAHGLPPVDEQR	0	0	0	0	0	0	0	1	0	0	1	0	0	0	0	0
AAHGPFVSVDQLLEVK	0	0	0	0	0	0	0	1	0	0	1	0	0	0	0	0
AAHIDHVQISVNETLGVENR	0	0	0	0	0	0	0	1	0	0	1	0	0	0	0	0
AAHITDYSNASR	0	0	0	0	0	0	0	0	1	0	0	0	0	0	0	0
AAHLASGLGLR	0	1	0	0	0	0	0	0	0	1	1	0	0	1	0	0
AAHLEGLVNR	0	0	0	0	0	0	0	1	0	0	1	0	0	0	0	0
AAHLPYTAERPLR	0	0	0	0	0	0	0	0	0	0	0	0	0	1	0	0
AAHNATFWEGLS	0	0	0	0	0	0	0	0	0	0	0	1	0	0	0	0
AAHPGLQLVTPGIRPAGSAQDDQR	0	0	0	0	0	0	0	1	0	0	1	0	0	0	0	0
AAHPYETPAYEVWR	0	0	0	0	0	0	0	1	0	0	1	0	0	0	0	0
AAHQASFWEGLK	0	0	0	0	0	0	0	0	1	0	0	0	0	0	0	0
AAHSFNLLDAR	0	1	0	0	1	0	0	0	0	1	1	0	0	1	1	0
AAHTVLEDIGYFDTK	0	0	0	0	0	0	0	0	0	0	0	0	1	0	0	0
AAIAAAEANPQLK	0	0	0	0	0	0	1	0	0	1	0	0	0	0	0	0
AAIAAAQANPNAK	0	1	0	0	1	0	0	0	0	1	1	0	0	1	1	0
AAIAAELK	0	0	0	0	0	0	0	1	0	0	1	0	0	0	0	0
AAIAATLPK	0	0	0	0	0	0	0	1	0	0	1	0	0	0	0	0
AAIADGAKPSDLNRPGHVFPLR	0	1	0	0	1	0	0	0	0	1	1	0	0	0	1	0
AAIASSQIVDR	0	0	0	0	0	0	0	0	0	0	0	1	0	0	0	0
AAIAYGADEVDVVFPYR	0	1	0	0	1	0	0	0	0	1	1	0	0	1	1	0
AAIDDAIHQAEQLAAGFNSK	0	1	0	0	0	0	0	0	0	0	1	0	0	1	0	0
AAIDDAVHQAQELAAGFHSK	0	1	0	0	1	0	0	0	0	1	1	0	0	0	1	0
AAIDFLNHHFANLQTK	0	0	0	0	0	0	0	0	0	0	0	0	0	0	0	1
AAIDFLNNHFANLQTAEER	0	0	1	0	0	0	0	0	0	0	0	0	0	0	0	0
AAIDNAIHQAQELANGFHR	0	1	0	0	1	0	0	0	0	1	0	0	0	0	0	0
AAIDNIVGHGRPAR	0	0	0	0	0	0	0	0	0	0	0	0	0	0	0	1
AAIDNLVSLGRPSR	0	0	1	0	0	0	0	0	0	0	0	0	0	0	0	0
AAIDTHGVGAGAVR	0	0	0	0	0	0	0	0	1	0	0	0	0	0	0	0
AAIDTLSTLTGR	0	0	0	0	0	0	0	0	1	0	0	0	0	0	0	0
AAIEAEAQAEGWEALHR	0	0	0	0	0	0	0	1	0	0	0	0	0	0	0	0
AAIEFLTHSFNNLLSK	0	0	1	1	0	0	0	0	0	0	0	0	0	0	0	0
AAIEHELPSLPWTDPRPGAQVAR	0	0	0	0	0	0	0	1	0	0	1	0	0	0	0	0
AAIELAQR	0	1	0	0	1	0	0	0	0	1	1	0	0	1	0	1
AAIETGVATLPYPK	0	0	0	0	0	0	0	1	0	0	1	0	0	0	0	0
AAIFYNQPIR	0	0	1	1	0	0	0	0	0	0	0	0	0	0	0	0
AAIGVAALPK	0	0	0	0	0	0	0	1	0	0	1	0	0	0	0	0
AAIIGGANATSNVR	0	0	1	0	0	0	0	0	0	0	0	0	0	0	0	0
AAIIGLTK	0	1	0	0	0	0	0	0	0	0	1	0	0	1	0	0
AAIISLTK	0	0	0	0	0	1	0	0	1	0	0	1	1	0	0	0
AAIKPVFNLTGTVLHTNLGR	0	0	0	0	0	0	1	0	0	0	0	0	0	0	0	0
AAILHSIADPAEVGVER	0	0	0	0	0	0	0	1	0	0	1	0	0	0	0	0
AAILLDTK	0	1	0	0	1	0	1	0	0	1	1	0	0	1	1	0
AAILNTAR	0	1	0	0	1	0	0	0	0	1	1	0	0	1	1	0
AAILPLSK	0	0	0	0	1	1	0	0	1	0	0	0	0	0	0	0
AAILTESDYR	0	1	0	0	1	0	0	0	0	1	1	0	0	1	1	0
AAINEASDVAALDNVR	0	1	0	0	1	0	0	0	0	1	1	0	0	0	1	0
AAINENTAAILIEPIQGEAGINVPPEGYLK	0	0	0	0	0	0	0	0	0	0	0	1	0	0	0	0
AAIPGVAQAGK	0	0	1	0	0	0	0	0	0	0	0	0	0	0	0	0
AAIQYAVDNNR	0	0	0	0	0	0	0	0	0	0	0	1	0	0	0	0
AAISSYEGQVNEPDPAVLEK	0	0	0	0	0	0	0	1	0	0	1	0	0	0	0	0
AAITAAWR	0	1	0	0	1	0	0	0	0	1	1	0	0	0	1	0
AAITAAYR	0	1	0	0	0	0	0	0	0	1	1	0	0	1	0	0
AAITAEIR	0	1	0	0	0	0	0	0	0	1	1	0	0	0	1	0
AAITAEVR	0	1	0	0	1	0	0	0	0	1	1	0	0	1	0	0
AAIVGLTK	0	1	0	0	1	0	0	0	0	1	0	0	0	0	0	0
AAIVPSQTHVAPPPPVAPPPAPVQPVSAAPVVVPR	0	0	0	0	0	0	0	1	0	0	1	0	0	0	0	0
AAIVTDTGGVDDK	0	0	0	0	0	0	0	0	0	0	0	0	0	0	0	1
AAKPAQPETVEVLQSALNALEER	0	1	0	0	1	0	0	0	0	1	0	0	0	0	0	0
AAKPELAHTLNGSGLAVGR	0	0	0	0	0	0	0	0	1	0	0	0	0	0	0	0
AAKPQGGIGLLTVK	0	1	0	0	1	0	0	0	0	1	1	0	0	0	1	0
AALAEVDVLLVR	0	0	0	0	0	0	0	1	0	0	1	0	0	0	0	0
AALAGAVNTLK	0	1	0	0	1	0	0	0	0	1	1	0	0	0	1	0
AALAGQVPPPLPK	0	0	0	0	0	0	0	1	0	0	1	0	0	0	0	0
AALAIEGK	0	0	1	1	0	0	0	0	0	0	0	0	0	0	0	0
AALASALGEYFER	0	1	0	0	1	0	1	0	0	1	1	0	0	1	1	0
AALAWTEQLAR	0	0	0	0	0	0	0	1	0	0	1	0	0	0	0	0
AALDAGSAAAAR	0	1	0	0	0	0	0	0	0	0	1	0	0	1	0	0
AALEAGTWSEDQAAHATAEIEK	0	0	1	1	0	0	0	0	0	0	0	0	0	0	0	0
AALEEVGASVTVK	0	0	1	1	0	0	0	0	0	0	0	0	0	0	0	0
AALEHGYDYFGSAITLSPK	0	0	0	0	0	1	0	0	0	0	0	0	0	0	0	0
AALELAEQR	0	1	0	0	1	0	1	0	0	1	1	0	0	1	1	0
AALELLEAR	0	0	0	0	0	0	0	1	0	0	1	0	0	0	0	0
AALESTLAAITESLK	0	1	0	0	1	0	0	0	0	1	1	0	0	1	1	0
AALEWSDAGIHR	0	0	0	0	0	0	0	1	0	0	1	0	0	0	0	0
AALGTHIYTNFLDAK	0	0	1	0	0	0	0	0	0	0	0	0	0	0	0	0
AALHPAEGETLYFVAR	0	0	0	0	0	0	0	1	0	0	1	0	0	0	0	0
AALNAAGLQR	0	0	0	0	0	0	0	1	0	0	1	0	0	0	0	0
AALNPQRPESFYGGGAEGYTDYPTL	0	0	0	0	1	0	0	0	0	1	1	0	0	0	1	0
AALPAVYQLAQGGTAVGTGLNAPK	0	0	0	0	0	0	0	1	0	0	1	0	0	0	0	0
AALPLHHLVEK	0	1	0	0	1	0	0	0	0	1	1	0	0	1	1	0
AALPLNHLVAK	0	1	0	0	1	0	0	0	0	0	0	0	0	0	0	0
AALQLAQGGHK	0	0	0	0	0	0	0	1	0	0	1	0	0	0	0	0
AALQNTILK	0	1	0	0	1	0	0	0	0	1	0	0	0	0	0	0
AALQQAEQQLIELK	0	0	0	0	0	0	1	0	0	0	0	0	0	0	0	0
AALSAVVADAR	0	0	0	0	0	0	0	1	0	0	0	0	0	0	0	0
AALSESGLPAIAALGR	0	1	0	0	1	0	0	0	0	1	0	0	0	0	0	0
AALTTSENQLR	0	0	1	0	0	0	0	0	0	0	0	0	0	0	0	0
AALVDEAQKPLSETWSYQLPADE	0	0	0	0	0	0	0	1	0	0	1	0	0	0	0	0
AALVDHDNIK	0	1	0	0	1	0	0	0	0	1	1	0	0	0	0	0
AALVNADQTLSETWSYQLPANE	0	1	0	0	1	0	0	0	0	1	1	0	0	1	0	0
AALVNGDDTLSETWSYQLPANE	0	1	0	0	1	0	0	0	0	1	0	0	0	0	0	0
AALVNTDQTLSETWSYQLPANE	0	0	0	0	0	0	0	0	0	1	0	0	0	0	0	0
AALVTFVTAGDPDYASSLEILK	0	0	0	0	0	0	0	1	0	0	1	0	0	0	0	0
AALVYAGVDSK	0	0	1	0	0	0	0	0	0	0	0	0	0	0	0	0
AALWDYFVR	0	1	0	0	0	0	0	0	0	1	1	0	0	0	1	0
AALWLEGK	0	0	0	0	0	0	0	1	0	0	1	0	0	0	0	0
AALYDDSPR	0	0	0	0	0	0	0	1	0	0	1	0	0	0	0	0
AANALIANNQGR	0	0	0	0	0	0	0	1	0	0	1	0	0	0	0	0
AANATAEIVVYPEADHAFNADYR	0	1	0	0	1	0	0	0	0	1	0	0	0	0	0	0
AANDDLLNSFWLLDSEK	0	1	0	0	1	0	0	0	0	1	1	0	0	1	1	0
AANDLLQK	0	0	0	0	0	1	0	0	1	0	0	0	0	0	0	0
AANEEQPFANPR	0	0	0	0	0	0	0	0	0	0	0	1	0	0	0	0
AANELIGELK	0	0	0	0	0	0	0	0	0	0	0	1	0	0	0	0
AANGYPNVPR	0	0	0	0	0	0	0	1	0	0	1	0	0	0	0	0
AANIIGIQIEFAK	0	1	0	0	1	0	0	0	0	1	1	0	0	1	1	0
AANIIPDFTHAR	0	0	0	0	0	1	0	0	1	0	0	0	1	0	0	0
AANIIPDYTHAR	0	0	0	0	0	0	0	0	1	0	0	1	0	0	0	0
AANILHENIK	0	0	0	0	0	0	0	0	0	1	0	0	0	0	0	0
AANLSDIPTSTPASDALSK	0	1	0	0	0	0	0	0	0	0	1	0	0	1	0	0
AANLSEEELALALHGILPELVAGQK	0	0	1	1	0	0	0	0	0	0	0	0	0	0	0	0
AANQPLVASPLVFASEAEIR	0	0	0	0	0	0	0	1	0	0	1	0	0	0	0	0
AANSSYQPLPK	0	0	0	0	0	0	1	0	0	0	0	0	0	0	0	0
AANSYVTGPLFLSVGDTLFGK	0	0	1	0	0	0	0	0	0	0	0	0	0	0	0	0
AANTQALWDEAQR	0	1	0	0	0	0	0	0	0	0	1	0	0	1	0	0
AANVGVIIER	0	1	0	0	1	0	0	0	0	1	1	0	0	1	1	0
AANVPIIVAINK	0	0	0	0	0	0	0	0	0	0	0	0	0	0	0	1
AANVPVVVAVNK	0	0	0	0	0	0	1	0	0	0	0	0	0	0	0	0
AANVVGPQIEFAK	0	0	0	0	0	0	1	0	0	0	0	0	0	0	0	0
AAPAALSADAEAR	0	0	0	0	0	0	0	1	0	0	1	0	0	0	0	0
AAPAARPGWDNVPAPAEPTYR	0	1	0	0	0	0	0	0	0	0	1	0	0	1	0	0
AAPAIIFIDEIDAVGR	0	0	0	0	0	0	0	0	0	0	0	0	0	0	0	1
AAPAPAAAAPK	0	1	0	0	1	0	0	0	0	1	0	0	0	0	0	0
AAPAPAPAAAPK	0	1	0	0	1	0	0	0	0	1	0	0	0	0	0	0
AAPAPVAAPK	0	1	0	0	0	0	0	0	0	0	1	0	0	1	0	0
AAPAPVQAAAPK	0	0	0	0	0	0	0	0	0	1	0	0	0	0	0	0
AAPAVANLYTTK	0	0	0	0	0	0	0	1	0	0	1	0	0	0	0	0
AAPAVVNVYNR	0	1	0	0	1	0	0	0	0	1	1	0	0	1	1	0
AAPAYNIR	0	0	1	1	0	0	0	0	0	0	0	0	0	0	0	0
AAPDYGIEVVTLPIEK	0	0	0	0	0	0	1	0	0	0	0	0	0	0	0	0
AAPETLGVTAVDAHTLR	0	1	0	0	1	0	0	0	0	1	0	0	0	0	0	0
AAPGLADAR	0	0	0	0	0	0	0	1	0	0	1	0	0	0	0	0
AAPIDLYR	0	0	0	0	0	0	0	1	0	0	1	0	0	0	0	0
AAPLAKPAVEAVK	0	0	0	0	0	0	1	0	0	0	0	0	0	0	0	0
AAPLELPLLDSLER	0	1	0	0	1	0	0	0	0	1	0	0	0	0	0	0
AAPLSDETIAEFK	0	1	0	0	1	0	0	0	0	1	0	0	0	0	0	0
AAPNTIPTAAK	0	1	0	0	1	0	1	0	0	1	1	0	0	0	1	0
AAPSERPQDSDYQLSQALSLLK	0	0	0	0	0	0	0	1	0	0	1	0	0	0	0	0
AAPSGTPVLVNGR	0	1	0	0	1	0	0	0	0	1	1	0	0	1	1	0
AAPSYEELSNSQELLETGIK	0	1	0	0	1	0	0	0	0	1	0	0	0	1	0	0
AAPSYEELSSSQELLETGIK	0	1	0	0	1	0	0	0	0	1	1	0	0	1	1	0
AAPTGTPVLVNGR	0	1	0	0	0	0	0	0	0	1	1	0	0	0	1	0
AAPTIVRPGWDNVPAPAEPTYR	0	1	0	0	1	0	0	0	0	1	0	0	0	0	0	0
AAQAEPDEDVLVDAR	0	0	0	0	0	0	0	1	0	0	1	0	0	0	0	0
AAQAGEANGAALDAQAADVEQR	0	1	0	0	1	0	0	0	0	0	0	0	0	0	0	0
AAQALANTIIDHGPEAIAR	0	0	1	0	0	0	0	0	0	0	0	0	0	0	0	0
AAQALIDAAR	0	0	0	0	0	0	0	0	0	1	1	0	0	0	1	0
AAQAQASSDAQLLR	0	0	0	0	0	0	0	1	0	0	1	0	0	0	0	0
AAQDISEDYEYIK	0	0	0	0	0	1	0	0	1	0	0	0	1	0	0	0
AAQDNTHQVGAPSTDFHK	0	0	0	0	0	1	0	0	0	0	0	0	0	0	0	0
AAQEAAATAGAEPAVVADVAVAEPVAKPAAVEER	0	0	0	0	0	0	0	1	0	0	0	0	0	0	0	0
AAQEEEFSLELR	0	1	0	0	1	0	1	0	0	1	1	0	0	1	1	0
AAQELAVEPK	0	0	0	0	0	0	0	1	0	0	1	0	0	0	0	0
AAQGAFHGIVDYTELPLVSTDFNHDPHSAIVDGTQTR	0	1	0	0	1	0	0	0	0	1	1	0	0	0	1	0
AAQGAFHGIVDYTELPLVSVDFNHDPHSAIVDGTQTR	0	1	0	0	1	0	0	0	0	1	1	0	0	1	1	0
AAQGDITTPGGAR	0	1	0	0	1	0	0	0	0	1	1	0	0	1	1	0
AAQGIGAGLLTAR	0	1	0	0	1	0	1	0	0	1	1	0	0	1	1	0
AAQGKPSVDHDDIPQAEQQAILR	0	0	0	0	0	0	0	0	0	1	0	0	0	0	0	0
AAQGQSPDELLAILASK	0	1	0	0	1	0	0	0	0	1	1	0	0	0	1	0
AAQGVVPQPLNAEQTAGLVELLK	0	0	0	0	0	0	0	1	0	0	1	0	0	0	0	0
AAQGYDVVGSIR	0	0	0	0	0	0	0	1	0	0	1	0	0	0	0	0
AAQIIVSDVEGEPGWYR	0	0	0	0	0	0	0	1	0	0	1	0	0	0	0	0
AAQIVGRPIEDLR	0	0	0	0	0	1	0	0	0	0	0	0	0	0	0	0
AAQLDVPLFTVR	0	0	0	0	0	0	0	0	0	1	0	0	0	0	0	0
AAQLNEAYQTLK	0	0	0	0	0	0	0	1	0	0	1	0	0	0	0	0
AAQLSEIFANR	0	0	0	0	0	0	0	0	1	0	0	0	0	0	0	0
AAQLSEIFTNK	0	0	0	0	0	1	0	0	0	0	0	0	0	0	0	0
AAQLSELVVTLGAHAGDEGK	0	0	0	0	0	0	0	1	0	0	1	0	0	0	0	0
AAQLSEVFTNK	0	0	0	0	0	1	0	0	1	0	0	1	1	0	0	0
AAQNDDQLNIDFVGK	0	0	0	0	0	0	0	1	0	0	1	0	0	0	0	0
AAQQAGIDGLDEFLVGPTAVATSTEDVVAPAK	0	0	0	0	0	0	0	0	0	0	0	1	0	0	0	0
AAQQNDDLTQIAPLLK	0	0	0	0	0	0	0	0	0	0	0	1	0	0	0	0
AAQSDEELYEIITEAGSNNEA	0	0	0	0	0	0	0	0	0	1	0	0	0	0	0	0
AAQSISGGNDLFNGR	0	0	0	0	0	0	0	1	0	0	1	0	0	0	0	0
AAQSLVNQR	0	1	0	0	1	0	0	0	0	1	0	0	0	0	0	0
AAQTAYAAAAVR	0	0	0	0	0	0	0	1	0	0	1	0	0	0	0	0
AAQTLGLDVAGVDILR	0	1	0	0	0	0	0	0	0	1	1	0	0	0	1	0
AAQWLLDHAADYGFVVR	0	0	0	0	0	0	0	0	0	0	0	0	0	0	0	1
AARPDIQISSDFIVGFPGETTEDFEK	0	1	0	0	1	0	0	0	0	1	0	0	0	0	0	0
AARPKPQRPVQQQESYSQPAYTQQSEPVVEKPSAR	0	0	1	1	0	0	0	0	0	0	0	0	0	0	0	0
AARPLHTDAGSLTGGHYDISGHTIR	0	1	0	0	0	0	0	0	0	0	1	0	0	1	0	0
AASAAGDDLSAAAVEIK	0	0	0	0	0	0	0	1	0	0	1	0	0	0	0	0
AASAAGLSIHVPFAPGR	0	1	0	0	0	0	0	0	0	1	0	0	0	0	0	0
AASDAELIAWVDEQDRPLGSLPR	0	0	0	0	0	0	0	1	0	0	1	0	0	0	0	0
AASDENNWDLNYGEIAK	0	1	0	0	0	0	0	0	0	1	1	0	0	0	1	0
AASDEYHWDLNYGEIAK	0	1	0	0	1	0	0	0	0	1	0	0	0	1	0	0
AASDEYNWDLNYGEIAK	0	1	0	0	1	0	1	0	0	1	1	0	0	1	1	0
AASDLIVK	0	0	1	0	0	0	0	0	0	0	0	0	0	0	0	1
AASDVVVAVIEETFAEFAQGR	0	1	0	0	0	0	0	0	0	0	0	0	0	1	0	0
AASEAIAEVEVISANQLSDEQLAR	0	1	0	0	1	0	0	0	0	1	0	0	0	0	0	0
AASEAISEVEVTSANALSDEQLK	0	1	0	1	0	0	0	0	0	0	0	0	0	1	0	0
AASEEYGWDLPFGEIAK	0	0	1	1	0	0	0	0	0	0	0	0	0	0	0	0
AASEEYNWDLNYGEIAK	0	1	0	0	0	0	0	0	0	0	0	0	0	0	0	0
AASEPVDIANFQTLLAK	0	0	0	0	0	0	1	0	0	0	0	0	0	0	0	0
AASEQGKPPLDIHVLPR	0	1	0	0	1	0	0	0	0	1	0	0	0	0	0	0
AASEVSQIALDTEFVR	0	0	0	0	0	0	1	0	0	0	0	0	0	0	0	0
AASGTYVFNER	0	1	0	0	1	0	0	0	0	1	1	0	0	0	1	0
AASIEALK	0	1	0	0	1	0	1	1	0	1	1	0	0	1	1	0
AASIVAEQIAGNDTIEFK	0	0	0	0	0	0	0	0	1	0	0	0	0	0	0	0
AASLANGLLNIDLVR	0	0	0	0	0	0	0	1	0	0	1	0	0	0	0	0
AASLENTNLTEFVLR	0	0	0	0	0	0	1	0	0	0	0	0	0	0	0	0
AASLLEEEGWLLPAGK	0	0	0	0	0	0	1	0	0	0	0	0	0	0	0	0
AASNLFITQPTISNTIK	0	0	0	0	0	0	0	0	0	0	0	1	0	0	0	0
AASPTSANFVEVGQSVK	0	0	0	0	0	0	0	1	0	0	1	0	0	0	0	0
AASQSIIPVDTK	0	1	0	0	1	0	0	0	0	1	1	0	0	1	1	0
AASSEQLSAAFK	0	0	0	0	0	0	0	0	0	1	0	0	0	0	0	0
AASSLTGDNSTIPNHK	0	0	0	0	0	0	0	0	0	0	0	1	0	0	0	0
AASVALFSGHASQGASTITQQLAR	0	1	0	0	1	0	0	0	0	1	1	0	0	1	1	0
AASWQLALLSSR	0	1	0	0	1	0	0	0	0	1	0	0	0	0	0	0
AASYAPTLISHGDLVLPYVR	0	1	0	0	0	0	0	0	0	0	0	0	0	1	0	0
AASYAPTLISHGDQVLPYVR	0	1	0	0	1	0	0	0	0	1	1	0	0	0	1	0
AASYEEIK	0	1	0	0	1	0	0	0	0	1	1	0	0	1	1	0
AATAGAANSAALDAQVAGVEK	0	1	0	0	0	0	0	0	0	0	1	0	0	1	0	0
AATAGNGNEAAIEAQAAGVEQR	0	1	0	0	1	0	0	0	0	0	0	0	0	0	0	0
AATALQLEQVLR	0	1	0	0	1	0	0	0	0	1	1	0	0	0	1	0
AATEAILQANDIAPGHYPITWEAR	0	0	0	0	0	0	0	1	0	0	1	0	0	0	0	0
AATEPAHRPAFFR	0	1	0	0	1	0	0	0	0	1	0	0	0	0	1	0
AATFAASLGLK	0	1	0	0	1	0	0	0	0	1	1	0	0	1	0	0
AATGAGIAGAAGVAGAAETSK	0	0	0	0	0	1	0	0	0	0	0	0	0	0	0	0
AATGVDALTHAIEGYITK	0	0	0	0	0	0	0	0	0	1	0	0	0	1	0	0
AATGVDALTHAIEGYITR	0	1	0	0	1	0	0	0	0	1	1	0	0	1	0	0
AATHDVLAGLTAR	0	1	0	0	1	0	0	0	0	1	1	0	0	1	1	0
AATIIDAEHVK	0	0	0	0	0	0	0	0	1	0	0	0	0	0	0	0
AATIIDAENVK	0	0	0	0	0	1	0	0	0	0	0	0	0	0	0	0
AATIIDAEQVK	0	0	0	0	0	0	0	0	0	0	0	1	0	0	0	0
AATILAEQLEAFVDLR	0	1	0	0	1	0	1	0	0	1	1	0	0	1	1	0
AATITDAENVPK	0	0	0	0	0	0	0	0	1	0	0	0	1	0	0	0
AATLFNDAQR	0	1	0	0	1	0	0	0	0	1	0	0	0	0	0	0
AATLFTDAQR	0	1	0	0	1	0	0	0	0	1	1	0	0	0	1	0
AATLFTDEQR	0	1	0	0	0	0	0	0	0	0	1	0	0	1	0	0
AATPLQEELLSHWQEQGFSIHFHGQN	0	1	0	0	1	0	0	0	0	1	0	0	0	0	0	0
AATPTAAAELAVPVLNEELLR	0	0	1	1	0	0	0	0	0	0	0	0	0	0	0	0
AATPTEPVEDVK	0	0	1	0	0	0	0	0	0	0	0	0	0	0	0	0
AATVPEVGKPGFTLPEDEIEFGVGIHGEPGYR	0	0	1	1	0	0	0	0	0	0	0	0	0	0	0	0
AATWLLAPQAPK	0	0	1	1	0	0	0	0	0	0	0	0	0	0	0	0
AATYAASLGLK	0	1	0	0	1	0	0	0	0	1	1	0	0	1	1	0
AATYANWPTLR	0	1	0	0	1	0	0	0	0	1	1	0	0	1	1	0
AATYANWPVLR	0	1	0	0	1	0	1	0	0	1	0	0	0	0	1	0
AATYEQIK	0	1	0	0	1	0	0	0	0	1	0	0	0	0	0	0
AATYLSANELSLTDK	0	0	1	0	0	0	0	0	0	0	0	0	0	0	0	0
AAVAAAIAR	0	1	0	0	1	0	1	0	0	1	1	0	0	1	1	0
AAVAATQAQLDAAR	0	0	0	0	0	0	0	1	0	0	1	0	0	0	0	0
AAVAFAPGKPLEIVEIDVAPPK	0	1	0	0	1	0	0	0	0	1	1	0	0	1	1	0
AAVAFGPGQPLK	0	1	0	0	1	0	0	0	0	1	1	0	0	1	1	0
AAVAGADGSSLR	0	0	0	0	0	0	0	1	0	0	1	0	0	0	0	0
AAVAQAELNLQDTQLTSPAEGTILTR	0	0	0	0	0	0	1	0	0	0	0	0	0	0	0	0
AAVDAGSAAASAVGEVK	0	1	0	0	0	0	0	0	0	1	1	0	0	1	0	0
AAVDAGSAAASVVGEVK	0	1	0	0	1	0	0	0	0	1	0	0	0	0	0	0
AAVDSGVESAQR	0	1	0	0	1	0	1	0	0	1	1	0	0	0	1	0
AAVDTLIVIPNDR	0	0	0	0	0	1	0	0	1	0	0	1	1	0	0	0
AAVDYSVQYIPQR	0	0	0	0	0	0	0	0	0	0	0	0	0	0	0	1
AAVEAEIAR	0	0	1	1	0	0	0	0	0	0	0	0	0	0	0	0
AAVEEGIVAGGGTALVNIYQK	0	0	0	0	0	1	0	0	1	0	0	0	0	0	0	0
AAVEEGIVAGGGTALVNVIPAVADLELTGDEATGR	0	0	0	0	0	0	0	0	0	0	0	0	0	0	0	1
AAVEEGIVAGGGTALVNVYQK	0	0	0	0	0	0	0	0	1	0	0	0	0	0	0	0
AAVEEGIVSGGGTALVNVIEK	0	0	1	0	0	0	0	0	0	0	0	0	0	0	0	0
AAVEEGVVAGGGTALVR	0	0	0	0	0	0	1	0	0	0	0	0	0	0	0	0
AAVEEGVVAGGGVALIR	0	1	0	0	1	0	0	0	0	1	1	0	0	1	1	0
AAVEEGVVAGGGVALVR	0	1	0	0	1	0	0	0	0	1	1	0	0	0	1	0
AAVEEGVVPGGGVALVR	0	0	0	0	0	0	0	1	0	0	1	0	0	0	0	0
AAVEGTDKPVLETA	0	0	1	0	0	0	0	0	0	0	0	0	0	0	0	0
AAVEHGYDYFGSAITLSPK	0	0	0	0	0	0	0	0	1	0	0	0	0	0	0	0
AAVELAQEWR	0	0	1	1	0	1	0	0	1	0	0	1	1	0	0	0
AAVELAVK	0	1	0	0	1	0	0	0	0	1	1	0	0	1	1	0
AAVELIQPGHR	0	1	0	0	0	0	0	0	0	1	0	0	0	0	0	0
AAVEQATINLQYANVTSPITGVSGK	0	1	0	0	1	0	0	0	0	1	0	0	0	0	0	0
AAVEQWSAGATGLGVR	0	1	0	0	1	0	0	0	0	1	1	0	0	0	1	0
AAVESDDISSLTK	0	0	1	0	0	0	0	0	0	0	0	0	0	0	0	0
AAVEYDIFAR	0	1	0	0	1	0	0	0	0	1	0	0	0	0	0	0
AAVFLVGEETEETPSELDIVR	0	0	1	1	0	0	0	0	0	0	0	0	0	0	0	0
AAVGADFPIIFR	0	0	0	0	0	0	0	1	0	0	1	0	0	0	0	0
AAVGDALKPFEER	0	1	0	0	1	0	0	0	0	0	0	0	0	0	0	0
AAVGDLLAFTDSR	0	0	0	0	0	0	0	1	0	0	1	0	0	0	0	0
AAVHTITQGLEK	0	0	0	0	0	0	0	0	1	0	0	0	0	0	0	0
AAVKPEQFR	0	0	0	0	0	0	0	1	0	0	1	0	0	0	0	0
AAVLASEQALR	0	1	0	0	1	0	0	0	0	1	0	0	0	0	0	0
AAVLLADSFK	0	1	0	0	1	0	1	0	0	1	1	0	0	1	1	0
AAVLPANLIQAQR	0	1	0	0	1	0	0	0	0	1	1	0	0	0	1	0
AAVLPLSK	0	0	0	0	0	1	0	0	1	0	0	1	1	0	0	0
AAVLTVSDTR	0	0	0	0	0	0	0	0	1	0	0	0	0	0	0	0
AAVNGIDVFR	0	0	0	0	0	0	0	1	0	0	1	0	0	0	0	0
AAVPHLPAGSSIVTTTSVQAFNPSEHLLDYAATK	0	0	1	1	0	0	0	0	0	0	0	0	0	0	0	0
AAVQGFPQR	0	0	0	0	0	0	0	1	0	0	1	0	0	0	0	0
AAVQGLSLAQYNLAVSFDEGDGVEQDHEK	0	0	0	0	0	0	1	0	0	0	0	0	0	0	0	0
AAVSAGTELGLK	0	0	0	0	0	0	1	0	0	0	0	0	0	0	0	0
AAVSAIESR	0	1	0	0	1	0	0	0	0	1	1	0	0	0	0	0
AAVSAIETR	0	0	0	0	0	0	0	0	0	1	1	0	0	0	1	0
AAVSSSQTVEALVSQL	0	0	0	0	0	0	0	0	1	0	0	0	0	0	0	0
AAVTTSTLYIVPTPIGNLGDITQR	0	0	0	0	0	0	1	0	0	0	0	0	0	0	0	0
AAVVEEELPSVEAK	0	0	0	0	0	0	0	1	0	0	1	0	0	0	0	0
AAVVHAYGAPLR	0	0	0	0	0	0	0	1	0	0	1	0	0	0	0	0
AAVVSQLGAEVEEK	0	0	0	0	0	0	1	0	0	0	0	0	0	0	0	0
AAVVTHDHQVNVTEK	0	1	0	0	1	0	0	0	0	1	0	0	0	0	0	0
AAVVTQDHQVNVTEK	0	1	0	0	0	0	0	0	0	1	1	0	0	0	1	0
AAVVVPDNVLFEGGK	0	1	0	0	1	0	0	0	0	0	1	0	0	1	1	0
AAVWYGQK	0	0	0	0	0	1	0	0	1	0	0	0	1	0	0	0
AAYAANEYAIER	0	0	0	0	0	1	0	0	0	0	0	0	0	0	0	0
AAYAFEQATDFHTK	0	0	1	1	0	0	0	0	0	0	0	0	0	0	0	0
AAYALGASLGR	0	1	0	0	0	0	0	0	0	0	1	0	0	1	0	0
AAYDAGLK	0	0	1	1	0	0	0	0	0	0	0	0	0	0	0	0
AAYDLLELR	0	1	0	0	1	0	0	0	0	1	1	0	0	0	1	0
AAYDLLGLATYFTAGEQEVR	0	0	1	1	0	0	0	0	0	0	0	0	0	0	0	0
AAYELIGELK	0	0	0	0	0	0	0	0	1	0	0	0	1	0	0	0
AAYELIGELR	0	0	0	0	0	1	0	0	0	0	0	0	0	0	0	0
AAYIGGADATSNVR	0	0	1	1	0	0	0	0	0	0	0	0	0	0	0	0
AAYIGGFDSTSNVR	0	0	0	0	0	0	0	0	1	0	0	0	1	0	0	0
AAYIGGFNSTSNVR	0	0	0	0	0	1	0	0	1	0	0	1	0	0	0	0
AAYLIDDATDIQEAWVK	0	1	0	0	0	0	0	0	0	1	1	0	0	1	0	0
AAYPIDYIENIVTPSK	0	0	0	0	0	1	0	0	0	0	0	0	0	0	0	0
AAYPIHHIDNIVTPSK	0	0	0	0	0	0	0	0	0	0	0	1	0	0	0	0
AAYPINHIDNIVVPSK	0	0	0	0	0	0	0	0	1	0	0	0	0	0	0	0
AAYPLEHVEK	0	0	0	0	0	0	0	1	0	0	1	0	0	0	0	0
AAYQEQEDDGYVVEELSTEIR	0	0	1	1	0	0	0	0	0	0	0	0	0	0	0	0
AAYSSGKPAIGVGAGNTPVVIDDSADIK	0	0	0	0	0	0	1	0	0	0	0	0	0	0	0	0
AAYSSGKPAIGVGAGNTPVVIDETADIK	0	1	0	0	1	0	0	0	0	1	1	0	0	1	1	0
AAYSSGTPAIGVGPGNGPAYIER	0	0	1	1	0	0	0	0	0	0	0	0	0	0	0	0
ADAFAVIVK	0	1	0	0	1	0	1	0	0	1	1	0	0	1	1	0
ADAFIYDSPYNVVAVSK	0	0	0	0	0	0	0	1	0	0	1	0	0	0	0	0
ADAFYQPKPGTDLVWLGAATK	0	0	0	0	0	0	0	0	1	0	0	0	1	0	0	0
ADAGDIVAQQAVAIGADDAALTLHR	0	1	0	0	1	0	0	0	0	1	0	0	0	0	0	0
ADAGPILAQQAVAIDPEDTALSLHGK	0	0	0	0	0	0	0	1	0	0	1	0	0	0	0	0
ADAIIAAADEVLAGK	0	0	0	0	0	0	1	0	0	0	0	0	0	0	1	0
ADALGEGLR	0	0	0	0	0	0	0	1	0	0	1	0	0	0	0	0
ADAPHVSDEELPVLLR	0	0	0	0	0	0	0	1	0	0	1	0	0	0	0	0
ADAPLIQWDATSATLK	0	1	0	0	1	0	0	0	0	1	1	0	0	1	0	0
ADATQTPGGTGALR	0	0	0	0	0	0	0	1	0	0	1	0	0	0	0	0
ADAVLHDTPNILYFIK	0	1	0	0	1	0	0	0	0	1	1	0	0	1	1	0
ADDEISAQLAALK	0	0	0	0	0	0	1	0	0	1	0	0	0	0	1	0
ADDEISEQLAALK	0	1	0	0	1	0	0	0	0	1	1	0	0	0	1	0
ADDGITFGVEK	0	0	0	0	0	0	0	0	0	0	0	1	0	0	0	0
ADDIATDNTVSSTR	0	0	0	0	0	0	0	1	0	0	1	0	0	0	0	0
ADDIGATTHVGNILSSDTFYNADPTFNEQWQR	0	0	0	0	0	0	0	0	0	0	0	1	0	0	0	0
ADDNAEFAALAFK	0	0	0	0	0	0	0	0	0	0	0	1	0	0	0	0
ADDPQLDAVAGGSAGALGR	0	0	0	0	0	0	0	1	0	0	1	0	0	0	0	0
ADDSAEFAALAFK	0	0	0	0	0	0	0	0	1	0	0	0	0	0	0	0
ADDSVFVFAR	0	0	0	0	0	0	0	1	0	0	1	0	0	0	0	0
ADDVLAGAVR	0	0	0	0	0	0	0	1	0	0	1	0	0	0	0	0
ADDVYDDVDGQPQGLTGNDFK	0	0	0	0	0	0	0	1	0	0	0	0	0	0	0	0
ADEAHSIGADPLAGYLNPR	0	0	0	0	0	0	0	1	0	0	1	0	0	0	0	0
ADEALGAAQK	0	0	0	0	0	0	0	1	0	0	1	0	0	0	0	0
ADEEQTVNIGPSVK	0	0	0	0	0	0	0	1	0	0	1	0	0	0	0	0
ADEFIPLLSDAEGR	0	0	0	0	0	0	0	1	0	0	1	0	0	0	0	0
ADEFQDILK	0	1	0	0	0	0	0	0	0	0	0	0	0	1	0	0
ADEGYDVVGTVR	0	1	0	0	1	0	0	0	0	1	1	0	0	0	1	0
ADEIQIYK	0	1	0	0	1	0	0	0	0	1	1	0	0	1	1	0
ADEIQNLR	0	0	0	0	0	0	0	0	0	0	0	0	1	0	0	0
ADEQILDIGDASAQELAEILK	0	1	0	0	1	0	0	0	0	1	0	0	0	0	0	0
ADESYLVGSDLGPAESYLNIER	0	0	0	0	0	1	0	0	1	0	0	0	0	0	0	0
ADETIGNAVVR	0	1	0	0	1	0	0	0	0	1	0	0	0	0	0	0
ADEVHDSLAR	0	0	1	0	0	0	0	0	0	0	0	0	0	0	0	0
ADEVQLHQQQAAGQAQPVR	0	1	0	0	1	0	0	0	0	1	0	0	0	0	0	0
ADFALGGITATIVDLHEK	0	1	0	0	0	0	0	0	0	0	1	0	0	1	0	0
ADFAVSIDENAVHGSDSEASAAR	0	0	0	0	0	0	0	1	0	0	1	0	0	0	0	0
ADFDALPIDELTDVSYK	0	0	0	0	0	0	0	0	0	0	0	1	0	0	0	0
ADFDALPIQEETGLSFASK	0	0	1	0	0	0	0	0	0	0	0	0	0	0	0	0
ADFDALPVQELNDVPYK	0	0	0	0	0	1	0	0	1	0	0	0	1	0	0	0
ADFDALPVQELNDVPYR	0	0	0	0	0	1	0	0	0	0	0	0	0	0	0	0
ADFFVPNHVQVK	0	0	0	0	0	1	0	0	0	0	0	0	0	0	0	0
ADFIGATIR	0	0	0	0	0	0	0	0	1	0	0	0	0	0	0	0
ADFLPGLR	0	0	0	0	0	0	1	0	0	0	0	0	0	0	0	0
ADFLVPNDVQVK	0	0	0	0	0	0	0	0	1	0	0	0	1	0	0	0
ADFNTGDLAHTLILGAEYHR	0	1	0	0	1	0	0	0	0	1	0	0	0	0	0	0
ADFTDSVVDNAFEGGYIAGR	0	0	0	0	0	0	0	0	0	1	0	0	0	0	0	0
ADFTQLSWQLR	0	1	0	0	1	0	0	0	0	1	0	0	0	0	0	0
ADFVGATIR	0	0	0	0	0	0	0	0	1	0	0	0	1	0	0	0
ADGALVAVSR	0	0	0	0	0	0	0	1	0	0	1	0	0	0	0	0
ADGAYLYDVDGK	0	1	0	0	1	0	0	0	0	1	1	0	0	1	1	0
ADGIGSLLPAAR	0	1	0	0	1	0	0	0	0	1	1	0	0	0	0	0
ADGIGSQLPAAR	0	1	0	0	1	0	0	0	0	1	1	0	0	1	1	0
ADGINPEELLGNSSAAAPR	0	1	0	0	1	0	0	0	0	1	0	0	0	0	0	0
ADGISPDELVADIQPPK	0	1	0	0	1	0	0	0	0	1	0	0	0	0	0	0
ADGLVSGAAHSTGDTVRPALQIIK	0	0	0	0	0	0	0	0	1	0	0	0	0	0	0	0
ADGNQVNAIVK	0	0	1	1	0	0	0	0	0	0	0	0	0	0	0	0
ADGPSALIFSR	0	0	0	0	0	0	0	1	0	0	1	0	0	0	0	0
ADGQFVTGGSILYR	0	0	0	0	0	0	0	0	1	0	0	0	0	0	0	0
ADGQYVSGGSILYR	0	0	0	0	0	1	0	0	0	0	0	0	0	0	0	0
ADGQYVTGGSILFR	0	0	0	0	0	0	0	0	0	0	0	1	0	0	0	0
ADGQYVTGGSILYR	0	0	0	0	0	1	0	0	1	0	0	0	1	0	0	0
ADGSELTLHGR	0	0	0	0	0	0	0	1	0	0	1	0	0	0	0	0
ADGVIIATPEHNHTISASLK	0	0	0	0	0	0	0	0	0	0	0	0	0	0	0	1
ADGVIVAADK	0	0	1	1	0	0	0	0	0	0	0	0	0	0	0	0
ADGYVETLLHR	0	0	0	0	0	0	0	0	0	0	0	0	1	0	0	0
ADGYVSSGYYGSGVTK	0	0	0	0	0	0	0	1	0	0	1	0	0	0	0	0
ADHDTFWFDATR	0	1	0	0	1	0	0	0	0	1	1	0	0	1	1	0
ADHFGLAQLHQLR	0	1	0	0	1	0	1	0	0	1	1	0	0	1	1	0
ADIAIIATAANGNK	0	1	0	0	0	0	0	0	0	1	1	0	0	1	0	0
ADIAITPIVGPEVVTGSSR	0	0	0	0	0	0	1	0	0	0	0	0	0	0	0	0
ADIANNHPVTQQTLFELGSVSK	0	1	0	0	1	0	1	0	0	1	1	0	0	1	0	0
ADIDAFVSGGSQAAPATEAAATEAAPK	0	0	0	1	0	0	0	0	0	0	0	0	0	0	0	0
ADIDGLHPGR	0	0	0	0	0	0	0	0	1	0	0	0	0	0	0	0
ADIDLPFER	0	0	0	0	0	1	0	0	1	0	0	0	0	0	0	0
ADIDYAHAEADTTYGK	0	0	0	0	0	1	0	0	1	0	0	0	1	0	0	0
ADIDYATYEAHTTYGVIGVK	0	0	0	0	0	0	0	1	0	0	1	0	0	0	0	0
ADIDYAWEEADTTYGK	0	1	1	1	0	0	0	0	0	0	0	0	0	0	0	1
ADIDYNTSEAHTTYGVIGVK	0	1	0	0	1	0	1	0	0	1	1	0	0	1	1	0
ADIDYNTSEAHTTYGVLGVK	0	1	0	0	1	0	1	0	0	1	1	0	0	1	1	0
ADIELSSLNK	0	0	0	0	0	0	0	0	0	0	0	0	0	0	0	1
ADIGTAHIAGYTLEGK	0	1	0	0	0	0	0	0	0	0	1	0	0	1	0	0
ADIGYAHAEADTTYGK	0	0	0	0	0	0	0	0	0	0	0	1	0	0	0	0
ADIILGLDNNLIHAAK	0	0	0	0	0	0	1	0	0	0	0	0	0	0	0	0
ADIIVEAANGPTTPEATR	0	0	0	0	0	0	0	0	0	0	0	0	1	0	0	0
ADILLVSHSK	0	0	1	1	0	0	0	0	0	0	0	0	0	0	0	0
ADINLPFER	0	0	0	0	0	0	0	0	1	0	0	1	1	0	0	0
ADIPAVSLVGYTNAGK	0	0	0	0	0	0	0	1	0	0	1	0	0	0	0	0
ADIPQFDSIQIGVISVAAQK	0	0	0	0	0	1	0	0	0	0	0	0	0	0	0	0
ADIPTVSLVGYTNAGK	0	1	0	0	1	0	0	0	0	1	1	0	0	0	1	0
ADISSDEIAAIGITNQR	0	1	0	0	0	0	0	0	0	1	1	0	0	1	1	0
ADITPANVDTVTR	0	1	0	0	1	0	0	0	0	1	1	0	0	1	1	0
ADITPQVAR	0	0	0	0	0	0	0	1	0	0	1	0	0	0	0	0
ADIVLIGVSR	0	0	0	0	0	0	0	0	1	0	0	0	1	0	0	0
ADIVLLGISR	0	0	0	0	0	1	0	0	1	0	0	1	0	0	0	0
ADIVVEAANGPTTPAATR	0	0	0	0	0	0	0	0	0	0	0	1	0	0	0	0
ADLAQLDEFDTEELTNR	0	0	0	0	0	0	1	0	0	0	0	0	0	0	0	0
ADLGAVQNR	0	0	0	0	0	0	0	1	0	0	1	0	0	0	0	0
ADLGELAGLDAERPR	0	0	0	0	0	0	0	1	0	0	1	0	0	0	0	0
ADLGIGDSLIR	0	0	0	0	0	0	0	1	0	0	1	0	0	0	0	0
ADLGVWSPTLK	0	1	0	0	1	0	0	0	0	1	0	0	0	0	0	0
ADLIISHDR	0	0	0	0	0	0	0	1	0	0	1	0	0	0	0	0
ADLIVADITITPER	0	1	0	0	1	0	0	0	0	1	1	0	0	1	1	0
ADLLDANNETFLAR	0	1	0	0	1	0	0	0	0	1	0	0	0	0	0	0
ADLLLENPR	0	0	0	0	0	0	0	1	0	0	1	0	0	0	0	0
ADLLNVLK	0	0	0	0	0	0	0	0	1	0	0	0	0	0	0	0
ADLNQLVPFK	0	0	0	0	0	0	0	1	0	0	1	0	0	0	0	0
ADLNVPVK	0	1	0	0	1	0	1	0	0	1	1	0	0	1	1	0
ADLPVEPVK	0	1	0	0	1	0	0	0	0	0	0	0	0	0	0	0
ADLQEALDFAGEGLVK	0	0	0	0	0	0	0	1	0	0	1	0	0	0	0	0
ADLQTLTELR	0	1	0	0	1	0	0	0	0	1	0	0	0	0	0	0
ADLSHFNVGAIAR	0	1	0	0	1	0	0	0	0	1	1	0	0	0	1	0
ADLTANINAISLAIQAK	0	0	1	1	0	0	0	0	0	0	0	0	0	0	0	0
ADLTFYLPK	0	0	1	1	0	0	0	0	0	0	0	0	0	0	0	0
ADLTLVPVQQTAVPVQASGGATTTVPSTSPTQVNPSSAVPAPTQY	0	1	0	0	1	0	0	0	0	1	0	0	0	1	0	0
ADLVFGSNSVLR	0	1	0	0	1	0	0	0	0	1	1	0	0	1	0	0
ADNDDLLHSFWLLDDENGEAR	0	0	0	0	0	0	1	0	0	0	0	0	0	0	0	0
ADNGDAWVEVK	0	0	0	0	0	0	0	1	0	0	1	0	0	0	0	0
ADNLNNWLGDVATR	0	0	0	0	0	0	0	1	0	0	1	0	0	0	0	0
ADNPDEEVIAK	0	0	0	0	0	0	0	0	0	0	0	1	0	0	0	0
ADNSGVDLANVK	0	0	0	0	0	0	0	1	0	0	1	0	0	0	0	0
ADNTPFIGEK	0	0	0	0	0	1	0	0	1	0	0	0	0	0	0	0
ADNTPFIGYK	0	0	0	0	0	0	0	0	1	0	0	0	1	0	0	0
ADPAIVAGYAAQLLR	0	0	0	0	0	0	0	1	0	0	1	0	0	0	0	0
ADPQHAGELLQLLAAGK	0	0	0	0	0	0	0	1	0	0	0	0	0	0	0	0
ADQIQWSAGIEPGDPR	0	1	0	0	1	0	0	0	0	1	0	0	0	0	0	0
ADQLPDYTTDVNQLYDILYNK	0	1	0	0	0	0	0	0	0	0	1	0	0	1	0	0
ADSGEVIQALSK	0	0	0	0	0	1	0	0	1	0	0	1	1	0	0	0
ADSGQLPSTGSR	0	0	0	0	0	0	0	1	0	0	1	0	0	0	0	0
ADSGTVIQAISK	0	0	0	0	0	0	0	0	1	0	0	0	0	0	0	0
ADSTATINATSAGTQK	0	0	0	0	0	0	1	0	0	0	0	0	0	0	0	0
ADSVASALITQGVAANR	0	1	0	0	1	0	0	0	0	1	1	0	0	1	1	0
ADSVASALITQGVDASR	0	1	0	0	1	0	0	0	0	1	0	0	0	0	0	0
ADSYVQPFEIGKPIVSHVVAK	0	0	0	0	0	0	0	0	1	0	0	0	0	0	0	0
ADTLALLR	0	1	0	0	1	0	0	1	0	1	1	0	0	0	1	0
ADTLRPGQGVGLSVAR	0	1	0	0	1	0	0	0	0	1	1	0	0	0	1	0
ADTLVIADHQR	0	0	0	0	0	0	0	1	0	0	1	0	0	0	0	0
ADTPAPVGAPSR	0	0	0	0	0	0	0	1	0	0	1	0	0	0	0	0
ADVAPSNLAIVGR	0	1	0	0	1	0	0	0	0	1	0	0	0	0	0	0
ADVAPSNLAVVGR	0	1	0	0	1	0	0	0	0	1	1	0	0	1	1	0
ADVDAIHPGYGFLSENETFAR	0	0	0	0	0	0	0	0	0	0	0	1	0	0	0	0
ADVEAVLASAGALGDFSFVPGEHPALHPGQTAR	0	0	0	0	0	0	0	1	0	0	1	0	0	0	0	0
ADVGANVHIGNFVEVK	0	0	1	1	0	0	0	0	0	0	0	0	0	0	0	0
ADVLAKPAVEAVENGDIQFVPK	0	1	0	0	1	0	0	0	0	1	1	0	0	1	1	0
ADVLAKPAVEAVENGSIQFVPK	0	1	0	0	0	0	0	0	0	1	1	0	0	1	1	0
ADVNQVVDGDALQLAGR	0	1	0	0	1	0	0	0	0	1	0	0	0	0	0	0
ADVQDLNHGTVHSPSPVDVK	0	0	0	0	0	0	0	0	1	0	0	0	0	0	0	0
ADVQGSAEAVSASLQK	0	0	1	1	0	0	0	0	0	0	0	0	0	0	0	0
ADVQGSVEAISDSLLK	0	1	0	0	1	0	0	0	0	1	1	0	0	1	1	0
ADVVFVVGSK	0	0	0	0	0	0	1	0	0	0	0	0	0	0	0	0
ADVYVLSK	0	0	0	0	0	0	0	0	1	0	0	1	1	0	0	0
ADWPTVTVVSEPK	0	1	0	0	1	0	0	0	0	0	0	0	0	0	0	0
ADYADSFTENAVHGSDSEASAAR	0	0	0	0	0	0	1	0	0	0	0	0	0	0	0	0
ADYADSFTENGTHGSDSVESAAR	0	1	0	0	1	0	0	0	0	1	1	0	0	1	1	0
ADYADSLTENGTHGSDSVESAAR	0	1	0	0	1	0	0	0	0	1	0	0	0	0	0	0
ADYEWETLLPEVTK	0	0	0	0	0	0	0	0	0	0	0	1	0	0	0	0
ADYFALTDNAQSTLGGDLVEQDEFLLRPGEER	0	0	0	0	0	0	0	1	0	0	1	0	0	0	0	0
ADYGDQEHLR	0	0	0	0	0	0	0	1	0	0	1	0	0	0	0	0
ADYIFVDDFHPLIYTVR	0	0	0	0	0	0	0	0	1	0	0	0	0	0	0	0
ADYPEPDSLISEHPTEQEAVDAK	0	1	0	0	1	0	0	0	0	1	0	0	0	0	0	0
ADYTDLVQVATLQSYLGSEHPYTR	0	0	0	0	0	0	0	1	0	0	1	0	0	0	0	0
ADYVGFDVPNEFVVGYGLDYAETYR	0	0	1	1	0	0	0	0	0	0	0	0	0	0	0	0
ADYVIFTPDNPANDAPK	0	0	0	0	0	0	0	0	0	0	0	1	0	0	0	0
ADYVIFTPDNPANDDPK	0	0	0	0	0	1	0	0	1	0	0	1	1	0	0	0
ADYVTHILGGR	0	0	0	0	0	0	1	0	0	0	0	0	0	0	0	0
AEAAEQFGDEQVHIWR	0	1	1	0	0	0	0	0	0	0	0	0	0	0	0	1
AEAAPAAAAPAASGSK	0	0	0	0	0	0	0	0	0	1	0	0	0	0	0	0
AEAEQTLAALTEK	0	1	0	0	1	0	0	0	0	1	0	0	0	0	0	0
AEAFLNSELSWDAIQQPLLAHK	0	1	0	0	1	0	0	0	0	1	0	0	0	0	0	0
AEAFLNTELTWDAIQQPLLGHK	0	1	0	0	0	0	0	0	0	1	1	0	0	0	1	0
AEAIAQQAQAQADAVK	0	0	0	0	0	0	0	0	0	1	0	0	0	0	0	0
AEAIHYIGDLVQR	0	1	0	0	1	0	1	0	0	1	1	0	0	1	1	0
AEAINALGTVTIASK	0	1	0	0	0	0	0	0	0	1	1	0	0	0	1	0
AEALFEAGADAIVIDTAHGHSAGVLR	0	0	1	0	0	0	0	0	0	0	0	0	0	0	0	1
AEALLEAGADAIVIDTAHGHSAGVIR	0	0	1	1	0	0	0	0	0	0	0	0	0	0	0	0
AEALPLDSNHVNTEEAR	0	1	0	0	0	0	0	0	0	1	1	0	0	0	1	0
AEAQAIIESANK	0	0	0	0	0	0	1	0	0	0	0	0	0	0	0	0
AEAQVIIEQANK	0	1	0	0	1	0	0	0	0	1	1	0	0	1	1	0
AEARPIYDAAAK	0	1	0	0	0	0	0	0	0	1	1	0	0	1	1	0
AEASAPAASTGVVAAADPNK	0	0	1	1	0	0	0	0	0	0	0	0	0	0	0	0
AEATNAILVDNGDLIQGSPLADYQAAK	0	0	0	0	0	0	1	0	0	0	0	0	0	0	0	0
AEAVADDDALDGLIR	0	0	0	0	0	0	0	1	0	0	1	0	0	0	0	0
AEAVVEEIK	0	0	0	0	0	1	0	0	1	0	0	1	0	0	0	0
AEAVVSEIK	0	0	0	0	0	1	0	0	1	0	0	0	1	0	0	0
AEDATNLDEIYVNSR	0	0	0	0	0	0	0	0	0	0	0	0	0	0	0	1
AEDEAINVFAR	0	1	0	0	1	0	1	0	0	1	1	0	0	1	1	0
AEDFELVDYDPVKPQLK	0	0	0	0	0	0	0	0	0	0	0	0	0	0	0	1
AEDGITFAVEK	0	0	0	0	0	1	0	0	1	0	0	1	1	0	0	0
AEDGTFAQSGSVALEPK	0	0	0	0	0	0	0	0	0	0	0	0	0	0	0	1
AEDIPLLANHLLR	0	1	0	0	1	0	0	0	0	1	1	0	0	0	1	0
AEDYDALIVPGGFGAAK	0	0	0	0	0	0	0	1	0	0	1	0	0	0	0	0
AEDYDALLIPGGR	0	0	0	0	1	0	0	1	0	0	1	0	0	0	0	0
AEEALFLTNAYSR	0	0	1	1	0	0	0	0	0	0	0	0	0	0	0	0
AEEHIQSSHGDVDYAQASAELAK	0	0	0	0	0	0	1	0	0	0	0	0	0	0	0	0
AEEHISSSHGDVDYAQASAELAK	0	1	0	0	1	0	0	0	0	1	1	0	0	0	1	0
AEEISALLR	0	0	0	0	0	1	0	0	1	0	0	1	1	0	0	0
AEEIVASNPEK	0	1	0	0	1	0	0	0	0	1	0	0	0	0	0	0
AEEIVASNPEQFLLLQQFSNPANPEIHEK	0	1	0	0	1	0	0	0	0	1	0	0	0	0	0	0
AEEKPAEPVSRPTK	0	0	0	0	0	0	0	1	0	0	0	0	0	0	0	0
AEELKPTAEQAK	0	0	1	1	0	0	0	0	0	0	0	0	0	0	0	0
AEELLEEFNVSHLR	0	0	0	0	0	0	1	0	0	0	0	0	0	0	0	0
AEELLIHPR	0	0	0	0	0	0	0	1	0	0	0	0	0	0	0	0
AEELLYITNATTR	0	0	0	0	0	1	0	0	0	0	0	0	0	0	0	0
AEENITFSVEK	0	0	0	0	0	0	0	0	1	0	0	0	0	0	0	0
AEETFGIR	0	0	0	0	0	1	0	0	1	0	0	1	1	0	0	0
AEETLYLTHATSR	0	0	0	0	0	0	0	0	0	0	0	1	0	0	0	0
AEEVAALR	0	1	1	1	0	0	0	0	0	0	0	0	0	0	0	1
AEFEAGISR	0	0	0	0	0	0	0	1	0	0	1	0	0	0	0	0
AEFGEIDILVNNAGITR	0	0	0	0	0	0	1	0	0	1	0	0	0	0	0	0
AEFGEVDILVNNAGITR	0	1	0	0	1	0	0	0	0	1	1	0	0	1	1	0
AEFGVDELQPWDIAYYSEK	0	1	0	0	1	0	0	0	0	1	1	0	0	1	1	0
AEFLLEHGFVDAIVK	0	0	0	0	0	0	0	0	0	0	0	0	0	0	0	1
AEFPEGIASYGTDALR	0	0	0	0	0	0	0	1	0	0	1	0	0	0	0	0
AEFPEVAELDLVR	0	0	0	0	0	1	0	0	1	0	0	0	1	0	0	0
AEFPLSVEQEAQIAHAR	0	1	0	0	1	0	0	0	0	1	0	0	0	0	0	0
AEFPLSVEQEAQIAQSR	0	0	0	0	0	0	0	0	0	1	0	0	0	0	0	0
AEFSPLGLGDALPIAAAHGR	0	0	0	0	0	0	0	1	0	0	1	0	0	0	0	0
AEFYSEVLTIVVDGK	0	1	0	0	1	0	0	0	0	1	1	0	0	1	0	0
AEGAEQVILTDHNEFQQSVSDIAEVEVYGVVDHHR	0	0	0	0	0	0	0	0	0	0	0	0	0	0	0	1
AEGAHITPFIEK	0	0	0	0	0	0	0	0	1	0	0	0	0	0	0	0
AEGAHLTQYIK	0	0	0	0	0	0	0	0	0	0	0	1	0	0	0	0
AEGALADALNESGLAWEYQPGEGAFYGPK	0	0	0	0	0	0	0	1	0	0	1	0	0	0	0	0
AEGDGEGFIVIDDLVDTGGTAVAIR	0	1	0	0	1	0	0	0	0	1	1	0	0	1	1	0
AEGDGEGFIVVDDLVDTGGTAK	0	0	0	0	0	0	1	0	0	1	0	0	0	0	0	0
AEGDWFIAR	0	0	0	0	0	0	0	1	0	0	1	0	0	0	0	0
AEGEILLDGDNILTNTQDIALLR	0	1	0	0	1	0	0	0	0	1	1	0	0	1	1	0
AEGFDDIEWGEDFGAPHETAIANHYDLPVFITNYPTK	0	0	0	0	0	0	0	0	1	0	0	0	0	0	0	0
AEGFGSEVK	0	0	0	0	0	0	0	1	0	0	1	0	0	0	0	0
AEGFTFDYAYTSVLK	0	0	0	0	0	0	1	0	0	0	0	0	0	0	0	0
AEGGSGDAISGFEGSVPNPHVK	0	1	0	0	0	0	0	0	0	1	1	0	0	1	0	0
AEGGTGDAISGFEGSVPNPHVK	0	1	0	0	1	0	0	0	0	1	1	0	0	0	1	0
AEGGTGDAISGFEGSVPNPYVK	0	1	0	0	1	0	0	0	0	1	0	0	0	0	0	0
AEGLFVYPQLSVSWDGADHK	0	1	0	0	1	0	0	0	0	1	0	0	0	0	0	0
AEGLHGDITQAK	0	0	0	0	0	1	0	0	1	0	0	1	1	0	0	0
AEGLVSGAAHSTGDTVRPALQIIK	0	0	0	0	0	1	0	0	1	0	0	1	0	0	0	0
AEGQEALNGLYNELANIDPTQGR	0	0	0	0	0	0	1	0	0	0	0	0	0	0	0	0
AEGVEVNVGTFPFAASGR	0	0	0	0	0	0	0	1	0	0	1	0	0	0	0	0
AEGVSYQVNGR	0	0	1	1	0	0	0	0	0	0	0	0	0	0	0	0
AEGYSEGTVPLHTLR	0	1	1	0	0	0	0	0	0	0	0	0	0	0	0	1
AEGYSENELVVVSK	0	0	0	0	0	0	0	0	1	0	0	0	1	0	0	0
AEHAADGDPLPTVVPPGPDNPLGPYK	0	0	0	0	0	0	0	1	0	0	1	0	0	0	0	0
AEHEADSVTVQDR	0	0	1	0	0	0	0	0	0	0	0	0	0	0	0	0
AEHIIENVINK	0	0	0	0	0	0	0	0	0	0	0	1	0	0	0	0
AEHLLQYAQLGNIYAQK	0	0	0	0	0	1	0	0	0	0	0	1	0	0	0	0
AEHQYLNQLSAQGIR	0	1	0	0	1	0	0	0	0	1	0	0	0	1	0	0
AEHVLFPGDIPVIQVDR	0	0	0	0	0	0	0	1	0	0	1	0	0	0	0	0
AEIAALGDNFAAIVAQAR	0	0	0	0	0	0	0	1	0	0	1	0	0	0	0	0
AEIAGELPAAVK	0	0	0	0	0	0	0	1	0	0	0	0	0	0	0	0
AEIAQQALAESR	0	0	0	0	0	0	1	0	0	0	0	0	0	0	0	0
AEIDGDIGDSHVGLQAR	0	1	1	0	0	0	0	0	0	0	0	0	0	0	0	1
AEIEAEHIR	0	0	1	0	0	0	0	0	0	0	0	0	0	0	0	0
AEIEEIFEWTNTNPYLQK	0	0	0	1	0	0	0	0	0	0	0	0	0	0	0	1
AEIEGEIGDSHVGLAAR	0	0	0	0	0	0	1	0	0	0	0	0	0	0	0	0
AEIGHVSAER	0	1	0	0	1	0	0	0	0	1	1	0	0	1	1	0
AEIIDAAHHR	0	0	1	0	0	0	0	0	0	0	0	0	0	0	0	0
AEILSSFER	0	0	0	0	0	0	1	0	0	0	1	0	0	0	0	0
AEIQLEGNDLASLQK	0	0	0	0	0	0	1	0	0	0	0	0	0	0	0	0
AEISEFAPR	0	0	0	0	0	0	1	0	0	0	0	0	0	0	0	0
AEITASLVK	0	1	0	0	0	0	0	0	0	0	0	0	0	0	0	0
AEITPANADTVTR	0	1	0	0	1	0	0	0	0	1	0	0	0	0	0	0
AEITPANVDTVTR	0	0	0	0	0	0	0	0	0	0	1	0	0	0	0	0
AEIVASFER	0	1	0	0	1	0	0	0	0	1	1	0	0	1	1	0
AEIYTNDLGTDILEEDIPAEYLDQAQEYR	0	0	0	0	0	0	0	0	0	0	0	0	0	0	0	1
AEIYTNDLGTDILEEDIPAEYVDQANEYR	0	0	1	0	0	0	0	0	0	0	0	0	0	0	0	0
AEIYTNDLGTDIQETDIPEDYLEK	0	0	1	1	0	0	0	0	0	0	0	0	0	0	0	0
AELAALEK	0	1	0	0	1	0	0	0	0	1	1	0	0	1	1	0
AELDADTASLVADQDQHPLFNPQER	0	1	0	0	1	0	0	0	0	1	0	0	0	0	0	0
AELDIDTAPK	0	0	0	0	0	0	1	0	0	0	0	0	0	0	0	0
AELDSLWQLR	0	0	0	0	0	1	0	0	0	0	0	0	0	0	0	0
AELEATLLQAK	0	1	0	0	1	0	0	0	0	1	1	0	0	0	1	0
AELESAALNAR	0	1	0	0	1	0	0	0	0	1	1	0	0	1	0	0
AELGAFLINFDNQYESNQQTDSVTAR	0	0	0	0	0	0	0	1	0	0	1	0	0	0	0	0
AELGDLPAAPIK	0	1	0	0	1	0	0	0	0	1	0	0	0	0	0	0
AELGLGASDLFR	0	0	0	0	0	0	0	1	0	0	1	0	0	0	0	0
AELGTQLNELESLDSLGSDR	0	1	0	0	1	0	0	0	0	1	0	0	0	0	0	0
AELGVTVRPR	0	1	0	0	1	0	0	0	0	1	0	0	0	0	0	0
AELIENVASSTGLTK	0	0	1	1	0	0	0	0	0	0	0	0	0	0	0	0
AELLGQGQLHGPEDTAVDSQGR	0	0	0	0	0	0	0	1	0	0	1	0	0	0	0	0
AELLPENPSEADLDWGR	0	0	0	0	0	0	0	0	0	0	0	1	0	0	0	0
AELLYGVIDNSDFYR	0	1	0	0	1	0	0	0	0	1	1	0	0	1	1	0
AELNQGLIDFLK	0	0	0	0	0	0	0	1	0	0	1	0	0	0	0	0
AELNTALAPAAEPAPAAAAPSEAPAK	0	0	0	0	0	0	0	1	0	0	1	0	0	0	0	0
AELSHANEQDLAAGR	0	0	0	0	0	0	0	1	0	0	1	0	0	0	0	0
AELTQPGGKPVPLDQSQIDTR	0	0	0	0	0	0	0	1	0	0	1	0	0	0	0	0
AELVDVVAEK	0	0	0	0	0	0	0	0	0	0	0	0	0	0	0	1
AELVNFAIK	0	0	0	0	0	0	0	0	1	0	0	0	1	0	0	0
AELVQSFVER	0	0	0	0	0	0	0	0	1	0	0	0	0	0	0	0
AENFDAVIIPGGFGAAK	0	0	0	0	0	0	1	0	0	0	0	0	0	0	0	0
AENIEVTQEDIDAEVK	0	0	1	1	0	0	0	0	0	0	0	0	0	0	0	0
AENIYYIGDLIQR	0	0	0	0	0	0	0	1	0	0	1	0	0	0	0	0
AENLLEIPLGK	0	0	0	0	0	0	0	0	0	0	0	0	0	0	0	1
AENPEEEVIAKPDDSAEFAALAFK	0	0	0	0	0	0	0	0	1	0	0	0	1	0	0	0
AENSTVWDVEGR	0	0	0	0	0	0	0	1	0	0	1	0	0	0	0	0
AENTVVTGAGWLK	0	1	0	0	0	0	0	0	0	1	0	0	0	0	0	0
AEPAQSNLLRPDNAFLAEQGR	0	0	0	0	0	0	0	1	0	0	1	0	0	0	0	0
AEPDIAAVAELTQQQLAPR	0	1	0	0	1	0	0	0	0	1	0	0	0	0	0	0
AEPDVTALAELATLQLAPR	0	1	0	0	0	0	0	0	0	0	0	0	0	1	0	0
AEPLEADDGLVLGDPDSAVGLAAAR	0	0	0	0	0	0	0	1	0	0	1	0	0	0	0	0
AEPSIAALAK	0	0	0	0	0	0	0	0	0	0	0	0	0	0	0	1
AEPSLGQANPEDR	0	0	0	0	0	0	0	1	0	0	1	0	0	0	0	0
AEQAAPETWWLR	0	1	0	0	1	0	0	0	0	1	0	0	0	0	1	0
AEQADVLLVDTAGR	0	0	1	1	0	0	0	0	0	0	0	0	0	0	0	0
AEQILFLTNANTR	0	0	1	0	0	0	0	0	0	0	0	0	0	0	0	0
AEQILLSVLAEEGVRPR	0	0	0	0	0	0	0	1	0	0	1	0	0	0	0	0
AEQINALESVTIASK	0	1	0	0	1	0	0	0	0	1	0	0	0	0	0	0
AEQRPANPAPGEGSAQR	0	0	0	0	0	0	0	1	0	0	1	0	0	0	0	0
AEQVEAAVR	0	1	0	0	1	0	0	0	0	1	1	0	0	1	1	0
AEQVIPYPIEIIPGNEEAR	0	0	0	0	0	0	0	0	0	1	0	0	0	0	0	0
AEQYSEGTVPLHTLR	0	0	0	0	0	1	0	0	1	0	0	1	1	0	0	0
AERPLIILGK	0	1	0	0	1	0	0	0	0	1	0	0	0	0	0	0
AERPVIEYAAAHAK	0	0	0	0	0	0	0	1	0	0	1	0	0	0	0	0
AESFQAVADATLAYHK	0	1	0	0	1	0	0	0	0	1	1	0	0	1	1	0
AESGIDDPLLAGAQLRPR	0	0	0	0	0	0	0	1	0	0	1	0	0	0	0	0
AESHLEDDDDNTDINR	0	0	0	0	0	1	0	0	0	0	0	0	0	0	0	0
AESHLNNEEDNSDVNR	0	0	0	0	0	0	0	0	0	0	0	1	0	0	0	0
AESLNYTRPELTEK	0	0	0	0	0	0	1	0	0	0	0	0	0	0	0	0
AESWIVLEAAFAADEVVK	0	0	0	0	0	0	0	1	0	0	1	0	0	0	0	0
AETGFGYIEQGAPLGNGFR	0	0	0	0	0	0	0	1	0	0	1	0	0	0	0	0
AETISQLTGK	0	0	0	0	0	0	0	0	0	0	0	0	0	0	0	1
AETLAEVQELFAGLR	0	0	1	0	0	0	0	0	0	0	0	0	0	0	0	0
AETLDALIVPGGFGAAK	0	1	0	0	1	0	0	0	0	1	0	0	0	0	0	0
AETLGLSSESNYNSLER	0	0	0	0	0	1	0	0	0	0	0	0	0	0	0	0
AETLNPAHPSSR	0	0	0	0	0	0	1	0	0	0	0	0	0	0	0	0
AETPGQPLSR	0	0	0	0	0	0	0	1	0	0	1	0	0	0	0	0
AETQLSAEALR	0	0	0	0	0	0	0	0	0	0	0	0	0	0	0	1
AETSNNLADQSPQAQEIQEAK	0	0	0	0	0	0	0	0	0	0	0	0	1	0	0	0
AETTAVFQLESR	0	0	0	0	0	0	0	1	0	0	1	0	0	0	0	0
AETVDALLETK	0	0	0	0	0	0	0	0	1	0	0	0	1	0	0	0
AETVDGVLDTR	0	1	0	0	1	0	0	0	0	1	1	0	0	0	0	0
AETVDGVVDTR	0	1	0	0	1	0	0	0	0	1	1	0	0	0	1	0
AETVEALLETNLPDGK	0	0	0	0	0	0	0	0	0	0	0	1	0	0	0	0
AETVIQLGPK	0	0	1	1	0	0	0	0	0	0	0	0	0	0	0	1
AEVAEAAHDTSENTDETFDVITDHFK	0	0	1	1	0	0	0	0	0	0	0	0	0	0	0	0
AEVAPGELDEYYGFWSGGHSGEVR	0	0	0	0	0	0	0	1	0	0	1	0	0	0	0	0
AEVIELFK	0	0	0	0	0	0	0	1	0	0	1	0	0	0	0	0
AEVLAVINHY	0	0	0	0	0	0	1	0	0	0	0	0	0	0	0	0
AEVNTPLSKPITLLIK	0	0	1	1	0	0	0	0	0	0	0	0	0	0	0	0
AEVNVAPSKPITILVK	0	0	1	0	0	0	0	0	0	0	0	0	0	0	0	1
AEVPVVPGSEGLVQDINEAK	0	0	0	0	0	0	0	0	0	0	0	1	0	0	0	0
AEVTHQEVVDAIQAAGVK	0	0	0	0	0	0	0	0	0	0	0	0	0	0	0	1
AEVTSYDDYVQYGGESGAK	0	0	0	0	0	0	0	0	1	0	0	0	0	0	0	0
AEVVPISAQHGTNLDVLEK	0	0	0	0	0	0	0	1	0	0	1	0	0	0	0	0
AEVVYHPNEK	0	0	0	0	0	0	0	0	0	0	0	0	1	0	0	0
AEVVYHPSHK	0	0	0	0	0	1	0	0	0	0	0	0	0	0	0	0
AEVYVLSK	0	0	1	1	0	1	0	0	1	0	0	1	1	1	0	0
AEYFIEGTQPTQQAVHEVGTTIIDNGETHELF	0	1	0	0	0	0	0	0	0	0	1	0	0	1	0	0
AEYFIEGTQPTQQAVR	0	1	0	0	1	0	0	0	0	1	0	0	0	0	0	0
AEYLLSLHGFDLASEQHTVR	0	1	0	0	1	0	0	0	0	1	1	0	0	0	1	0
AEYTPHVDTGDYIIVLNADK	0	1	0	0	1	0	0	0	0	1	1	0	0	1	1	0
AEYTPHVDTGDYIIVLNAEK	0	1	0	0	1	0	1	0	0	1	1	0	0	0	1	0
AFAAEPDVLFADEPTGNLDSATGER	0	0	0	0	0	0	0	1	0	0	1	0	0	0	0	0
AFAASAGIDVETSDISLAGR	0	0	0	0	0	0	0	1	0	0	1	0	0	0	0	0
AFAASGELEVNHLQR	0	1	0	0	1	0	0	0	0	1	0	0	0	0	0	0
AFADGIQQR	0	0	0	0	0	1	0	0	0	0	0	0	0	0	0	0
AFAEAGLPAGVFNTITGR	0	0	1	0	0	0	0	0	0	0	0	0	0	0	0	0
AFAEATESLHGR	0	1	0	0	1	0	0	0	0	1	1	0	0	0	0	0
AFAELVSK	0	0	0	0	0	1	0	0	1	0	0	0	1	0	0	0
AFAEYGLR	0	0	0	0	0	0	0	1	0	0	1	0	0	0	0	0
AFAGVQPDPAVVEADR	0	0	0	0	0	0	0	1	0	0	1	0	0	0	0	0
AFAGVTTHEGQVEVPIFDNDQDIAR	0	0	0	0	0	0	0	1	0	0	1	0	0	0	0	0
AFAHGLKPIVVINK	0	1	0	0	1	0	0	0	0	1	1	0	0	1	1	0
AFAHPPSGDPQTDALR	0	0	0	0	0	0	0	1	0	0	1	0	0	0	0	0
AFAIKPSND	0	0	0	0	0	0	0	0	1	0	0	0	0	0	0	0
AFAIQAGR	0	0	0	0	0	1	0	0	1	0	0	1	1	0	0	0
AFANAGFPFSR	0	1	0	0	1	0	0	0	0	1	1	0	0	0	0	0
AFANNLKPIVVINK	0	0	0	0	0	0	1	0	0	0	0	0	0	0	0	0
AFAQLVTK	0	0	0	0	0	0	0	0	1	0	0	0	0	0	0	0
AFAQQWLGK	0	0	0	0	0	0	0	1	0	0	1	0	0	0	0	0
AFASHPEGLNAGEVAQK	0	0	0	0	0	0	0	0	0	1	0	0	0	0	0	0
AFDAEVINVSTEYGQLAIQGPK	0	0	0	0	0	0	0	0	0	0	0	1	0	0	0	0
AFDDEGSHTLK	0	0	0	0	0	0	0	0	0	0	0	1	0	0	0	0
AFDDENVTHVSGR	0	0	0	0	0	1	0	0	1	0	0	0	1	0	0	0
AFDEEKPVSSVGK	0	0	0	0	0	0	0	0	0	0	0	1	0	0	0	0
AFDEQQVTVDFNHPLAGK	0	0	0	0	0	0	0	1	0	0	1	0	0	0	0	0
AFDEQTFR	0	0	0	0	0	0	0	0	0	0	0	0	1	0	0	0
AFDETGEWLPQETLDTIK	0	0	0	0	0	0	0	0	0	0	0	0	1	0	0	0
AFDFAQLPNEGVGLAR	0	0	0	0	0	0	0	1	0	0	1	0	0	0	0	0
AFDFSVPYFDSGIQIAVK	0	0	1	1	0	0	0	0	0	0	0	0	0	0	0	0
AFDIKPGYIWEINTEK	0	0	0	0	0	0	0	0	1	0	0	0	1	0	0	0
AFDLSAPIAPLHK	0	1	0	0	1	0	0	0	0	1	1	0	0	1	0	0
AFDNYNAVPPATGIVHQVNLEYLANVVHVR	0	0	0	0	0	1	0	0	1	0	0	0	1	0	0	0
AFDNYNAVPPATGIVHQVNLEYLASVVHVR	0	0	0	0	0	0	0	0	1	0	0	0	0	0	0	0
AFDPSQGVITLNHLSLADYDEATLR	0	0	0	0	0	0	1	0	0	0	0	0	0	0	0	0
AFDQIDNAPEEK	0	1	0	1	1	0	1	1	0	1	1	0	0	1	1	0
AFDQQASQTPK	0	0	1	1	0	0	0	0	0	0	0	0	0	0	0	0
AFDSAGYEHALR	0	0	0	0	0	0	0	1	0	0	1	0	0	0	0	0
AFDSHPEGLNEGEVAAK	0	1	0	0	1	0	0	0	0	1	0	0	0	0	0	0
AFDTAYFYDNEASLGR	0	0	0	0	0	0	0	0	1	0	0	0	0	0	0	0
AFDTAYFYGNEK	0	0	0	0	0	1	0	0	0	0	0	0	0	0	0	0
AFDTLEADNFAPAR	0	1	0	0	1	0	0	0	0	1	0	0	0	0	0	0
AFDTRPEVK	0	1	0	0	1	0	1	0	0	1	1	0	0	1	1	0
AFDYESFPGK	0	0	0	0	0	1	0	0	0	0	0	0	0	0	0	0
AFEAHASQTGPFLK	0	0	0	0	0	1	0	0	1	0	0	1	1	0	0	0
AFEAHSSQTGPFLK	0	0	0	0	0	0	0	0	0	0	0	1	0	0	0	0
AFEANPSEELFR	0	1	0	0	0	0	0	0	0	0	0	0	0	0	0	1
AFEANPSEELYR	0	0	1	0	0	0	0	0	0	0	0	0	0	0	0	1
AFEDAVVDTLAIK	0	0	0	0	0	0	1	0	0	1	0	0	0	0	0	0
AFEEDTQALNVQPATLHPR	0	0	1	1	0	0	0	0	0	0	0	0	0	0	0	0
AFEGTLLAHTDGGVPNIVLNIPR	0	0	0	0	0	0	0	0	0	0	0	1	0	0	0	0
AFEGYWGTKPQIDR	0	1	0	0	0	0	0	0	0	0	1	0	0	1	0	0
AFELLAADETINFVGNVEAR	0	0	1	1	0	0	0	0	0	0	0	0	0	0	0	0
AFELLSASK	0	1	0	0	1	0	0	0	0	1	1	0	0	1	0	0
AFENLSVDGGGHLTYLAPTR	0	0	0	0	0	0	0	1	0	0	1	0	0	0	0	0
AFEQAAGFLR	0	0	1	0	0	0	0	0	0	0	0	0	0	0	0	1
AFEQAIGFLR	0	0	1	1	0	0	0	0	0	0	0	0	0	0	0	0
AFEQAQIGDIK	0	0	1	0	0	0	0	0	0	0	0	0	0	0	0	0
AFEQASPATITLAK	0	1	0	0	0	0	0	0	0	0	1	0	0	1	0	0
AFEQVNQGLALSPTK	0	0	1	1	0	0	0	0	0	0	0	0	0	0	0	0
AFESGEWSQETAETR	0	0	0	0	0	0	0	0	1	0	0	0	0	0	0	0
AFEVEGLDQR	0	0	0	0	0	1	0	0	0	0	0	0	0	0	0	0
AFFEGTNETVEQYIK	0	0	1	0	0	0	0	0	0	0	0	0	0	0	0	0
AFFLQGSWK	0	0	0	0	0	0	0	1	0	0	1	0	0	0	0	0
AFFNTQQTK	0	0	0	0	0	0	0	0	1	0	0	0	0	0	0	0
AFFQLNPEQTEVLYNEGIK	0	0	1	1	0	0	0	0	0	0	0	0	0	0	0	0
AFFSTLTNVNFDSPR	0	1	0	0	1	0	0	0	0	1	1	0	0	1	1	0
AFGEAPGAEQR	0	0	0	0	0	0	0	1	0	0	1	0	0	0	0	0
AFGENYVQEGVEK	0	1	0	0	1	0	0	0	0	1	1	0	0	0	1	0
AFGESENGAEAEDSPLR	0	0	0	0	0	0	0	1	0	0	1	0	0	0	0	0
AFGGPYIANEQFTLDSANAILAK	0	0	0	0	0	0	0	1	0	0	1	0	0	0	0	0
AFGLIDEDQIVGK	0	0	0	0	0	0	0	0	1	0	0	0	0	0	0	0
AFGPVNLR	0	0	0	0	0	0	0	1	0	0	1	0	0	0	0	0
AFGSAALEIISVAR	0	0	0	0	0	0	0	0	0	0	0	0	1	0	0	0
AFGSAEVFLEK	0	0	0	0	0	0	0	1	0	0	1	0	0	0	0	0
AFGSPLITNDGVTIAK	0	0	1	0	0	0	0	0	0	0	0	0	0	0	0	0
AFGVPLVR	0	0	0	0	0	0	0	0	0	1	0	0	0	0	0	0
AFHGEAIDFAHFSQR	0	1	0	0	1	0	0	0	0	1	0	0	0	0	0	0
AFHSENLGEWYEK	0	0	0	0	0	0	0	0	0	0	0	1	0	0	0	0
AFIAESER	0	0	0	0	0	0	0	1	0	0	1	0	0	0	0	0
AFIALHGR	0	1	0	0	1	0	0	0	0	1	1	0	0	0	1	0
AFIDDYLASFPGVK	0	0	0	0	0	1	0	0	1	0	0	0	1	0	0	0
AFIEASLNHQQSK	0	0	0	0	0	0	0	0	0	0	0	1	0	0	0	0
AFIEIGQK	0	1	0	0	0	0	0	0	0	1	1	0	0	1	0	0
AFIESHWGGSK	0	0	0	0	0	1	0	0	0	0	0	0	0	0	0	0
AFIEVGQK	0	1	0	0	1	0	0	0	0	1	1	0	0	0	1	0
AFIGDFPLSR	0	0	0	0	0	0	0	1	0	0	1	0	0	0	0	0
AFIGIDGWQADTGFTGR	0	1	0	0	1	0	0	0	0	0	1	0	0	1	0	0
AFIGIDGWQPETGFTGR	0	1	0	0	1	0	0	0	0	1	1	0	0	0	1	0
AFIGLELVPGTR	0	1	0	0	1	0	0	1	0	0	1	0	0	1	1	0
AFIIAYEPR	0	0	0	0	0	1	0	0	1	0	0	0	1	0	0	0
AFIVVTHYQR	0	0	0	0	0	0	1	0	0	0	0	0	0	0	0	0
AFKPSTIVTK	0	0	0	0	0	0	0	0	1	0	0	0	0	0	0	0
AFLAVEGGTAAASSR	0	0	0	0	0	0	0	1	0	0	1	0	0	0	0	0
AFLDEAAPLESGSHVDATSYSVK	0	0	0	0	0	0	0	1	0	0	1	0	0	0	0	0
AFLDQIHQR	0	0	0	0	0	0	0	0	0	0	0	0	1	0	0	0
AFLDTIYVLTK	0	0	0	0	0	0	0	0	1	0	0	0	0	0	0	0
AFLDVTANIIHEDFSGEK	0	0	1	0	0	0	0	0	0	0	0	0	0	0	0	0
AFLEFAAEDLGADYIATGHYVR	0	1	0	0	1	0	0	0	0	1	1	0	0	1	1	0
AFLESIGQDQAK	0	0	0	0	0	0	1	0	0	0	0	0	0	0	0	0
AFLEYAAEDLGADYIATGHYVR	0	0	0	0	0	0	1	0	0	0	0	0	0	0	0	0
AFLGFAER	0	0	0	0	0	0	0	1	0	0	1	0	0	0	0	0
AFLGTDSAPHAR	0	1	0	0	1	0	0	0	0	1	1	0	0	1	1	0
AFLNSQAHTLKPIIQIGK	0	0	0	0	0	0	0	0	0	0	0	0	0	0	0	1
AFLPGSLVDVRPVR	0	1	0	0	1	0	1	1	0	1	1	0	0	1	1	0
AFLPGVVSR	0	0	1	1	0	0	0	0	0	0	0	0	0	0	0	0
AFLSFLDER	0	0	0	0	0	0	0	1	0	0	1	0	0	0	0	0
AFNDALPLTGVVLTK	0	0	0	0	0	0	0	1	0	0	1	0	0	0	0	0
AFNDNFVNQEK	0	0	0	0	0	0	0	0	1	0	0	0	0	0	0	0
AFNDVIVK	0	0	1	0	0	0	0	0	0	0	0	0	0	0	0	0
AFNEALPLTGVVLTK	0	1	0	0	1	0	1	0	0	1	1	0	0	1	1	0
AFNFEESR	0	0	1	1	0	0	0	0	0	0	0	0	0	0	0	0
AFNGVGGTPLFIER	0	0	0	0	0	0	1	0	0	0	0	0	0	0	0	0
AFNLDVQR	0	1	0	0	1	0	0	0	0	1	0	0	0	0	0	0
AFNNYSAVPPATGIVHQVNLEYLANVVHAR	0	0	0	0	0	0	0	0	0	0	0	1	0	0	0	0
AFNQFLNLANIAEQYHR	0	0	0	0	0	0	0	1	0	0	1	0	0	0	0	0
AFNWHLPEDEAR	0	1	0	0	1	0	0	0	0	1	1	0	0	0	1	0
AFPAIALDTEFVR	0	1	0	0	1	0	0	0	0	1	0	0	0	0	0	0
AFPEAVLFIHPLDAK	0	1	0	0	1	0	0	0	0	1	1	0	0	1	0	0
AFPGFDSDVHGLQHQDGPSGR	0	0	0	0	0	0	0	1	0	0	1	0	0	0	0	0
AFPQEAAEFTR	0	1	0	0	1	0	0	0	0	1	1	0	0	1	1	0
AFQANEEQTDLDIYGPVGIK	0	0	1	0	0	0	0	0	0	0	0	0	0	0	0	0
AFQANEEQTDLEIYGPQGIK	0	0	0	0	0	0	0	0	0	0	0	0	0	0	0	1
AFQDEVNAYR	0	0	0	0	0	0	0	0	0	0	0	1	0	0	0	0
AFQETNLQK	0	0	0	0	0	0	0	0	1	0	0	0	0	0	0	0
AFQIEFGQK	0	0	0	0	0	1	0	0	0	0	0	0	0	0	0	0
AFQIEFGR	0	0	0	0	0	0	0	0	1	0	0	0	0	0	0	0
AFQNQYGNISSASVGAIQR	0	0	0	0	0	0	0	0	0	1	1	0	0	0	1	0
AFQTEYPNGQASALIR	0	0	0	0	0	0	0	1	0	0	1	0	0	0	0	0
AFQVEFGQK	0	0	0	0	0	1	0	0	1	0	0	1	1	0	0	0
AFSADDPQAK	0	1	0	0	1	0	0	0	0	1	0	0	0	0	0	0
AFSADGFYR	0	0	0	0	0	0	0	1	0	0	1	0	0	0	0	0
AFSANLLPGVDHLPHTLDVAR	0	0	0	0	0	0	0	1	0	0	1	0	0	0	0	0
AFSGEGVIADDASVGSR	0	0	0	0	0	0	1	0	0	0	0	0	0	0	0	0
AFSGIVAGNVK	0	1	0	0	1	0	1	1	0	1	1	0	0	1	1	0
AFSGPFPDIR	0	0	0	0	0	0	0	1	0	0	1	0	0	0	0	0
AFSQADNSLSR	0	0	0	0	0	0	0	1	1	0	1	0	0	0	0	0
AFSQFLNLANTAEQYHSISANGEAASNPEVIAR	0	1	0	0	1	0	0	0	0	0	0	0	0	0	0	0
AFSQFLNLANTAEQYHSISPK	0	1	0	0	1	0	0	0	0	1	1	0	0	1	1	0
AFSQFLNLANTAEQYHSISPNGEAASNPEVIAR	0	0	0	0	1	0	0	0	0	1	1	0	0	0	1	0
AFSSDDNLLLVSVR	0	0	0	0	0	1	0	0	0	0	0	0	0	0	0	0
AFSSLEDFANWTR	0	0	0	0	0	0	0	1	0	0	1	0	0	0	0	0
AFSTEVYPIGIDPDEITR	0	1	0	0	1	0	0	0	0	1	0	0	0	0	0	0
AFSYNHLSR	0	0	1	0	0	0	0	0	0	0	0	0	0	0	0	0
AFSYSYVATEQR	0	1	0	0	0	0	0	0	0	0	1	0	0	1	0	0
AFTDFFAR	0	1	0	0	1	0	0	0	0	1	0	0	0	0	0	0
AFTEIEQSFK	0	0	0	0	0	0	0	0	1	0	0	0	1	0	0	0
AFTGVGGTPLFIEK	0	1	0	0	1	0	0	0	0	1	1	0	0	1	0	0
AFTGVGGTPLFIER	0	1	0	0	1	0	0	0	0	1	1	0	0	0	1	0
AFTNPPSILTSTNKPEWR	0	0	0	0	0	0	0	1	0	0	1	0	0	0	0	0
AFTPAEWAR	0	0	0	0	0	0	0	0	0	0	1	0	0	1	0	0
AFTPQEWAR	0	1	0	0	1	0	0	0	0	1	1	0	0	0	1	0
AFTSEEFTHFLEDLTK	0	1	0	0	1	0	0	0	0	1	1	0	0	0	1	0
AFTSEEFTHFLEELTK	0	1	0	0	1	0	0	0	0	1	1	0	0	1	1	0
AFTSHLFANK	0	0	0	0	0	1	0	0	1	0	0	1	1	0	0	0
AFTVDGLDAR	0	0	0	0	0	0	0	0	0	0	0	1	0	0	0	0
AFVASAIK	0	0	0	0	0	1	0	0	1	0	0	1	1	0	0	0
AFVEPAFNEFPR	0	0	0	0	0	0	0	1	0	0	0	0	0	0	0	0
AFVEQFSLNLR	0	0	0	0	0	0	0	1	0	0	1	0	0	0	0	0
AFVEVGQK	0	1	0	0	1	0	0	0	0	1	1	0	0	0	1	0
AFVFEGTPIHLIAR	0	0	0	0	0	0	0	0	0	0	0	0	0	0	0	1
AFVILQDDVPATDETVK	0	0	0	0	0	0	0	0	0	0	0	1	0	0	0	0
AFVLDSTETVR	0	0	0	0	0	0	0	0	0	0	0	0	0	0	0	1
AFVLIPLNDIAPTQIEPR	0	0	0	0	0	0	0	0	1	0	0	0	1	0	0	0
AFVNADFDGFAR	0	1	0	0	1	0	0	0	0	1	1	0	0	1	1	0
AFVPEEYWEVHADLGTAK	0	0	0	0	0	0	0	1	0	0	1	0	0	0	0	0
AFVPSEDNAVLLSSDYSQIELR	0	0	1	0	0	0	0	0	0	0	0	0	0	0	0	0
AFVSELAEGLDSHVEQGGGNFSGGQR	0	0	1	1	0	0	0	0	0	0	0	0	0	0	0	0
AFVSSETDIPFYGEAFGIK	0	0	0	0	0	0	0	0	0	0	0	1	0	0	0	0
AFVTDIGGR	0	0	1	1	0	0	0	0	0	0	0	0	0	0	0	0
AFVTNIGGR	0	0	1	0	0	0	0	0	0	0	0	0	0	0	0	1
AFVTSGIR	0	0	0	0	0	0	0	0	1	0	0	0	1	0	0	0
AFWDVVNWDEAAAR	0	1	0	0	1	0	0	0	0	1	1	0	0	1	1	0
AFYALPLLQNK	0	0	0	0	0	0	0	0	0	0	0	1	0	0	0	0
AFYALPLLSNK	0	0	0	0	0	1	0	0	1	0	0	0	1	0	0	0
AFYEDVGALNVK	0	0	0	0	0	1	0	0	1	0	0	0	1	0	0	0
AFYEPYQK	0	0	0	0	0	0	0	1	0	0	1	0	0	0	0	0
AFYPTDAK	0	1	0	0	1	0	0	0	0	1	1	0	0	0	1	0
AFYTHGHLYQVNQTR	0	0	0	0	0	1	0	0	1	0	0	0	0	0	0	0
AGAAFETLSENQQQK	0	0	1	1	0	0	0	0	0	0	0	0	0	0	0	0
AGAAHTWIEHLGG	0	0	0	0	0	1	0	0	0	0	0	0	0	0	0	0
AGAANIVPNSTGAAK	0	0	1	0	0	0	0	0	0	0	0	0	0	0	0	1
AGAAQTIVASQQR	0	1	0	0	1	0	0	0	0	1	1	0	0	1	0	0
AGADFLLR	0	0	0	0	0	0	0	1	0	0	1	0	0	0	0	0
AGADGILTYFAK	0	0	0	0	0	0	0	1	0	0	1	0	0	0	0	0
AGADLIITYFAK	0	0	0	0	0	1	0	0	0	0	0	1	0	0	0	0
AGAEAADALAAEVGSK	0	1	0	0	0	0	0	0	0	0	0	0	0	1	0	0
AGAEDFPALLADAR	0	0	0	0	0	0	0	1	0	0	1	0	0	0	0	0
AGAEGTPVFLVGGKPEVLAQTESR	0	1	0	0	1	0	0	0	0	1	0	0	0	0	0	0
AGAEQTLVASQQR	0	0	0	0	0	0	1	0	0	0	0	0	0	0	0	0
AGAETFYNPSTYVK	0	0	0	0	0	0	0	0	1	0	0	0	0	0	0	0
AGAEVYIVTTDTHFSHK	0	0	0	0	0	0	0	1	0	0	1	0	0	0	0	0
AGAGLPLSER	0	1	0	0	1	0	0	0	0	1	1	0	0	1	1	0
AGAGNRPEGINPQTK	0	1	0	0	0	0	0	0	0	0	1	0	0	1	0	0
AGAHIINDIR	0	1	0	0	1	0	0	0	0	1	1	0	0	1	1	0
AGAIDQLVVWGER	0	0	1	1	0	0	0	0	0	0	0	0	0	0	0	0
AGAIQQLNVWGER	0	0	0	0	0	1	0	0	0	0	0	0	0	0	0	0
AGAIVIDNSSQWR	0	0	0	0	0	1	0	0	1	0	0	0	1	0	0	0
AGAKPGDWIYVTGTPGDSAAGLAVLQNR	0	1	0	0	1	0	0	0	0	1	0	0	0	0	0	0
AGALAANYPFATIDPNVGIVEVPDAR	0	0	0	0	0	0	0	0	1	0	0	0	0	0	0	0
AGALAANYPFATIDPNVGIVEVPDSR	0	0	0	0	0	1	0	0	1	0	0	1	1	0	0	0
AGALIAPIQIVEER	0	1	0	0	1	0	1	0	0	1	1	0	0	1	1	0
AGALVVNRPQSLR	0	0	0	0	0	0	0	1	1	0	1	0	0	0	0	0
AGAPLLASEVVPAQEETLAQAAR	0	1	0	0	1	0	0	0	0	1	0	0	0	0	0	0
AGAPQEVFQETQWLK	0	0	1	1	0	0	0	0	0	0	0	0	0	0	0	0
AGAQHTWIEK	0	0	0	0	0	0	0	0	1	0	0	0	1	0	0	0
AGASEAVLAR	0	0	0	0	0	0	0	0	0	0	0	0	0	0	0	1
AGASTLAALAVPEER	0	0	0	0	0	0	0	1	0	0	1	0	0	0	0	0
AGATAASVWAAHHVLPLNVAGYGK	0	0	1	1	0	0	0	0	0	0	0	0	0	0	0	0
AGATTQLIATVDQR	0	0	1	1	0	0	0	0	0	0	0	0	0	0	0	0
AGAVAAPTAGLHFDEALLEAIR	0	0	0	0	0	0	0	1	0	0	1	0	0	0	0	0
AGAVAQLAEWGR	0	0	0	0	0	0	0	0	0	0	0	0	0	0	0	1
AGAVNAALLSASILGAK	0	0	0	0	0	0	0	1	0	0	1	0	0	0	0	0
AGAVNTLIR	0	0	0	0	0	0	0	1	0	0	1	0	0	0	0	0
AGAVVVDNTSYFR	0	0	0	0	0	0	0	0	0	0	0	0	0	0	0	1
AGDAGFGFSANETVPEPGR	0	0	0	0	0	0	0	1	0	0	1	0	0	0	0	0
AGDALIALASSGPHSNGYSLIR	0	0	0	0	0	0	1	0	0	0	0	0	0	0	0	0
AGDDAARPEWLEPEFGVR	0	1	0	0	1	0	0	0	0	1	1	0	0	1	1	0
AGDEFAFQYR	0	1	0	0	1	0	0	0	0	1	0	0	0	0	0	0
AGDELEFK	0	1	0	0	0	0	0	0	0	0	1	0	0	1	0	0
AGDEVIVNTYGQR	0	0	1	1	0	0	0	0	0	0	0	0	0	0	0	0
AGDFHFLQQAGAR	0	0	0	0	0	0	1	0	0	0	0	0	0	0	0	0
AGDGSTVAQTALSYDDYR	0	1	0	0	1	0	0	0	0	1	1	0	0	1	0	0
AGDIAAAIGLK	0	1	0	0	1	0	1	0	0	1	1	0	0	1	1	0
AGDIIPEVVK	0	0	0	0	0	1	0	0	1	0	0	0	1	0	0	0
AGDIIPEVVR	0	0	0	0	0	1	0	0	1	0	0	0	0	0	0	0
AGDIITSLNGKPLNSFAELR	0	1	0	0	1	0	0	0	0	1	0	0	0	0	0	0
AGDIVGEHTAIFADIGER	0	0	0	0	0	0	1	0	0	0	0	0	0	1	0	0
AGDIVQFRPIER	0	0	0	0	0	0	0	1	0	0	1	0	0	0	0	0
AGDLDEAAAQEALK	0	0	0	0	0	0	0	1	0	0	1	0	0	0	0	0
AGDLLAVVDPR	0	0	0	0	0	0	0	1	0	0	1	0	0	0	0	0
AGDLLEIVPHQAPVR	0	0	0	0	0	0	0	1	0	0	0	0	0	0	0	0
AGDLVIDGSVR	0	0	0	0	0	0	1	1	0	0	1	0	0	0	0	0
AGDLVLFENVR	0	0	0	0	0	0	0	1	0	0	1	0	0	0	0	0
AGDPIATVGTSGGQSSPAVYFAIR	0	0	0	0	0	0	0	1	0	0	1	0	0	0	0	0
AGDPNLGVIAETLTELGSR	0	1	0	0	1	0	0	0	0	1	0	0	0	0	0	0
AGDPPSFVTGVVGFENTGSNDPSTR	0	0	0	0	0	0	0	1	0	0	1	0	0	0	0	0
AGDPPSIALAR	0	0	0	0	0	0	0	1	0	0	1	0	0	0	0	0
AGDPPSIPLSR	0	1	0	0	1	0	0	0	0	1	1	0	0	1	1	0
AGDPPSVSLSHR	0	0	0	0	0	0	1	0	0	0	0	0	0	0	0	0
AGDQIQSGVDAAIK	0	1	0	0	1	0	0	0	0	1	1	0	0	1	1	0
AGDSADAEGLLSR	0	0	0	0	0	0	0	1	0	0	0	0	0	0	0	0
AGDSLSSIASR	0	0	0	0	0	0	0	0	1	0	0	0	1	0	0	0
AGDSVVLVGFGTFAVK	0	0	0	0	0	0	0	1	0	0	1	0	0	0	0	0
AGDSWFVSK	0	0	0	0	0	0	0	1	0	0	1	0	0	0	0	0
AGDTASIPAIESILAEER	0	0	0	0	0	0	0	0	0	1	0	0	0	0	0	0
AGDTIEEDDVLAEVQNDK	0	0	0	0	0	1	0	0	1	0	0	1	1	0	0	0
AGDTINEDDSLLEVQNDK	0	0	1	1	0	0	0	0	0	0	0	0	0	0	0	0
AGDTIVEPTSGNTGIGLAWVGK	0	0	1	0	0	0	0	0	0	0	0	0	0	0	0	0
AGDTVEVLVLR	0	0	1	0	0	0	0	0	0	0	0	0	0	0	0	0
AGDTYLHTVPK	0	1	0	0	0	0	0	0	0	0	1	0	0	1	0	0
AGDVILTGTPEGVGPLHSGDELEVGFNGLALTTR	0	1	0	0	1	0	0	0	0	1	0	0	0	0	0	0
AGDVIPQVVNVVLSERPADAR	0	1	0	0	1	0	0	0	0	1	0	0	0	0	0	0
AGDVIPQVVSVIEEK	0	0	0	0	0	0	1	0	0	0	0	0	0	0	0	0
AGDVISIIGSSGSGK	0	1	0	0	1	0	0	1	0	1	1	0	0	0	1	0
AGDVITSLNGKPISSFAALR	0	1	0	0	1	0	0	0	0	1	1	0	0	1	1	0
AGDVLLGISTSGNSGNVIK	0	1	0	0	1	0	0	0	0	1	1	0	0	1	1	0
AGDVNNIPVIATGNAHYLNEHDAIAR	0	0	0	0	0	0	0	0	0	0	0	1	0	0	0	0
AGDVPVEIVVESK	0	0	0	0	0	0	0	1	0	0	1	0	0	0	0	0
AGDVVAVR	0	0	0	0	0	0	0	1	0	0	1	0	0	0	0	0
AGDVVGDHTVLFAAEGER	0	0	0	0	0	0	0	1	0	0	1	0	0	0	0	0
AGDVVLTGTPAGVGPLNSGDELAISFHGQTLTTR	0	1	0	0	0	0	0	0	0	0	1	0	0	1	0	0
AGDVVLTGTPDGVGPLQSGDELTVTFDGHSLTTR	0	1	0	0	1	0	0	0	0	1	0	0	0	0	0	0
AGEAAAEHLLAR	0	0	0	0	0	0	0	1	0	0	1	0	0	0	0	0
AGEAFLQPDLAK	0	0	0	0	0	0	0	1	0	0	1	0	0	0	0	0
AGEAILPHWR	0	0	0	0	0	0	0	1	0	0	1	0	0	0	0	0
AGEEFTIDVTFPEDYHAENLK	0	0	0	0	0	0	1	0	0	0	0	0	0	0	0	0
AGEEFTIDVTFPEEYHAENLK	0	1	0	0	1	0	0	0	0	1	1	0	0	1	1	0
AGEELAITQSAVSR	0	0	0	0	0	0	0	1	0	0	1	0	0	0	0	0
AGEEVEVNVTFPEDYQAEDLAGK	0	0	1	1	0	0	0	0	0	0	0	0	0	0	0	0
AGEFYTPQQVSK	0	0	0	0	0	1	0	0	1	0	0	1	0	0	0	0
AGEGNFIQK	0	0	1	1	0	0	0	0	0	0	0	0	0	0	0	0
AGEHDLFLFEPLAGR	0	0	0	0	0	0	0	1	0	0	1	0	0	0	0	0
AGEHSVPQHETNQLLVEAAK	0	1	0	0	1	0	0	0	0	1	0	0	0	0	1	0
AGEIHPAADNNWR	0	1	0	0	1	0	0	0	0	1	1	0	0	1	0	0
AGEISALAHTR	0	1	0	0	1	0	0	0	0	1	1	0	0	0	1	0
AGEITALAHTR	0	1	0	0	1	0	0	0	0	1	1	0	0	1	1	0
AGELIANLEK	0	0	1	1	0	0	0	0	0	0	0	0	0	0	0	0
AGELISFVAQQIGGK	0	0	0	0	0	0	1	0	0	0	0	0	0	0	0	0
AGENISNYTQAYEK	0	0	0	0	0	0	0	1	0	0	0	0	0	0	0	0
AGENVGILLR	0	0	0	0	0	0	0	1	0	0	0	0	0	0	0	0
AGENVGVLLR	0	1	0	1	1	0	1	0	0	1	1	0	0	1	1	0
AGEPHAEVHALR	0	1	0	0	1	0	0	1	0	1	1	0	0	1	1	0
AGEQGDSDAQYNLAISYDEGIGIEQDHEK	0	0	0	0	0	0	1	0	0	0	0	0	0	0	0	0
AGEQGYSVPTNAVNNGNQR	0	0	0	0	0	0	0	0	0	1	0	0	0	0	0	0
AGEQQVILGK	0	1	0	0	1	0	0	0	0	1	1	0	0	1	1	0
AGERPDNSAIIAAR	0	1	0	0	1	0	0	0	0	1	0	0	0	0	0	0
AGESFVGTTVEK	0	0	0	0	0	0	0	0	0	0	0	0	0	0	0	1
AGETLVVAAATGPVGATVGQIAK	0	0	0	0	0	0	0	0	0	1	0	0	0	0	0	0
AGETLVVAAATGPVGATVGQIGK	0	1	0	0	1	0	0	0	0	1	1	0	0	1	1	0
AGEVDLLEEELGHLTTLTDVVK	0	1	0	0	1	0	0	0	0	1	0	0	0	0	0	0
AGEVITELSR	0	0	0	0	0	0	0	0	0	0	0	0	0	0	0	1
AGEVLFSPSHHQVSAR	0	0	0	0	0	0	0	1	0	0	1	0	0	0	0	0
AGEVTWPAPPIQVSAQPK	0	0	0	0	0	0	1	0	0	0	0	0	0	0	0	0
AGEVVAIADPQATSR	0	0	0	0	0	0	0	1	0	0	1	0	0	0	0	0
AGEWPLEDNPLVNAPHTQGELVGEWNHPYSR	0	1	0	0	1	0	0	0	0	1	0	0	0	0	0	0
AGEWTASIGPDWYGTDVHHK	0	1	0	0	1	0	0	0	0	1	0	0	0	0	0	0
AGEYGSFDYGR	0	1	0	0	1	0	0	0	0	1	1	0	0	0	1	0
AGFAEDDVVAVSNLGEIEYR	0	0	0	0	0	0	0	0	0	1	0	0	0	0	0	0
AGFAEDEIVPVSK	0	1	0	0	0	0	0	0	0	1	1	0	0	0	1	0
AGFAHLQDR	0	0	1	1	0	0	0	0	0	0	0	0	0	0	0	0
AGFAQVFVLK	0	1	0	0	1	0	0	0	0	1	0	0	0	0	0	0
AGFDDGNRPIGSFLFVGPTGVGK	0	0	1	0	0	0	0	0	1	0	0	0	0	0	0	0
AGFDIQAVFTHTDDPNENHFFSSVAR	0	0	0	0	0	0	1	0	0	0	0	0	0	0	0	0
AGFDPTAPDLHLGHTVLINK	0	0	0	0	0	0	0	1	0	0	1	0	0	0	0	0
AGFEEATPIQSETIPLALAGK	0	0	1	1	0	0	0	0	0	0	0	0	0	0	0	0
AGFEEPLLQNFGSSR	0	1	0	0	0	0	0	0	0	1	1	0	0	0	1	0
AGFEEPQLQNFGSSR	0	0	0	0	0	0	0	0	0	1	1	0	0	0	1	0
AGFEEPQVQNFGSSR	0	1	0	0	1	0	0	0	0	1	0	0	0	0	0	0
AGFEGSATLK	0	0	0	0	0	0	0	1	0	0	1	0	0	0	0	0
AGFEQVSVLK	0	1	0	0	0	0	0	0	0	0	1	0	0	1	0	0
AGFFYEPTILDNVK	0	0	0	0	0	0	0	0	0	0	0	0	1	0	0	0
AGFGYQNDVILQR	0	0	0	0	0	0	1	0	0	0	0	0	0	0	0	0
AGFLHDIGK	0	0	0	0	0	0	0	0	0	0	0	0	0	0	0	1
AGFLLQDFVEDFAPQAR	0	0	0	0	0	0	1	0	0	0	0	0	0	0	0	0
AGFLSAIVK	0	0	0	0	0	0	0	1	0	0	1	0	0	0	0	0
AGFNADEVVAVSK	0	0	0	0	0	0	0	0	0	0	1	0	0	1	0	0
AGFSGGDADLVK	0	1	0	0	1	0	0	0	0	1	0	0	0	0	0	0
AGFSSEQIHALR	0	1	0	0	1	0	0	0	0	1	0	0	0	0	0	0
AGFSVDYVSPQGGYVPLDPR	0	0	1	1	0	0	0	0	0	0	0	0	0	0	0	0
AGFTITDVNPDFVIVGETR	0	1	0	0	1	0	0	0	0	1	1	0	0	1	1	0
AGGAGIPAFFTATGYGTPVAEGK	0	1	0	0	0	0	0	1	0	0	1	0	0	1	0	0
AGGAHLHHGVVAR	0	0	0	0	0	0	0	1	0	0	1	0	0	0	0	0
AGGATILR	0	0	1	1	0	0	0	1	0	0	0	0	0	0	0	0
AGGDAPDQTTSIVR	0	1	0	0	0	0	0	0	0	0	1	0	0	1	1	0
AGGDAPDQTTTIIR	0	0	0	0	0	0	0	0	0	1	0	0	0	0	0	0
AGGEIILDHHAAPLDER	0	1	0	0	1	0	0	0	0	1	0	0	0	0	0	0
AGGENQVEYLIITLK	0	0	0	0	0	0	0	1	0	0	1	0	0	0	0	0
AGGIFSILGELAR	0	0	0	0	0	0	0	1	0	0	1	0	0	0	0	0
AGGILHYVLR	0	0	0	0	0	0	0	1	0	0	1	0	0	0	0	0
AGGITKPVLLLEGFFDAR	0	1	0	0	1	0	0	0	0	1	0	0	0	0	0	0
AGGLGIIGGGNAPK	0	0	1	0	0	0	0	0	0	0	0	0	0	0	0	1
AGGLGIIHK	0	0	1	0	0	0	0	0	0	0	0	0	0	0	0	0
AGGLGISQLAPEFR	0	0	0	0	0	0	1	0	0	0	0	0	0	0	0	0
AGGLGVIHK	0	0	1	0	0	0	0	0	0	0	0	0	0	0	0	1
AGGLPVSVK	0	0	1	1	1	1	0	0	1	0	0	1	1	0	0	0
AGGNVEGFVTTDNVAVGAK	0	1	0	0	0	0	0	0	0	1	1	0	0	0	0	0
AGGNYLSSLLVGSEAR	0	1	0	0	1	0	1	0	0	1	1	0	0	1	1	0
AGGPAYLYR	0	0	0	0	0	0	1	0	0	0	0	0	0	0	0	0
AGGPLYLYR	0	1	0	0	1	0	0	0	0	1	1	0	0	1	1	0
AGGPNYLLR	0	0	0	0	0	0	0	1	0	0	1	0	0	0	0	0
AGGQNVTEQQEEGFFDK	0	0	1	1	0	0	0	0	0	0	0	0	0	0	0	0
AGGSQSPIELAK	0	0	0	0	0	0	0	0	0	0	0	0	1	0	0	0
AGGVDVGYSR	0	0	0	0	0	0	0	1	0	0	1	0	0	0	0	0
AGGVFTDEAIDAYIALR	0	1	0	0	1	0	0	0	0	1	0	0	0	0	0	0
AGGVLLVDSVNNR	0	1	0	0	0	0	0	0	0	0	1	0	0	1	0	0
AGGVTAHPYGLYLVR	0	0	0	0	0	0	0	1	0	0	1	0	0	0	0	0
AGGYFNQQIVEPIAGK	0	1	0	0	1	0	0	0	0	1	0	0	0	0	0	0
AGGYFNQQIVEPIQGK	0	1	0	0	0	0	0	0	0	1	1	0	0	1	1	0
AGGYFNQQIVEPVPGK	0	1	0	0	1	0	0	0	0	1	0	0	0	0	0	0
AGGYFNQQIVEPVQGK	0	0	0	0	0	0	0	0	0	1	1	0	0	1	0	0
AGGYLTDGTELHDTNFAR	0	1	0	0	1	0	0	0	0	1	1	0	0	1	1	0
AGHISSVQEVWGR	0	0	0	0	0	0	0	1	0	0	0	0	0	0	0	0
AGHPPLLLDYATSAIAFGK	0	1	0	0	1	0	0	0	0	1	0	0	0	0	0	0
AGHSAETADLAAEGFEPR	0	0	0	0	0	0	0	1	0	0	1	0	0	0	0	0
AGHTFNLLDAR	0	0	0	0	0	0	1	0	0	1	0	0	0	0	0	0
AGIAGGADSSSVLPIGVSK	0	1	0	0	1	0	0	0	0	1	1	0	0	1	1	0
AGIAINGSAPADIR	0	1	0	0	1	0	0	0	0	1	0	0	0	0	0	0
AGIALNDNFVK	1	1	0	0	1	0	1	0	0	1	1	0	0	1	1	0
AGIAPQDIDETIVGNVGQIAESGFIAR	0	1	0	0	1	0	0	0	0	1	0	0	0	0	0	0
AGIDVVIAAGVKPDVISK	0	0	0	0	0	0	1	0	0	0	0	0	0	0	0	0
AGIEDIIIVTGK	0	0	0	0	0	1	0	0	1	0	0	1	1	0	0	0
AGIEGLDEFLTGPTAIATSSEDAVAAAK	0	0	0	0	0	0	0	0	1	0	0	0	0	0	0	0
AGIEGLTK	0	0	0	0	0	0	0	0	1	0	0	0	1	0	0	0
AGIEHGLLYNQEQR	0	1	0	0	1	0	1	0	0	1	1	0	0	1	1	0
AGIEINGPAPSDLR	0	0	0	0	0	0	0	0	0	1	0	0	0	0	0	0
AGIELTLFHGR	0	1	0	0	1	0	0	0	0	1	1	0	0	1	1	0
AGIGDSLIR	0	0	0	0	0	0	0	1	0	0	1	0	0	0	0	0
AGIGINAGR	0	1	0	0	1	0	1	0	0	1	1	0	0	1	1	0
AGIGYLPQEASIFR	0	0	0	0	0	0	0	1	0	0	1	0	0	0	0	0
AGIIEAYR	0	0	0	0	0	0	0	1	0	0	1	0	0	0	0	0
AGIITGLPDAYGR	0	0	0	0	0	1	0	0	1	0	0	1	0	0	0	0
AGIKPGDVLISIDGK	0	0	0	0	0	0	1	0	0	0	0	0	0	0	0	0
AGILAQVPAGR	0	1	0	0	1	0	0	0	0	1	1	0	0	1	1	0
AGILSQVPANR	0	0	0	0	0	0	1	0	0	0	0	0	0	0	0	0
AGINLAER	0	0	1	1	0	0	0	0	0	0	0	0	0	0	0	0
AGINTVFDLTEK	0	0	1	0	0	0	0	0	0	0	0	0	0	0	0	0
AGINTVHDLTEK	0	0	1	0	0	0	0	0	0	0	0	0	0	0	0	1
AGINTVQELTNK	0	0	1	1	0	0	0	0	0	0	0	0	0	0	0	0
AGIPADALEQYGHYK	0	0	0	0	0	0	0	0	1	0	0	0	1	0	0	0
AGIPANAEAPR	0	0	0	0	0	0	0	1	0	0	1	0	0	0	0	0
AGIPQESTAYSVNR	0	1	0	0	1	0	0	0	0	1	0	0	0	0	0	0
AGIQAILASGAQPVGVGR	0	0	1	1	0	0	0	0	0	0	0	0	0	0	0	0
AGIQDVNVTNTAINQLPSDAQLVITQK	0	0	0	0	0	0	0	0	0	0	0	1	0	0	0	0
AGIQPGDLIVQIDGKPTK	0	0	0	0	0	0	0	1	0	0	0	0	0	0	0	0
AGIQPIPGR	0	1	0	0	1	0	0	0	0	1	1	0	0	1	0	0
AGISQFNPK	0	0	0	0	0	0	0	0	1	0	0	0	0	0	0	0
AGITEAAKPLLK	0	0	1	1	0	0	0	0	0	0	0	0	0	0	0	0
AGIVGADGQTHQGAFDISFLR	0	1	0	0	1	0	0	0	0	1	1	0	0	1	1	0
AGIVGADGQTHQGAFDLSFLR	0	1	0	0	1	0	0	0	0	1	1	0	0	1	1	0
AGIVGADGQTHQGAFDLSYLR	0	1	0	0	1	0	0	0	0	1	1	0	0	0	0	0
AGIVHASIGK	0	0	0	0	0	1	0	0	1	0	0	1	1	0	0	0
AGIVNLER	0	0	0	0	0	1	0	0	1	0	0	0	1	0	0	0
AGIVNWNK	0	0	0	0	0	0	0	1	0	0	1	0	0	0	0	0
AGKPLAPGANPSYQDGK	0	0	1	1	0	0	0	0	0	0	0	0	0	0	0	0
AGLADPNRPIGSFLFLGPTGVGK	0	1	0	0	1	0	0	0	0	1	0	0	0	0	0	0
AGLADPNRPSGSFLFLGPTGVGK	0	0	0	0	0	0	0	1	0	0	1	0	0	0	0	0
AGLAGTGFVTDNELQSFAR	0	0	0	0	0	0	0	1	0	0	1	0	0	0	0	0
AGLALTTNQLESHYLAGGNVDR	0	0	0	0	0	0	0	0	1	0	0	0	0	0	0	0
AGLANHEPQPTAER	0	0	0	0	0	0	0	1	0	0	1	0	0	0	0	0
AGLASLHAR	0	1	0	0	1	0	1	0	0	1	1	0	0	1	1	0
AGLDVVAALGR	0	0	0	0	0	0	0	1	0	0	1	0	0	0	0	0
AGLDYHEFAAVQR	0	0	0	0	0	0	0	0	0	1	1	0	0	1	0	0
AGLDYHEFTAVLR	0	1	0	0	0	0	0	0	0	0	1	0	0	1	0	0
AGLDYHEFTAVQR	0	1	0	0	1	0	0	0	0	1	1	0	0	0	1	0
AGLDYHEFTAVTR	0	1	0	0	1	0	0	0	0	1	0	0	0	0	0	0
AGLDYHEYASVR	0	0	0	0	0	0	0	1	0	0	1	0	0	0	0	0
AGLEDLASVFVGPSAVAFSNEDVIAPAK	0	0	0	0	0	0	0	0	0	0	0	0	0	0	0	1
AGLEGFTR	0	0	0	0	0	0	0	1	0	0	1	0	0	0	0	0
AGLEQHIAALK	0	0	0	0	0	0	0	1	0	0	1	0	0	0	0	0
AGLERPLIELVYLR	0	0	0	0	0	0	0	1	0	0	1	0	0	0	0	0
AGLFEHGGYR	0	1	0	0	1	0	0	0	0	1	0	0	0	0	0	0
AGLFLYDHLGK	0	0	0	0	0	0	0	1	0	0	1	0	0	0	0	0
AGLGYVHNK	0	1	0	0	0	0	0	0	0	1	1	0	0	1	0	0
AGLHLTTNQLESHYLAGGNVDR	0	0	0	0	0	0	0	0	0	0	0	1	0	0	0	0
AGLIGFSK	0	1	1	0	1	0	0	1	0	1	1	0	0	1	1	0
AGLIGFTK	0	0	1	0	0	0	0	0	0	0	0	0	0	0	0	1
AGLINSGGAAGGETDLADAVR	0	1	0	0	1	0	0	0	0	1	1	0	0	0	1	0
AGLINSGGAAGGETDLSDAVR	0	1	0	0	1	0	0	0	0	1	0	0	0	1	0	0
AGLINSGGASGNNDLADAVR	0	0	0	0	0	0	1	0	0	0	0	0	0	0	0	0
AGLIVVNTNPLYTAR	0	0	0	0	0	0	0	1	0	0	1	0	0	0	0	0
AGLLEDLNALPAR	0	0	0	0	0	0	0	1	0	0	1	0	0	0	0	0
AGLLFAAFGR	0	0	0	0	0	0	0	1	0	0	1	0	0	0	0	0
AGLLHDIGK	0	0	1	1	1	0	0	0	1	0	0	0	0	0	0	0
AGLLHDVGK	0	0	0	0	0	1	0	0	1	0	0	1	1	0	0	0
AGLLHEDVNTVAGFGLSR	0	1	0	0	1	0	0	0	0	1	0	0	0	0	0	0
AGLNLEVDYVIR	0	0	0	0	0	1	0	0	0	0	0	0	0	0	0	0
AGLNLTTNQLESHYLAGGNVDR	0	0	0	0	0	1	0	0	1	0	0	1	1	0	0	0
AGLNPSYSSNVR	0	0	1	1	0	0	0	0	0	0	0	0	0	0	0	0
AGLPEHDVAANQGQLLALFVR	0	0	0	0	0	0	0	0	0	1	1	0	0	0	0	0
AGLPLHLIQVSGLR	0	0	0	0	0	0	0	1	0	0	1	0	0	0	0	0
AGLPVLVSNSFSK	0	0	0	0	0	0	1	0	0	0	0	0	0	0	0	0
AGLPVNGPR	0	1	0	0	1	0	0	0	0	1	1	0	0	1	0	0
AGLPYGVADAGDIPALGRPVAR	0	0	0	0	0	0	0	1	0	0	1	0	0	0	0	0
AGLQDPNRPLGSFLFLGPTGVGK	0	0	1	1	0	0	0	0	0	0	0	0	0	0	0	0
AGLRPIVVVNK	0	0	0	0	0	0	0	1	0	0	1	0	0	0	0	0
AGLSELIGER	0	0	0	0	0	0	0	1	0	0	1	0	0	0	0	0
AGLSQSLSR	0	1	0	0	1	0	0	0	0	0	1	0	0	1	0	0
AGLSSEDIDLFVPHQANIR	0	0	0	0	0	1	0	0	0	0	0	0	0	0	0	0
AGLTEYQGNYQDYVR	0	0	0	0	0	0	0	0	0	0	0	0	0	0	0	1
AGLTFLVDLIK	0	1	0	0	1	0	0	0	0	1	1	0	0	1	1	0
AGLTLGVDPLGGSGIEYWK	0	1	0	0	1	0	0	0	0	1	1	0	0	1	1	0
AGLTVANIIK	0	0	0	0	0	0	1	0	0	0	0	0	0	0	0	0
AGLVAPDETTFNYVR	0	1	0	0	1	0	0	0	0	1	0	0	0	0	0	0
AGLVAPDQTTFDYVK	0	0	0	0	0	0	0	0	0	1	1	0	0	0	0	0
AGLVGEDGPTHAGSFDISYLR	0	0	0	0	0	0	0	1	0	0	1	0	0	0	0	0
AGLVGFSVSNLR	0	1	0	0	1	0	1	0	0	1	1	0	0	1	1	0
AGLYIFPK	0	0	0	0	0	0	0	0	0	0	0	0	0	0	0	1
AGLYVPGGK	0	0	0	0	0	0	0	1	0	0	1	0	0	0	0	0
AGNADGSIPAWDGGLATNAGSVDSR	0	0	0	0	0	0	0	1	0	0	1	0	0	0	0	0
AGNAIELPQYDYVAHTR	0	0	0	0	0	0	1	0	0	0	0	0	0	0	0	0
AGNDEVVSAIHK	0	1	0	0	0	0	0	0	0	1	1	0	0	0	1	0
AGNEEVVSAIHK	0	1	0	0	1	0	0	0	0	1	1	0	0	0	1	0
AGNGETILTSELYTSK	0	1	0	0	1	0	0	0	0	1	1	0	0	0	0	0
AGNIAAEGSIAVK	0	0	0	0	0	0	0	1	0	0	1	0	0	0	0	0
AGNIDAAVELSHQTNTLPEITGR	0	1	0	0	1	0	0	0	0	1	0	0	0	0	0	0
AGNIHVPIGK	0	0	1	1	1	0	0	0	0	0	0	0	0	0	0	0
AGNINQVVTTIVK	0	0	0	0	0	0	0	1	0	0	1	0	0	0	0	0
AGNPDIQPNVTIPIGAATEVIAAEGK	0	1	0	0	1	0	0	0	0	0	0	0	0	0	1	0
AGNQGIGVIVAQLPR	0	0	0	0	0	0	0	1	0	0	1	0	0	0	0	0
AGNRPQEIAQAK	0	1	0	0	1	0	0	0	0	1	1	0	0	0	1	0
AGNSDYPLNVIAK	0	0	1	0	0	0	0	0	0	0	0	0	0	0	0	0
AGNSGQIPVDYTEIR	0	0	0	0	0	1	0	0	1	0	0	0	1	0	0	0
AGNTVYVSGQIPLDPK	0	0	0	0	0	0	0	1	0	0	1	0	0	0	0	0
AGNVAADGVIITK	0	1	0	0	0	0	0	0	0	1	1	0	0	0	1	0
AGNVAADGVIK	0	1	0	0	1	0	0	0	0	1	1	0	0	1	1	0
AGNVQALIGK	0	0	1	0	0	0	0	0	0	0	0	0	0	0	0	1
AGPAGIPTQTAFSQNTR	0	0	0	0	0	0	0	1	0	0	1	0	0	0	0	0
AGPLAGYPVVDLGVR	0	0	0	0	0	0	0	0	0	1	0	0	0	0	0	0
AGPTDFPASQGHNR	0	0	0	0	0	0	1	0	0	0	0	0	0	0	0	0
AGPTWTPTAK	0	1	0	0	1	0	0	0	0	1	1	0	0	1	1	0
AGQAALEYGLK	0	0	0	0	0	0	0	1	0	0	1	0	0	0	0	0
AGQFHVYAVR	0	0	0	0	0	0	0	1	0	0	1	0	0	0	0	0
AGQFYINQR	0	0	0	0	0	0	0	0	1	0	0	0	0	0	0	0
AGQFYVNQR	0	0	0	0	0	1	0	0	1	0	0	1	1	0	0	0
AGQIDGLHPGR	0	0	0	0	0	1	0	0	0	0	0	0	0	0	0	0
AGQIVGITQPAVSNALSR	0	0	0	0	0	0	0	1	0	0	1	0	0	0	0	0
AGQIVVTNPSK	0	0	1	0	0	0	0	0	0	0	0	0	0	0	0	0
AGQLNAGDPVLFR	0	0	0	0	0	0	1	0	0	0	0	0	0	0	0	0
AGQLSEIFTDK	0	0	0	0	0	0	0	0	0	0	0	1	0	0	0	0
AGQLTEEEAASHPQK	0	0	1	0	0	0	0	0	0	0	0	0	0	0	0	0
AGQLTPEEAASHPQK	0	0	0	0	0	0	0	0	0	0	0	0	0	0	0	1
AGQNGSVQAFK	0	0	0	0	0	0	0	1	0	0	1	0	0	0	0	0
AGQPAQQSDLINVAQLTAQYYVLKPEAGNAEHAVK	0	1	0	0	1	0	0	0	0	1	1	0	0	0	1	0
AGQPAQQSDLINVAQLTAQYYVLKPEVGNAEHAVK	0	1	0	0	1	0	0	0	0	1	0	0	0	0	0	0
AGQPAQQSDLINVAQLTAQYYVLKPTAGNAEHAVK	0	1	0	0	0	0	0	0	0	0	1	0	0	1	0	0
AGQPASEGVHWSSK	0	0	0	0	0	0	0	1	0	0	1	0	0	0	0	0
AGQPIALVGNSGGQER	0	0	0	0	0	0	1	0	0	0	0	0	0	0	0	0
AGQPLAIELAFIGTDALAK	0	1	0	0	1	0	0	0	0	1	0	0	0	0	0	0
AGQPVNFEIIQGPK	0	0	0	0	0	0	0	1	0	0	1	0	0	0	0	0
AGQQLYQIDPATYEADYQSAQANLASTQEQAQR	0	0	0	0	0	0	0	1	0	0	1	0	0	0	0	0
AGQSFSSGNYQHVK	0	1	0	0	1	0	0	0	0	0	0	0	0	0	0	0
AGQSIAQVSDAGLPSISDPGHDLVK	0	0	0	0	0	0	0	0	0	0	0	0	0	0	0	1
AGQTFTFTTDK	0	1	0	0	1	0	0	0	0	1	1	0	0	1	1	0
AGQTLEQLAAGGEGSLSDSVAR	0	0	0	0	0	0	0	1	0	0	1	0	0	0	0	0
AGQTVDVNVTFPEDYQAEDLAGK	0	0	1	0	0	0	0	0	0	0	0	0	0	0	0	0
AGQVANINGAPWVIQK	0	0	0	0	0	0	0	1	0	0	1	0	0	0	0	0
AGQVESYVLK	0	0	0	0	0	0	0	1	0	0	1	0	0	0	0	0
AGQVLGFDFIR	0	0	0	0	0	0	0	1	0	0	1	0	0	0	0	0
AGQWQVVELESWR	0	1	0	0	1	0	0	0	0	1	1	0	0	0	1	0
AGQYDIILDGQSQPLAIIR	0	0	1	1	0	0	0	0	0	0	0	0	0	0	0	0
AGQYFINHR	0	1	1	0	0	0	0	0	0	0	0	0	0	0	0	0
AGQYSQFIWDFK	0	1	0	0	1	0	0	0	0	1	1	0	0	1	0	0
AGQYSQFVWDYK	0	1	0	0	1	0	0	0	0	1	1	0	0	0	0	0
AGQYYVNHR	0	0	1	1	0	0	0	0	0	0	0	0	0	0	0	0
AGSALAIGK	0	0	1	0	0	0	0	0	0	0	0	0	0	0	0	0
AGSATRPFFGVQPVLVDNEGLPLDGATEGNLAIADSWPGQAR	0	1	0	0	1	0	0	0	0	1	0	0	0	0	0	0
AGSDLLVK	0	0	1	1	0	0	0	0	0	0	0	0	0	0	0	0
AGSGALTFGVPNSPGVPAAFAK	0	0	0	0	0	0	0	1	0	0	1	0	0	0	0	0
AGSGALTLGQPNSPGVPADFAK	0	1	0	0	1	0	0	0	0	1	1	0	0	1	1	0
AGSGVATLGLPDSPGVPEGIAK	0	0	0	0	0	1	0	0	1	0	0	1	0	0	0	0
AGSGVATLGLPDSPGVPEGTAK	0	0	0	0	0	0	0	0	1	0	0	1	1	0	0	0
AGSLGFANK	0	1	0	0	1	0	0	0	0	1	0	0	0	0	1	0
AGSLGWANK	0	1	0	0	0	0	0	0	0	0	0	0	0	1	0	0
AGSPITLTIVR	0	0	0	0	0	0	0	1	0	0	1	0	0	0	0	0
AGSPLGQQVK	0	0	0	0	0	0	0	1	0	0	1	0	0	0	0	0
AGSSAQIPVDFTEIK	0	0	0	0	0	0	0	0	0	0	0	1	0	0	0	0
AGSSAQIPVDYTEIR	0	0	0	0	0	1	0	0	0	0	0	0	0	0	0	0
AGSSQVVDVLR	0	1	0	0	1	0	0	0	0	1	1	0	0	1	1	0
AGSTLYTVPWGTPK	0	0	0	0	0	1	0	0	0	0	0	0	0	0	0	0
AGTADSHGSPLGDAEIAETR	0	0	0	0	0	0	1	0	0	0	0	0	0	0	0	0
AGTEIGVASTK	0	1	0	0	1	0	0	0	0	1	1	0	0	0	1	0
AGTENLAQIVGLTK	0	0	0	0	0	0	0	0	0	0	0	0	1	0	0	0
AGTENLPQIVGLTK	0	0	0	0	0	1	0	0	0	0	0	0	0	0	0	0
AGTENVPQIVGLAEAIK	0	0	0	0	0	0	0	0	0	0	0	1	0	0	0	0
AGTEPHDFEPSTK	0	0	1	0	0	0	0	0	0	0	0	0	0	0	0	0
AGTEVAAAHAGWR	0	1	0	0	1	0	0	0	0	1	1	0	0	1	1	0
AGTGGDEAAIFSGDLFR	0	0	0	0	0	0	0	1	0	0	1	0	0	0	0	0
AGTGGDEAALFAGDLFR	0	1	0	0	1	0	1	1	0	1	1	0	0	1	1	0
AGTGIDELLDAILLQAEVLELK	0	1	0	0	1	0	0	0	0	1	1	0	0	1	0	0
AGTGIELK	0	0	0	0	0	0	0	1	0	0	1	0	0	0	0	0
AGTHDSHGAPLGDAEIALTR	0	1	0	0	1	0	0	0	0	1	1	0	0	1	1	0
AGTHINELTEK	0	0	0	0	0	0	0	0	1	0	0	0	1	0	0	0
AGTIGTVAEK	0	0	0	0	1	1	0	0	1	0	0	1	1	0	0	0
AGTLAAVPAGR	0	1	0	0	1	0	0	0	0	1	1	0	0	1	1	0
AGTLSFIVGGPAEGFAR	0	0	0	0	0	0	0	1	0	0	1	0	0	0	0	0
AGTPAAQIGLK	0	1	0	0	1	0	0	0	0	1	1	0	0	0	1	0
AGTPLLEIVSEPDIR	0	0	0	0	0	0	0	1	0	0	1	0	0	0	0	0
AGTPQDTQTLR	0	1	0	0	1	0	0	0	0	1	0	0	0	0	0	0
AGTPQITILGR	0	1	0	0	1	0	0	0	0	1	1	0	0	1	1	0
AGTVDYTDVVTNQATALSNER	0	0	0	0	0	0	0	1	0	0	1	0	0	0	0	0
AGTVHVHFPR	0	0	0	0	0	0	0	1	0	0	1	0	0	0	0	0
AGTVRPQVFR	0	0	0	0	0	0	0	1	0	0	1	0	0	0	0	0
AGTVTGIHVTQGQIVNPGEPLITIN	0	0	1	1	0	0	0	0	0	0	0	0	0	0	0	0
AGTYVNQVR	0	0	0	0	0	0	0	0	1	0	0	0	0	0	0	0
AGVAADTVVWAK	0	0	0	0	0	0	0	1	0	0	1	0	0	0	0	0
AGVAEPQHGLLINDSNLLLEAVR	0	0	0	0	0	0	0	1	0	0	1	0	0	0	0	0
AGVAFGPAK	0	0	1	0	0	0	0	0	0	0	0	0	0	0	0	0
AGVASGADGLIVEIHPDPANAWSDGPQSLNEK	0	0	1	1	0	0	0	0	0	0	0	0	0	0	0	0
AGVDAIHPGYGFLSENEQFAR	0	0	0	0	0	1	0	0	0	0	0	0	0	0	0	0
AGVDFEYYDQR	0	0	0	0	0	0	0	1	0	0	1	0	0	0	0	0
AGVDSVLVADVPVEESAPFR	0	1	0	0	0	0	0	0	0	1	0	0	0	0	0	0
AGVDVLGISTDKPEK	0	1	0	0	1	0	0	0	0	1	0	0	0	0	0	0
AGVEEVTIR	0	0	1	0	0	0	0	0	0	0	0	0	0	0	0	0
AGVEVITISASELGR	0	0	0	0	0	0	0	1	0	0	1	0	0	0	0	0
AGVEVLGISTDKPEK	0	1	0	0	1	0	0	0	0	1	1	0	0	1	1	0
AGVGVDNIDVDAATK	0	0	0	0	0	0	0	0	0	0	0	1	0	0	0	0
AGVHFGHQTR	0	1	0	0	1	0	0	1	0	1	1	0	0	1	1	0
AGVHSGDSIAVYPPQTLTEDELATLEDYTIK	0	0	0	0	0	0	0	0	1	0	0	0	0	0	0	0
AGVHSGDSIAVYPPQTLTQDEINTLEDYTIK	0	0	0	0	0	1	0	0	0	0	0	0	0	0	0	0
AGVIAFTGAYHGR	0	0	0	0	0	0	0	1	0	0	1	0	0	0	0	0
AGVIGLTK	0	0	0	0	1	1	0	0	1	0	0	1	0	0	0	0
AGVITFNLADIHPHDVATAVDTEGVAVR	0	0	0	0	0	1	0	0	1	0	0	0	1	0	0	0
AGVITFNLQDVHPHDVATAVDTEGVAVR	0	0	0	0	0	0	0	0	1	0	0	0	0	0	0	0
AGVITGLPDAYGR	0	0	0	0	0	0	0	0	1	0	0	0	0	0	0	0
AGVLAEVR	0	1	0	0	1	0	1	1	0	1	1	0	0	1	1	0
AGVLALNIQR	0	1	0	0	1	0	0	0	0	1	1	0	0	1	1	0
AGVLESSFVAEVK	0	1	0	0	1	0	1	0	0	1	1	0	0	1	1	0
AGVLSDQASDLAGSVK	0	0	1	1	0	0	0	0	0	0	0	0	0	0	0	0
AGVPAGVFNVVTGSAGAVGNELTSNPLVR	0	1	0	0	0	0	0	0	0	1	0	0	0	0	0	0
AGVPGIPPNSTLVFDVELLDVKPAPK	0	1	0	0	1	0	0	0	0	1	0	0	0	0	0	0
AGVPLISPSATQDGLTK	0	0	0	0	0	0	0	0	0	0	0	0	0	0	0	1
AGVPTVPGSDGPLPEDEETALAIAR	0	0	0	0	0	0	0	1	0	0	1	0	0	0	0	0
AGVPVLIDPK	0	1	0	0	1	0	1	0	0	1	1	0	0	1	0	0
AGVSQLEVPFDYLIGR	0	0	0	0	0	0	0	1	0	0	1	0	0	0	0	0
AGVSTTTVSHVINK	0	0	0	0	0	0	1	0	0	1	0	0	0	0	0	0
AGVSYVDYHIQFHQR	0	1	0	0	1	0	0	0	0	1	0	0	0	0	0	0
AGVSYVIIGTK	0	0	0	0	0	0	0	1	0	0	1	0	0	0	0	0
AGVVGFTK	0	0	1	1	0	0	0	0	0	0	0	0	0	0	0	0
AGVVINPGTPVDSIRPVLK	0	0	0	0	0	0	0	0	0	0	0	1	0	0	0	0
AGVVQHQVVNNLPLGR	0	0	0	0	0	0	0	1	0	0	1	0	0	0	0	0
AGVWPLEDNPLVNAPHIQSELVAEWAHPYSR	0	1	0	0	1	0	0	0	0	1	0	0	0	0	0	0
AGWQPAEFVAQHTLQ	0	0	0	0	0	0	0	1	0	0	1	0	0	0	0	0
AGWYNHYGR	0	1	0	0	1	0	0	0	0	1	1	0	0	1	1	0
AGYAIEYDAIVPTQLWPTLETK	0	0	0	0	0	1	0	0	1	0	0	1	1	0	0	0
AGYAIEYDALVPTQLWPTLETK	0	0	0	0	0	1	0	0	1	0	0	1	1	0	0	0
AGYAIVSTSSHNGTPLFK	0	1	0	0	1	0	0	0	0	1	0	0	0	0	0	0
AGYDFLLLR	0	0	0	0	0	0	0	1	0	0	1	0	0	0	0	0
AGYDKPFK	0	1	0	0	1	0	0	0	0	1	1	0	0	0	1	0
AGYETSAYATEK	0	0	0	0	0	1	0	0	1	0	0	0	0	0	0	0
AGYFSPLANLAR	0	0	0	0	0	1	0	0	1	0	0	1	1	0	0	0
AGYGEYFNHR	0	0	1	1	0	0	0	0	0	0	0	0	0	0	0	1
AGYGQYFNHR	0	0	1	0	0	0	0	0	0	0	0	0	0	0	0	0
AGYKPSFR	0	0	0	0	0	0	0	0	0	0	0	0	0	0	0	1
AGYNPEAAITLWQK	0	0	0	0	0	0	0	1	0	0	1	0	0	0	0	0
AGYSAPFK	0	0	0	0	0	0	1	0	0	0	0	0	0	0	0	0
AGYTANGVPANISVVR	0	1	0	0	1	0	0	0	0	1	1	0	0	0	1	0
AGYTAVVSHR	0	0	0	0	0	1	0	0	1	0	0	1	1	0	0	0
AGYTVNNTPK	0	0	0	0	0	0	0	0	1	0	0	0	0	0	0	0
AGYVETKPYK	0	0	0	0	0	0	0	0	1	0	0	1	0	0	0	0
AGYVTAVR	0	1	0	0	1	0	0	0	0	1	1	0	0	0	1	0
AHADGFDAFASPNLAPLLEAGIHIR	0	1	0	0	1	0	0	0	0	1	1	0	0	1	1	0
AHADGFDAFASPNLPPLLEAGIHIR	0	1	0	0	1	0	0	0	0	1	0	0	0	0	0	0
AHADGFDAFASPNLQPLLEAGIHIR	0	1	0	0	0	0	0	0	0	1	1	0	0	0	1	0
AHADGFNAFASPNLAPLLEAGIHIR	0	0	0	0	0	0	0	0	0	1	0	0	0	0	0	0
AHAFPWSEQTLASNQGER	0	1	0	0	1	0	0	0	0	1	0	0	0	0	0	0
AHASNVGISANVEK	0	0	1	0	0	0	0	0	0	0	0	0	0	0	0	1
AHASSIQFVR	0	0	0	0	0	0	0	0	0	0	0	1	0	0	0	0
AHDANYSAPLHVTLR	0	0	1	1	0	0	0	0	0	0	0	0	0	0	0	0
AHDGSTVFYPLTHNLHQDGILR	0	1	0	0	0	0	0	0	0	0	1	0	0	1	0	0
AHDLGSSVASR	0	0	1	0	0	0	0	0	0	0	0	0	0	0	0	0
AHDYDLTDEPLTQETYFK	0	0	0	0	0	0	0	0	0	0	0	1	0	0	0	0
AHEIAGEEFNLSSTK	0	1	0	0	1	0	0	0	0	1	1	0	0	0	1	0
AHEIIEAHR	0	0	1	1	0	0	0	0	0	0	0	0	0	0	0	0
AHELATLFAHTGSVR	0	0	0	0	0	0	0	0	0	1	0	0	0	0	0	0
AHELDEGVQPTVESFDSVK	0	0	1	1	0	0	0	0	0	0	0	0	0	0	0	0
AHFDAGEFVQSWDDDAAR	0	1	0	0	1	0	0	0	0	1	0	0	0	0	0	0
AHFDGILGINIGK	0	0	0	0	0	0	0	0	0	1	1	0	0	0	0	0
AHFDGVLGINIGK	0	1	0	0	1	0	0	0	0	1	1	0	0	0	1	0
AHFIISAPDIR	0	0	0	0	0	0	1	0	0	0	0	0	0	0	0	0
AHFSQLTSAR	0	0	0	0	0	0	0	1	0	0	1	0	0	0	0	0
AHFTAILNK	0	0	0	0	0	0	0	1	0	0	1	0	0	0	0	0
AHGADTILTQHFLK	0	0	0	0	0	1	0	0	1	0	0	1	1	0	0	0
AHGFAVSLNSDDVETR	0	1	0	0	0	0	0	0	0	0	1	0	0	1	0	0
AHGFLIGGTAGR	0	0	0	0	0	0	0	1	0	0	1	0	0	0	0	0
AHGGENIHIISK	0	1	0	0	1	0	0	0	0	1	0	0	0	0	0	0
AHGGENIQIISK	0	1	0	0	1	0	0	0	0	1	1	0	0	1	1	0
AHGIAVPENAR	0	1	0	0	0	0	0	0	0	1	1	0	0	1	0	0
AHGIAVPENTR	0	1	0	0	1	0	0	0	0	1	0	0	0	0	0	0
AHGSGLFTR	0	0	0	0	0	1	0	0	1	0	0	1	1	0	0	0
AHGVPELAVPR	0	1	0	0	0	0	0	0	0	0	1	0	0	1	1	0
AHHLLADLGIDENSR	0	0	0	0	0	0	0	0	0	0	0	0	0	0	0	1
AHHVGEWASLR	0	1	0	0	1	0	0	0	0	1	1	0	0	1	1	0
AHHYPSELSGGQQQR	0	1	0	0	1	0	0	0	0	1	1	0	0	1	1	0
AHIADALAK	0	0	0	0	0	0	0	1	0	0	1	0	0	0	0	0
AHIAYIPDGR	0	0	0	0	0	0	0	0	0	0	0	0	0	0	0	1
AHILEAVEGSLQR	0	0	1	1	0	0	0	0	0	0	0	0	0	0	0	0
AHINDNAFEVK	0	0	0	0	0	0	0	0	1	0	0	0	0	0	0	0
AHIPVLIVK	0	0	0	0	0	0	0	0	0	0	0	1	0	0	0	0
AHIVATNPPFGSAAGTNITR	0	1	0	0	1	0	0	0	0	0	0	0	0	1	1	0
AHIYFINSEEPSQLNELQAFR	0	0	0	0	0	0	0	0	0	0	0	0	0	0	0	1
AHLEETQGQIER	0	0	0	0	0	0	0	0	0	1	1	0	0	0	0	0
AHLEIIDNPNDAELAIVLGDTLPADSSLNGK	0	1	0	0	0	0	0	0	0	0	1	0	0	1	0	0
AHLELIDNPNDAELAIVLGTALPADSALNGK	0	1	0	0	1	0	0	0	0	1	1	0	0	0	1	0
AHLKPWQSVGTR	0	1	0	0	1	0	0	0	0	1	1	0	0	1	1	0
AHLPDLLDEQPEALHILR	0	0	0	0	0	0	0	1	0	0	0	0	0	0	0	0
AHLPVLAIQR	0	1	0	0	0	0	0	0	0	1	1	0	0	1	1	0
AHLVLPAASFAEGDGTLVSQEGR	0	0	0	0	0	0	0	1	0	0	1	0	0	0	0	0
AHLVLSAASFAESDGTVVNNEGR	0	1	0	0	1	0	0	0	0	1	1	0	0	0	1	0
AHNDNDGGDLVYFQGHISPGIYAR	0	0	0	0	0	0	1	0	0	0	0	0	0	0	0	0
AHNGAIVNIASTR	0	0	0	0	0	0	0	1	0	0	1	0	0	0	0	0
AHNVDPTFQIGK	0	0	0	0	0	0	0	0	0	0	0	1	0	0	0	0
AHPDWVLALPGYTPLTGR	0	1	0	0	1	0	0	0	0	1	0	0	0	0	0	0
AHPEINLHPSSFYVTR	0	0	0	0	0	0	1	0	0	0	0	0	0	0	0	0
AHPQGDLLQLTQWAETK	0	0	0	0	0	0	0	0	0	0	0	1	0	0	0	0
AHPQLTLHQDPLYVTR	0	1	0	0	1	0	0	0	0	1	0	0	0	0	0	0
AHPSLTLHQDPVYVTR	0	1	0	0	1	0	0	0	0	0	0	0	0	0	0	0
AHQGLYEYDAVSR	0	0	0	0	0	0	0	1	0	0	1	0	0	0	0	0
AHQHPELLPDQAPR	0	0	0	0	0	0	0	1	0	0	1	0	0	0	0	0
AHQQQFDGWVNEALAAQK	0	1	0	0	1	0	0	0	0	1	1	0	0	1	0	0
AHRPIIDELQER	0	1	0	0	1	0	1	0	0	1	1	0	0	1	1	0
AHSVTLHYK	0	0	0	0	0	0	0	1	0	0	1	0	0	0	0	0
AHTEVPVVAGFGIR	0	0	0	0	0	0	0	0	0	0	0	1	0	0	0	0
AHTQQFHHWQVLNR	0	1	0	0	1	0	0	0	0	1	1	0	0	0	1	0
AHTQQFHHWQVLSR	0	1	0	0	1	0	0	0	0	1	0	0	0	0	0	0
AHTQQLHHWQVLNR	0	1	0	0	0	0	0	0	0	0	1	0	0	1	0	0
AHTTNEDDIPSFIR	0	0	0	0	0	0	0	0	0	0	0	1	0	0	0	0
AHVAYIPNGK	0	0	0	0	0	0	0	1	0	0	1	0	0	0	0	0
AHVDDYQVDVIDSQTVSR	0	0	0	0	0	0	1	0	0	0	0	0	0	0	0	0
AHVGDFIFTSK	0	1	0	0	1	0	1	0	0	1	1	0	0	1	1	0
AHVGDFVFTSK	0	1	0	0	0	0	0	0	0	1	1	0	0	0	1	0
AHVGNFVELK	0	0	0	0	0	0	0	1	0	0	1	0	0	0	0	0
AHVIAGAGHWVHAEKPDAVLR	0	1	0	0	1	0	0	0	0	1	1	0	0	1	1	0
AHVIAGAGHWVHAEKPEAVLR	0	1	0	0	1	0	0	0	0	1	1	0	0	1	1	0
AHVIFGGAK	0	0	0	0	0	1	0	0	1	0	0	0	0	0	0	0
AHVILPYHIK	0	0	1	1	1	0	0	0	0	0	0	0	0	0	0	0
AHVNDYNVDVIDSQSATK	0	1	0	0	1	0	0	0	0	1	0	0	0	0	0	0
AHVSEYDVDVIDSQSASR	0	0	0	0	0	0	0	0	0	1	0	0	0	0	0	0
AHVSPITLEFPSVTPR	0	0	0	0	0	0	1	0	0	0	0	0	0	0	0	0
AHWDIVEELK	0	0	0	0	0	1	0	0	1	0	0	0	1	0	0	0
AHWDLGEDLGILDWER	0	0	0	0	0	0	0	0	0	0	0	0	0	0	0	1
AHWDLGESLGILDWER	0	0	1	0	0	0	0	0	0	0	0	0	0	0	0	0
AHWDLVEELK	0	0	0	0	0	1	0	0	1	0	0	0	1	0	0	0
AHYDDEVAYITER	0	1	0	0	1	0	0	0	0	1	0	0	0	0	0	0
AHYDDEVDYITER	0	0	0	0	0	0	0	0	0	1	1	0	0	0	1	0
AHYDDEVEYITER	0	1	0	0	0	0	0	0	0	1	1	0	0	1	1	0
AHYDDEVEYIVER	0	0	0	0	0	0	0	0	0	1	0	0	0	0	0	0
AHYDGVLGINIGK	0	1	0	0	1	0	0	0	0	1	0	0	0	0	0	0
AHYPQDSIR	0	0	0	0	0	0	0	0	0	0	0	0	0	0	0	1
AHYVLLNVEAPQEAIDELETNFR	0	0	0	0	1	0	0	0	0	1	1	0	0	0	1	0
AIAAAGQATGEFDPQQAQALAER	0	0	0	0	0	0	0	1	0	0	1	0	0	0	0	0
AIAANQYIEIEHFR	0	1	0	0	0	0	0	0	0	0	0	0	0	1	0	0
AIADEDLLVTSVLSGNR	0	0	0	0	0	0	0	0	1	0	0	0	0	0	0	0
AIADINNQVSELSVLIASK	0	0	0	0	0	1	0	0	1	0	0	1	1	0	0	0
AIADLAVK	0	0	0	0	0	0	0	0	1	0	0	0	1	0	0	0
AIADTLAVTK	0	0	0	0	0	0	0	1	0	0	1	0	0	0	0	0
AIAEATEAGLLGK	0	1	0	0	1	0	0	0	0	1	1	0	0	1	1	0
AIAEEDLLVTSVLSGNR	0	0	0	0	0	0	0	0	0	0	0	1	0	0	0	0
AIAEGAVDNAQLR	0	1	0	0	1	0	0	0	0	1	1	0	0	1	1	0
AIAEHTDLPQILYNVPSR	0	1	0	0	1	0	0	0	0	1	1	0	0	1	1	0
AIAELAHAEQSEVVASAYGDQDLSFGPEYIIPKPFDPR	0	1	0	0	1	0	0	0	0	1	0	0	0	0	0	0
AIAELGEVNLWR	0	0	0	0	0	0	0	1	0	0	1	0	0	0	0	0
AIAELNQR	0	0	0	0	0	0	0	1	0	0	1	0	0	0	0	0
AIAEQTNLLALNAAIEAAR	0	0	0	0	0	0	0	1	0	0	1	0	0	0	0	0
AIAESFLAAGHTVTYVTTK	0	0	1	1	0	0	0	0	0	0	0	0	0	0	0	0
AIAESIGIHVEK	0	1	0	0	1	0	0	0	0	1	0	0	0	0	0	0
AIAESIGIK	0	1	0	0	1	0	0	0	0	1	1	0	0	1	1	0
AIAETLAAR	0	1	0	0	1	0	0	0	0	1	1	0	0	0	1	0
AIAETLVAR	0	1	0	0	1	0	0	0	0	1	1	0	0	1	1	0
AIAFAVGK	0	1	0	0	1	0	0	0	0	1	1	0	0	1	1	0
AIAFPNDFR	0	0	0	0	0	0	0	1	0	0	1	0	0	0	0	0
AIAGPFSQVR	0	0	0	0	0	0	1	0	0	0	0	0	0	0	0	0
AIAHGLAIASGIK	0	0	0	0	0	0	1	0	0	0	0	0	0	0	0	0
AIAHQQLQR	0	1	0	0	1	0	0	0	0	1	0	0	0	0	0	0
AIAIAQFNDDSPEAR	0	1	0	0	1	0	0	0	0	1	1	0	0	1	1	1
AIAILDGPNSTDEAAVAYAK	0	0	0	0	0	0	0	1	0	0	1	0	0	0	0	0
AIAITDHGGAQAFPDAHAAGK	0	0	1	1	0	0	0	0	0	0	0	0	0	0	0	0
AIALDQVQPTSNSR	0	0	0	0	0	0	0	1	0	0	1	0	0	0	0	0
AIALIELK	0	1	0	0	1	0	0	0	0	1	1	0	0	0	1	0
AIALVEETKPLLPGVR	0	1	0	0	0	0	0	0	0	0	1	0	0	1	0	0
AIAQADQYGVR	0	0	0	0	0	0	0	0	0	0	0	0	0	0	0	1
AIAQAHPDELER	0	0	0	0	0	0	0	1	0	0	1	0	0	0	0	0
AIAQVGTISANSDETVGK	0	1	0	0	1	0	0	0	0	1	1	0	0	1	1	0
AIASNEAHGFVK	0	0	1	0	0	0	0	0	0	0	0	0	0	0	0	0
AIASTIDGEAR	0	0	0	0	0	1	0	0	1	0	0	1	0	0	0	0
AIASTTLTEGAIGYYQFPVR	0	0	0	0	0	0	1	0	0	0	0	0	0	0	0	0
AIATENARPEVK	0	0	1	0	0	0	0	0	0	0	0	0	0	0	0	0
AIAVAGTVK	0	0	0	0	0	0	0	1	0	0	1	0	0	0	0	0
AIAYDIVLNGYELGGGSLR	0	0	0	0	0	0	0	0	0	0	0	0	0	0	0	1
AIDADVLPYAER	0	0	0	0	0	0	0	1	0	0	1	0	0	0	0	0
AIDAFLAKPDAETLK	0	0	0	0	0	0	0	1	0	0	1	0	0	0	0	0
AIDAIDSILK	0	0	0	0	0	0	0	0	0	0	0	1	0	0	0	0
AIDALVPIGR	0	1	1	1	1	1	0	0	1	0	0	1	1	0	0	1
AIDDAAAGKPFDTSLLETLEGLAHR	0	1	0	0	1	0	0	0	0	1	1	0	0	0	1	0
AIDDAVAGKPFDPTLLTTLEGLAHR	0	0	0	0	0	0	1	0	0	0	0	0	0	0	0	0
AIDDFFALQQK	0	0	0	0	0	0	1	0	0	0	0	0	0	0	0	0
AIDDHTLEVTLSEPVPYFYK	0	1	0	0	1	0	0	0	0	1	0	0	0	0	0	0
AIDDYTSLLYVEDVDTQTK	0	0	1	1	0	0	0	0	0	0	0	0	0	0	0	0
AIDEDQLNASADQVIALIDEQR	0	0	0	0	0	0	0	1	0	0	1	0	0	0	0	0
AIDFASHPASADPVTLR	0	1	0	0	1	0	0	0	0	1	0	0	0	0	0	0
AIDFSDGYYK	0	1	0	0	1	0	0	0	0	1	1	0	0	1	1	0
AIDFYDQK	0	0	1	1	0	0	0	0	0	0	0	0	0	0	0	0
AIDHAGIQFR	0	1	0	0	0	0	0	0	0	1	1	0	0	1	1	0
AIDHIYISDLLR	0	0	0	0	0	0	0	0	0	0	0	1	0	0	0	0
AIDIAQATEFVSQKPQGYDEPLSEGGTNFSGGQK	0	0	1	1	0	0	0	0	0	0	0	0	0	0	0	0
AIDKPFLLPIEDVFSISGR	0	1	0	0	1	0	1	0	0	1	1	0	0	1	1	0
AIDLIDEAASSIR	0	1	0	0	1	0	0	0	0	1	1	0	0	1	1	0
AIDLIDEAGASLR	0	0	0	0	0	0	1	0	0	0	0	0	0	0	0	0
AIDLIDQAAAR	0	1	0	0	1	0	0	1	0	1	1	0	0	1	1	0
AIDLLDEAGSK	0	0	1	0	0	0	0	0	0	0	0	0	0	0	0	1
AIDPELVK	0	1	0	0	1	0	0	0	0	1	1	0	0	1	1	0
AIDPQLVK	0	1	0	0	1	0	0	0	0	1	0	0	0	0	0	0
AIDQAGIQFR	0	1	0	0	1	0	0	0	0	1	1	0	0	0	1	0
AIDQVINHNNTGR	0	0	0	0	0	1	0	0	0	0	0	0	0	0	0	0
AIDSNPNQPASER	0	0	0	0	0	0	0	0	1	0	0	0	1	0	0	0
AIDTTGAGDAFIGAAISR	0	0	0	0	0	0	0	0	0	0	0	0	1	0	0	0
AIDTTGAGDAFIGAVISR	0	0	0	0	0	0	0	0	0	0	0	1	0	0	0	0
AIDVIDEAGAR	0	1	0	0	1	0	0	1	0	1	1	0	0	1	1	0
AIDVNGVK	0	1	0	0	1	0	0	0	0	1	0	0	0	0	0	0
AIEAAFADVTESNHDEQNLVAK	0	0	0	0	0	0	0	0	0	0	0	1	0	0	0	0
AIEDIITNPK	0	0	1	0	0	0	0	0	0	0	0	0	0	0	0	0
AIEEDGSIEIVTPDHEDALGVLR	0	0	1	0	0	0	0	0	0	0	0	0	0	0	0	0
AIEEEFGVTAAAPVAAAAAGGEAAAAK	0	0	1	0	0	0	0	0	0	0	0	0	0	0	0	0
AIEEEFGVTAAAPVAAAGAAGGGDAAAEK	0	0	0	0	0	1	0	0	1	0	0	0	1	0	0	0
AIEEEFGVTAAAPVAVAAAGAADAGAAK	0	0	0	0	0	0	0	0	0	0	0	0	0	0	0	1
AIEEEFGVTAAAPVAVAGAAGGADAAAEK	0	0	0	0	0	0	0	0	1	0	0	0	0	0	0	0
AIEEILEK	0	0	0	0	0	0	0	1	0	0	0	0	0	0	0	0
AIEEIQQGGYTIK	0	0	1	0	0	0	0	0	0	0	0	0	0	0	0	0
AIEENVETVTINQGDDQTIADLAGK	0	0	0	0	0	0	0	0	0	0	0	1	0	0	0	0
AIEESFDVVIHAR	0	0	0	0	0	0	0	0	1	0	0	0	0	0	0	0
AIEETANDIIHYIEQNK	0	0	0	0	0	0	0	0	1	0	0	0	0	0	0	0
AIEFVDSLPK	0	0	0	0	0	0	0	0	0	0	0	0	1	0	0	0
AIEFVEDLPK	0	0	0	0	0	1	0	0	0	0	0	1	0	0	0	0
AIEFVEHLPK	0	0	0	0	0	1	0	0	0	0	0	0	0	0	0	0
AIEGETGAPEASAPAAAPGEQPKPAAEAPAAGAQPSLPADEVQK	0	0	0	0	0	0	0	1	0	0	1	0	0	0	0	0
AIEGETWQQGAVLVSSR	0	1	0	0	0	0	0	0	0	0	1	0	0	1	0	0
AIEGIPQELALK	0	0	0	0	0	1	0	0	1	0	0	1	0	0	0	0
AIEGVVGK	0	0	0	0	0	0	0	1	0	0	1	0	0	0	0	0
AIEHVEQLTK	0	0	0	0	0	0	1	0	0	0	0	0	0	0	0	0
AIEIAEAVK	0	1	0	0	0	0	0	0	0	0	1	0	0	1	0	0
AIEIAEEALESVEPGITK	0	0	0	0	0	1	0	0	0	0	0	0	0	0	0	0
AIEIAEQALESVEPGVTK	0	0	0	0	0	0	0	0	1	0	0	0	0	0	0	0
AIEIDADVVLK	0	0	0	0	0	0	0	1	0	0	1	0	0	0	0	0
AIELAALGR	0	0	0	0	0	0	1	0	0	0	0	0	0	0	0	0
AIELAESVTIDPHK	0	0	1	1	0	0	0	0	0	0	0	0	0	0	0	0
AIELALGDAAK	0	0	1	1	0	0	0	0	0	0	0	0	0	0	0	0
AIELGAEVIR	0	0	1	1	0	0	0	0	0	0	0	0	0	0	0	0
AIELLESK	0	0	0	0	0	1	0	0	0	0	0	0	0	0	0	0
AIELLVAK	0	0	0	0	0	0	0	0	1	0	0	0	1	0	0	0
AIELTPEGLEK	0	0	1	1	0	0	0	0	0	0	0	0	0	0	0	0
AIELVEASRPLLPGVR	0	1	0	0	1	0	0	0	0	1	0	0	0	0	0	0
AIELVTHPFYVGTLFQHER	0	1	0	0	0	0	0	0	0	0	1	0	0	1	0	0
AIENFYISDR	0	0	0	0	0	0	1	0	0	0	0	0	0	0	0	0
AIENFYISNNK	0	1	0	0	1	0	0	0	0	1	1	0	0	1	1	0
AIENFYISNSK	0	1	0	0	1	0	0	0	0	1	1	0	0	1	1	0
AIENPFAVELADLDESK	0	0	1	0	0	0	0	0	0	0	0	0	0	0	0	0
AIEPILPQLNR	0	0	0	0	0	0	0	0	0	0	0	0	1	0	0	0
AIEPVIPNLTK	0	0	0	0	0	1	0	0	0	0	0	0	0	0	0	0
AIESITLDR	0	0	0	0	0	0	0	1	0	0	1	0	0	0	0	0
AIESNDPILR	0	0	0	0	0	0	0	0	0	0	0	0	1	0	0	0
AIESSTALNPESK	0	0	1	1	0	0	0	0	0	0	0	0	0	0	0	0
AIETQETLGFVTTK	0	0	0	1	0	0	0	0	0	0	0	0	0	0	0	0
AIEVDFADVLAK	0	0	0	0	0	0	0	1	0	0	1	0	0	0	0	0
AIEVLADSIR	0	0	0	0	0	0	0	1	0	0	1	0	0	0	0	0
AIEWDEAFK	0	1	0	0	1	0	0	0	0	1	1	0	0	1	1	0
AIEWDESFK	0	1	0	0	0	0	0	0	0	1	1	0	0	0	1	0
AIFDNIDVR	0	0	0	0	0	0	0	1	0	0	1	0	0	0	0	0
AIFEISDLGADIIK	0	0	0	0	0	0	0	1	0	0	1	0	0	0	0	0
AIFENVSFR	0	0	1	0	0	0	0	0	0	0	0	0	0	0	0	0
AIFEPASGVLR	0	1	0	0	1	0	0	0	0	1	1	0	0	0	1	0
AIFLDEDNNFIPYEDLQDVHEEYGVFK	0	0	1	1	0	1	0	0	0	0	0	0	0	0	0	0
AIFTEPDGEAR	0	1	0	0	0	0	0	0	0	0	1	0	0	1	0	0
AIFVDPIALR	0	1	0	0	1	0	0	0	0	1	0	0	0	0	0	0
AIGADNELGTIEAGK	0	0	0	0	0	0	1	0	0	0	0	0	0	0	0	0
AIGDAPFLLVTSASHLPR	0	1	0	0	1	0	0	0	0	0	1	0	0	0	0	0
AIGDAYIDAYLPIVQR	0	0	0	0	0	0	0	1	0	0	1	0	0	0	0	0
AIGDVYLPLQLIR	0	0	1	1	0	0	0	0	0	0	0	0	0	0	0	0
AIGDYIDHNTLPDTEAR	0	1	0	0	1	0	0	0	0	1	0	0	0	0	0	0
AIGEVTDVVEK	0	1	0	0	1	0	1	0	0	1	1	0	0	1	1	0
AIGFGHTDER	0	0	0	0	0	0	1	0	0	0	0	0	0	0	0	0
AIGGDIHVLVAGQNVAAVAEAAAK	0	0	0	0	0	0	0	1	0	0	1	0	0	0	0	0
AIGGLGLSR	0	0	0	0	0	0	0	0	0	0	0	0	0	0	0	1
AIGHIDPGAASSALLFEELVK	0	0	1	1	0	0	0	0	0	0	0	0	0	0	0	0
AIGIDIDPQAIQASR	0	1	0	0	1	0	1	0	0	1	1	0	0	0	1	0
AIGIDPLVHDIR	0	0	0	0	0	0	0	1	0	0	1	0	0	0	0	0
AIGIEQPSLVR	0	1	0	0	1	0	1	0	0	1	1	0	0	1	1	0
AIGIGSFGPIDIHVDSPTYGYITSTPK	0	0	1	1	0	0	0	0	0	0	0	0	0	0	0	0
AIGIIINNPEFADVR	0	0	0	0	0	0	0	0	0	1	0	0	0	0	0	0
AIGIINNNPEFADVR	0	1	0	0	0	0	0	0	0	0	1	0	0	1	0	0
AIGIISNNPEFADVR	0	1	0	0	1	0	0	0	0	1	0	0	0	0	0	0
AIGINFIDTYIR	0	1	0	0	1	0	0	0	0	1	0	0	0	0	0	0
AIGINYIDTYIR	0	1	0	1	0	0	0	0	0	1	1	0	0	1	1	0
AIGINYIDTYVR	0	1	0	0	1	0	1	0	0	1	0	0	0	0	0	0
AIGITDLR	0	0	0	0	0	1	0	0	1	0	0	0	0	0	0	0
AIGKPEWITDPAYSTAHAR	0	1	0	0	1	0	0	0	0	1	0	0	0	0	0	0
AIGLITEENGITSPSAIIGLEK	0	0	0	0	0	1	0	0	0	0	0	0	0	0	0	0
AIGLNFIDTYYR	0	0	0	0	0	0	0	1	0	0	1	0	0	0	0	0
AIGLQADVAK	0	0	0	0	0	0	0	0	0	0	0	0	1	0	0	0
AIGLVIPALSGK	0	1	0	0	1	0	0	0	0	1	1	0	0	1	0	0
AIGLVIPEIDGK	0	0	0	0	0	0	0	0	0	0	0	1	0	0	0	0
AIGLVIPELNGK	0	0	1	1	0	0	0	0	0	0	0	0	0	0	0	1
AIGLVIPELSGK	0	1	0	0	1	0	0	0	0	1	1	0	0	0	1	0
AIGNALELK	0	0	0	0	0	0	0	0	1	0	0	0	1	0	0	0
AIGNALELQEAIDTLK	0	0	0	0	0	0	0	0	1	0	0	0	0	0	0	0
AIGNIPVGLTAFENSAETQEYVLK	0	0	1	0	0	0	0	0	0	0	0	0	0	0	0	0
AIGPEPWNAAYVEPSR	0	1	1	1	0	0	0	0	0	0	0	0	0	0	0	1
AIGPETWNAAYVQPSR	0	0	0	0	0	0	0	1	0	0	1	0	0	0	0	0
AIGPGQLFIALSGPR	0	0	0	0	0	0	0	1	0	0	1	0	0	0	0	0
AIGPYVQGK	0	0	0	0	0	0	0	0	0	0	0	0	0	0	0	1
AIGSAAAHYLETR	0	1	0	0	1	0	0	0	0	1	1	0	0	1	1	0
AIGSESLAR	0	0	0	0	0	0	0	1	0	0	1	0	0	0	0	0
AIGTIALLLR	0	0	1	1	0	0	0	0	0	0	0	0	0	0	0	0
AIGTVIEAR	0	0	1	1	0	0	0	0	0	0	0	0	0	0	0	1
AIGVDIDPQAIQASR	0	1	0	0	0	0	0	0	0	0	1	0	0	1	0	0
AIGVPDYSDPSNIR	0	1	0	0	0	0	0	0	0	0	0	0	0	1	0	0
AIGVSNFGVDR	0	0	0	0	0	1	0	0	1	0	0	0	0	0	0	0
AIGVSNFQVHHLEDLLSYAK	0	0	1	1	0	0	0	0	0	0	0	0	0	0	0	0
AIGVSYLVGNGDNPVTAHAR	0	0	0	0	0	0	0	1	0	0	0	0	0	0	0	0
AIGVYQLK	0	0	0	0	0	0	0	0	0	0	0	0	1	0	0	0
AIGYISEPHAAIAWR	0	1	0	0	1	0	0	0	0	1	0	0	0	0	0	0
AIGYPLVVRPSYVLGGR	0	0	0	0	0	0	0	1	0	0	1	0	0	0	0	0
AIGYTSEPHAAIAYR	0	0	0	0	0	0	0	0	0	1	1	0	0	0	0	0
AIHGFLGSEGDELLASVEGGDEEAR	0	0	0	0	0	0	0	1	0	0	1	0	0	0	0	0
AIHKPSEEFAK	0	0	0	0	0	0	1	0	0	0	0	0	0	0	0	0
AIHLTVGGEAK	0	0	1	0	0	0	0	0	0	0	0	0	0	0	0	0
AIHTLWNILDEVDQQWLPVEK	0	0	0	0	0	0	1	0	0	0	0	0	0	0	0	0
AIHTLWNVLDELDQAWLPVEK	0	1	0	0	1	0	0	0	0	1	1	0	0	1	1	0
AIHVIQQDEWHEFQSPNIR	0	0	0	0	0	0	0	0	0	0	0	1	0	0	0	0
AIHYSNAGLK	0	1	0	0	0	0	0	1	0	0	1	0	0	0	0	0
AIIAANLGVNPTSDGEVIR	0	0	0	0	0	1	0	0	1	0	0	0	0	0	0	0
AIIANPNSSAEER	0	0	0	0	0	0	0	1	0	0	1	0	0	0	0	0
AIIAWGDDDHLR	0	0	0	0	0	0	0	0	0	0	0	0	1	0	0	0
AIIAWGDDTHLR	0	0	0	0	0	0	0	0	0	0	0	1	0	0	0	0
AIIDAPPVLVR	0	1	0	0	0	0	0	0	0	1	1	0	0	0	1	0
AIIDNHPYETPVYDFIK	0	0	0	0	0	0	0	0	1	0	0	0	1	0	0	0
AIIDNPPAVIR	0	0	0	0	0	0	0	1	0	0	1	0	0	0	0	0
AIIDPSAR	0	0	0	0	0	0	0	1	0	0	1	0	0	0	0	0
AIIEDVTQSK	0	0	0	0	0	1	0	0	0	0	0	0	0	0	0	0
AIIFIDEIDAVGR	0	0	1	0	0	0	0	0	0	0	0	0	0	0	0	0
AIIGEDAVIGDGVVIDGSK	0	0	1	0	0	0	0	0	0	0	0	0	0	0	0	0
AIIHAGTGNGSVPAR	0	0	0	0	0	0	0	1	0	0	1	0	0	0	0	0
AIIIDDILNTGK	0	1	1	0	0	0	0	0	0	0	0	0	0	0	0	0
AIILPNNK	0	0	0	0	0	1	0	0	1	0	0	1	1	0	0	0
AIIPAAGLGTR	0	1	0	0	1	1	0	0	1	0	0	1	1	0	0	1
AIIPFGGIK	0	1	0	0	1	0	0	0	0	1	1	0	0	1	1	0
AIIPFGGIR	0	0	0	0	0	0	1	0	0	0	0	0	0	0	0	0
AIIPVAEEVGVR	0	1	0	0	1	0	0	0	0	1	1	0	0	1	0	0
AIISTEDEYFEEHHGVVPK	0	0	1	1	0	0	0	0	0	0	0	0	0	0	0	0
AIITEPEILLADEPTGALDSK	0	0	0	0	0	0	0	0	0	0	0	0	0	0	0	1
AIITLTADSK	0	0	1	0	0	0	0	0	0	0	0	0	0	0	0	1
AIIVATGSDDAIALTDIQVAGK	0	0	0	0	0	0	0	0	0	0	0	1	0	0	0	0
AIIYGEPSHYAIYAQK	0	0	0	0	0	0	0	1	0	0	1	0	0	0	0	0
AIKPWILPNFESLVNHEK	0	0	0	0	0	1	0	0	1	0	0	0	0	0	0	0
AIKPWILPNFESLVR	0	0	0	0	0	0	0	0	0	0	0	1	0	0	0	0
AILAGDALLTK	0	0	0	0	0	1	0	0	1	0	0	1	1	0	0	0
AILALSDNDADNAFVVLSAK	0	1	0	0	1	0	0	0	0	1	0	0	0	0	0	0
AILAPQQGVTR	0	0	0	0	0	0	0	1	0	0	1	0	0	0	0	0
AILASYIAK	0	0	0	0	0	0	1	0	0	0	0	0	0	0	0	0
AILDDENAVLPLSVYQEGQYGDVK	0	0	1	0	0	0	0	0	0	0	0	0	0	0	0	0
AILDGEYDHIPEDAFR	0	0	0	0	0	0	0	0	0	0	0	1	0	0	0	0
AILDHDINFGIGPAGTGK	0	0	0	0	0	0	0	1	0	0	1	0	0	0	0	0
AILDNHPYETPVFDFIK	0	0	0	0	0	1	0	0	0	0	0	0	0	0	0	0
AILDSEEDAELAHR	0	0	0	0	0	0	0	0	0	1	1	0	0	0	1	0
AILDVVAR	0	0	0	0	0	0	0	1	0	0	1	0	0	0	0	0
AILEDGGVIR	0	1	0	0	0	0	0	0	0	1	1	0	0	1	1	0
AILEEHLPEIIDNQK	0	0	1	0	0	0	0	0	0	0	0	0	0	0	0	0
AILEGQTNPPTLNSEIK	0	0	0	0	0	1	0	0	1	0	0	1	1	0	0	0
AILEVLGEVR	0	0	0	0	0	0	0	1	0	0	1	0	0	0	0	0
AILFSGTIADNLR	0	1	1	0	0	0	0	0	0	0	0	0	0	0	0	1
AILFSHLGR	0	0	1	1	0	0	0	0	0	0	0	0	0	0	0	1
AILFVDNR	0	0	0	0	0	0	1	0	0	0	0	0	0	0	0	0
AILGENIGTTVR	0	0	1	1	0	0	0	0	0	0	0	0	0	0	0	0
AILGHEQEIGFAADSR	0	0	0	0	0	0	0	1	0	0	1	0	0	0	0	0
AILGLPIPVIR	0	0	0	0	0	0	0	1	0	0	1	0	0	0	0	0
AILIDDILNTGR	0	0	0	0	0	0	0	0	0	0	0	0	0	0	0	1
AILIESGQPVEFDEPLVVIE	0	1	0	0	1	0	0	0	0	1	1	0	0	0	1	0
AILLAGTPLIDVR	0	1	0	0	0	0	0	0	0	0	1	0	0	1	0	0
AILLNYPTNPTGVILNHNEVQALTETLK	0	0	0	0	0	0	0	0	0	0	0	1	0	0	0	0
AILNFAAESHVDR	0	0	0	0	0	0	0	1	0	0	1	0	0	0	0	0
AILNNQNVVLTVSSR	0	0	0	0	0	0	0	0	0	0	0	1	0	0	0	0
AILPAQYR	0	1	0	0	1	0	0	0	0	1	1	0	0	1	1	0
AILPSLDNLER	0	1	1	0	0	0	0	0	0	0	0	0	0	0	0	1
AILQIYHGGR	0	1	0	0	1	0	0	0	0	1	1	0	0	0	1	0
AILQQIAAVR	0	1	0	0	1	0	0	0	0	1	0	0	0	1	1	0
AILSLDAPIAR	0	0	0	0	0	0	0	0	0	0	0	1	0	0	0	0
AILSLEAPIAR	0	0	0	0	0	1	0	0	1	0	0	1	1	0	0	0
AILSLEAPIGR	0	0	0	1	0	0	0	0	1	0	0	0	0	0	0	0
AILSNFPDQK	0	0	1	0	0	0	0	0	0	0	0	0	0	0	0	0
AILSVSNK	0	0	0	0	0	1	0	0	1	0	0	1	1	0	0	1
AILTPDDWK	0	0	0	0	0	0	0	1	0	0	1	0	0	0	0	0
AILVESGQPVEFDEPLVVIE	0	1	0	0	1	0	0	0	0	1	1	0	0	1	1	0
AILVESNDELNSLAVAK	0	0	0	0	0	0	0	1	0	0	1	0	0	0	0	0
AILVGHNSSFDLGFLNAAVAR	0	0	0	0	0	0	0	1	0	0	1	0	0	0	0	0
AILYHNTEGEDISVTYQQLIEQSNK	0	0	0	0	0	0	0	0	1	0	0	0	0	0	0	0
AINAANLGVNPSSDGEVIR	0	0	0	0	0	0	0	0	0	0	0	1	0	0	0	0
AINALANPTTNSYK	0	1	0	0	1	0	0	0	0	1	1	0	0	1	1	0
AINASLQR	0	1	0	0	1	0	0	0	0	1	0	0	0	0	0	0
AINEDAAGNYIHYGVR	0	1	0	0	1	0	0	0	0	1	1	0	0	0	1	0
AINEDIGNLAALSK	0	0	0	0	0	0	1	0	0	0	0	0	0	0	0	0
AINEDILDQGYTVEGNQLINHLSVR	0	0	0	0	0	0	0	1	0	0	1	0	0	0	0	0
AINEDTAGNYIHYGVR	0	0	0	0	0	0	0	0	0	1	1	0	0	1	1	0
AINEEIVSLLPLGLLVHDQEANR	0	1	0	0	1	0	0	0	0	1	1	0	0	1	1	0
AINEEIVSLLPLGLLVHDQESNR	0	1	0	0	1	0	0	0	0	1	0	0	0	1	0	0
AINEIPGLSAVKPNAGLYLFPK	0	0	1	0	0	0	0	0	0	0	0	0	0	0	0	0
AINEQPLNLGQGIWLSDSAEGNLR	0	1	0	0	1	0	0	0	0	1	0	0	0	0	0	0
AINESDLGINPANDGSVIR	0	0	1	0	0	0	0	0	0	0	0	0	0	0	0	0
AINGAAQVLPGYSAER	0	1	0	0	0	0	0	0	0	0	0	0	0	1	0	0
AINIIENGLR	0	1	0	0	1	0	0	0	0	1	0	0	0	0	0	0
AINLDSQNIEQVIYGNVLQAGNGQNPAR	0	0	0	0	0	0	0	0	0	0	0	1	0	0	0	0
AINNLTDEGNTLIVTQAELQER	0	0	1	1	0	0	0	0	0	0	0	0	0	0	0	0
AINSLLHDFTDEYTITPK	0	0	1	0	0	0	0	0	0	0	0	0	0	0	0	0
AINTPITDGLQSLK	0	0	0	0	0	0	0	0	0	0	0	0	0	0	0	1
AINVVTPK	0	0	0	0	0	0	0	0	0	1	0	0	0	0	1	0
AIPAHFLHSVGNFQLYDPVSK	0	0	0	0	0	0	0	1	0	0	1	0	0	0	0	0
AIPAPLNYK	0	0	0	0	0	0	0	1	0	0	1	0	0	0	0	0
AIPAVLQGR	0	0	0	0	0	0	0	1	0	0	1	0	0	0	0	0
AIPELPRPVPK	0	0	0	0	0	0	0	1	0	0	1	0	0	0	0	0
AIPFGSDGVFTPEDFVSR	0	0	1	1	0	0	0	0	0	0	0	0	0	0	0	0
AIPFGTAK	0	0	0	0	0	0	0	0	1	0	0	1	0	0	0	0
AIPGSQVTQK	0	0	0	0	0	0	1	0	0	0	0	0	0	0	0	0
AIPIYIQAK	0	0	0	0	0	0	0	0	0	0	0	0	1	0	0	0
AIPLGQTAGQR	0	0	0	0	0	0	0	0	0	0	0	1	0	0	0	0
AIPPLAGALVK	0	0	0	0	0	0	0	1	0	0	1	0	0	0	0	0
AIPSLDESFVVIHFR	0	1	0	0	1	0	0	0	0	1	1	0	0	0	0	0
AIPTLDESFIVIR	0	0	0	0	0	0	1	0	0	0	0	0	0	0	0	0
AIPTVYLFQNGQPVDGFEGPQPEEAIR	0	1	0	0	1	0	0	0	0	1	1	0	0	0	1	0
AIPVPEER	0	0	0	0	0	0	0	0	0	0	0	0	0	0	0	1
AIPWIFAWTQNR	0	1	0	0	1	0	1	0	0	1	1	0	0	1	1	0
AIPWVFSWSQNR	0	0	1	0	0	0	0	0	0	0	0	0	0	0	0	0
AIPWVFSWSQSR	0	0	0	0	0	0	0	0	0	0	0	0	0	0	0	1
AIPYEIQPR	0	0	0	0	0	0	1	0	0	0	0	0	0	0	0	0
AIPYGTAK	0	0	0	0	0	1	0	0	1	0	0	1	1	0	0	0
AIQAGVAEQEIVAEIEYQLK	0	0	1	1	0	0	0	0	0	0	0	0	0	0	0	0
AIQDESSYSIDGGTFR	0	0	0	0	0	0	0	0	0	0	0	0	1	0	0	0
AIQDVTGLEENDPVIQAWAK	0	0	0	0	0	0	0	0	1	0	0	0	0	0	0	0
AIQEAFSQPGELDINR	0	0	0	0	0	0	0	1	0	0	1	0	0	0	0	0
AIQEAYNEEHGIEPK	0	0	1	1	0	0	0	0	0	0	0	0	0	0	0	0
AIQELGTGEALVSFLDAK	0	1	0	0	0	0	0	0	0	0	1	0	0	1	0	0
AIQHGLAIAAGIK	0	1	0	0	1	0	0	0	0	1	1	0	0	1	1	0
AIQIDTNEENIGAR	0	0	0	0	0	1	0	0	0	0	0	0	0	0	0	0
AIQIDTNPDVIGHR	0	0	0	0	0	0	0	0	1	0	0	0	1	0	0	0
AIQIDTNPK	0	0	0	0	0	0	0	0	1	0	0	0	0	0	0	0
AIQLVEEARPLLPGAR	0	0	0	0	0	0	0	0	0	1	0	0	0	0	0	0
AIQQADLTVASVLSGNR	0	0	0	0	0	0	0	1	0	0	1	0	0	0	0	0
AIQQEVENPLAQDILSGK	0	0	0	0	0	0	1	0	0	0	0	0	0	0	0	0
AIQQLPDDYR	0	0	0	0	0	0	0	0	1	0	0	0	0	0	0	0
AIQQQIENPLAQQILSGELIPGK	0	1	0	0	1	0	0	0	0	1	1	0	0	1	1	0
AIQQQIENPLAQQILSGELVPGK	0	1	0	0	1	0	0	0	0	1	1	0	0	0	1	0
AIQSSEAVVPYDSDAGR	0	0	0	0	0	0	1	0	0	0	0	0	0	0	0	0
AIQTAFQEVADGLAAR	0	0	0	0	0	0	0	1	0	0	1	0	0	0	0	0
AIQTDTAINPGNSGGPLINIQGQVIGITSSK	0	0	0	0	0	0	0	0	0	0	0	0	0	0	0	1
AIQTSQEAIQEAQASQAK	0	0	0	0	0	0	0	0	1	0	0	0	0	0	0	0
AIQVAHATVAAR	0	0	0	0	0	0	1	0	0	0	0	0	0	0	0	0
AIQVDTNLENIGHR	0	0	0	0	0	0	0	0	0	0	0	1	0	0	0	0
AIQVTTGAK	0	1	0	0	1	0	0	0	0	1	1	0	0	0	1	0
AIQYNQAIAALNR	0	1	0	0	1	0	0	0	0	1	0	0	0	0	0	0
AIQYNQALQALER	0	1	0	0	1	0	0	0	0	1	1	0	0	0	1	0
AIQYTQAIQALNR	0	1	0	0	0	0	0	0	0	0	1	0	0	1	0	0
AIRPDLLLAVDQEGGR	0	0	0	0	0	0	0	1	0	0	1	0	0	0	0	0
AISDINNQVSELSVLIASK	0	0	0	0	0	1	0	0	0	0	0	0	0	0	0	0
AISDLITK	0	0	0	0	0	0	0	0	0	0	1	1	0	0	0	0
AISDVADQQSHLSFDEFLAVAAK	0	1	0	0	1	0	0	0	0	1	1	0	0	0	1	0
AISDVADQQSHLSFDEFLVVAAK	0	1	0	0	0	0	0	0	0	0	1	0	0	1	0	0
AISDVADQQSHLSFEEFLAVAAR	0	1	0	0	1	0	0	0	0	1	0	0	0	0	0	0
AISEALNIESATIR	0	0	0	0	0	0	0	0	1	0	0	0	1	0	0	0
AISEHLNVDPSR	0	0	0	0	0	0	0	0	0	0	0	0	1	0	0	0
AISEIPNTTLIAQSPWYR	0	0	0	0	0	0	1	0	0	0	0	0	0	0	0	0
AISESTALPQILYNVPGR	0	0	0	0	0	0	1	0	0	0	0	0	0	0	0	0
AISETIQPR	0	0	1	0	0	0	0	0	0	0	0	0	0	0	0	0
AISETLETVYR	0	0	1	1	0	0	0	0	0	0	0	0	0	0	0	0
AISFVGSTPIAEYIYAEGTK	0	0	0	0	0	0	0	1	0	0	1	0	0	0	0	0
AISGGADFIHK	0	0	0	0	0	0	0	0	1	0	0	0	0	0	0	0
AISGLQVR	0	1	0	0	1	0	0	0	0	1	1	0	0	0	0	0
AISGQGSTLIEAVTSR	0	0	0	0	0	0	0	0	1	0	0	0	0	0	0	0
AISHAQANDIGTEQADDYNDYEK	0	0	0	0	0	0	0	0	0	0	0	1	0	0	0	0
AISHYQEQQQPR	0	1	0	0	1	0	0	0	0	1	1	0	0	1	1	0
AISLDQIVER	0	0	0	0	0	0	0	0	1	0	0	0	0	0	0	0
AISLEEKPLEPK	0	0	0	0	0	0	0	1	0	0	1	0	0	0	0	0
AISLSGEAQSGR	0	1	0	0	1	0	0	0	0	0	0	0	0	0	0	0
AISQEEIVER	0	0	0	0	0	0	0	0	0	0	0	1	0	0	0	0
AISQFVGPTK	0	0	0	0	0	0	0	0	1	0	0	1	1	0	0	0
AISSFNIGSRPAAR	0	0	0	0	0	0	0	0	0	0	0	0	0	0	0	1
AISTIAESK	0	1	0	0	0	0	0	0	0	1	0	0	0	0	0	0
AISVNPVDTK	0	1	0	0	1	0	0	1	0	1	1	0	0	1	1	0
AISVPVGK	0	0	1	1	0	0	0	0	0	0	0	0	0	0	0	0
AISVVENIR	0	0	1	0	0	0	0	0	0	0	0	0	0	0	0	0
AITDAVTEGVPTYVSVFAGR	0	0	0	0	0	1	0	0	0	0	0	0	0	0	0	0
AITDDIASLSAVSQVDYDGIILK	0	1	0	0	1	0	0	0	0	1	0	0	0	0	1	0
AITDDIASLSAVTQVDYDGIILK	0	1	0	0	0	0	0	0	0	0	1	0	0	1	0	0
AITDYGVTGR	0	1	0	0	1	0	0	0	0	1	1	0	0	1	1	0
AITEDGSIEIVTPDHEDALPILR	0	0	0	0	0	0	0	0	0	0	0	0	0	0	0	1
AITEEFQSNHIDQLK	0	0	0	0	0	0	0	0	1	0	0	0	1	0	0	0
AITELATDNATAER	0	0	0	0	0	0	0	1	0	0	1	0	0	0	0	0
AITHIINSK	0	0	0	0	0	1	0	0	0	0	0	0	0	0	0	0
AITHILSSK	0	0	0	0	0	0	0	0	1	0	0	0	1	0	0	0
AITHILTSK	0	0	0	0	0	0	0	0	1	0	0	0	0	0	0	0
AITINESPGTLTTK	0	0	0	0	0	0	0	0	0	0	0	1	0	0	0	0
AITLEEAAEVAALVNDYHGVTEAQAFAK	0	0	1	1	0	0	0	0	0	0	0	0	0	0	0	0
AITQLILNLVEGSPIK	0	1	0	0	1	0	1	0	0	1	1	0	0	1	1	0
AITSPQFK	0	1	0	0	0	0	0	0	0	0	1	0	0	1	0	0
AITTPFHIESR	0	0	0	0	0	0	1	0	0	0	0	0	0	0	0	0
AITVNGQTVNIPSYQVK	0	0	0	0	0	0	0	1	0	0	1	0	0	0	0	0
AIVAATESGSTAR	0	0	0	0	0	1	0	0	1	0	0	1	0	0	0	0
AIVAATESGSTAVTISK	0	0	0	0	0	0	0	0	1	0	0	0	1	0	0	0
AIVAEFER	0	0	0	0	0	0	1	0	0	0	0	0	0	0	0	0
AIVAEVNEAAK	0	0	0	0	0	0	0	1	0	0	0	0	0	0	0	0
AIVDNAPSVIK	0	0	1	0	0	0	0	0	0	0	0	0	0	0	0	0
AIVDYNQR	0	0	1	0	0	0	0	0	0	0	0	0	0	0	0	0
AIVEAAGLK	0	1	0	0	1	0	0	0	0	1	1	0	0	1	1	0
AIVEAAGLTVGDIVK	0	1	0	0	1	0	0	0	0	1	1	0	0	0	1	0
AIVEAAHEFGR	0	1	0	0	1	0	0	0	0	1	1	0	0	1	1	0
AIVEADEIDTVVVNNR	0	0	1	0	0	0	0	0	0	0	0	0	0	0	0	0
AIVEGVNQAISDFSDIEVQLYGDQK	0	0	1	0	0	0	0	0	0	0	0	0	0	0	0	0
AIVEQGIEAR	0	0	1	1	0	0	0	0	0	0	0	0	0	0	0	0
AIVFDLEGTLLDR	0	0	0	0	0	1	0	0	1	0	0	1	1	0	0	0
AIVGGIAR	0	1	0	0	1	0	1	0	0	1	1	0	0	1	1	0
AIVGSGAFAHSSGIHQDGVLK	0	1	0	0	1	0	0	0	0	1	1	0	0	1	0	0
AIVGTGAFAHSSGIHQDGVLK	0	1	0	0	1	0	0	0	0	1	1	0	0	0	1	0
AIVHQDVHDEILEK	0	0	0	0	0	1	0	0	0	0	0	0	0	0	0	0
AIVHQPALLLADEPTGNLDPR	0	0	0	0	0	0	0	1	0	0	1	0	0	0	0	0
AIVHVYNATAPSFR	0	0	0	0	0	0	0	1	0	0	1	0	0	0	0	0
AIVIINPNNPTGALYPK	0	0	1	1	0	0	0	0	0	0	0	0	0	0	0	1
AIVLINPNNPTGAVYPR	0	0	1	0	0	0	0	0	0	0	0	0	0	0	0	0
AIVLNSSRPITSSQK	0	0	0	0	0	0	1	0	0	0	0	0	0	0	0	0
AIVPAANVPK	0	1	0	0	1	0	0	0	0	1	1	0	0	1	1	0
AIVPLGNAPK	0	0	0	0	0	0	0	1	0	0	1	0	0	0	0	0
AIVPVAEEVGVR	0	1	0	0	0	0	0	0	0	1	1	0	0	1	1	0
AIVPVHYAGSTLDLEGLR	0	0	0	0	0	0	0	1	0	0	1	0	0	0	0	0
AIVQATTHYQDYELIGK	0	0	0	0	0	1	0	0	1	0	0	0	1	0	0	0
AIVQATTHYQDYELIGR	0	0	0	0	0	0	0	0	1	0	0	1	0	0	0	0
AIVQIHHGGAQALPELTPDGDVVAPSAISLK	0	0	0	0	0	1	0	0	0	0	0	0	0	0	0	0
AIVQLDDGVAINAGDTLAR	0	0	0	0	0	0	1	0	0	0	0	0	0	0	0	0
AIVQLEDGVQISSGDTLAR	0	1	0	0	1	0	0	0	0	1	1	0	0	1	1	0
AIVQQAASGSTALAEK	0	0	0	0	0	0	1	0	0	0	0	0	0	0	0	0
AIVSIEDHR	0	0	0	0	0	0	0	0	0	0	0	0	0	0	0	1
AIVTDIEGTTR	0	0	1	0	0	0	0	0	0	0	0	0	0	0	0	0
AIVTEVAGTTR	0	0	0	0	0	1	0	0	1	0	0	1	1	0	0	0
AIVVIPEGK	0	0	0	0	0	1	0	0	1	0	0	1	1	0	0	0
AIVVLIDGVR	0	1	0	0	1	0	0	0	0	1	1	0	0	1	1	0
AIVVTDDVLK	0	0	1	0	0	0	0	0	0	0	0	0	0	0	0	0
AIVVTPDHPLAGK	0	1	0	0	1	0	0	0	0	1	0	0	0	0	0	0
AIVYENGPHVTTPER	0	0	0	0	0	0	0	0	0	0	0	1	0	0	0	0
AIWSEQQNGR	0	0	0	0	0	0	1	0	0	0	0	0	0	0	0	0
AIWYAPDQDYGAK	0	0	0	0	0	0	0	1	0	0	1	0	0	0	0	0
AIYAANLGVNPTSDGEVIR	0	0	0	0	0	0	0	0	0	0	0	0	1	0	0	0
AIYDQSVESDSSLIPDVKPNVPWVR	0	1	0	0	1	0	0	0	0	1	0	0	0	0	0	0
AIYDYALR	0	0	1	0	0	0	0	0	0	0	0	0	0	0	0	0
AIYLTEEEIADSR	0	0	0	0	0	0	0	0	0	1	0	0	0	0	0	0
AIYPGTFDPITNGHIDIVTR	0	1	0	0	1	0	0	0	0	1	1	0	0	1	1	0
AIYPGTFDPITNGHLDIVTR	0	1	0	0	1	0	0	0	0	1	1	0	0	1	1	0
AIYPGTFDPITYGHIDILTR	0	0	0	0	0	0	1	0	0	0	0	0	0	0	0	0
AIYPLTEAAGLTR	0	0	0	0	0	0	1	0	0	0	0	0	0	0	0	0
[truncated: 29,098 more rows]
