# Supplementary material for: Fast and Accurate Bacterial Species Identification in Urine Specimens Using LC-MS/MS Mass Spectrometry and Machine Learning
Source: Mol Cell Proteomics. 2019 Oct 4;18(12):2492–505. doi: 10.1074/mcp.TIR119.001559 (PMC6885708; doi:10.1074/mcp.TIR119.001559)
Supplement: Supp_Tab_4 [file 152789_2_supp_402457_pyq8d5.xlsx]

## Sheet: Supplementary Table 4
Raw files	Sample	Species	AAAADTYLKPK_2	AAAANIVPNSTGAAK_2	AAAAYNNQEVVQR_2	AAADLLGQPLYK_2	AAADYLEIPLYSYLGGFNTK_3	AAADYLEVPLYHYLGGFNTK_3	AAADYLEVPLYSYLGGFNTK_3	AAAELALISGQKPLITK_3	AAAENIIPHTTGAAK_2	AAAENIIPNSTGAAK_2	AAAESSIQVK_2	AAAESSIQVR_2	AAAGPTRPQPVE_2	AAAGTVLDGTVK_2	AAAIYADAIYR_2	AAAIYAEAIYELIK_2	AAAPVVESSPSSSDKP_3	AAAQNIVPNSTGAAK_2	AAASIVVVDAR_2	AAASIVVVDSR_2	AAAWQVADNLK_2	AADGQTVSGGSILYR_2	AADGQTVTGGSILYR_2	AADLPANLIQAQR_2	AAEELALISGQKPLITK_3	AAELAHGDPIPVEITR_3	AAEQYQGAASAVDPAHVVR_3	AAESRPAPFLIHQESNVIVR_3	AAFAFPAPVSK_2	AAFDLLELR_2	AAFGFEGTPIHIIAR_3	AAFGFEGTPVHIIAR_3	AAFNSAVDAVR_2	AAFTAIVEK_2	AAGADFVGEDDLVAK_2	AAGAPVQVNVGK_2	AAGDTSSPSWPSK_2	AAGEQPWQIGR_2	AAGGTAVANHDSVTDGGR_3	AAGIAIVTGDTK_2	AAGITSGSARPNSQK_2	AAGLHLEK_2	AAGVPDYSDPGNIR_2	AAGVTQVAFDR_2	AAGYEEQEILTILGQK_3	AAGYTAVISHR_2	AAHITDYSNASR_2
CF_high_J1	Cfr_high_07	Cfr	0	0	0	0	0	0	0	0	0	0	0	0	0	0	0	0	0	0	0	0	0	0	0	0	0	0	0	0	0	0	0	0	0	0	0	0	0	0	0	0	0	0	0	0	0	0	0
CF_high_J2	Cfr_high_01	Cfr	0	0	0	0	0	0	0	0	0	0	0	0	0	0	0	0	0	0	0	0	0	0	0	0	0	0	0	0	0	0	0	0	0	0	0	0	0	0	0	0	0	0	0	0	0	0	0
CF_high_J3	Cfr_high_08	Cfr	0	0	0	0	0	0	0	0	0	0	0	0	0	0	0	0	0	0	0	0	0	0	0	0	0	0	0	0	0	0	0	0	0	0	0	0	0	0	0	0	0	0	0	0	0	0	0
CF_high_N1	Cfr_high_02	Cfr	0	0	0	0	0	0	0	0	0	0	0	0	0	0	0	0	0	0	0	0	0	0	0	0	0	0	0	0	0	0	0	0	0	0	0	0	0	0	0	0	0	0	0	0	0	0	0
CF_high_N2	Cfr_high_03	Cfr	0	0	0	0	0	0	0	0	0	0	8465591.063	0	0	0	0	0	0	0	0	0	0	0	0	0	0	0	0	0	0	0	0	0	0	0	0	0	0	0	0	0	0	0	0	0	0	0	0
CF_high_N3	Cfr_high_09	Cfr	0	0	0	0	0	0	0	0	0	0	24077044.38	0	0	0	0	0	0	0	0	0	0	0	0	0	0	0	0	0	0	0	0	0	0	0	0	0	0	0	0	0	0	0	0	0	0	0	0
CF_high_N4	Cfr_high_04	Cfr	0	0	0	0	0	0	0	0	0	0	14595531.12	0	0	0	0	0	0	0	0	0	0	0	0	0	0	0	0	0	0	0	0	0	0	0	0	0	0	0	0	0	0	0	0	0	0	0	0
CF_high_N5	Cfr_high_05	Cfr	0	0	0	0	0	0	0	0	0	0	0	0	0	0	0	0	0	0	0	0	0	0	0	0	0	0	0	0	0	0	0	0	0	0	0	0	0	0	0	0	0	0	0	0	0	0	0
CF_high_N6	Cfr_high_06	Cfr	0	0	0	0	0	0	0	0	0	0	0	0	0	0	0	0	0	0	0	0	0	0	0	0	0	0	0	0	0	0	0	0	0	0	0	0	0	0	0	0	0	0	0	0	0	0	0
CF_low_N1	Cfr_low_01	Cfr	0	0	0	0	0	0	0	0	0	0	0	0	0	0	0	0	0	0	0	0	0	0	0	0	0	0	0	0	0	0	0	0	0	0	0	0	0	0	0	0	0	0	0	0	0	0	0
CF_low_N2	Cfr_low_02	Cfr	0	0	0	0	0	0	0	0	0	0	0	0	0	0	0	0	0	0	0	0	0	0	0	0	0	0	0	0	0	0	0	0	0	0	0	0	0	0	0	0	0	0	0	0	0	0	0
CF_low_N3	Cfr_low_03	Cfr	0	0	0	0	0	0	0	0	0	0	0	0	0	0	0	0	0	0	0	0	0	0	0	0	0	0	0	0	0	0	0	0	0	0	0	0	0	0	0	0	0	0	0	0	0	0	0
EA_high_J1	Kae_high_07	Kae	0	0	0	0	0	0	0	0	0	0	0	0	0	0	0	0	0	0	0	0	0	0	0	0	0	0	0	0	0	0	0	0	0	0	0	0	0	0	0	0	0	0	576481541.4	0	0	0	0
EA_high_J2	Kae_high_08	Kae	0	0	0	0	0	0	0	0	0	0	0	0	0	0	0	0	0	0	0	0	0	0	0	0	0	0	0	0	0	0	0	0	0	0	0	0	0	0	0	0	0	0	246913348.2	0	0	0	0
EA_high_J3	Kae_high_09	Kae	0	0	0	0	0	0	0	0	0	0	0	0	0	0	0	0	0	0	0	0	0	0	0	0	0	0	0	0	0	0	0	0	0	0	0	0	0	0	0	0	0	0	461477843.8	0	0	0	0
EA_high_N1	Kae_high_01	Kae	0	0	0	0	0	0	0	0	0	0	0	0	0	0	0	0	0	0	0	0	0	0	0	0	0	0	0	0	0	0	0	0	0	0	0	0	0	0	0	0	0	0	210490798.2	0	0	0	0
EA_high_N2	Kae_high_02	Kae	0	0	0	0	0	0	0	0	0	0	19572767.52	0	0	0	0	0	0	0	0	0	0	0	0	0	0	0	0	0	0	0	0	0	0	0	0	0	0	0	0	0	0	0	234324951.7	0	0	0	0
EA_high_N3	Kae_high_03	Kae	0	0	0	0	0	0	0	0	0	0	0	0	0	0	0	0	0	0	0	0	0	0	0	0	0	0	0	0	0	0	0	0	0	0	0	0	0	0	0	0	0	0	88581637.51	0	0	0	0
EA_high_N4	Kae_high_04	Kae	0	0	0	0	0	0	0	0	0	0	22090404.46	0	0	0	0	0	0	0	0	0	0	0	0	0	0	0	0	0	0	0	0	0	0	0	0	0	0	0	0	0	0	0	57985034.44	0	0	0	0
EA_high_N5	Kae_high_05	Kae	0	0	0	0	0	0	0	0	0	0	0	0	0	0	0	0	0	0	0	0	0	0	0	0	0	0	0	0	0	0	0	0	0	0	0	0	0	0	0	0	0	0	48661642.95	0	0	0	0
EA_high_N6	Kae_high_06	Kae	0	0	0	0	0	0	0	0	0	0	0	0	0	0	0	0	0	0	0	0	0	0	0	0	0	0	0	0	0	0	0	0	0	0	0	0	0	0	0	0	0	0	49637050.59	0	0	0	0
EA_low_N1	Kae_low_01	Kae	0	0	0	0	0	0	0	0	0	0	0	0	0	0	0	0	0	0	0	0	0	0	0	0	0	0	0	0	0	0	0	0	0	0	0	0	0	0	0	0	0	0	0	0	0	0	0
EA_low_N2	Kae_low_02	Kae	0	0	0	0	0	0	0	0	0	0	0	0	0	0	0	0	0	0	0	0	0	0	0	0	0	0	0	0	0	0	0	0	0	0	0	0	0	0	0	0	0	0	13799980.56	0	0	0	0
EA_low_N3	Kae_low_03	Kae	0	0	0	0	0	0	0	0	0	0	0	0	0	0	0	0	0	0	0	0	0	0	0	0	0	0	0	0	0	0	0	0	0	0	0	0	0	0	0	0	0	0	0	0	0	0	0
ECl_high_Jr1	Ecl_high_07	Ecl	0	0	0	0	0	0	0	0	0	0	0	0	0	0	0	0	0	0	0	0	0	0	0	0	0	0	0	0	0	0	0	0	0	0	0	0	0	0	0	0	0	0	0	0	0	0	0
ECl_high_Jr2	Ecl_high_08	Ecl	0	0	0	0	0	0	0	0	0	0	0	0	0	0	0	0	0	0	0	0	0	0	0	0	0	33192598.33	0	0	0	0	0	0	0	0	0	0	0	0	0	0	0	0	0	0	0	0	0
ECl_high_Jr3	Ecl_high_09	Ecl	0	0	0	0	0	0	0	0	0	0	0	0	0	0	0	0	0	0	0	0	0	0	0	0	0	0	0	0	0	0	0	0	0	0	0	0	0	0	0	0	0	0	0	0	0	0	0
ECl_high_N1	Ecl_high_01	Ecl	0	0	0	0	0	0	0	0	0	0	0	0	0	0	0	0	0	0	0	0	0	0	0	0	0	28213730.1	0	0	0	0	0	0	0	0	0	0	0	0	0	0	0	0	0	0	0	0	0
ECl_high_N2	Ecl_high_02	Ecl	0	0	0	0	0	0	0	0	0	0	0	0	0	0	0	0	0	0	0	0	0	0	0	0	0	34164321.79	0	0	0	0	0	0	0	0	0	0	0	0	0	0	0	0	0	0	0	0	0
ECl_high_N3	Ecl_high_03	Ecl	0	0	0	0	0	0	0	0	0	0	0	0	0	0	0	0	0	0	0	0	0	0	0	0	0	20671876.03	0	0	0	0	0	0	67270668.73	0	0	0	0	0	0	0	0	0	0	0	0	0	0
ECl_high_N4	Ecl_high_04	Ecl	0	0	0	0	0	0	0	0	0	0	0	0	0	0	0	0	0	0	0	0	0	0	0	0	0	16320600.96	0	0	0	0	0	0	48905073.2	0	0	0	0	0	0	0	0	0	0	0	0	0	0
ECl_high_N5	Ecl_high_05	Ecl	0	0	0	0	0	0	0	0	0	0	0	0	0	0	0	0	0	0	0	0	0	0	0	0	0	31242154.89	0	0	0	0	0	0	0	0	0	0	0	0	0	0	0	0	0	0	0	0	0
ECl_high_N6	Ecl_high_06	Ecl	0	0	0	0	0	0	0	0	0	0	0	0	0	0	0	0	0	0	0	0	0	0	0	0	0	0	0	0	0	0	0	0	0	0	0	0	0	0	0	0	0	0	0	0	0	0	0
ECl_low_N1	Ecl_low_01	Ecl	0	0	0	0	0	0	0	0	0	0	0	0	0	0	0	0	0	0	0	0	0	0	0	0	0	0	0	0	0	0	0	0	0	0	0	0	0	0	0	0	0	0	0	0	0	0	0
ECl_low_N2	Ecl_low_02	Ecl	0	0	0	0	0	0	0	0	0	0	0	0	0	0	0	0	6073796.992	0	0	0	0	0	0	0	0	0	0	0	0	0	0	0	0	0	0	0	0	0	0	0	0	0	0	0	0	0	0
ECl_low_N3	Ecl_low_03	Ecl	0	0	0	0	0	0	0	0	0	0	0	0	0	0	0	0	0	0	0	0	0	0	0	0	0	0	0	0	0	0	0	0	0	0	0	0	0	0	0	0	0	0	0	0	0	0	0
EF_high_J1	Efa_high_08	Efa	0	0	0	0	0	0	0	0	0	0	0	0	0	0	0	0	0	0	0	0	0	0	0	0	0	0	0	0	0	0	0	0	0	0	0	0	0	0	0	0	0	0	0	0	0	0	0
EF_high_J2	Efa_high_09	Efa	0	0	0	0	0	500621539	0	0	0	0	0	0	0	88505886.82	0	0	0	0	0	0	0	0	0	0	0	0	0	0	0	0	0	0	0	0	0	0	0	0	0	0	0	0	0	0	0	0	0
EF_high_J3	Efa_high_07	Efa	0	0	0	0	0	743992681.2	0	0	0	0	0	0	0	52189224.13	0	0	0	0	0	0	0	0	0	0	0	0	0	0	0	0	0	0	0	0	0	0	0	0	0	0	0	0	0	0	0	0	0
EF_high_N1	Efa_high_01	Efa	0	3157604398	0	0	0	112494544.6	0	0	0	0	0	0	0	0	0	0	0	0	0	0	0	0	0	0	0	0	0	0	0	0	0	0	0	0	0	0	0	0	0	0	0	0	0	0	0	0	0
EF_high_N2	Efa_high_02	Efa	0	3926784910	0	0	0	208033501.5	0	0	0	0	0	0	0	26789731.47	106231889.1	0	0	0	0	0	0	0	0	0	0	0	0	0	0	0	0	0	0	0	0	0	0	0	0	0	0	0	0	0	0	0	0
EF_high_N3	Efa_high_03	Efa	0	2318150754	0	0	0	96791092.31	0	0	0	0	0	0	0	0	0	0	0	0	0	0	0	0	0	0	0	0	0	0	0	0	0	0	0	0	0	0	0	0	0	0	0	0	0	0	0	0	0
EF_high_N4	Efa_high_04	Efa	0	2643026516	0	0	0	100250313.6	0	0	0	0	0	0	0	0	0	0	0	0	0	0	0	0	0	0	0	0	0	0	0	0	0	0	0	0	0	0	0	0	0	0	0	0	0	0	0	0	0
EF_high_N5	Efa_high_05	Efa	0	5412719578	0	0	0	193378211.2	0	0	0	0	0	0	0	0	0	0	0	0	0	0	0	0	0	0	0	0	0	0	0	0	0	0	0	0	0	0	0	0	0	0	0	0	0	0	0	0	0
EF_high_N6	Efa_high_06	Efa	0	4725108959	0	0	0	193674769.7	0	0	0	0	0	0	0	0	0	0	0	0	0	0	0	0	0	0	0	0	0	0	0	0	0	0	0	0	0	0	0	0	0	0	0	0	0	0	0	0	0
EF_low_N1	Efa_low_01	Efa	0	237737153.7	0	0	0	12728871.19	0	0	0	0	0	0	0	0	0	0	0	0	0	0	0	0	0	0	0	0	0	0	0	0	0	0	0	0	0	0	0	0	0	0	0	0	0	0	0	0	0
EF_low_N2	Efa_low_02	Efa	0	342057103	0	0	0	0	0	0	0	0	0	0	0	0	0	0	0	0	0	0	0	0	0	0	0	0	0	0	0	0	0	0	0	0	0	0	0	0	0	0	0	0	0	0	0	0	0
EF_low_N3	Efa_low_03	Efa	0	811424023.7	0	0	0	34084789.98	0	0	0	0	0	0	0	0	0	0	0	0	0	0	0	0	0	0	0	0	0	0	0	0	0	0	0	0	0	0	0	0	0	0	0	0	0	0	0	0	0
KO_high_Jr1	Kox_high_07	Kox	194303702.3	0	0	0	0	0	0	0	0	0	0	0	79600876.66	0	0	0	0	0	0	0	0	0	0	0	0	0	0	0	0	0	0	0	0	0	0	0	0	0	0	0	0	0	0	0	0	0	0
KO_high_Jr2	Kox_high_08	Kox	185653648.2	0	0	0	0	0	0	0	0	0	0	0	66079703.01	0	0	0	0	0	0	0	0	0	0	0	0	0	0	0	0	0	0	0	0	0	0	0	0	0	0	0	0	0	0	0	0	0	0
KO_high_Jr3	Kox_high_09	Kox	390280254.5	0	0	0	0	0	0	0	0	0	0	0	182766104.2	0	0	0	0	0	0	0	0	0	0	0	0	0	0	12036186.12	0	0	0	0	0	0	0	0	0	0	0	0	0	0	0	0	0	0	0
KO_high_N1	Kox_high_01	Kox	41475104.44	0	0	0	0	0	0	0	0	0	15282272.38	0	0	0	0	0	0	0	0	0	0	0	0	0	0	0	0	0	0	0	0	0	0	0	0	0	0	0	0	0	0	0	0	0	0	0	0
KO_high_N2	Kox_high_02	Kox	0	0	0	0	0	0	0	0	0	0	16471675.4	0	41167701	0	0	0	0	0	0	0	0	0	0	0	0	0	0	0	0	0	0	0	0	0	0	0	0	0	0	0	0	0	0	0	0	0	0
KO_high_N3	Kox_high_03	Kox	4940875.874	0	0	0	0	0	0	0	0	0	22186637.36	0	16185988.39	0	0	0	0	0	0	0	0	0	0	0	0	0	0	0	0	0	0	0	0	0	0	0	0	0	0	0	0	0	0	0	0	0	0
KO_high_N4	Kox_high_04	Kox	6050895.267	0	0	0	0	0	0	0	0	0	14046028.92	0	15772235.44	0	0	0	0	0	0	0	0	0	0	0	0	0	0	0	0	0	0	0	0	0	0	0	0	0	0	0	0	0	0	0	0	0	0
KO_high_N5	Kox_high_05	Kox	0	0	0	0	0	0	0	0	0	0	0	0	0	0	0	0	0	0	0	0	0	0	0	0	0	0	0	0	0	0	0	0	0	0	0	0	0	0	0	0	0	0	0	0	0	0	0
KO_high_N6	Kox_high_06	Kox	0	0	0	0	0	0	0	0	0	0	0	0	0	0	0	0	0	0	0	0	0	0	0	0	0	0	0	0	0	0	0	0	0	0	0	0	0	0	0	0	0	0	0	0	0	0	0
KO_low_N1	Kox_low_01	Kox	0	0	0	0	0	0	0	0	0	0	0	0	0	0	0	0	0	0	0	0	0	0	0	0	0	0	0	0	0	0	0	0	0	0	0	0	0	0	0	0	0	0	0	0	0	0	0
KO_low_N2	Kox_low_02	Kox	0	0	0	0	0	0	0	0	0	0	0	0	2731813.833	0	0	0	0	0	0	0	0	0	0	0	0	0	0	0	0	0	0	0	0	0	0	0	0	0	0	0	0	0	0	0	0	0	0
KO_low_N3	Kox_low_03	Kox	0	0	0	0	0	0	0	0	0	0	0	0	0	0	0	0	0	0	0	0	0	0	0	0	0	0	0	0	0	0	0	0	0	0	0	0	0	0	0	0	0	0	0	0	0	0	0
KP_high_J1	Kpn_high_07	Kpn	0	0	0	0	0	0	0	0	0	0	0	0	0	0	0	0	0	0	0	0	0	0	0	0	0	0	0	0	0	0	0	0	0	0	0	0	0	0	0	0	0	0	0	0	0	0	0
KP_high_J2	Kpn_high_08	Kpn	0	0	0	0	0	0	0	0	0	0	0	0	0	0	0	0	0	0	0	0	0	0	0	0	0	0	0	0	0	0	0	0	0	0	0	0	0	0	0	0	0	0	0	0	0	0	0
KP_high_J3	Kpn_high_09	Kpn	0	0	0	0	0	0	0	0	0	0	0	0	0	0	0	0	0	0	0	0	0	0	0	0	0	0	0	0	0	0	0	0	0	0	0	0	0	0	0	0	0	0	0	0	0	0	0
KP_high_N1	Kpn_high_01	Kpn	0	0	0	0	0	0	0	0	0	0	0	0	0	0	0	0	0	0	0	0	0	0	0	0	0	0	0	0	0	0	0	0	0	0	0	0	0	0	0	0	0	0	0	0	0	0	0
KP_high_N2	Kpn_high_02	Kpn	26812056.07	0	0	0	0	0	0	0	0	0	7815291.868	0	0	0	0	0	0	0	0	0	0	0	0	0	0	0	0	0	5790708.03	0	0	0	17922057.99	0	0	0	0	0	0	0	0	0	0	0	0	0	0
KP_high_N3	Kpn_high_03	Kpn	0	0	0	0	0	0	0	0	0	0	0	0	0	0	0	0	0	0	0	0	0	0	0	0	0	0	0	0	24824684.87	0	0	0	0	0	0	0	0	0	0	0	0	0	0	0	0	0	0
KP_high_N4	Kpn_high_04	Kpn	0	0	0	0	0	0	0	0	0	0	0	0	0	0	0	0	0	0	0	0	0	0	0	0	0	0	0	0	10873670.3	0	0	0	0	0	0	0	0	0	0	0	0	0	0	0	0	0	0
KP_high_N5	Kpn_high_05	Kpn	0	0	0	0	0	0	0	0	0	0	0	0	0	0	0	0	0	0	0	0	0	0	0	0	0	0	0	0	28186727.07	0	0	0	0	0	0	0	0	0	0	0	0	0	0	0	0	0	0
KP_high_N6	Kpn_high_06	Kpn	0	0	0	0	0	0	0	0	0	0	0	0	0	0	0	0	0	0	0	0	0	0	0	0	0	0	0	0	27368515.46	0	0	0	0	0	0	0	0	0	0	0	0	0	0	0	0	0	0
KP_low_N1	Kpn_low_01	Kpn	11832721.25	0	0	0	0	0	0	0	0	0	8405510.335	0	0	0	0	0	0	0	0	0	0	0	0	0	0	0	0	0	14156649.5	0	0	0	0	0	0	0	0	0	0	0	0	0	0	0	0	0	0
KP_low_N2	Kpn_low_02	Kpn	0	0	0	0	0	0	0	0	0	0	0	0	0	0	0	0	0	0	0	0	0	0	0	0	0	0	0	0	0	0	0	0	0	0	0	0	0	0	0	0	0	0	0	0	0	0	0
KP_low_N3	Kpn_low_03	Kpn	0	0	0	0	0	0	0	0	0	0	0	0	0	0	0	0	0	0	0	0	0	0	0	0	0	0	0	0	0	0	0	0	0	0	0	0	0	0	0	0	0	0	0	0	0	0	0
PA_high_N2	Pae_high_07	Pae	0	0	0	0	0	0	0	0	0	0	0	0	0	0	0	0	0	0	0	0	0	0	0	0	0	0	99366037.51	0	0	0	0	0	0	373059788.2	0	224239286.5	61515332.58	80537913.32	0	0	13479829.12	47784875.45	0	1438974904	0	264085068.2	0
PA_high_N3	Pae_high_08	Pae	0	0	0	0	0	0	0	0	0	0	0	0	0	0	0	0	0	0	0	0	0	0	0	0	0	0	130169765.4	0	0	0	0	0	0	498623412.2	0	265547989.3	75491757.91	113738861.3	0	0	0	0	0	1970816551	0	398611552.9	0
PA_high_N4	Pae_high_02	Pae	0	0	0	0	0	0	0	0	0	0	0	0	0	0	0	0	0	0	0	0	90543681.55	0	0	0	0	0	314793204.8	0	0	0	0	0	0	2051393737	0	837000236.8	144312271.4	420037619.9	0	0	0	0	0	5496335630	0	886361604.9	0
PA_high_N5	Pae_high_03	Pae	0	0	0	0	0	0	0	0	0	0	0	0	0	0	0	0	0	0	0	0	0	0	0	0	0	0	70608173.09	0	0	0	0	0	0	1067801554	0	257618309.1	50473983.41	157904467.2	0	0	0	0	0	3022893147	0	249175046.6	0
PA_high_N6	Pae_high_04	Pae	0	0	0	0	0	0	0	0	0	0	0	0	0	0	0	0	0	0	0	0	54388928.14	0	0	0	0	0	126515374.3	0	0	0	0	0	0	1008322163	0	351347034.7	83783895.07	165040767.2	0	0	0	84123809.91	0	2176242763	0	337424943	0
PA_high_N7	Pae_high_09	Pae	0	0	0	0	0	0	0	0	0	0	0	0	0	0	0	0	0	0	0	0	0	0	0	0	0	0	156778968.5	0	0	0	0	0	0	1237245159	0	404912451	0	0	0	0	0	0	0	3574046494	0	473778858.1	0
PA_high_N8	Pae_high_05	Pae	0	0	0	0	0	0	0	0	0	0	0	0	0	0	0	0	0	0	0	0	78951315.98	0	0	0	0	0	244139453.3	0	0	0	0	0	0	1591263158	0	604918408.2	148396922.2	257426903	0	0	0	0	0	2528023567	0	418786276.8	0
PA_high_N9	Pae_high_06	Pae	0	0	0	0	0	0	0	0	0	0	0	0	0	0	0	0	0	0	0	0	45868840.07	0	0	0	0	0	0	0	0	0	0	0	0	1481385104	0	376968763.2	66111272.27	262782919.6	0	0	0	0	0	4206180465	0	537475431.9	0
PA_high_Nr1	Pae_high_01	Pae	0	0	0	0	0	0	0	0	0	0	0	0	0	0	0	0	0	0	0	0	0	0	0	0	0	0	0	0	0	0	0	0	0	0	0	0	0	0	0	0	0	0	0	2110917283	0	0	0
PA_low_N1	Pae_low_01	Pae	0	0	0	0	0	0	0	0	0	0	0	0	0	0	0	0	0	0	0	0	0	0	0	0	0	0	0	0	0	0	0	0	0	0	0	0	0	0	13901367.77	0	0	0	0	0	0	51819902.37	0
PA_low_N2	Pae_low_02	Pae	0	0	0	0	0	0	0	0	0	0	0	0	0	0	0	0	0	0	0	0	0	0	0	0	0	0	25482979.61	0	0	0	0	0	0	173878831.4	0	53265253.61	0	0	0	0	0	0	0	461761857.7	0	63675308.43	0
PA_low_N3	Pae_low_03	Pae	0	0	0	0	0	0	0	0	0	0	0	0	0	0	0	0	0	0	0	0	0	0	0	0	0	0	0	0	0	0	0	0	0	89345123.36	0	0	0	0	0	0	0	0	0	0	0	38736956.27	0
PM_high_Jr1	Pmi_high_07	Pmi	0	0	0	0	0	0	0	0	0	0	0	0	0	0	0	0	0	0	0	0	0	0	0	0	0	0	0	0	0	0	0	0	0	0	0	0	0	0	0	0	0	0	0	0	0	0	0
PM_high_Jr2	Pmi_high_08	Pmi	0	0	0	0	0	0	0	0	0	0	0	0	0	0	0	0	0	0	0	0	0	0	0	0	0	0	0	0	0	0	0	0	0	0	0	0	0	0	0	0	0	0	0	0	0	0	0
PM_high_Jr3	Pmi_high_09	Pmi	0	0	0	0	0	0	0	0	0	0	0	0	0	0	0	0	0	0	0	0	0	0	0	0	0	0	0	0	0	6734346.663	0	0	0	0	0	0	0	0	0	0	0	0	0	0	0	0	0
PM_high_N1	Pmi_high_01	Pmi	0	0	0	0	0	0	0	0	0	0	0	0	0	0	0	0	0	0	0	0	0	0	0	0	0	0	0	0	0	2575824.405	0	0	0	0	0	0	0	0	0	0	0	0	0	0	0	0	0
PM_high_N2	Pmi_high_02	Pmi	0	0	0	0	0	0	0	0	0	0	0	0	0	0	0	0	0	0	0	0	0	0	0	0	0	0	0	0	0	0	0	0	0	0	0	0	0	0	0	0	0	0	0	0	0	0	0
PM_high_N3	Pmi_high_03	Pmi	0	0	0	0	0	0	0	0	0	0	0	60029957.62	0	0	0	0	0	0	0	0	0	0	0	0	0	0	0	0	0	1876500.647	0	0	0	0	0	0	0	0	0	0	0	0	0	0	0	0	0
PM_high_N4	Pmi_high_04	Pmi	0	0	0	0	0	0	0	0	0	0	0	0	0	0	0	0	0	0	0	0	0	0	0	0	0	0	0	0	0	0	0	0	0	0	0	0	0	0	0	0	0	0	0	0	0	0	0
PM_high_N5	Pmi_high_05	Pmi	0	0	0	0	0	0	0	0	0	0	0	0	0	0	0	0	0	0	0	0	0	0	0	0	0	0	0	0	0	0	0	0	0	0	0	0	0	0	0	0	0	0	0	0	0	0	0
PM_high_N6	Pmi_high_06	Pmi	0	0	0	0	0	0	0	0	0	0	0	0	0	0	0	0	0	0	0	0	0	0	0	0	0	0	0	0	0	2576913.128	0	0	0	0	0	0	0	0	0	0	0	0	0	0	0	0	0
PM_low_N1	Pmi_low_01	Pmi	0	0	0	0	0	0	0	0	0	0	0	0	0	0	0	0	0	0	0	0	0	0	0	0	0	0	0	0	0	0	0	0	0	0	0	0	0	0	0	0	0	0	0	0	0	0	0
PM_low_N2	Pmi_low_02	Pmi	0	0	0	0	0	0	0	0	0	0	0	0	0	0	0	0	0	0	0	0	0	0	0	0	0	0	0	0	0	0	0	0	0	0	0	0	0	0	0	0	0	0	0	0	0	0	0
PM_low_N3	Pmi_low_03	Pmi	0	0	0	0	0	0	0	0	0	0	0	0	0	0	0	0	0	0	0	0	0	0	0	0	0	0	0	0	0	0	0	0	0	0	0	0	0	0	0	0	0	0	0	0	0	0	0
SA_high_Jr1	Sag_high_01	Sag	0	0	22419518.63	0	0	0	98948496.17	0	0	0	0	0	0	0	0	0	0	0	0	770338022.2	0	0	0	0	0	0	0	0	0	0	0	0	0	0	172684851.3	0	0	0	0	0	0	0	0	0	0	0	0
SA_high_Jr2	Sag_high_02	Sag	0	0	34867037.09	0	90464972.71	0	117108099.7	233372240.5	0	0	0	0	0	0	0	0	0	0	0	732224514.2	0	285200682.2	0	0	0	0	0	0	0	0	0	0	0	0	62382909.21	0	0	0	0	0	0	0	0	0	0	0	0
SA_high_Jr3	Sag_high_03	Sag	0	0	38385110.07	0	203363576.3	0	268831921.7	275228020	0	0	0	0	0	0	0	0	0	0	0	508761345.5	0	198895874.3	0	0	0	0	0	0	0	0	0	0	0	0	242616926.5	0	0	0	0	0	0	0	0	0	0	0	0
SA_high_N1	Sag_high_04	Sag	0	0	4766657.89	0	0	0	0	0	0	0	0	0	0	0	0	0	0	0	0	35826051.82	0	0	0	0	0	0	0	0	0	0	0	0	0	0	0	0	0	0	0	0	0	0	0	0	0	0	0
SA_high_N2	Sag_high_07	Sag	0	0	2322159.305	0	0	0	4474482.434	0	0	0	0	0	0	0	0	0	0	0	0	0	0	0	0	0	0	0	0	0	0	0	0	0	0	0	0	0	0	0	0	0	0	0	0	0	0	0	0
SA_high_N3	Sag_high_08	Sag	0	0	0	0	0	0	3506378.519	0	0	0	0	0	0	0	0	0	0	0	0	46753594.48	0	0	0	0	0	0	0	0	0	0	0	0	0	0	0	0	0	0	0	0	0	0	0	0	0	0	0
SA_high_N4	Sag_high_09	Sag	0	0	2653138.819	0	3085010.507	0	3804907.341	0	0	0	0	0	0	0	0	0	0	0	0	43463260.95	0	0	0	0	0	0	0	0	0	0	0	0	0	0	6903394.775	0	0	0	0	0	0	0	0	0	0	0	0
SA_high_N5	Sag_high_05	Sag	0	0	6779618.75	0	0	0	0	0	0	0	0	0	0	0	0	0	0	0	0	194092528.3	0	62234180.68	0	0	0	0	0	0	0	0	0	0	0	0	31762308.92	0	0	0	0	0	0	0	0	0	0	0	0
SA_high_N6	Sag_high_06	Sag	0	0	0	0	0	0	3825408.588	0	0	0	0	0	0	0	0	0	0	0	0	206659106	0	92043133.99	0	0	0	0	0	0	0	0	0	0	0	0	34319380.9	0	0	0	0	0	0	0	0	0	0	0	0
SA_low_N1	Sag_low_01	Sag	0	0	0	0	0	0	0	0	0	0	0	0	0	0	0	0	0	0	0	0	0	0	0	0	0	0	0	0	0	0	0	0	0	0	0	0	0	0	0	0	0	0	0	0	0	0	0
SA_low_N2	Sag_low_02	Sag	0	0	0	0	0	0	0	0	0	0	0	0	0	0	0	0	0	0	0	0	0	0	0	0	0	0	0	0	0	0	0	0	0	0	0	0	0	0	0	0	0	0	0	0	0	0	0
SA_low_N3	Sag_low_03	Sag	0	0	0	0	0	0	0	0	0	0	0	0	0	0	0	0	0	0	0	0	0	0	0	0	0	0	0	0	0	0	0	0	0	0	0	0	0	0	0	0	0	0	0	0	0	0	0
SAu_high_N1	Sau_high_07	Sau	0	0	0	969895224.8	0	0	0	0	0	4141878525	0	0	0	0	0	0	0	0	0	0	0	0	0	662423921.6	0	0	0	0	0	0	23981696.79	0	0	0	0	0	0	0	0	0	0	0	0	0	0	0	29002629.66
SAu_high_N2	Sau_high_08	Sau	0	0	0	897177506.6	0	0	0	0	0	5350602038	0	0	0	0	0	0	0	0	0	0	0	0	0	783162318.7	0	0	0	0	0	0	25043535.13	0	0	0	0	0	0	0	0	0	0	0	0	0	0	0	25209747.93
SAu_high_N3	Sau_high_01	Sau	0	0	0	869908976.4	0	0	0	0	0	5004260542	0	0	0	0	0	0	0	0	0	0	0	0	0	691101479.7	0	0	0	0	0	0	23340382.54	0	0	0	0	0	0	0	0	0	0	0	0	0	0	0	0
SAu_high_N4	Sau_high_02	Sau	0	0	0	1299781813	0	0	0	0	0	7132323314	0	0	0	0	0	0	0	0	0	0	0	0	0	915812364.5	0	0	0	0	0	0	55016552.61	0	0	0	0	0	0	0	0	0	0	0	0	0	0	0	38994203.08
SAu_high_N5	Sau_high_09	Sau	0	0	0	2181900607	0	0	0	0	0	6435330893	0	0	0	0	0	0	0	0	0	0	0	0	0	1172070216	0	0	0	0	0	0	91548998.3	0	0	0	0	0	0	0	0	0	0	0	0	0	0	0	0
SAu_high_N6	Sau_high_03	Sau	0	0	0	1240151691	0	0	0	0	0	5718404955	0	0	0	0	0	0	0	0	0	0	0	0	0	700259938	0	0	0	0	0	0	55765280.7	0	0	0	0	0	0	0	0	0	0	0	0	0	0	0	34997062.39
SAu_high_N7	Sau_high_04	Sau	0	0	0	3194051943	0	0	0	0	0	8270836099	0	0	0	0	0	0	0	0	0	0	0	0	0	1673308373	0	0	0	0	0	0	72030117.44	0	0	0	0	0	0	0	0	0	0	0	0	0	0	0	0
SAu_high_N8	Sau_high_05	Sau	0	0	0	2502411556	0	0	0	0	0	6663028764	0	0	0	0	0	0	0	0	0	0	0	0	0	1590674923	0	0	0	0	0	0	75004752.09	0	0	0	0	0	0	0	0	0	0	0	0	0	0	0	20632071.48
SAu_high_N9	Sau_high_06	Sau	0	0	0	2726762670	0	0	0	0	0	8341762132	0	0	0	0	0	0	0	0	0	0	0	0	0	1962501709	0	0	0	0	0	0	83559097.88	0	0	0	0	0	0	0	0	0	0	0	0	0	0	0	19727016.77
SAu_low_N1	Sau_low_01	Sau	0	0	0	0	0	0	0	0	0	307329150.9	0	0	0	0	0	0	0	0	0	0	0	0	0	30293113.97	0	0	0	0	0	0	0	0	0	0	0	0	0	0	0	0	0	0	0	0	0	0	0
SAu_low_N2	Sau_low_02	Sau	0	0	0	0	0	0	0	0	0	228681371.5	0	0	0	0	0	0	0	0	0	0	0	0	0	22721208.1	0	0	0	0	0	0	2420855.917	0	0	0	0	0	0	0	0	0	0	0	0	0	0	0	0
SAu_low_N3	Sau_low_03	Sau	0	0	0	0	0	0	0	0	0	467154097.9	0	0	0	0	0	0	0	0	0	0	0	0	0	64172700.37	0	0	0	0	0	0	0	0	0	0	0	0	0	0	0	0	0	0	0	0	0	0	0
SE_high_N1	Sep_high_01	Sep	0	0	0	383486802.3	0	0	0	0	0	2650081198	0	0	0	0	0	0	0	0	0	0	0	0	0	0	0	0	0	0	0	0	0	0	0	0	0	0	0	0	0	0	0	0	0	0	0	0	0
SE_high_N2	Sep_high_02	Sep	0	0	0	537373793.9	0	0	0	0	0	2788652688	0	0	0	0	0	0	0	0	0	0	0	0	0	0	0	0	0	0	0	0	0	0	0	0	0	0	0	0	0	0	0	0	0	0	0	0	0
SE_high_N3	Sep_high_03	Sep	0	0	0	241663350.9	0	0	0	0	0	1350412510	0	0	0	0	0	0	0	0	0	0	0	0	0	0	0	0	0	0	0	0	0	0	0	0	0	0	0	0	0	0	0	0	0	0	0	0	0
SE_high_N4	Sep_high_04	Sep	0	0	0	467918239.6	0	0	0	0	0	2433843643	0	0	0	0	0	0	0	0	0	0	0	0	0	0	0	0	0	0	0	0	0	0	0	0	0	0	0	0	0	0	0	0	0	0	0	0	0
SE_high_N5	Sep_high_05	Sep	0	0	0	429489930.4	0	0	0	0	0	1600834160	0	0	0	0	0	0	0	0	0	0	0	0	0	0	0	0	0	0	0	0	0	0	0	0	0	0	0	0	0	0	0	0	0	0	0	0	0
SE_high_N6	Sep_high_06	Sep	0	0	0	291058085.7	0	0	0	0	0	1690649165	0	0	0	0	0	0	0	0	0	0	0	0	0	0	0	0	0	0	0	0	0	0	0	0	0	0	0	0	0	0	0	0	0	0	0	0	0
SE_high_N7	Sep_high_07	Sep	0	0	0	0	0	0	0	0	0	1751794905	0	0	0	0	0	0	0	0	0	0	0	0	0	0	0	0	0	0	0	0	0	0	0	0	0	0	0	0	0	0	0	0	0	0	0	0	0
SE_high_N8	Sep_high_08	Sep	0	0	0	0	0	0	0	0	0	976541233.8	0	0	0	0	0	0	0	0	0	0	0	0	0	0	0	0	0	0	0	0	0	0	0	0	0	0	0	0	0	0	0	0	0	0	0	0	0
SE_high_N9	Sep_high_09	Sep	0	0	0	0	0	0	0	0	0	868819053	0	0	0	0	0	0	0	0	0	0	0	0	0	0	0	0	0	0	0	0	0	0	0	0	0	0	0	0	0	0	0	0	0	0	0	0	0
SE_low_N1	Sep_low_01	Sep	0	0	0	0	0	0	0	0	0	232079441.9	0	0	0	0	0	0	0	0	0	0	0	0	0	0	0	0	0	0	0	0	0	0	0	0	0	0	0	0	0	0	0	0	0	0	0	0	0
SE_low_N2	Sep_low_02	Sep	0	0	0	0	0	0	0	0	0	162270356	0	0	0	0	0	0	0	0	0	0	0	0	0	0	0	0	0	0	0	0	0	0	0	0	0	0	0	0	0	0	0	0	0	0	0	0	0
SE_low_N3	Sep_low_03	Sep	0	0	0	0	0	0	0	0	0	112167310.1	0	0	0	0	0	0	0	0	0	0	0	0	0	0	0	0	0	0	0	0	0	0	0	0	0	0	0	0	0	0	0	0	0	0	0	0	0
SH_high_N2	Sha_high_01	Sha	0	0	0	352771772.7	0	0	0	0	0	0	0	0	0	0	0	0	0	929920692.9	0	0	0	0	0	0	0	0	0	0	0	0	0	0	0	0	0	0	0	0	0	0	0	0	0	0	0	0	0
SH_high_N3	Sha_high_02	Sha	0	0	0	220118221.2	0	0	0	0	0	0	0	0	0	0	0	0	0	736195637.6	0	0	0	0	0	0	0	0	0	0	0	0	0	0	0	0	0	0	0	0	0	0	0	0	0	0	0	0	0
SH_high_N4	Sha_high_08	Sha	0	0	0	371316971.7	0	0	0	0	0	0	0	0	0	0	0	0	0	956459854.1	0	0	0	0	0	0	0	0	0	0	0	0	0	0	0	0	0	0	0	0	0	0	0	0	0	0	0	0	0
SH_high_N5	Sha_high_03	Sha	0	0	0	150266672.7	0	0	0	0	0	0	0	0	0	0	0	0	0	625147250.8	0	0	0	0	0	0	0	0	0	0	0	0	0	0	0	0	0	0	0	0	0	0	0	0	0	0	0	0	0
SH_high_N6	Sha_high_09	Sha	0	0	0	118405946.9	0	0	0	0	0	0	0	0	0	0	0	0	0	507940813.9	0	0	0	0	0	0	0	0	0	0	0	0	0	0	0	0	0	0	0	0	0	0	0	0	0	0	0	0	0
SH_high_N7	Sha_high_04	Sha	0	0	0	278717594.8	0	0	0	0	0	0	0	0	0	0	0	0	0	910680820.9	0	0	0	0	0	0	0	0	0	0	0	0	0	0	0	0	0	0	0	0	0	0	0	0	0	0	0	0	0
SH_high_N8	Sha_high_05	Sha	0	0	0	229775351.7	0	0	0	0	0	0	0	0	0	0	0	0	0	897698757.7	0	0	0	0	0	0	0	0	0	0	0	0	0	0	0	0	0	0	0	0	0	0	0	0	0	0	0	0	0
SH_high_N9	Sha_high_06	Sha	0	0	0	153178244.6	0	0	0	0	0	0	0	0	0	0	0	0	0	720570718.1	0	0	0	0	0	0	0	0	0	0	0	0	0	0	0	0	0	0	0	0	0	0	0	0	0	0	0	0	0
SH_high_Nr1	Sha_high_07	Sha	0	0	0	0	0	0	0	0	0	0	0	0	0	0	0	0	0	0	0	0	0	0	0	0	0	0	0	0	0	0	0	0	0	0	0	0	0	0	0	0	0	0	0	0	0	0	0
SH_low_N1	Sha_low_01	Sha	0	0	0	0	0	0	0	0	0	0	0	0	0	0	0	0	0	221226883.1	0	0	0	0	0	0	0	0	0	0	0	0	0	0	0	0	0	0	0	0	0	0	0	0	0	0	0	0	0
SH_low_N2	Sha_low_02	Sha	0	0	0	52265973.13	0	0	0	0	0	0	0	0	0	0	0	0	0	138780063.4	0	0	0	0	0	0	0	0	0	0	0	0	0	0	0	0	0	0	0	0	0	0	0	0	0	0	0	0	0
SH_low_N3	Sha_low_03	Sha	0	0	0	0	0	0	0	0	0	0	0	0	0	0	0	0	0	209818236.5	0	0	0	0	0	0	0	0	0	0	0	0	0	0	0	0	0	0	0	0	0	0	0	0	0	0	0	0	0
SM_high_N1	Smi_high_01	Smi	0	0	0	0	47884745.07	0	60327295.93	0	0	0	0	0	0	0	0	0	0	0	463991387.9	0	0	0	0	0	0	0	0	0	0	0	0	0	0	0	28338709.08	0	0	0	0	0	0	0	0	0	0	0	0
SM_high_N2	Smi_high_02	Smi	0	0	0	0	46755229.9	0	58790875.75	0	0	0	0	0	0	0	0	0	0	0	613853928.2	0	0	0	129062723.8	0	0	0	0	0	0	0	0	0	0	0	24446757.82	0	0	0	0	0	0	0	0	0	0	0	0
SM_high_N3	Smi_high_03	Smi	0	0	0	0	0	0	43910592.76	0	0	0	0	0	0	0	0	0	0	0	501642721	0	0	0	169966937.8	0	0	0	0	0	0	0	0	0	0	0	29638867.36	0	0	0	0	0	0	0	0	0	0	0	0
SM_high_N4	Smi_high_04	Smi	0	0	0	0	0	0	0	0	0	0	0	0	0	0	0	0	0	0	246665968.8	0	0	0	44034187.54	0	0	0	0	0	0	0	0	0	0	0	0	0	0	0	0	0	0	0	0	0	0	0	0
SM_high_N5	Smi_high_05	Smi	0	0	0	0	60976523.4	0	75472693.85	0	0	0	0	0	0	0	0	0	0	0	597208032.2	0	0	0	97678686.63	0	0	0	0	0	0	0	0	0	0	0	19094152.95	0	0	0	0	0	0	0	0	0	0	0	0
SM_high_N6	Smi_high_06	Smi	0	0	0	0	0	0	46022054.35	0	0	0	0	0	0	0	0	0	0	0	477415213.5	0	0	0	150975355.1	0	0	0	0	0	0	0	0	0	0	0	0	0	0	0	0	0	0	0	0	0	0	0	0
SM_high_N7	Smi_high_07	Smi	0	0	0	0	30160778.92	0	37888310.99	0	0	0	0	0	0	0	0	0	0	0	396243395	0	0	0	85335366.49	0	0	0	0	0	0	0	0	0	0	0	0	0	0	0	0	0	0	0	0	0	0	0	0
SM_high_N8	Smi_high_08	Smi	0	0	0	0	0	0	0	0	0	0	0	0	0	0	0	13643294.63	0	0	639499358.3	0	0	0	73925101.48	0	64697849	0	0	0	0	0	0	0	0	0	0	0	0	0	0	0	0	0	0	0	0	0	0
SM_high_N9	Smi_high_09	Smi	0	0	0	0	48220044.84	0	57563802.69	0	0	0	0	0	0	0	0	0	0	0	547648951.6	0	0	0	77842152.34	0	0	0	0	0	0	0	0	0	0	0	0	0	0	0	0	0	0	0	0	0	0	0	0
SM_low_N1	Smi_low_01	Smi	0	0	0	0	0	0	0	0	0	0	0	0	0	0	0	0	0	0	166733080.3	0	0	0	0	0	0	0	0	0	0	0	0	0	0	0	0	0	0	0	0	0	0	0	0	0	0	0	0
SM_low_N2	Smi_low_02	Smi	0	0	0	0	0	0	0	0	0	0	0	0	0	0	0	0	0	0	100665990.3	0	0	0	0	0	0	0	0	0	0	0	0	0	0	0	0	0	0	0	0	0	0	0	0	0	0	0	0
SM_low_N3	Smi_low_03	Smi	0	0	0	0	0	0	22272117.19	0	0	0	0	0	0	0	0	0	0	0	144096445.4	0	0	0	0	0	0	0	0	0	0	0	0	0	0	0	0	0	0	0	0	0	0	0	0	0	0	0	0
SS_high_N1	Ssa_high_07	Ssa	0	0	0	206155875.5	0	0	0	0	0	312503382.8	0	0	0	0	0	0	0	0	0	0	0	0	0	0	0	0	0	0	0	0	0	0	0	0	0	0	0	0	0	0	0	0	0	0	0	0	0
SS_high_N2	Ssa_high_08	Ssa	0	0	0	219431761.8	0	0	0	0	0	303915254.8	0	0	0	0	0	0	0	0	0	0	0	0	0	0	0	0	0	0	0	0	0	0	0	0	0	0	0	0	0	0	0	0	0	0	0	0	0
SS_high_N3	Ssa_high_03	Ssa	0	0	0	235965936.3	0	0	0	0	0	469893599.2	0	0	0	0	0	0	0	0	0	0	0	0	0	0	0	0	0	0	0	0	0	0	0	0	0	0	0	0	0	0	0	0	0	0	0	0	0
SS_high_N4	Ssa_high_01	Ssa	0	0	0	263275184	0	0	0	0	0	773618544.7	0	0	0	0	0	0	0	0	0	0	0	0	0	0	0	0	0	0	0	0	0	9025953.541	0	0	0	0	0	0	0	0	0	0	0	0	8297885.715	0	0
SS_high_N5	Ssa_high_02	Ssa	0	0	0	337093738.2	0	0	0	0	0	1016124662	0	0	0	0	0	0	0	0	0	0	0	0	0	0	0	0	0	0	0	0	0	14491478.98	0	0	0	0	0	0	0	0	0	0	0	0	7186188.039	0	0
SS_high_N6	Ssa_high_03	Ssa	0	0	0	271614447.9	0	0	0	0	0	874390294.8	0	0	0	0	0	0	0	0	0	0	0	0	0	0	0	0	0	0	0	0	0	0	0	0	0	0	0	0	0	0	0	0	0	0	5911945.7	0	0
SS_high_N7	Ssa_high_04	Ssa	0	0	0	244615599.7	0	0	0	0	0	774835563.4	0	0	0	0	0	0	0	0	0	0	0	0	0	0	0	0	0	0	0	0	0	11560358.7	0	0	0	0	0	0	0	0	0	0	0	0	0	0	0
SS_high_N8	Ssa_high_05	Ssa	0	0	0	194565087.1	0	0	0	0	0	711614129	0	0	0	0	0	0	0	0	0	0	0	0	0	0	0	0	0	0	0	0	0	12842436.69	0	0	0	0	0	0	0	0	0	0	0	0	3072480.87	0	0
SS_high_N9	Ssa_high_06	Ssa	0	0	0	139837474.4	0	0	0	0	0	685116508.3	0	0	0	0	0	0	0	0	0	0	0	0	0	0	0	0	0	0	0	0	0	0	0	0	0	0	0	0	0	0	0	0	0	0	2410258.81	0	0
SS_low_N1	Ssa_low_01	Ssa	0	0	0	87680646.72	0	0	0	0	0	82069104.16	0	0	0	0	0	0	0	0	0	0	0	0	0	0	0	0	0	0	0	0	0	0	0	0	0	0	0	0	0	0	0	0	0	0	0	0	0
SS_low_N2	Ssa_low_02	Ssa	0	0	0	0	0	0	0	0	0	257565160	0	0	0	0	0	0	0	0	0	0	0	0	0	0	0	0	0	0	0	0	0	0	0	0	0	0	0	0	0	0	0	0	0	0	0	0	0
SS_low_N3	Ssa_low_03	Ssa	0	0	0	0	0	0	0	0	0	155576319.2	0	0	0	0	0	0	0	0	0	0	0	0	0	0	0	0	0	0	0	0	0	0	0	0	0	0	0	0	0	0	0	0	0	0	0	0	0
UP_high_Jr1	Eco_high_07	Eco	0	0	0	0	0	0	0	0	0	0	66415594.51	0	0	0	0	0	0	0	0	0	0	0	0	0	0	0	0	0	0	0	0	0	0	0	0	0	0	0	0	0	0	0	0	0	0	0	0
UP_high_Jr2	Eco_high_08	Eco	0	0	0	0	0	0	0	0	0	0	0	0	0	0	0	0	0	0	0	0	0	0	0	0	0	0	0	0	0	0	0	0	0	0	0	0	0	0	0	0	0	0	0	0	0	0	0
UP_high_Jr3	Eco_high_09	Eco	0	0	0	0	0	0	0	0	0	0	0	0	0	0	0	0	0	0	0	0	0	0	0	0	0	0	0	0	0	0	0	0	0	0	0	0	0	0	0	0	0	0	0	0	0	0	0
UP_high_N1	Eco_high_01	Eco	0	0	0	0	0	0	0	0	0	0	0	0	0	0	0	0	0	0	0	0	0	0	0	0	0	0	0	0	0	0	0	0	0	0	0	0	0	0	0	0	0	0	0	0	0	0	0
UP_high_N2	Eco_high_02	Eco	0	0	0	0	0	0	0	0	0	0	0	0	0	0	0	0	0	0	0	0	0	0	0	0	0	0	0	0	0	0	0	0	0	0	0	0	0	0	0	0	0	0	0	0	0	0	0
UP_high_N3	Eco_high_03	Eco	0	0	0	0	0	0	0	0	0	0	9186242.709	0	0	0	0	0	0	0	0	0	0	0	0	0	0	0	0	0	0	0	0	0	0	0	0	0	0	0	0	0	0	0	0	0	0	0	0
UP_high_N4	Eco_high_04	Eco	0	0	0	0	0	0	0	0	0	0	0	0	0	0	0	0	0	0	0	0	0	0	0	0	0	0	0	0	0	0	0	0	0	0	0	0	0	0	0	0	0	0	0	0	0	0	0
UP_high_N5	Eco_high_05	Eco	0	0	0	0	0	0	0	0	0	0	0	0	0	0	0	0	0	0	0	0	0	0	0	0	0	0	0	0	0	0	0	0	0	0	0	0	0	0	0	0	0	0	0	0	0	0	0
UP_high_N6	Eco_high_06	Eco	0	0	0	0	0	0	0	0	0	0	0	0	0	0	0	0	0	0	0	0	0	0	0	0	0	0	0	0	0	0	0	0	0	0	0	0	0	0	0	42702265.74	0	0	0	0	0	0	0
UP_low_N1	Eco_low_01	Eco	0	0	0	0	0	0	0	0	3463880.196	0	0	0	0	0	0	0	0	0	0	0	0	0	0	0	0	0	0	0	0	0	0	0	0	0	0	0	0	0	0	0	0	0	0	0	0	0	0
UP_low_N2	Eco_low_02	Eco	0	0	0	0	0	0	0	0	0	0	0	0	0	0	0	0	0	0	0	0	0	0	0	0	0	0	0	0	0	0	0	0	0	0	0	0	0	0	0	0	0	0	0	0	0	0	0
UP_low_N3	Eco_low_03	Eco	0	0	0	0	0	0	0	0	0	0	0	0	0	0	0	0	0	0	0	0	0	0	0	0	0	0	0	0	0	0	0	0	0	0	0	0	0	0	0	0	0	0	0	0	0	0	0
[truncated: 4,272 more columns]
