# Supplementary material for: Fast and Accurate Bacterial Species Identification in Urine Specimens Using LC-MS/MS Mass Spectrometry and Machine Learning
Source: Mol Cell Proteomics. 2019 Oct 4;18(12):2492–505. doi: 10.1074/mcp.TIR119.001559 (PMC6885708; doi:10.1074/mcp.TIR119.001559)
Supplement: Supp_Tab_6 [file 152789_2_supp_402458_pyr8d5.xlsx]

## Sheet: Supplementary Table 6
Protein Name	Peptide Sequence	Precursor Mz	Product Mz	Fragment Ion	Precursor Charge	Product Charge	Fragment Ion Type	Retention Time Calculator Score	Relative library intensity
Biognosys standards	GAGSSEPVTGLDAK	644.823	1016.53	y10	2	1	y	-2.43	0.0878925
Biognosys standards	GAGSSEPVTGLDAK	644.823	929.494	y9	2	1	y	-2.43	0.0464941
Biognosys standards	GAGSSEPVTGLDAK	644.823	800.451	y8	2	1	y	-2.43	0.531651
Biognosys standards	GAGSSEPVTGLDAK	644.823	703.398	y7	2	1	y	-2.43	0.0489227
Biognosys standards	GAGSSEPVTGLDAK	644.823	604.33	y6	2	1	y	-2.43	0.182886
Biognosys standards	GAGSSEPVTGLDAK	644.823	503.282	y5	2	1	y	-2.43	0.102153
Biognosys standards	VEATFGVDESNAK	683.828	1138.54	y11	2	1	y	12.49	0.0499336
Biognosys standards	VEATFGVDESNAK	683.828	1067.5	y10	2	1	y	12.49	0.0526231
Biognosys standards	VEATFGVDESNAK	683.828	966.453	y9	2	1	y	12.49	0.136904
Biognosys standards	VEATFGVDESNAK	683.828	819.384	y8	2	1	y	12.49	0.27841
Biognosys standards	VEATFGVDESNAK	683.828	663.294	y6	2	1	y	12.49	0.203882
Biognosys standards	VEATFGVDESNAK	683.828	419.225	y4	2	1	y	12.49	0.278248
Biognosys standards	YILAGVENSK	547.298	817.441	y8	2	1	y	14.78	0.162233
Biognosys standards	YILAGVENSK	547.298	704.357	y7	2	1	y	14.78	0.272913
Biognosys standards	YILAGVENSK	547.298	633.32	y6	2	1	y	14.78	0.255105
Biognosys standards	YILAGVENSK	547.298	576.299	y5	2	1	y	14.78	0.0675752
Biognosys standards	YILAGVENSK	547.298	477.23	y4	2	1	y	14.78	0.194932
Biognosys standards	YILAGVENSK	547.298	390.239	b3	2	1	b	14.78	0.0472417
Biognosys standards	TPVISGGPYEYR	669.838	1140.57	y10	2	1	y	29.23	0.107149
Biognosys standards	TPVISGGPYEYR	669.838	1041.5	y9	2	1	y	29.23	0.289038
Biognosys standards	TPVISGGPYEYR	669.838	928.416	y8	2	1	y	29.23	0.4128
Biognosys standards	TPVISGGPYEYR	669.838	841.384	y7	2	1	y	29.23	0.127342
Biognosys standards	TPVISGGPYEYR	669.838	784.362	y6	2	1	y	29.23	0.0367046
Biognosys standards	TPVISGGPYEYR	669.838	727.341	y5	2	1	y	29.23	0.0269662
Biognosys standards	TPVITGAPYEYR	683.854	1168.6	y10	2	1	y	35.41	0.0942486
Biognosys standards	TPVITGAPYEYR	683.854	1069.53	y9	2	1	y	35.41	0.252542
Biognosys standards	TPVITGAPYEYR	683.854	956.447	y8	2	1	y	35.41	0.345458
Biognosys standards	TPVITGAPYEYR	683.854	855.4	y7	2	1	y	35.41	0.163657
Biognosys standards	TPVITGAPYEYR	683.854	727.341	y5	2	1	y	35.41	0.108865
Biognosys standards	TPVITGAPYEYR	683.854	411.26	b4	2	1	b	35.41	0.0352298
Biognosys standards	DGLDAASYYAPVR	699.338	1112.54	y10	2	1	y	50.37	0.155296
Biognosys standards	DGLDAASYYAPVR	699.338	997.51	y9	2	1	y	50.37	0.156216
Biognosys standards	DGLDAASYYAPVR	699.338	926.473	y8	2	1	y	50.37	0.195056
Biognosys standards	DGLDAASYYAPVR	699.338	855.436	y7	2	1	y	50.37	0.257477
Biognosys standards	DGLDAASYYAPVR	699.338	768.404	y6	2	1	y	50.37	0.106844
Biognosys standards	DGLDAASYYAPVR	699.338	605.341	y5	2	1	y	50.37	0.129111
Biognosys standards	ADVTPADFSEWSK	726.836	1066.48	y9	2	1	y	59.71	0.392605
Biognosys standards	ADVTPADFSEWSK	726.836	969.431	y8	2	1	y	59.71	0.121237
Biognosys standards	ADVTPADFSEWSK	726.836	898.394	y7	2	1	y	59.71	0.112265
Biognosys standards	ADVTPADFSEWSK	726.836	420.224	y3	2	1	y	59.71	0.105355
Biognosys standards	ADVTPADFSEWSK	726.836	533.746	y9	2	2	y	59.71	0.15094
Biognosys standards	ADVTPADFSEWSK	726.836	387.187	b4	2	1	b	59.71	0.1176
Biognosys standards	GTFIIDPGGVIR	622.854	939.562	y9	2	1	y	78.35	0.0345623
Biognosys standards	GTFIIDPGGVIR	622.854	826.478	y8	2	1	y	78.35	0.0922816
Biognosys standards	GTFIIDPGGVIR	622.854	713.394	y7	2	1	y	78.35	0.0868167
Biognosys standards	GTFIIDPGGVIR	622.854	598.367	y6	2	1	y	78.35	0.745095
Biognosys standards	GTFIIDPGGVIR	622.854	501.314	y5	2	1	y	78.35	0.015324
Biognosys standards	GTFIIDPGGVIR	622.854	419.229	b4	2	1	b	78.35	0.0259206
Biognosys standards	GTFIIDPAAVIR	636.869	967.593	y9	2	1	y	95.57	0.0477457
Biognosys standards	GTFIIDPAAVIR	636.869	854.509	y8	2	1	y	95.57	0.178817
Biognosys standards	GTFIIDPAAVIR	636.869	741.425	y7	2	1	y	95.57	0.135579
Biognosys standards	GTFIIDPAAVIR	636.869	626.398	y6	2	1	y	95.57	0.591539
Biognosys standards	GTFIIDPAAVIR	636.869	529.346	y5	2	1	y	95.57	0.0113007
Biognosys standards	GTFIIDPAAVIR	636.869	419.229	b4	2	1	b	95.57	0.0350184
Biognosys standards	LFLQFGAQGSPFLK	776.93	1179.62	y11	2	1	y	100	0.0494177
Biognosys standards	LFLQFGAQGSPFLK	776.93	1051.56	y10	2	1	y	100	0.236861
Biognosys standards	LFLQFGAQGSPFLK	776.93	904.489	y9	2	1	y	100	0.200464
Biognosys standards	LFLQFGAQGSPFLK	776.93	648.372	y6	2	1	y	100	0.119591
Biognosys standards	LFLQFGAQGSPFLK	776.93	504.318	y4	2	1	y	100	0.303983
Biognosys standards	LFLQFGAQGSPFLK	776.93	389.218	b7	2	2	b	100	0.0896824
Signature	AAAENIIPNSTGAAK	714.378	858.468	y9	2	1	y	11.47	0.198554
Signature	AAAENIIPNSTGAAK	714.378	745.384	y8	2	1	y	11.47	0.532747
Signature	AAAENIIPNSTGAAK	714.378	534.288	y6	2	1	y	11.47	0.0525982
Signature	AAAENIIPNSTGAAK	714.378	143.082	b2	2	1	b	11.47	0.0835905
Signature	AAAENIIPNSTGAAK	714.378	214.119	b3	2	1	b	11.47	0.0675236
Signature	AAAENIIPNSTGAAK	714.378	570.288	b6	2	1	b	11.47	0.0649867
Signature	AAASIVVVDAR	536.311	858.504	y8	2	1	y	18.95	0.0797572
Signature	AAASIVVVDAR	536.311	771.472	y7	2	1	y	18.95	0.0687709
Signature	AAASIVVVDAR	536.311	658.388	y6	2	1	y	18.95	0.247709
Signature	AAASIVVVDAR	536.311	559.32	y5	2	1	y	18.95	0.137845
Signature	AAASIVVVDAR	536.311	246.156	y2	2	1	y	18.95	0.324188
Signature	AAASIVVVDAR	536.311	143.082	b2	2	1	b	18.95	0.14173
Signature	AGAVNIVPNSTGAAK	685.375	844.452	y9	2	1	y	11.61	0.166716
Signature	AGAVNIVPNSTGAAK	685.375	745.384	y8	2	1	y	11.61	0.44056
Signature	AGAVNIVPNSTGAAK	685.375	534.288	y6	2	1	y	11.61	0.054658
Signature	AGAVNIVPNSTGAAK	685.375	346.208	y4	2	1	y	11.61	0.0533822
Signature	AGAVNIVPNSTGAAK	685.375	200.103	b3	2	1	b	11.61	0.208474
Signature	AGAVNIVPNSTGAAK	685.375	299.171	b4	2	1	b	11.61	0.0762105
Signature	AGGDAPDQTTSIVR	694.344	1016.54	y9	2	1	y	-1.32	0.467024
Signature	AGGDAPDQTTSIVR	694.344	919.484	y8	2	1	y	-1.32	0.11233
Signature	AGGDAPDQTTSIVR	694.344	804.457	y7	2	1	y	-1.32	0.12847
Signature	AGGDAPDQTTSIVR	694.344	676.399	y6	2	1	y	-1.32	0.0992998
Signature	AGGDAPDQTTSIVR	694.344	508.772	y9	2	2	y	-1.32	0.0706069
Signature	AGGDAPDQTTSIVR	694.344	301.114	b4	2	1	b	-1.32	0.122269
Signature	AIVAATESGSTAR	617.325	950.454	y10	2	1	y	-13.81	0.206374
Signature	AIVAATESGSTAR	617.325	879.417	y9	2	1	y	-13.81	0.170971
Signature	AIVAATESGSTAR	617.325	808.38	y8	2	1	y	-13.81	0.154879
Signature	AIVAATESGSTAR	617.325	578.289	y6	2	1	y	-13.81	0.130034
Signature	AIVAATESGSTAR	617.325	185.128	b2	2	1	b	-13.81	0.230591
Signature	AIVAATESGSTAR	617.325	284.197	b3	2	1	b	-13.81	0.107151
Signature	ALELIGVGYR	545.816	906.504	y8	2	1	y	57.32	0.0980767
Signature	ALELIGVGYR	545.816	777.462	y7	2	1	y	57.32	0.103468
Signature	ALELIGVGYR	545.816	664.378	y6	2	1	y	57.32	0.169123
Signature	ALELIGVGYR	545.816	551.294	y5	2	1	y	57.32	0.258802
Signature	ALELIGVGYR	545.816	185.128	b2	2	1	b	57.32	0.250783
Signature	ALELIGVGYR	545.816	314.171	b3	2	1	b	57.32	0.119747
Signature	ALLDFFLSR	541.306	897.483	y7	2	1	y	111.99	0.221
Signature	ALLDFFLSR	541.306	784.399	y6	2	1	y	111.99	0.25922
Signature	ALLDFFLSR	541.306	669.372	y5	2	1	y	111.99	0.226633
Signature	ALLDFFLSR	541.306	522.303	y4	2	1	y	111.99	0.0941129
Signature	ALLDFFLSR	541.306	175.119	y1	2	1	y	111.99	0.0511198
Signature	ALLDFFLSR	541.306	185.128	b2	2	1	b	111.99	0.147915
Signature	APVVVPAGVDVK	575.845	784.456	y8	2	1	y	30.77	0.0597738
Signature	APVVVPAGVDVK	575.845	685.388	y7	2	1	y	30.77	0.264338
Signature	APVVVPAGVDVK	575.845	246.181	y2	2	1	y	30.77	0.0629039
Signature	APVVVPAGVDVK	575.845	169.097	b2	2	1	b	30.77	0.324818
Signature	APVVVPAGVDVK	575.845	268.166	b3	2	1	b	30.77	0.183916
Signature	APVVVPAGVDVK	575.845	367.234	b4	2	1	b	30.77	0.104251
Signature	AQSVVDYLVSK	604.83	724.388	y6	2	1	y	50.89	0.105174
Signature	AQSVVDYLVSK	604.83	609.361	y5	2	1	y	50.89	0.0861971
Signature	AQSVVDYLVSK	604.83	446.297	y4	2	1	y	50.89	0.13699
Signature	AQSVVDYLVSK	604.83	333.213	y3	2	1	y	50.89	0.164322
Signature	AQSVVDYLVSK	604.83	234.145	y2	2	1	y	50.89	0.222857
Signature	AQSVVDYLVSK	604.83	200.103	b2	2	1	b	50.89	0.28446
Signature	AQYVLAEQVTR	639.346	1078.59	y9	2	1	y	22.93	0.198996
Signature	AQYVLAEQVTR	639.346	915.526	y8	2	1	y	22.93	0.121208
Signature	AQYVLAEQVTR	639.346	816.457	y7	2	1	y	22.93	0.21816
Signature	AQYVLAEQVTR	639.346	703.373	y6	2	1	y	22.93	0.145251
Signature	AQYVLAEQVTR	639.346	200.103	b2	2	1	b	22.93	0.237183
Signature	AQYVLAEQVTR	639.346	363.166	b3	2	1	b	22.93	0.0792023
Signature	AYGSTNPINVVR	645.844	1056.58	y10	2	1	y	22.86	0.239288
Signature	AYGSTNPINVVR	645.844	912.526	y8	2	1	y	22.86	0.0885881
Signature	AYGSTNPINVVR	645.844	811.478	y7	2	1	y	22.86	0.124697
Signature	AYGSTNPINVVR	645.844	697.436	y6	2	1	y	22.86	0.400035
Signature	AYGSTNPINVVR	645.844	487.299	y4	2	1	y	22.86	0.0681993
Signature	AYGSTNPINVVR	645.844	235.108	b2	2	1	b	22.86	0.0791915
Signature	DGFVDGWAQAGTAR	725.839	1131.55	y11	2	1	y	49.4	0.0758889
Signature	DGFVDGWAQAGTAR	725.839	1032.49	y10	2	1	y	49.4	0.417504
Signature	DGFVDGWAQAGTAR	725.839	917.459	y9	2	1	y	49.4	0.135499
Signature	DGFVDGWAQAGTAR	725.839	860.437	y8	2	1	y	49.4	0.0693973
Signature	DGFVDGWAQAGTAR	725.839	674.358	y7	2	1	y	49.4	0.131611
Signature	DGFVDGWAQAGTAR	725.839	320.124	b3	2	1	b	49.4	0.170099
Signature	DGYADGWAQAGTAR	719.821	1103.52	y11	2	1	y	27.11	0.110534
Signature	DGYADGWAQAGTAR	719.821	1032.49	y10	2	1	y	27.11	0.161451
Signature	DGYADGWAQAGTAR	719.821	917.459	y9	2	1	y	27.11	0.242919
Signature	DGYADGWAQAGTAR	719.821	674.358	y7	2	1	y	27.11	0.265196
Signature	DGYADGWAQAGTAR	719.821	603.321	y6	2	1	y	27.11	0.107139
Signature	DGYADGWAQAGTAR	719.821	475.262	y5	2	1	y	27.11	0.112761
Signature	EFIPAVEK	466.758	543.314	y5	2	1	y	22.52	0.367594
Signature	EFIPAVEK	466.758	446.261	y4	2	1	y	22.52	0.126954
Signature	EFIPAVEK	466.758	375.224	y3	2	1	y	22.52	0.149218
Signature	EFIPAVEK	466.758	276.155	y2	2	1	y	22.52	0.138677
Signature	EFIPAVEK	466.758	272.16	y5	2	2	y	22.52	0.115322
Signature	EFIPAVEK	466.758	277.118	b2	2	1	b	22.52	0.102236
Signature	ESQSTTGIGEGIAIPHAK	599.311	992.552	y10	3	1	y	23.61	0.112443
Signature	ESQSTTGIGEGIAIPHAK	599.311	806.488	y8	3	1	y	23.61	0.0953852
Signature	ESQSTTGIGEGIAIPHAK	599.311	636.383	y6	3	1	y	23.61	0.17872
Signature	ESQSTTGIGEGIAIPHAK	599.311	565.346	y5	3	1	y	23.61	0.0660907
Signature	ESQSTTGIGEGIAIPHAK	599.311	452.262	y4	3	1	y	23.61	0.47752
Signature	ESQSTTGIGEGIAIPHAK	599.311	355.209	y3	3	1	y	23.61	0.0698416
Signature	EVPVDVQPEVR	633.838	1038.56	y9	2	1	y	21.97	0.155072
Signature	EVPVDVQPEVR	633.838	941.505	y8	2	1	y	21.97	0.122321
Signature	EVPVDVQPEVR	633.838	842.437	y7	2	1	y	21.97	0.332454
Signature	EVPVDVQPEVR	633.838	727.41	y6	2	1	y	21.97	0.153231
Signature	EVPVDVQPEVR	633.838	628.341	y5	2	1	y	21.97	0.0866854
Signature	EVPVDVQPEVR	633.838	500.283	y4	2	1	y	21.97	0.150236
Signature	FAEAGSFDYGR	610.273	1001.43	y9	2	1	y	24.75	0.132666
Signature	FAEAGSFDYGR	610.273	872.39	y8	2	1	y	24.75	0.179427
Signature	FAEAGSFDYGR	610.273	801.353	y7	2	1	y	24.75	0.200154
Signature	FAEAGSFDYGR	610.273	510.231	y4	2	1	y	24.75	0.0570049
Signature	FAEAGSFDYGR	610.273	395.204	y3	2	1	y	24.75	0.224039
Signature	FAEAGSFDYGR	610.273	219.113	b2	2	1	b	24.75	0.206709
Signature	FGGESVLAGSIIVR	702.896	1014.63	y10	2	1	y	69.96	0.131289
Signature	FGGESVLAGSIIVR	702.896	927.599	y9	2	1	y	69.96	0.090535
Signature	FGGESVLAGSIIVR	702.896	828.53	y8	2	1	y	69.96	0.30535
Signature	FGGESVLAGSIIVR	702.896	715.446	y7	2	1	y	69.96	0.242524
Signature	FGGESVLAGSIIVR	702.896	644.409	y6	2	1	y	69.96	0.159259
Signature	FGGESVLAGSIIVR	702.896	262.119	b3	2	1	b	69.96	0.0710425
Signature	FIHHYNFPQFSVGSTGR	665.327	810.41	y8	3	1	y	34.32	0.206465
Signature	FIHHYNFPQFSVGSTGR	665.327	663.342	y7	3	1	y	34.32	0.200663
Signature	FIHHYNFPQFSVGSTGR	665.327	576.31	y6	3	1	y	34.32	0.116495
Signature	FIHHYNFPQFSVGSTGR	665.327	477.242	y5	3	1	y	34.32	0.237887
Signature	FIHHYNFPQFSVGSTGR	665.327	398.219	b3	3	1	b	34.32	0.131414
Signature	FIHHYNFPQFSVGSTGR	665.327	959.452	b7	3	1	b	34.32	0.107076
Signature	FQAATGQLEQTAR	710.863	1145.59	y11	2	1	y	6.52	0.286101
Signature	FQAATGQLEQTAR	710.863	1074.55	y10	2	1	y	6.52	0.12421
Signature	FQAATGQLEQTAR	710.863	1003.52	y9	2	1	y	6.52	0.155235
Signature	FQAATGQLEQTAR	710.863	902.469	y8	2	1	y	6.52	0.129437
Signature	FQAATGQLEQTAR	710.863	347.204	y3	2	1	y	6.52	0.110334
Signature	FQAATGQLEQTAR	710.863	276.134	b2	2	1	b	6.52	0.194683
Signature	GATVLPHGTGR	533.294	737.405	y7	2	1	y	-20.89	0.121589
Signature	GATVLPHGTGR	533.294	624.321	y6	2	1	y	-20.89	0.472815
Signature	GATVLPHGTGR	533.294	527.268	y5	2	1	y	-20.89	0.072517
Signature	GATVLPHGTGR	533.294	390.21	y4	2	1	y	-20.89	0.0839131
Signature	GATVLPHGTGR	533.294	264.138	y5	2	2	y	-20.89	0.0760981
Signature	GATVLPHGTGR	533.294	230.114	b3	2	1	b	-20.89	0.173067
Signature	GFLIGGTSGR	482.764	647.347	y7	2	1	y	27.03	0.184248
Signature	GFLIGGTSGR	482.764	534.263	y6	2	1	y	27.03	0.42624
Signature	GFLIGGTSGR	482.764	477.242	y5	2	1	y	27.03	0.0554523
Signature	GFLIGGTSGR	482.764	175.119	y1	2	1	y	27.03	0.0789395
Signature	GFLIGGTSGR	482.764	205.097	b2	2	1	b	27.03	0.196375
Signature	GFLIGGTSGR	482.764	318.181	b3	2	1	b	27.03	0.0587456
Signature	GFTSEITVTSNGK	670.838	819.457	y8	2	1	y	21.62	0.136413
Signature	GFTSEITVTSNGK	670.838	706.373	y7	2	1	y	21.62	0.233299
Signature	GFTSEITVTSNGK	670.838	506.257	y5	2	1	y	21.62	0.242464
Signature	GFTSEITVTSNGK	670.838	405.209	y4	2	1	y	21.62	0.134102
Signature	GFTSEITVTSNGK	670.838	318.177	y3	2	1	y	21.62	0.123942
Signature	GFTSEITVTSNGK	670.838	205.097	b2	2	1	b	21.62	0.129779
Signature	GIEISVPFPR	557.816	944.52	y8	2	1	y	70.86	0.0741451
Signature	GIEISVPFPR	557.816	815.477	y7	2	1	y	70.86	0.0973167
Signature	GIEISVPFPR	557.816	702.393	y6	2	1	y	70.86	0.232597
Signature	GIEISVPFPR	557.816	516.293	y4	2	1	y	70.86	0.314828
Signature	GIEISVPFPR	557.816	272.172	y2	2	1	y	70.86	0.0894362
Signature	GIEISVPFPR	557.816	171.113	b2	2	1	b	70.86	0.191677
Signature	GIPANSISAEGR	586.307	1001.5	y10	2	1	y	-0.62	0.110473
Signature	GIPANSISAEGR	586.307	904.448	y9	2	1	y	-0.62	0.186915
Signature	GIPANSISAEGR	586.307	833.411	y8	2	1	y	-0.62	0.243832
Signature	GIPANSISAEGR	586.307	719.368	y7	2	1	y	-0.62	0.127361
Signature	GIPANSISAEGR	586.307	519.252	y5	2	1	y	-0.62	0.226859
Signature	GIPANSISAEGR	586.307	232.14	y2	2	1	y	-0.62	0.10456
Signature	GITINTSHIEYETETR	621.974	1177.55	y9	3	1	y	29.08	0.0911061
Signature	GITINTSHIEYETETR	621.974	1040.49	y8	3	1	y	29.08	0.180029
Signature	GITINTSHIEYETETR	621.974	927.405	y7	3	1	y	29.08	0.297254
Signature	GITINTSHIEYETETR	621.974	798.363	y6	3	1	y	29.08	0.146997
Signature	GITINTSHIEYETETR	621.974	276.167	y2	3	1	y	29.08	0.154148
Signature	GITINTSHIEYETETR	621.974	171.113	b2	3	1	b	29.08	0.130466
Signature	GTFANNVNELLGR	702.865	1099.59	y10	2	1	y	62.22	0.140748
Signature	GTFANNVNELLGR	702.865	1028.55	y9	2	1	y	62.22	0.196663
Signature	GTFANNVNELLGR	702.865	800.462	y7	2	1	y	62.22	0.127199
Signature	GTFANNVNELLGR	702.865	701.394	y6	2	1	y	62.22	0.259555
Signature	GTFANNVNELLGR	702.865	458.309	y4	2	1	y	62.22	0.14186
Signature	GTFANNVNELLGR	702.865	232.14	y2	2	1	y	62.22	0.133974
Signature	HHITADGFYR	406.2	657.299	y5	3	1	y	-7.2	0.0774806
Signature	HHITADGFYR	406.2	542.272	y4	3	1	y	-7.2	0.223364
Signature	HHITADGFYR	406.2	338.182	y2	3	1	y	-7.2	0.173044
Signature	HHITADGFYR	406.2	175.119	y1	3	1	y	-7.2	0.125116
Signature	HHITADGFYR	406.2	275.125	b2	3	1	b	-7.2	0.325052
Signature	HHITADGFYR	406.2	245.132	b4	3	2	b	-7.2	0.0759432
Signature	HQVVNDLPLGR	624.346	982.568	y9	2	1	y	12.65	0.175218
Signature	HQVVNDLPLGR	624.346	883.5	y8	2	1	y	12.65	0.0917877
Signature	HQVVNDLPLGR	624.346	784.431	y7	2	1	y	12.65	0.075489
Signature	HQVVNDLPLGR	624.346	555.361	y5	2	1	y	12.65	0.320136
Signature	HQVVNDLPLGR	624.346	442.277	y4	2	1	y	12.65	0.130371
Signature	HQVVNDLPLGR	624.346	266.125	b2	2	1	b	12.65	0.206999
Signature	IAAANVPAFTAGK	615.846	691.377	y7	2	1	y	28.36	0.302649
Signature	IAAANVPAFTAGK	615.846	523.287	y5	2	1	y	28.36	0.102234
Signature	IAAANVPAFTAGK	615.846	376.219	y4	2	1	y	28.36	0.121153
Signature	IAAANVPAFTAGK	615.846	275.171	y3	2	1	y	28.36	0.0615549
Signature	IAAANVPAFTAGK	615.846	185.128	b2	2	1	b	28.36	0.310338
Signature	IAAANVPAFTAGK	615.846	256.166	b3	2	1	b	28.36	0.102071
Signature	IAAANVPAFVSGK	622.854	705.393	y7	2	1	y	40.32	0.431061
Signature	IAAANVPAFVSGK	622.854	537.303	y5	2	1	y	40.32	0.0571166
Signature	IAAANVPAFVSGK	622.854	390.235	y4	2	1	y	40.32	0.0781323
Signature	IAAANVPAFVSGK	622.854	291.166	y3	2	1	y	40.32	0.096623
Signature	IAAANVPAFVSGK	622.854	185.128	b2	2	1	b	40.32	0.224918
Signature	IAAANVPAFVSGK	622.854	256.166	b3	2	1	b	40.32	0.112148
Signature	IAVEEIFDVK	581.821	978.514	y8	2	1	y	76.51	0.126042
Signature	IAVEEIFDVK	581.821	879.446	y7	2	1	y	76.51	0.170239
Signature	IAVEEIFDVK	581.821	750.403	y6	2	1	y	76.51	0.113852
Signature	IAVEEIFDVK	581.821	508.277	y4	2	1	y	76.51	0.135827
Signature	IAVEEIFDVK	581.821	246.181	y2	2	1	y	76.51	0.14018
Signature	IAVEEIFDVK	581.821	185.128	b2	2	1	b	76.51	0.31386
Signature	IEDQLGEVAEYR	711.349	1179.56	y10	2	1	y	35.1	0.124821
Signature	IEDQLGEVAEYR	711.349	936.479	y8	2	1	y	35.1	0.148147
Signature	IEDQLGEVAEYR	711.349	823.394	y7	2	1	y	35.1	0.352692
Signature	IEDQLGEVAEYR	711.349	637.33	y5	2	1	y	35.1	0.10334
Signature	IEDQLGEVAEYR	711.349	338.182	y2	2	1	y	35.1	0.136951
Signature	IEDQLGEVAEYR	711.349	243.134	b2	2	1	b	35.1	0.134048
Signature	ILEVPVGR	441.774	769.457	y7	2	1	y	26.36	0.0935684
Signature	ILEVPVGR	441.774	656.373	y6	2	1	y	26.36	0.278571
Signature	ILEVPVGR	441.774	527.33	y5	2	1	y	26.36	0.1623
Signature	ILEVPVGR	441.774	428.262	y4	2	1	y	26.36	0.274631
Signature	ILEVPVGR	441.774	214.634	y4	2	2	y	26.36	0.0633639
Signature	ILEVPVGR	441.774	227.175	b2	2	1	b	26.36	0.127565
Signature	ILPSIDNLER	585.33	943.484	y8	2	1	y	47.41	0.190303
Signature	ILPSIDNLER	585.33	846.432	y7	2	1	y	47.41	0.286313
Signature	ILPSIDNLER	585.33	759.4	y6	2	1	y	47.41	0.119815
Signature	ILPSIDNLER	585.33	646.315	y5	2	1	y	47.41	0.117565
Signature	ILPSIDNLER	585.33	531.289	y4	2	1	y	47.41	0.188242
Signature	ILPSIDNLER	585.33	175.119	y1	2	1	y	47.41	0.0977621
Signature	IVIERPAK	463.295	812.499	y7	2	1	y	-18.14	0.161469
Signature	IVIERPAK	463.295	713.43	y6	2	1	y	-18.14	0.501236
Signature	IVIERPAK	463.295	600.346	y5	2	1	y	-18.14	0.135694
Signature	IVIERPAK	463.295	315.203	y3	2	1	y	-18.14	0.0487818
Signature	IVIERPAK	463.295	357.219	y6	2	2	y	-18.14	0.0503282
Signature	IVIERPAK	463.295	213.16	b2	2	1	b	-18.14	0.102491
Signature	IVSLAPEVL	470.789	231.17	y2	2	1	y	88.05	0.114726
Signature	IVSLAPEVL	470.789	132.102	y1	2	1	y	88.05	0.34482
Signature	IVSLAPEVL	470.789	213.16	b2	2	1	b	88.05	0.194733
Signature	IVSLAPEVL	470.789	300.192	b3	2	1	b	88.05	0.196427
Signature	IVSLAPEVL	470.789	413.276	b4	2	1	b	88.05	0.0548753
Signature	IVSLAPEVL	470.789	484.313	b5	2	1	b	88.05	0.0944181
Signature	LADAIIEGR	479.272	773.415	y7	2	1	y	17.47	0.222446
Signature	LADAIIEGR	479.272	658.388	y6	2	1	y	17.47	0.164344
Signature	LADAIIEGR	479.272	474.267	y4	2	1	y	17.47	0.174217
Signature	LADAIIEGR	479.272	232.14	y2	2	1	y	17.47	0.145123
Signature	LADAIIEGR	479.272	185.128	b2	2	1	b	17.47	0.117863
Signature	LADAIIEGR	479.272	300.155	b3	2	1	b	17.47	0.176008
Signature	LAIVPILR	447.81	781.529	y7	2	1	y	68.46	0.0590178
Signature	LAIVPILR	447.81	710.492	y6	2	1	y	68.46	0.0781855
Signature	LAIVPILR	447.81	597.408	y5	2	1	y	68.46	0.0962608
Signature	LAIVPILR	447.81	498.34	y4	2	1	y	68.46	0.326745
Signature	LAIVPILR	447.81	175.119	y1	2	1	y	68.46	0.150288
Signature	LAIVPILR	447.81	185.128	b2	2	1	b	68.46	0.289502
Signature	LAIVTTNSILSDLVK	793.972	1190.66	y11	2	1	y	102.69	0.0980874
Signature	LAIVTTNSILSDLVK	793.972	674.408	y6	2	1	y	102.69	0.122267
Signature	LAIVTTNSILSDLVK	793.972	561.324	y5	2	1	y	102.69	0.0943148
Signature	LAIVTTNSILSDLVK	793.972	359.265	y3	2	1	y	102.69	0.0583787
Signature	LAIVTTNSILSDLVK	793.972	185.128	b2	2	1	b	102.69	0.436392
Signature	LAIVTTNSILSDLVK	793.972	298.213	b3	2	1	b	102.69	0.19056
Signature	LALAPVDVR	477.293	769.457	y7	2	1	y	36.97	0.0869971
Signature	LALAPVDVR	477.293	656.373	y6	2	1	y	36.97	0.0887599
Signature	LALAPVDVR	477.293	585.335	y5	2	1	y	36.97	0.185141
Signature	LALAPVDVR	477.293	274.187	y2	2	1	y	36.97	0.339797
Signature	LALAPVDVR	477.293	293.171	y5	2	2	y	36.97	0.100995
Signature	LALAPVDVR	477.293	185.128	b2	2	1	b	36.97	0.19831
Signature	LATLPTYEEAIAR	724.393	1049.53	y9	2	1	y	51.66	0.470352
Signature	LATLPTYEEAIAR	724.393	952.473	y8	2	1	y	51.66	0.0785688
Signature	LATLPTYEEAIAR	724.393	851.426	y7	2	1	y	51.66	0.0736251
Signature	LATLPTYEEAIAR	724.393	430.277	y4	2	1	y	51.66	0.0541575
Signature	LATLPTYEEAIAR	724.393	185.128	b2	2	1	b	51.66	0.166997
Signature	LATLPTYEEAIAR	724.393	286.176	b3	2	1	b	51.66	0.1563
Signature	LFSEIAPR	466.764	819.436	y7	2	1	y	26.36	0.106188
Signature	LFSEIAPR	466.764	672.368	y6	2	1	y	26.36	0.460233
Signature	LFSEIAPR	466.764	585.335	y5	2	1	y	26.36	0.0661639
Signature	LFSEIAPR	466.764	456.293	y4	2	1	y	26.36	0.194421
Signature	LFSEIAPR	466.764	343.209	y3	2	1	y	26.36	0.0852331
Signature	LFSEIAPR	466.764	272.172	y2	2	1	y	26.36	0.0877614
Signature	LGIQAFEPVLVEGR	764.43	1244.66	y11	2	1	y	86.06	0.0562179
Signature	LGIQAFEPVLVEGR	764.43	1116.6	y10	2	1	y	86.06	0.200335
Signature	LGIQAFEPVLVEGR	764.43	1045.57	y9	2	1	y	86.06	0.215283
Signature	LGIQAFEPVLVEGR	764.43	898.499	y8	2	1	y	86.06	0.0980714
Signature	LGIQAFEPVLVEGR	764.43	769.457	y7	2	1	y	86.06	0.332313
Signature	LGIQAFEPVLVEGR	764.43	232.14	y2	2	1	y	86.06	0.0977797
Signature	LGQDVVFPGVTR	644.356	989.541	y9	2	1	y	50.79	0.126823
Signature	LGQDVVFPGVTR	644.356	874.515	y8	2	1	y	50.79	0.105493
Signature	LGQDVVFPGVTR	644.356	775.446	y7	2	1	y	50.79	0.277921
Signature	LGQDVVFPGVTR	644.356	676.378	y6	2	1	y	50.79	0.203677
Signature	LGQDVVFPGVTR	644.356	529.309	y5	2	1	y	50.79	0.228586
Signature	LGQDVVFPGVTR	644.356	414.198	b4	2	1	b	50.79	0.0575008
Signature	LLDLAAPDIIVR	654.898	1082.62	y10	2	1	y	85.88	0.177279
Signature	LLDLAAPDIIVR	654.898	854.509	y8	2	1	y	85.88	0.187668
Signature	LLDLAAPDIIVR	654.898	783.472	y7	2	1	y	85.88	0.153485
Signature	LLDLAAPDIIVR	654.898	712.435	y6	2	1	y	85.88	0.198503
Signature	LLDLAAPDIIVR	654.898	500.355	y4	2	1	y	85.88	0.123771
Signature	LLDLAAPDIIVR	654.898	342.202	b3	2	1	b	85.88	0.159294
Signature	LLVGSSSEYILR	668.877	1110.58	y10	2	1	y	54.66	0.250664
Signature	LLVGSSSEYILR	668.877	1011.51	y9	2	1	y	54.66	0.338497
Signature	LLVGSSSEYILR	668.877	954.489	y8	2	1	y	54.66	0.071918
Signature	LLVGSSSEYILR	668.877	867.457	y7	2	1	y	54.66	0.0666949
Signature	LLVGSSSEYILR	668.877	564.35	y4	2	1	y	54.66	0.0620745
Signature	LLVGSSSEYILR	668.877	227.175	b2	2	1	b	54.66	0.210152
Signature	NAIIFSPHPR	576.32	853.468	y7	2	1	y	9.24	0.208567
Signature	NAIIFSPHPR	576.32	740.384	y6	2	1	y	9.24	0.208875
Signature	NAIIFSPHPR	576.32	593.315	y5	2	1	y	9.24	0.12724
Signature	NAIIFSPHPR	576.32	272.172	y2	2	1	y	9.24	0.0953626
Signature	NAIIFSPHPR	576.32	186.087	b2	2	1	b	9.24	0.184534
Signature	NAIIFSPHPR	576.32	299.171	b3	2	1	b	9.24	0.175421
Signature	NFLVPQGK	451.758	528.314	y5	2	1	y	18.26	0.119491
Signature	NFLVPQGK	451.758	429.246	y4	2	1	y	18.26	0.596395
Signature	NFLVPQGK	451.758	332.193	y3	2	1	y	18.26	0.0534577
Signature	NFLVPQGK	451.758	204.134	y2	2	1	y	18.26	0.0883613
Signature	NFLVPQGK	451.758	262.119	b2	2	1	b	18.26	0.0799485
Signature	NFLVPQGK	451.758	375.203	b3	2	1	b	18.26	0.0623468
Signature	NVEWVVGVLR	585.835	957.552	y8	2	1	y	76.07	0.26181
Signature	NVEWVVGVLR	585.835	828.509	y7	2	1	y	76.07	0.186548
Signature	NVEWVVGVLR	585.835	642.43	y6	2	1	y	76.07	0.15665
Signature	NVEWVVGVLR	585.835	543.361	y5	2	1	y	76.07	0.156956
Signature	NVEWVVGVLR	585.835	444.293	y4	2	1	y	76.07	0.103476
Signature	NVEWVVGVLR	585.835	214.119	b2	2	1	b	76.07	0.134561
Signature	NYTIGDVISR	569.299	860.484	y8	2	1	y	39.73	0.266168
Signature	NYTIGDVISR	569.299	759.436	y7	2	1	y	39.73	0.179017
Signature	NYTIGDVISR	569.299	646.352	y6	2	1	y	39.73	0.253796
Signature	NYTIGDVISR	569.299	589.33	y5	2	1	y	39.73	0.0672105
Signature	NYTIGDVISR	569.299	474.303	y4	2	1	y	39.73	0.15128
Signature	NYTIGDVISR	569.299	278.114	b2	2	1	b	39.73	0.0825289
Signature	PIITDVYAR	524.295	950.531	y8	2	1	y	31.63	0.0933906
Signature	PIITDVYAR	524.295	837.446	y7	2	1	y	31.63	0.336172
Signature	PIITDVYAR	524.295	724.362	y6	2	1	y	31.63	0.200824
Signature	PIITDVYAR	524.295	623.315	y5	2	1	y	31.63	0.0501288
Signature	PIITDVYAR	524.295	508.288	y4	2	1	y	31.63	0.151725
Signature	PIITDVYAR	524.295	211.144	b2	2	1	b	31.63	0.16776
Signature	PIITLPDGSQR	598.835	986.527	y9	2	1	y	39.37	0.109892
Signature	PIITLPDGSQR	598.835	873.442	y8	2	1	y	39.37	0.143632
Signature	PIITLPDGSQR	598.835	772.395	y7	2	1	y	39.37	0.0426518
Signature	PIITLPDGSQR	598.835	659.311	y6	2	1	y	39.37	0.193084
Signature	PIITLPDGSQR	598.835	447.231	y4	2	1	y	39.37	0.269235
Signature	PIITLPDGSQR	598.835	211.144	b2	2	1	b	39.37	0.241505
Signature	PVVSGAEFLK	523.798	850.467	y8	2	1	y	37.79	0.100968
Signature	PVVSGAEFLK	523.798	751.398	y7	2	1	y	37.79	0.114596
Signature	PVVSGAEFLK	523.798	407.265	y3	2	1	y	37.79	0.133092
Signature	PVVSGAEFLK	523.798	260.197	y2	2	1	y	37.79	0.116002
Signature	PVVSGAEFLK	523.798	147.113	y1	2	1	y	37.79	0.117841
Signature	PVVSGAEFLK	523.798	197.128	b2	2	1	b	37.79	0.4175
Signature	QAVPLIQPR	511.311	723.451	y6	2	1	y	21.36	0.476666
Signature	QAVPLIQPR	511.311	626.398	y5	2	1	y	21.36	0.0954479
Signature	QAVPLIQPR	511.311	272.172	y2	2	1	y	21.36	0.103147
Signature	QAVPLIQPR	511.311	200.103	b2	2	1	b	21.36	0.142181
Signature	QAVPLIQPR	511.311	299.171	b3	2	1	b	21.36	0.0851775
Signature	QAVPLIQPR	511.311	255.158	b5	2	2	b	21.36	0.0973808
Signature	RPNTDELGLEELGLK	561.969	858.493	y8	3	1	y	53.06	0.133466
Signature	RPNTDELGLEELGLK	561.969	688.388	y6	3	1	y	53.06	0.128552
Signature	RPNTDELGLEELGLK	561.969	317.218	y3	3	1	y	53.06	0.0942701
Signature	RPNTDELGLEELGLK	561.969	584.279	b5	3	1	b	53.06	0.180845
Signature	RPNTDELGLEELGLK	561.969	713.321	b6	3	1	b	53.06	0.338881
Signature	RPNTDELGLEELGLK	561.969	883.427	b8	3	1	b	53.06	0.123986
Signature	SADGQTVTGGSILYR	762.886	1066.59	y10	2	1	y	26.8	0.178765
Signature	SADGQTVTGGSILYR	762.886	965.541	y9	2	1	y	26.8	0.154735
Signature	SADGQTVTGGSILYR	762.886	866.473	y8	2	1	y	26.8	0.348964
Signature	SADGQTVTGGSILYR	762.886	765.425	y7	2	1	y	26.8	0.149093
Signature	SADGQTVTGGSILYR	762.886	175.119	y1	2	1	y	26.8	0.09445
Signature	SADGQTVTGGSILYR	762.886	159.076	b2	2	1	b	26.8	0.0739928
Signature	SDVLFNFNK	542.277	782.42	y6	2	1	y	53.6	0.140901
Signature	SDVLFNFNK	542.277	669.335	y5	2	1	y	53.6	0.197113
Signature	SDVLFNFNK	542.277	522.267	y4	2	1	y	53.6	0.129688
Signature	SDVLFNFNK	542.277	261.156	y2	2	1	y	53.6	0.204803
Signature	SDVLFNFNK	542.277	203.066	b2	2	1	b	53.6	0.189224
Signature	SDVLFNFNK	542.277	302.135	b3	2	1	b	53.6	0.138271
Signature	SGADVSGPIPLPTEK	734.388	1038.58	y10	2	1	y	43.18	0.0959765
Signature	SGADVSGPIPLPTEK	734.388	684.393	y6	2	1	y	43.18	0.274258
Signature	SGADVSGPIPLPTEK	734.388	474.256	y4	2	1	y	43.18	0.333211
Signature	SGADVSGPIPLPTEK	734.388	145.061	b2	2	1	b	43.18	0.0580355
Signature	SGADVSGPIPLPTEK	734.388	216.098	b3	2	1	b	43.18	0.0744598
Signature	SGADVSGPIPLPTEK	734.388	331.125	b4	2	1	b	43.18	0.164059
Signature	SGVLTGLPDAYGR	653.344	1062.56	y10	2	1	y	48.11	0.0703235
Signature	SGVLTGLPDAYGR	653.344	949.474	y9	2	1	y	48.11	0.174255
Signature	SGVLTGLPDAYGR	653.344	848.426	y8	2	1	y	48.11	0.162864
Signature	SGVLTGLPDAYGR	653.344	678.321	y6	2	1	y	48.11	0.223837
Signature	SGVLTGLPDAYGR	653.344	466.241	y4	2	1	y	48.11	0.230991
Signature	SGVLTGLPDAYGR	653.344	244.129	b3	2	1	b	48.11	0.137729
Signature	SIITDIYAR	526.293	851.462	y7	2	1	y	49.82	0.177488
Signature	SIITDIYAR	526.293	738.378	y6	2	1	y	49.82	0.192196
Signature	SIITDIYAR	526.293	637.33	y5	2	1	y	49.82	0.101052
Signature	SIITDIYAR	526.293	522.303	y4	2	1	y	49.82	0.269166
Signature	SIITDIYAR	526.293	175.119	y1	2	1	y	49.82	0.0983844
Signature	SIITDIYAR	526.293	201.123	b2	2	1	b	49.82	0.161713
Signature	SQTVHFQGNPVSVQGTIPQAGAK	784.408	842.473	y9	3	1	y	32.19	0.114907
Signature	SQTVHFQGNPVSVQGTIPQAGAK	784.408	571.32	y6	3	1	y	32.19	0.40852
Signature	SQTVHFQGNPVSVQGTIPQAGAK	784.408	346.208	y4	3	1	y	32.19	0.0763189
Signature	SQTVHFQGNPVSVQGTIPQAGAK	784.408	553.273	b5	3	1	b	32.19	0.066749
Signature	SQTVHFQGNPVSVQGTIPQAGAK	784.408	999.464	b9	3	1	b	32.19	0.273444
Signature	SQTVHFQGNPVSVQGTIPQAGAK	784.408	500.236	b9	3	2	b	32.19	0.0600604
Signature	STAETIVYSALETLAQR	618.327	988.542	y9	3	1	y	121.51	0.0991037
Signature	STAETIVYSALETLAQR	618.327	830.473	y7	3	1	y	121.51	0.142595
Signature	STAETIVYSALETLAQR	618.327	717.389	y6	3	1	y	121.51	0.276431
Signature	STAETIVYSALETLAQR	618.327	588.346	y5	3	1	y	121.51	0.228763
Signature	STAETIVYSALETLAQR	618.327	487.299	y4	3	1	y	121.51	0.10328
Signature	STAETIVYSALETLAQR	618.327	374.215	y3	3	1	y	121.51	0.149827
Signature	SVEEILGK	437.748	430.302	y4	2	1	y	18.3	0.0261886
Signature	SVEEILGK	437.748	317.218	y3	2	1	y	18.3	0.122285
Signature	SVEEILGK	437.748	204.134	y2	2	1	y	18.3	0.17372
Signature	SVEEILGK	437.748	147.113	y1	2	1	y	18.3	0.0511348
Signature	SVEEILGK	437.748	159.113	y3	2	2	y	18.3	0.564763
Signature	SVEEILGK	437.748	187.108	b2	2	1	b	18.3	0.0619079
Signature	SVGELLQNQFR	645.844	1104.58	y9	2	1	y	49.42	0.244604
Signature	SVGELLQNQFR	645.844	918.516	y7	2	1	y	49.42	0.125727
Signature	SVGELLQNQFR	645.844	805.432	y6	2	1	y	49.42	0.202331
Signature	SVGELLQNQFR	645.844	692.347	y5	2	1	y	49.42	0.165326
Signature	SVGELLQNQFR	645.844	564.289	y4	2	1	y	49.42	0.0935454
Signature	SVGELLQNQFR	645.844	187.108	b2	2	1	b	49.42	0.168467
Signature	TGAQVAGPIPLPTER	753.917	1149.66	y11	2	1	y	45.96	0.0837833
Signature	TGAQVAGPIPLPTER	753.917	1050.59	y10	2	1	y	45.96	0.298669
Signature	TGAQVAGPIPLPTER	753.917	979.557	y9	2	1	y	45.96	0.250793
Signature	TGAQVAGPIPLPTER	753.917	922.536	y8	2	1	y	45.96	0.133469
Signature	TGAQVAGPIPLPTER	753.917	712.399	y6	2	1	y	45.96	0.140595
Signature	TGAQVAGPIPLPTER	753.917	358.172	b4	2	1	b	45.96	0.0926905
Signature	TLPGLASINDK	564.817	817.441	y8	2	1	y	34.87	0.225338
Signature	TLPGLASINDK	564.817	760.42	y7	2	1	y	34.87	0.0807066
Signature	TLPGLASINDK	564.817	647.336	y6	2	1	y	34.87	0.183991
Signature	TLPGLASINDK	564.817	576.299	y5	2	1	y	34.87	0.160392
Signature	TLPGLASINDK	564.817	376.183	y3	2	1	y	34.87	0.221336
Signature	TLPGLASINDK	564.817	262.14	y2	2	1	y	34.87	0.128236
Signature	TPEQLANIAR	556.807	914.505	y8	2	1	y	19.39	0.196452
Signature	TPEQLANIAR	556.807	785.463	y7	2	1	y	19.39	0.209772
Signature	TPEQLANIAR	556.807	657.404	y6	2	1	y	19.39	0.186121
Signature	TPEQLANIAR	556.807	544.32	y5	2	1	y	19.39	0.188092
Signature	TPEQLANIAR	556.807	506.283	y9	2	2	y	19.39	0.0802022
Signature	TPEQLANIAR	556.807	199.108	b2	2	1	b	19.39	0.13936
Signature	TSHITVVVTEK	405.231	476.271	y4	3	1	y	-6.65	0.0758927
Signature	TSHITVVVTEK	405.231	377.203	y3	3	1	y	-6.65	0.196134
Signature	TSHITVVVTEK	405.231	276.155	y2	3	1	y	-6.65	0.0901877
Signature	TSHITVVVTEK	405.231	147.113	y1	3	1	y	-6.65	0.235473
Signature	TSHITVVVTEK	405.231	326.146	b3	3	1	b	-6.65	0.325858
Signature	TSHITVVVTEK	405.231	439.23	b4	3	1	b	-6.65	0.0764555
Signature	VAFNQAVDSVR	603.317	888.453	y8	2	1	y	21.62	0.168862
Signature	VAFNQAVDSVR	603.317	774.41	y7	2	1	y	21.62	0.110814
Signature	VAFNQAVDSVR	603.317	646.352	y6	2	1	y	21.62	0.249172
Signature	VAFNQAVDSVR	603.317	575.315	y5	2	1	y	21.62	0.158013
Signature	VAFNQAVDSVR	603.317	476.246	y4	2	1	y	21.62	0.123706
Signature	VAFNQAVDSVR	603.317	361.219	y3	2	1	y	21.62	0.189433
Signature	VASLEGDVLGSYQHGAR	586.964	988.496	y9	3	1	y	36.45	0.229439
Signature	VASLEGDVLGSYQHGAR	586.964	875.412	y8	3	1	y	36.45	0.399307
Signature	VASLEGDVLGSYQHGAR	586.964	818.39	y7	3	1	y	36.45	0.0757187
Signature	VASLEGDVLGSYQHGAR	586.964	440.236	y4	3	1	y	36.45	0.0826504
Signature	VASLEGDVLGSYQHGAR	586.964	303.178	y3	3	1	y	36.45	0.0715189
Signature	VASLEGDVLGSYQHGAR	586.964	171.113	b2	3	1	b	36.45	0.141366
Signature	VEGTTPHTITGR	634.833	1040.55	y10	2	1	y	-19.19	0.151647
Signature	VEGTTPHTITGR	634.833	781.432	y7	2	1	y	-19.19	0.407091
Signature	VEGTTPHTITGR	634.833	547.32	y5	2	1	y	-19.19	0.104481
Signature	VEGTTPHTITGR	634.833	391.219	y7	2	2	y	-19.19	0.148555
Signature	VEGTTPHTITGR	634.833	342.693	y6	2	2	y	-19.19	0.0927172
Signature	VEGTTPHTITGR	634.833	229.118	b2	2	1	b	-19.19	0.0955078
Signature	VEISSDSHPFYTGR	797.878	1253.55	y11	2	1	y	15.13	0.117925
Signature	VEISSDSHPFYTGR	797.878	1166.52	y10	2	1	y	15.13	0.0526585
Signature	VEISSDSHPFYTGR	797.878	964.464	y8	2	1	y	15.13	0.119652
Signature	VEISSDSHPFYTGR	797.878	740.373	y6	2	1	y	15.13	0.395647
Signature	VEISSDSHPFYTGR	797.878	496.251	y4	2	1	y	15.13	0.0685573
Signature	VEISSDSHPFYTGR	797.878	229.118	b2	2	1	b	15.13	0.24556
Signature	VGLIAGSGGGSPR	564.312	858.443	y10	2	1	y	2.65	0.0793078
Signature	VGLIAGSGGGSPR	564.312	745.359	y9	2	1	y	2.65	0.357539
Signature	VGLIAGSGGGSPR	564.312	674.322	y8	2	1	y	2.65	0.305155
Signature	VGLIAGSGGGSPR	564.312	617.3	y7	2	1	y	2.65	0.0540569
Signature	VGLIAGSGGGSPR	564.312	530.268	y6	2	1	y	2.65	0.0531681
Signature	VGLIAGSGGGSPR	564.312	270.181	b3	2	1	b	2.65	0.150774
Signature	VLVIPTDEELVIAR	783.959	1255.69	y11	2	1	y	81.19	0.0424142
Signature	VLVIPTDEELVIAR	783.959	1142.61	y10	2	1	y	81.19	0.368842
Signature	VLVIPTDEELVIAR	783.959	829.478	y7	2	1	y	81.19	0.0480784
Signature	VLVIPTDEELVIAR	783.959	571.393	y5	2	1	y	81.19	0.0558576
Signature	VLVIPTDEELVIAR	783.959	213.16	b2	2	1	b	81.19	0.327367
Signature	VLVIPTDEELVIAR	783.959	312.228	b3	2	1	b	81.19	0.157441
Signature	VSAENGVLTISGER	716.376	1045.56	y10	2	1	y	28.89	0.171193
Signature	VSAENGVLTISGER	716.376	931.521	y9	2	1	y	28.89	0.166095
Signature	VSAENGVLTISGER	716.376	874.499	y8	2	1	y	28.89	0.0753149
Signature	VSAENGVLTISGER	716.376	775.431	y7	2	1	y	28.89	0.332092
Signature	VSAENGVLTISGER	716.376	662.347	y6	2	1	y	28.89	0.170629
Signature	VSAENGVLTISGER	716.376	448.215	y4	2	1	y	28.89	0.0846772
Signature	VTPGQVISVR	528.314	855.505	y8	2	1	y	18.52	0.210671
Signature	VTPGQVISVR	528.314	758.452	y7	2	1	y	18.52	0.317678
Signature	VTPGQVISVR	528.314	701.43	y6	2	1	y	18.52	0.0927515
Signature	VTPGQVISVR	528.314	573.372	y5	2	1	y	18.52	0.148631
Signature	VTPGQVISVR	528.314	474.303	y4	2	1	y	18.52	0.150039
Signature	VTPGQVISVR	528.314	361.219	y3	2	1	y	18.52	0.0802292
Signature	VVGQLGQILGPR	618.875	1038.61	y10	2	1	y	50.98	0.303393
Signature	VVGQLGQILGPR	618.875	853.525	y8	2	1	y	50.98	0.163668
Signature	VVGQLGQILGPR	618.875	740.441	y7	2	1	y	50.98	0.261246
Signature	VVGQLGQILGPR	618.875	442.277	y4	2	1	y	50.98	0.0838513
Signature	VVGQLGQILGPR	618.875	329.193	y3	2	1	y	50.98	0.0783738
Signature	VVGQLGQILGPR	618.875	199.144	b2	2	1	b	50.98	0.109468
Signature	VVGQLGQVLGPR	611.867	1024.59	y10	2	1	y	38.7	0.301544
Signature	VVGQLGQVLGPR	611.867	839.51	y8	2	1	y	38.7	0.202375
Signature	VVGQLGQVLGPR	611.867	726.426	y7	2	1	y	38.7	0.279165
Signature	VVGQLGQVLGPR	611.867	442.277	y4	2	1	y	38.7	0.0480136
Signature	VVGQLGQVLGPR	611.867	329.193	y3	2	1	y	38.7	0.0642053
Signature	VVGQLGQVLGPR	611.867	199.144	b2	2	1	b	38.7	0.104698
Signature	VVVGLLLGEVIR	633.911	1068.68	y10	2	1	y	101.52	0.180884
Signature	VVVGLLLGEVIR	633.911	969.609	y9	2	1	y	101.52	0.201042
Signature	VVVGLLLGEVIR	633.911	799.504	y7	2	1	y	101.52	0.119573
Signature	VVVGLLLGEVIR	633.911	686.42	y6	2	1	y	101.52	0.146188
Signature	VVVGLLLGEVIR	633.911	573.335	y5	2	1	y	101.52	0.160191
Signature	VVVGLLLGEVIR	633.911	199.144	b2	2	1	b	101.52	0.192122
Signature	WYVIDAEGQTLGR	754.381	1158.61	y11	2	1	y	61.25	0.190753
Signature	WYVIDAEGQTLGR	754.381	1059.54	y10	2	1	y	61.25	0.227326
Signature	WYVIDAEGQTLGR	754.381	946.459	y9	2	1	y	61.25	0.17967
Signature	WYVIDAEGQTLGR	754.381	831.432	y8	2	1	y	61.25	0.147496
Signature	WYVIDAEGQTLGR	754.381	631.352	y6	2	1	y	61.25	0.0896192
Signature	WYVIDAEGQTLGR	754.381	350.15	b2	2	1	b	61.25	0.165136
Signature	YRPNADILALTFDELTER	713.036	1010.48	y8	3	1	y	101.75	0.150065
Signature	YRPNADILALTFDELTER	713.036	909.431	y7	3	1	y	101.75	0.11932
Signature	YRPNADILALTFDELTER	713.036	762.363	y6	3	1	y	101.75	0.107664
Signature	YRPNADILALTFDELTER	713.036	717.331	b6	3	1	b	101.75	0.275973
Signature	YRPNADILALTFDELTER	713.036	830.416	b7	3	1	b	101.75	0.210992
Signature	YRPNADILALTFDELTER	713.036	1014.54	b9	3	1	b	101.75	0.135987
