# Supplementary material for: Fast and Accurate Bacterial Species Identification in Urine Specimens Using LC-MS/MS Mass Spectrometry and Machine Learning
Source: Mol Cell Proteomics. 2019 Oct 4;18(12):2492–505. doi: 10.1074/mcp.TIR119.001559 (PMC6885708; doi:10.1074/mcp.TIR119.001559)
Supplement: SuppTable5 [file 152789_2_supp_402459_pyh8d5.xlsx]

## Sheet: Supplementary table 5
HoeffdingTree with correlated features (20)	bayes.NaiveBayes MCC with correlated features (68)	bayes.BayesNet AUC with correlated features (78)	Merged 3 models - unique (106)	Final Signature after manual curation (82)
AAAENIIPNSTGAAK	AAAENIIPNSTGAAK	AAAENIIPNSTGAAK	AAAENIIPNSTGAAK	AAAENIIPNSTGAAK
AIDALVPIGR	AAASIVVVDAR	AAASIVVVDAR	AAASIVVVDAR	AAASIVVVDAR
AIVAATESGSTAR	AGAVNIVPNSTGAAK	AGAVNIVPNSTGAAK	AGAVNIVPNSTGAAK	AGAVNIVPNSTGAAK
FGGESVLAGSIIVR	AGGDAPDQTTSIVR	AGGDAPDQTTSIVR	AGGDAPDQTTSIVR	AGGDAPDQTTSIVR
GATVLPHGTGR	AIDALVPIGR	AIDALVPIGR	AIDALVPIGR	AIVAATESGSTAR
GGGIVFGPTPR	AIIPFGGIK	AIIPFGGIK	AIIPFGGIK	ALELIGVGYR
HQVVNDLPLGR	AIVAATESGSTAR	AIVAATESGSTAR	AIVAATESGSTAR	ALLDFFLSR
IAAANVPAFVSGK	ALELIGVGYR	ALIPFGGIK	ALELIGVGYR	APVVVPAGVDVK
IVELEAPQLPR	ALIPFGGIK	ALLDFFLSR	ALIPFGGIK	AQSVVDYLVSK
IVSLAPEVL	APVVVPAGVDVK	APVVVPAGVDVK	ALLDFFLSR	AQYVLAEQVTR
LAIVPILR	AQSVVDYLVSK	AQYVLAEQVTR	APVVVPAGVDVK	AYGSTNPINVVR
LGQDVVFPGVTR	AYGSTNPINVVR	DGYADGWAQAGTAR	AQSVVDYLVSK	DGFVDGWAQAGTAR
SDVLFNFNK	DGFVDGWAQAGTAR	ESQSTTGIGEGIAIPHAK	AQYVLAEQVTR	DGYADGWAQAGTAR
SVEEILGK	DGYADGWAQAGTAR	EVPVDVQPEVR	AYGSTNPINVVR	EFIPAVEK
VEGTTPHTITGR	EFIPAVEK	FAEAGSFDYGR	DGFVDGWAQAGTAR	ESQSTTGIGEGIAIPHAK
VSAENGVLTISGER	EVPVDVQPEVR	FGGESVLAGSIIVR	DGYADGWAQAGTAR	EVPVDVQPEVR
VTPGQVISVR	FIHHYNFPQFSVGSTGR	FQAATGQLEQTAR	EFIPAVEK	FAEAGSFDYGR
VVGQLGQILGPR	FQAATGQLEQTAR	FQLTDIPAAPR	ESQSTTGIGEGIAIPHAK	FGGESVLAGSIIVR
VVVGLLLGEVIR	GGGIVFGPTPR	GATVLPHGTGR	EVPVDVQPEVR	FIHHYNFPQFSVGSTGR
WYVIDAEGQTLGR	GGGVVFGPTPR	GFLIGGTSGR	FAEAGSFDYGR	FQAATGQLEQTAR
	GIEISVPFPR	GFTSEITVTSNGK	FGGESVLAGSIIVR	GATVLPHGTGR
	GITINTSHIEYETETR	GGGIVFGPTPR	FIHHYNFPQFSVGSTGR	GFLIGGTSGR
	GTFANNVNELLGR	GGGVVFGPTPR	FQAATGQLEQTAR	GFTSEITVTSNGK
	HNPYNPTFPVDPR	GIPANSISAEGR	FQLTDIPAAPR	GIEISVPFPR
	HQVVNDLPLGR	HHITADGFYR	GATVLPHGTGR	GIPANSISAEGR
	IAAANVPAFVSGK	HNPYNPTFPVDPR	GFLIGGTSGR	GITINTSHIEYETETR
	IEDQLGEVAEYR	HQVVNDLPLGR	GFTSEITVTSNGK	GTFANNVNELLGR
	ILEVPVGR	IAAANVPAFTAGK	GGGIVFGPTPR	HHITADGFYR
	ILPSIDNLER	IAAANVPAFVSGK	GGGVVFGPTPR	HQVVNDLPLGR
	IVIERPAK	IAVEEIFDVK	GIEISVPFPR	IAAANVPAFTAGK
	LADAIIEGR	IEDQLGEVAEYR	GIPANSISAEGR	IAAANVPAFVSGK
	LAIVPILR	ILEVPVGR	GITINTSHIEYETETR	IAVEEIFDVK
	LAIVTTNSILSDLVK	IVIERPAK	GTFANNVNELLGR	IEDQLGEVAEYR
	LALAPVDVR	IVSLAPEVL	HHITADGFYR	ILEVPVGR
	LATLPTYEEAIAR	LADAIIEGR	HNPYNPTFPVDPR	ILPSIDNLER
	LFLEEEGLQSR	LAIVPILR	HQVVNDLPLGR	IVIERPAK
	LFSEIAPR	LATLPTYEEAIAR	IAAANVPAFTAGK	IVSLAPEVL
	LGGNSLLDLVVFGR	LFLEEEGLQSR	IAAANVPAFVSGK	LADAIIEGR
	LGIQAFEPVLVEGR	LFSEIAPR	IAVEEIFDVK	LAIVPILR
	LGQDVVFPGVTR	LGGNSLLDLVVFGR	IEDQLGEVAEYR	LAIVTTNSILSDLVK
	LIDIVNPTPK	LGQDVVFPGVTR	ILEVPVGR	LALAPVDVR
	LLDLAAPDIIVR	LIDIVNPTPK	ILPSIDNLER	LATLPTYEEAIAR
	LLVGSSSEYILR	LLVGSSSEYILR	IVELEAPQLPR	LFSEIAPR
	LVEIVEESVII	LVEIVEESVII	IVIERPAK	LGIQAFEPVLVEGR
	NAIIFSPHPR	LVELEAPQLPR	IVSLAPEVL	LGQDVVFPGVTR
	NFLVPQGK	NFLVPQGK	LADAIIEGR	LLDLAAPDIIVR
	NVEWVVGVLR	NGIYIIDLQK	LAIVPILR	LLVGSSSEYILR
	PIITDVYAR	NVEWVVGVLR	LAIVTTNSILSDLVK	NAIIFSPHPR
	PVVSGAEFLK	NYTIGDVISR	LALAPVDVR	NFLVPQGK
	QAVPLIQPR	PIITDVYAR	LATLPTYEEAIAR	NVEWVVGVLR
	QPFPGPGLGIR	PIITLPDGSQR	LFLEEEGLQSR	NYTIGDVISR
	SADGQTVTGGSILYR	QPFPGPGLGIR	LFSEIAPR	PIITDVYAR
	SGVLTGLPDAYGR	RPNTDELGLEELGLK	LGGNSLLDLVVFGR	PIITLPDGSQR
	SIITDIYAR	SDVLFNYNK	LGIQAFEPVLVEGR	PVVSGAEFLK
	SQTVHFQGNPVSVQGTIPQAGAK	SGADVSGPIPLPTEK	LGQDVVFPGVTR	QAVPLIQPR
	SVEEILGK	SPFVTSGLR	LIDIVNPTPK	RPNTDELGLEELGLK
	TFPIHTPR	SQTVHFQGNPVSVQGTIPQAGAK	LLDLAAPDIIVR	SADGQTVTGGSILYR
	TFPLHTPR	STAETIVYSALETLAQR	LLVGSSSEYILR	SDVLFNFNK
	TGAQVAGPIPLPTER	SVEEILGK	LVEIVEESVII	SGADVSGPIPLPTEK
	TLPGLASINDK	SVGELLQNQFR	LVELEAPQLPR	SGVLTGLPDAYGR
	TSHITVVVTEK	TGAQVAGPIPLPTER	NAIIFSPHPR	SIITDIYAR
	VAFNQAVDSVR	TPEQLANIAR	NFLVPQGK	SQTVHFQGNPVSVQGTIPQAGAK
	VEISSDSHPFYTGR	TPIIAGNWK	NGIYIIDLQK	STAETIVYSALETLAQR
	VGLIAGSGGGSPR	VAFNQAVDSVR	NVEWVVGVLR	SVEEILGK
	VLVIPTDEELVIAR	VASLEGDVLGSYQHGAR	NYTIGDVISR	SVGELLQNQFR
	VTPGQVISVR	VEGTTPHTITGR	PIITDVYAR	TGAQVAGPIPLPTER
	VVGQLGQVLGPR	VEISSDSHPFYTGR	PIITLPDGSQR	TLPGLASINDK
	YRPNADILALTFDELTER	VGLIAGSGGGSPR	PVVSGAEFLK	TPEQLANIAR
		VIGSGTSLDSAR	QAVPLIQPR	TSHITVVVTEK
		VIPEIDGK	QPFPGPGLGIR	VAFNQAVDSVR
		VIVSQLVR	RPNTDELGLEELGLK	VASLEGDVLGSYQHGAR
		VLVIPTDEELVIAR	SADGQTVTGGSILYR	VEGTTPHTITGR
		VSAENGVLTISGER	SDVLFNFNK	VEISSDSHPFYTGR
		VTPGQVISVR	SDVLFNYNK	VGLIAGSGGGSPR
		VVGQLGQILGPR	SGADVSGPIPLPTEK	VLVIPTDEELVIAR
		VVGQLGQVLGPR	SGVLTGLPDAYGR	VSAENGVLTISGER
		YRPNADILALTFDELTER	SIITDIYAR	VTPGQVISVR
		YTLAGTEVSALLGR	SPFVTSGLR	VVGQLGQILGPR
			SQTVHFQGNPVSVQGTIPQAGAK	VVGQLGQVLGPR
			STAETIVYSALETLAQR	VVVGLLLGEVIR
			SVEEILGK	WYVIDAEGQTLGR
			SVGELLQNQFR	YRPNADILALTFDELTER
			TFPIHTPR
			TFPLHTPR
			TGAQVAGPIPLPTER
			TLPGLASINDK
			TPEQLANIAR
			TPIIAGNWK
			TSHITVVVTEK
			VAFNQAVDSVR
			VASLEGDVLGSYQHGAR
			VEGTTPHTITGR
			VEISSDSHPFYTGR
			VGLIAGSGGGSPR
			VIGSGTSLDSAR
			VIPEIDGK
			VIVSQLVR
			VLVIPTDEELVIAR
			VSAENGVLTISGER
			VTPGQVISVR
			VVGQLGQILGPR
			VVGQLGQVLGPR
			VVVGLLLGEVIR
			WYVIDAEGQTLGR
			YRPNADILALTFDELTER
			YTLAGTEVSALLGR
